# Supplementary material for: A cell-free nanobody engineering platform rapidly generates SARS-CoV-2 neutralizing nanobodies
Source: Nat Commun. 2021 Sep 17;12:5506. doi: 10.1038/s41467-021-25777-z (PMC8448731; doi:10.1038/s41467-021-25777-z)
Supplement: Supplementary file 2 — Supplementary Data 1 [file 41467_2021_25777_MOESM2_ESM.xls]

## Sheet: unique_VHH_PDB
PDB_ID	Frame1	CDR1	Frame2	CDR2	Frame3	CDR3	Frame4	Source_organism
3G9A	DVQLQESGGGSVQAGGSLRLSCAASG	DTFSSYS	MAWFRQAPGKECELVSNIL	RDGT	TTYAGSVKGRFTISRDDAKNTVYLQMVNLKSEDTARYYCAA	DSGTQLGYVGAVGLSCLDYVM	DYWGKGTQVTVSS	Camelus dromedarius (9838)
4I0C	QVQLQESGGGSVQAGGSLRLSCEASG	LSTTV	MAWFRQAPGKEREGVAAIY	TGDGF	PYYADSVKGRFTISQDNAKNRMYLQMNSLEPEDTAMYYCAA	KTGAFSYGSLWWMSRAY	NHWGQGTQVTVSS	Camelus dromedarius (9838)
2X6M	GQLVESGGGSVQAGGSLRLSCAASG	IDSSSYC	MGWFRQRPGKEREGVARIN	GLGGVK	TAYADSVKDRFTISRDNAENTVYLQMNSLKPEDTAIYYCAA	KFSPGYCGGSWSNF	GYWGQGTQVTVSS	CAMELUS DROMEDARIUS (9838)
2X89	QVQLQESGGGSVQAGGSLRLSCAASG	YTDSRYC	MAWFRQAPGKEREWVARIN	SGRDI	TYYADSVKGRFTFSQDNAKNTVYLQMDSLEPEDTATYYCAT	DIPLRCRDIVAKGGDGF	RYWGQGTQVTVSS	CAMELUS DROMEDARIUS (9838)
3JBC	QVQLQESGGGSVQTGGSLRLSCAASE	YTQSSAC	MGWFRQAPGKEREGVAGIS	RFFGT	AYYADSVKGRFTISQDKAKNTVYLQMNSLKPEDTAIYYCAA	GQGCLTTIQALGGAYGY	NAWGQGTQVTVSS	Camelus dromedarius (9838)
3JBD	QVQLQESGGGSAQTGGSLRLSCAASG	FTFSHGY	MAWFRQAPEKEREWVACVR	TSGVS	AYYADSVLGRFTISQDNAKSTLYLQMNNLKPEDTAMYYCAA	TSISCSSGY	MFWGQGTQVTVSS	Camelus dromedarius (9838)
3JBE	QVQLQESGGGSVQAGGSLRLSCAASG	YQYSLLC	MAWFRQVLGEGREGVAFIT	TYNGA	MRYADTVKGRFTVSQDKDKNTVYLQMNSLKPEDTAIYYCAA	GRWRFGDICHEGSGY	NYWGQGTQVTVSS	Camelus dromedarius (9838)
3JBF	QVQLQESGGGSVQAGGSLTLSCAASG	ITYC	MGWYRQVRGKEREGVAFIK	TNDGT	TDYADSVKGRFTISQNHATKTVYLQMNSLKPEDTAAYYCAA	TWRWSCPLDPEGY	QYWGQGTQVTVSS	Camelus dromedarius (9838)
3JBG	QVQLQESGGGSVQAGGSLRLSCAASE	YIPSAN	CMRWFRQAPKEREWVASVL	RGGY	TWHADSVKGRFTISGDNAKTAAYLQMNSLKPEDTAIYYCAY	SNTCPGASADF	RSWGQGTQVTVSS	Camelus dromedarius (9838)
3OGO	QVQLVESGGALVQPGGSLRLSCAASG	FPVNRYS	MRWYRQAPGKEREWVAGMS	SAGDR	SSYEDSVKGRFTISRDDARNTVYLQMNSLKPEDTAVYYCNV	NVGF	EYWGQGTQVTVSS	CAMELUS DROMEDARIUS (9838)
3DWT	QVQLVESGGGSVQAGGSLRLSCTASG	GSEYSYSTFS	LGWFRQAPGQEREAVAAIA	SMGGL	TYYADSVKGRFTISRDNAKNTVTLQMNNLKPEDTAIYYCAA	VRGYFMRLPSSHNF	RYWGQGTQVTVSS	Camelus dromedarius (9838)
5C2U	QVQLQESGGGLVQPGGSLRLSCVVSG	DYYA	IGWFRQAPGKEREGVAAIS	SRDGS	TYYPDAVKGRFTISRDNAKNTVYLQMNSLKPEDTAVYYCAA	DRRQRWGPYYYLSALEY	VYWGQGTQVTVSS	Camelus dromedarius (9838)
5KWL	QVQLQESGGGSVQPGGSLTLSCAASG	YAVSRYS	MGWFRQAPGKENEGVAAID	SSGVG	TTYADSVKGRFTISRDNAKDTVYLRMNSLKPEDTAIYYCAS	GFGLSLSRYTY	AYWGQGTQVTVSS	Camelus dromedarius (9838)
5KU2	QVQLQESGGGSVQTGGSLTLSCAASG	YAVSLYS	MGWFRQAPGKELEGVAGIS	SSGVD	TTYADSVKGRFTISRDNAKDTMYLQMNSPKPEDTAIYRCAA	GFGLSLSRYTY	AHWGQGTQVTVSS	Camelus dromedarius (9838)
5HGG	QVQLQESGGGLVQAGGSLRLSCAASG	FTLDSYA	IGWFRQAPGKEREGVSCIS	ASGGS	TNYADSVKGRFTISRDNAKNTVYLQMNSLKSEDTAVYYCAA	DHPGLCTSESGRRRYL	EVWGQGTQVTVSS	Vicugna pacos (30538)
5MY6	QVQLQESGGGSVQAGGSLKLTCAASG	YIFNSCG	MGWYRQSPGRERELVSRIS	GDGD	TWHKESVKGRFTISQDNVKKTLYLQMNSLKPEDTAVYFCAV	CYNLE	TYWGQGTQVTVSS	Camelus dromedarius (9838)
3QSK	QVQLVESGGGLVQAGGSLRLSCAASG	YHHPYIY	MGWFRQAPGKEREGVAAMD	SGGGG	TLYADSVKGRFTISRDKGKNTVYLQMDSLKPEDTATYYCAA	GGHHLRDHTY	GQWGQGTQVTVSS	Camelus dromedarius (9838)
1RI8	DVQLVESGGGSVQAGGSLRLSCAVSG	YKDRNYC	MGWFRRAPGKEREGVAVID	SSGR	TAYADSVKGRFTISRDVALDTAYLQMNSLKPEDTAMYYCAA	GWSSLGSCGTNRNRY	NYWGQGTQVTVSS	Camelus dromedarius (9838)
1RJC	EVQLQASGGGSVQAGQSLRLSCATSG	ATSSSNC	MGWFRQAPGKEREGVAVID	TGRGN	TAYADSVQGRLTISLDNAKNTLYLQMNSLKPEDTAMYYCAA	DTSTWYRGYCGTNPNYF	SYWGQGTQVTVSS	Camelus dromedarius (9838)
1ZMY	QVQLVESGGGSVQAGGSLRLSCTASG	YTIGPYC	MGWFRQAPGGEREAVAAIN	MGGGI	TYYADSVKGRFTISRDNAKNTVTLQMNSLKPEDTAMYYCAA	DSTIYASYYECGHGLSTGGYGY	DSWGQGTQVTVSS	Camelus dromedarius (9838)
1MVF	QVQLVESGGGSVQAGGSLRLSCAASG	FTYSRKY	MGWFRQAPGKEREGVAAIF	IDNGN	TIYADSVQGRFTISQDNAKNTVYLQMNSLKPEDTAMYYCAA	SSRWMDYSALTAKAY	NSWGQGTQVTVSS	Camelus dromedarius (9838)
1KXT	QVQLVASGGGSVQAGGSLRLSCAASG	YTFSSYP	MGWYRQAPGKECELSARIF	SDGS	ANYADSVKGRFTISRDNAANTAYLQMDSLKPEDTAVYYCAA	GPGSGKLVVAGRTCYGP	NYWGQGTQVTVSS	Camelus dromedarius (9838)
1KXQ	QVQLVESGGGSVQAGGSLSLSCAAST	YTDT	VGWFRQAPGKEREGVAAIY	RRTGY	TYSADSVKGRFTLSQDNNKNTVYLQMNSLKPEDTGIYYCAT	GNSVRLASWEGY	FYWGQGTQVTVSS	Camelus dromedarius (9838)
1KXV	QVQLVESGGGTVPAGGSLRLSCAASG	NTLCTYD	MSWYRRAPGKGRDFVSGID	NDGT	TTYVDSVAGRFTISQGNAKNTAYLQMDSLKPDDTAMYYCKP	SLRYGLPGCPI	IPWGQGTQVTVSS	Camelus dromedarius (9838)
1XFP	DVQLQASGGGSVQAGGSLRLSCAASG	YTIGPYC	MGWFRQAPGKEREGVAAIN	SGGGS	TYYADSVKGRFTISQDNAKNTVYLLMNSLEPEDTAIYYCAA	DSTIYASYYECGHGLSTGGYGY	DSWGQGTQVTVSS	Camelus dromedarius (9838)
3EBA	QVQLVESGGGSVQAGGSLRLSCSASG	YTYI	SGWFRQAPGKGLEWVAAIR	SSDGT	TYYADSVKGRFTISQDNAKNTVYLQMNSLKPEDTAMYYCAA	TEVAGWPLDIGIY	DYWGQGTQVTVSS	Camelus dromedarius (9838)
1G6V	QVQLVESGGGSVQAGGSLRLSCAASG	YTVSTYC	MGWFRQAPGKEREGVATIL	GGS	TYYGDSVKGRFTISQDNAKNTVYLQMNSLKPEDTAIYYCAG	STVASTGWCSRLRPYDY	HYRGQGTQVTVSS	Camelus dromedarius (9838)
2P46	QVQMVESGGGLVQAGGSLRLSCAASG	YAYTYIY	MGWFRQAPGKEREGVAAMD	SGGGG	TLYADSVKGRMTISRDKGKNTVYLQMDSLKPEDTATYYCAA	GGYELRDRTY	GQWGQGTQVTVSS	Camelus dromedarius (9838)
6KSN	QVQLEESGGGSVQAGGSLRLSCAASG	YMYSTYSTYC	MGWFRQAPGKEREGVAFIK	RGDHS	TYYTDSVKGRFTISQDSAKNTVSLQMNNLKPEDTAIYYCAA	DFAHSFLLSVHSGAGQY	SYWGQGTQVTVSS	Camelus dromedarius (9838)
5U65	DVQLQESGGGSVQAGGSLRLSCVVSG	LTISNYC	MRWFRQAPGKGREGVASIN	SAGT	TYYADSVKGRFTMSRDNAKNTVYLDMNSLKPEDTAIYYCAS	STRVWGGYCGGLDDATN	NDWGQGTQVTVSS	Camelus dromedarius (9838)
5U64	DVQLQESGGGSVQAGGSLRLSCVASG	VTSTRPC	IGWFRQAPGKEREGVAVVN	FRGDS	TYITDSVKGRFTISRDEDSDTVYLQMNSLKPEDTATYYCAA	DVNRGGFCYIEDWYF	SYWGQGTQVTVSS	Camelus dromedarius (9838)
1ZVY	DVQLVESGGGSVQAGGSLRLSCAASG	STDSIEY	MTWFRQAPGKAREGVAALY	THTGN	TYYTDSVKGRFTISQDKAKNMAYLRMDSVKSEDTAIYTCGA	TRKYVPVRFALDQSSY	DYWGQGTQVTVSS	Camelus dromedarius (9838)
6JB5	DVQLVESGGGSVQAGGSLRLSCAASG	STDSIEY	MTWFRQAPGKAREGVAALY	THTGN	TYYTDSVKGRFTISQDKAKNMAYLRMDSVKSEDTAIYTCGA	TRKAVPVRFALDQSSY	DYWGQGTQVTVSS	Camelus dromedarius (9838)
6DBA	QVKLEESGGGSVQAGGSLRLSCAASG	HTYSTYC	MGWFRQVPGKEREGVARIN	VGGSS	TWYADSVRDRFTISQDNAKNTVYLQMNSLKLEDTAIYYCTL	HRFCNTWSLGTL	NVWGQGTQVTVSS	Camelus dromedarius (9838)
5FOJ	QVQLQESGGGSVQVGGSLRVACAASG	DTFSGYL	AAWFRQAPGKGREGVAAIN	SKRHT	TSYADSVKGRFTISKDNADNIMYLEMNSLKPEDTAIYYCAA	ADAIGLAEYWSTPTLSAARY	KYWGQGTQVTVSS	Camelus dromedarius (9838)
5FUC	DVQFVESGGGSVHAGGSLRLNCATSG	YIYSTYC	MGWFRQAPGKEREGVAHIY	TNSGR	TYYADSVKGRFTISQDNAKNTVYLQMNSLKPEDTAIYYCAA	RPSIRCASFSATEY	KDWGQGTQVTVSS	CAMELUS DROMEDARIUS (9838)
5E7F	QVQLVESGGGSVQAGGSLRLSCTASG	FTFDDSD	MGWYHQAPGNECELVSAIF	SDGS	TYYADSVKGRFTISRDNAKNTVYLQMNSLKPEDTAMYYCAA	ATTTVASPPVRHVCN	GYWGQGTQVTVSS	Camelus dromedarius (9838)
6XXP	QVQLQESGGGSVEAGGSLRLSCARSG	WPYSTYS	MNWFRQAPGKEREAVAGIS	STMSG	IIFAESKAGQFTISQDNAKNTVYLQMNNLKPEDTAIYYCAA	RRDYSLSSSSDDF	DYWGQGTQVTVSS	Camelus dromedarius (9838)
6XXN	QVQLQESGGGSVQAGGSLRLSCTAPG	YTDSNYY	MSWFRQAPGKEREWVAGVN	TGRGS	TSYADSVKGRFTISQDNAKNTMFLQMNSLKPEDTAIYYCAV	AACHFCDSLPKTQDEY	ILWGQGTQVTVSS	Camelus dromedarius (9838)
4KML	AVQLQESGGGLVQPGGSLRLSCAASG	RTFSSYN	MGWFRQAPGKGREFVASIT	SSGDK	SDYTDSVKGRFTISRDNAKNTMYLQMNNLKPEDTATYYCAR	GLGIYIIRARGGY	DHWGQGTQVTVSS	Lama glama (9844)
1YC7	DVQLVESGGGSVQAGGSLRLSCAVSG	STYSPCT	TGWYRQAPGKEREWVSSIS	SPGT	IYYQDSVKGRFTISRDNAKNTVYLQMNSLQREDTGMYYCQI	QCGVRSIR	EYWGQGTQVTVSS	Camelus dromedarius (9838)
6U14	QVKLEESGGGSVQAGGSLRLSCAASG	HTYSTYA	MGWFRQVPGKEREGVARIN	VGGSS	TWYADSVRDRFTISQDNAKNTVYLQMNSLKLEDTAIYYCTL	HRFANTWSLGTL	NVWGQGTQVTVSS	Camelus dromedarius (9838)
2P4A	QVQLVESGGGLVQAGGSLRLSCAASG	YPWTYIY	MGWFRQAPGKEREGVAAMD	SGGGG	TLYADSVKGRFTISRDKGKNTVYLQMDSLKPEDTATYYCAA	GGDALVATRY	GRWGQGTQVTVSS	Camelus dromedarius (9838)
1ZVH	DVQLVESGGGSVQAGGSLRLSCAASG	YIASINY	LGWFRQAPGKEREGVAAVS	PAGGT	PYYADSVKGRFTVSLDNAENTVYLQMNSLKPEDTALYYCAA	ARQGWYIPLNSYGY	NYWGQGTQVTVSS	Camelus dromedarius (9838)
1ZV5	DVQLVESGGGSVQAGESLRLSCAASG	VTYKNYC	IGWFRQAPGKDREGVVFIN	SDGGI	TYYADSVKGRFTISQDNAKNTVYLQMNSLKPEDTASYYCAA	GYRNYGQCAT	RYWGQGTQVTVSS	Camelus dromedarius (9838)
4OCN	QVQLQESGGGLVPAGGSLRLSCVDSG	RTFSSTV	MAWFRQAPGKEREFVATIR	WSGGN	TYYADSVKGRFTISRDNARNTVYLQMNSLKPEDTAVYYCAG	GTYYGTLSYKY	DFWGRGTQVTVSS	Lama glama (9844)
4LAJ	EVQLVESGGGLVQPGGSLRLSCAASG	FTLDYYS	IGWFRQAPGKEREGVSCIS	DSDGR	TYYADSVKGRFTISRDNAKNTVYLQMNSLKPEDTAVYYCAT	DCTVDPSLLYVM	DYYGKGTQVTVSS	Lama glama (9844)
6H7L	QVQLQESGGGLVQAGGSLRLSCAASG	SIFALNI	MGWYRQAPGKQRELVAAIH	SGGT	TNYANSVKGRFTISRDNAANTVYLQMNSLKPEDTAVYYCNV	KDFGAIIYDY	DYWGQGTQVTVSS	Lama glama (9844)
4KRM	QVKLEESGGGSVQTGGSLRLTCAASG	RTSRSYG	MGWFRQAPGKEREFVSGIS	WRGDS	TGYADSVKGRFTISRDNAKNTVDLQMNSLKPEDTAIYYCAA	AAGSAWYGTLYEY	DYWGQGTQVTVSS	Lama glama (9844)
4KRO	QVQLQESGGGLVQPGGSLRLSCAASG	RTFSSYA	MGWFRQAPGKQREFVAAIR	WSGGY	TYYTDSVKGRFTISRDNAKTTVYLQMNSLKPEDTAVYYCAA	TYLSSDYSRYALPQRPLDY	DYWGQGTQVTVSS	Lama glama (9844)
4KRP	EVQLVESGGGLVQAGGSLRLSCAASG	RTFSSYA	MGWFRQAPGKEREFVVAIN	WSSGS	TYYADSVKGRFTISRDNAKNTMYLQMNSLKPEDTAVYYCAA	GYQINSGNYNFKDYEY	DYWGQGTQVTVSS	Lama glama (9844)
4KSD	QVQLQESGGGLVQAGGSLRLSCAASG	RTFNSAV	MGWFRQAPGKERQFVATID	WSGEY	TYYADSVKGRFTISRDNAKNTVYLQMTSLKPEDTALYYCAA	RLTLGQF	DYWGQGTQVTVSS	Lama glama (9844)
4NBY	QVQLVESGGGLAQAGGSLRLSCAASG	RTFSMDP	MAWFRQPPGKEREFVAAGS	STGRT	TYYADSVKGRFTISRDNAKNTVYLQMNSLKPEDTAVYYCAA	APYGANWYRDEY	AYWGQGTQVTVSS	Lama glama (9844)
4NC0	QVKLEESGGGLVQAGGSLRLSCAASE	RTFSRYP	VAWFRQAPGAEREFVAVIS	STGTS	TYYADSVKGRFTISRDNAKVTVYLQMNNLKREDTAVYFCAV	NSQRTRLQDPNEY	DYWGQGTQVTVSS	Lama glama (9844)
4N1H	QVQLQESGGGLVQAGASLKLSCAASG	RTFSSYA	MGWFRQAPGKEREFVAAIS	RSGGD	TKYADSVKGRFAISRDNDKNTVWLRMNSLKPEDTAVYYCAA	TTYASLSDTYIGEHIY	DDWGQGTQVTVSS	Lama glama (9844)
4MQT	QVQLQESGGGLVQAGDSLRLSCAASG	FDFDNFDDYA	IGWFRQAPGQEREGVSCID	PSDGS	TIYADSAKGRFTISSDNAENTVYLQMNSLKPEDTAVYVCSA	WTLFHSD	EYWGQGTQVTVSS	Lama glama (9844)
3R0M	AVQLQESGGGLVQAGGSLRLSCTASG	RISSSYD	MGWFRQAPGKEREFVAAIS	WSGGT	TDYADSVKGRFAISKDNAKNAVYLQMNSLKPEDTAVYYCAA	KWRPLRYSDYPSNSDY	YDWGQGTQVTVSS	Lama glama (9844)
4I13	QVQLQESGGGLVQAGASLRLSCAASE	RLTVDYA	IGWFRQAPGKEREFVAAIS	WGGGL	TVYGESVEGRFTISRDIAKNTMNLQMNVLRPEDTANYYCAA	SRISYRVWNTIPYNKL	TLWGRGTQVTVSS	lama glama (9844)
4I1N	QVQLQESGGGLVQAGASLRLSCAASE	RLTVDYA	IGWFRQAPGKEREFVAAIS	WGGGL	TVYGESVEGRFTISRDIAKNTMNLQMNVLRPEDTANYYCAA	SRISYAVWNTIPYNKL	TLWGRGTQVTVSS	lama glama (9844)
4IDL	KVQLQQSGGGAVQTGGSLKLTCLASG	NTASIRA	MGWYRRAPGKQREWVASLT	TTGT	ADYGDFVKGRFTISRDNANNAATLQMDSLKPEDTAVYYCNA	DGRRFDGARWREY	ESWGQGTQVTISS	Lama glama (9844)
4IOS	QVQLVESGGGLVQAGDSLRLSCAVSG	RTFSSNV	IGWFRQAPGKEREFVAAIS	WSTGS	TYYGRSMKGRCAASRDNAKNTVALQLNSLKPEDTAVYYCAA	TLDWGKTLSDEY	DYWGQGTQVTVSS	Lama glama (9844)
4ORZ	EVQLVESGGGLVQAGGSLRLFCAASG	FTFGTSN	MAWLRQAPGKRREWVALIT	ISGY	TDYADSVKDRFTISRDNAKNTVSLQMNSLKPEDTAIYFCAR	RVGSEY	DLWGQGTQVTVSS	Lama glama (9844)
4PIR	DVQLVESGGGLVQPGGSLRLSCAYSG	SLFSILR	MDWYRQAPGKERELVAGIT	RDAAGYADS	TNYADSVKGRFTISRDSAKNTVYLQMNSLKPEDTAVYYCNA	DARTITGRA	DYWGQGTQVTVSS	Lama glama (9844)
4POU	QVQLVESGGGLVQAGGGSLRLSCAAS	GYPHPYLH	MGWFRQAPGKEREGVAAMD	SGGGG	TLYADSVKGRFTISRDKGKNTVYLQMDSLKPEDTATYYCAA	GGYQLRDRTY	GHWGQGTQVTVSS	Lama glama (9844)
4POY	QVQLVESGGGLVQAGGSLRLSCAASG	YPHPYLH	MGWFRQAPGKEREGVAAMD	SGGGG	TLYADSVKGRFTISRDKGKNTVYLQMDSLKPEDTATYYCAA	GGYQLRDRTY	GHWGQGTQVTVSS	Lama glama (9844)
4PPT	QVQLVESGGGLVQAGGSLRLSCAASG	YPHPYLH	MGWFRQAPGKEREGVAAMD	SGGGG	TLYADSVKGRFTISRDKGKNTVYLQMDSLKPEDTATYYCAA	GGYELRDRTY	GHWGQGTQVTVSS	Lama glama (9844)
4W81	EVQLVESGGGLVQAGDSLRLSATASG	RTFSRAV	MGWFRQAPGKEREFVAAIS	AAPGTAYY	AFYADSVRGRFSISADSAKNTVYLQMNSLKPEDTAVYYVAA	DLKMQVAAYMNQRSV	DYWGQGTQVTVSS	Lama glama (9844)
3EZJ	QVQLQESGGGLVQAGGSLRLSCAASG	SIFSINS	MDWDRQAPGKQRELVATIT	SGGS	TNYADSVKGRFTISRDNAKNTVYLQMNSLKPEDTAVYYCNA	NVKTWAGMTR	DYWGQGTQVTVSS	LAMA GLAMA (9844)
2X1O	QVQLQESGGGLVQAGGSLRLSCAAAG	RNLRMYR	MGWFRQAPGKEREFVGTMV	WSSDT	IYYADSVKGRFIISRDNAKNTVYLQMNSLKPEDTAVYYCAA	GAGWAGTMTDY	NYWGQGTQVTVSS	LAMA GLAMA (9844)
2X1P	QVQLQESGGGLVQAGGSLRLSCAASG	RTFTSFA	MGWFRQAPGKEREFVASIS	RSGTL	TRYADSAKGRFTISVDNAKNTVSLQMDNLNPDDTAVYYCAA	DLHRPYGPGTQRSDEY	DSWGQGTQVTVSS	LAMA GLAMA (9844)
2X1Q	QVQLQESGGGLVQPGGSLRLSCAASG	RTFSNYR	MGWFRQAPGKEREFVATIS	QSGAA	TAYADSVKGRFTFSRDNAKNLLYLEMLSLEPEDTAVYYCAA	SSRVFYTEVLQTTTGY	DYWGQGTQVTVSS	LAMA GLAMA (9844)
2BSE	QVQLQESGGGLVQAGGSLRLSCTASR	RTGSNWC	MGWFRQLAGKEPELVVALN	FDYDM	TYYADSVKGRFTVSRDSGKNTVYLQMNSLKPEDTAIYYCAA	RSGGFSSNRELY	DGWGQGTQVTVSS	LAMA GLAMA (9844)
2XA3	AVQLQESGGGLVQAGGSLRLSCTVSA	RTSSSHD	MGWFRQAPGKEREFVAAIS	WSGGT	TNYVDSVKGRFDISKDNAKNAVYLQMNSLKPEDTAVYYCAA	KWRPLRYSDNPSNSDY	NYWGQGTQVTVSS	LAMA GLAMA (9844)
3STB	QVQLQESGGGLVQAGGSLRLSCAASG	RTLSSYA	MGWFRQAPGKEREFVAAIN	RSGS	TFYADAVKGRFTISRDNAKNTVYLQMNSLKPEDTAAYYCAA	DRFSPVVPGPIPVNTV	DSWGQGTQVTVSS	Lama glama (9844)
4Y8D	QVQLQESGGGSVQAGGSLRLSCGASE	YTSR	MGWFRQAPGAEREGVACIH	RQSNL	SYYSDSVRGRFTISQDNAKTTAFLLMSSLKPEDTAIYYCAT	TTDCAAFVERATA	ITAGQGTQVTVSS	Lama glama (9844)
3K3Q	AVQLVDSGGGTLQAGKSLRLSCAISG	LAFDGGAMGSEHRLTAGA	MGWFRQAPGKDREFVAAIS	PRTDE	TYYAESLEGRFSVSRDAAATMVFLQADNVRLDDTASYYCAA	DEDVTPRVMGVIPHA	DHWGQGTLVTVSS	Lama glama (9844)
3K81	EVQPQESGGGLAQAGGSLRLSCVVSG	ITFASEA	WGWYRRAPGKQRELIAAIN	NEGR	TNYVDSVKGRFTVSRDNAKNVMYLQMNSLKPEDTAVYYCNA	NLQTGTLSGAR	LYWGQGTQVTVSS	Lama glama (9844)
4DKA	QVQLQESGGGLVQAGGSLRLSCAASG	RTSSLYS	MGWFRQAPGKEREFVAAIS	RNGAN	TYYTDSVKGRFTISRDNAKNTVELQMNSLKPEDTAVYYCAA	DRFPTMEVVTIMTNEY	DYWGQGTQVTVSS	Lama glama (9844)
5M2M	QVQLQESGGGLVQPGGSLRLSCAASG	RTFSDHSGYTYT	IGWFRQAPGKEREFVARIY	WSSGN	TYYADSVKGRFAISRDIAKNTVDLTMNNLEPEDTAVYYCAA	RDGIPTSRSVESY	NYWGQGTQVTVSS	Lama glama (9844)
5M2I	VQLVESGGGLVQAGGSLSLSCSASG	RSLSNYY	MGWFRQAPGKERELLGNIS	WRGYN	IYYKDSVKGRFTISRDDAKNTIYLQMNRLKPEDTAVYYCAA	SILPLSDDPGWN	TYWGQGTQVTVS	Lama glama (9844)
4WGW	QVQLQESGGGLVQAGGSLRLSCAASR	SIFSIDT	ANWYRQPPGMQRELVATIT	RDGN	ANYADSVKGRFTISRDRARNTVYLQMNSLKPEDTGVYYCNA	AIRTTVRTSAQ	EYWGQGTQVTVSS	Lama glama (9844)
6B73	QVQLVESGGGLVRPGGSLRLSCVDSE	RTSYP	MGWFRRAPGKEREFVASIT	WSGID	PTYADSVADRFTTSRDVANNTLYLQMNSLKHEDTAVYYCAA	RAPVGQSSSPYDY	DYWGQGTQVTVSS	Lama glama (9844)
5JQH	QVQLQESGGGLVQAGGSLRLSCAASG	SIFSLND	MGWYRQAPGKLRELVAAIT	SGGS	TKYADSVKGRFTISRDNAKNTVYLQMNSLKAEDTAVYYCNA	KVAGTFSIY	DYWGQGTQVTVSS	Lama glama (9844)
5F1O	DVQLQESGGGLVQAGHSLRLSCVGSG	SRFDNYA	MGWFRQAPGKEREFVAAIS	WSSGT	TRYLDTVKGRFTISRDNAKSTVYLQMNSLKPEDTAVYYCAA	RYQPRYYDSGDMDGYEY	DNWGQGTQVTVSS	Lama glama (9844)
5F9D	QVQLQESGGGLVQPGGSLRLSCAASG	SIFSGNV	MGWYRQAPGKLREWVAAIT	PQGV	PNYADSVKGRFTISRDNAKNMLYLQMSSLKPEDTALYYCNR	LPNY	RSWGQGTQVTVSS	Lama glama (9844)
5F7L	QVQLQESGGGLVQPGGSLRLSCAASG	SIYSLIA	MGWYRQAPGKEHELVATIS	SGST	TYYADSVKGRFTISRDNAKNTLYLQMNSLKPEDTAMYYCAA	YSDRLTDCSNCEA	DYWGQGTQVTVSH	Lama glama (9844)
5H8D	QVQLQESGGGLVQPGGSLKLSCAASG	FTFSRYA	MSWYRQAPGKERESVARIS	SGGGT	IYYADSVKGRFTISREDAKNTVYLQMNSLKPEDTAVYYCYV	G	GFWGQGTQVTVSS	Lama glama (9844)
5HM1	DVQLQESGGGLVQPGGSLRLSCAASG	NIVSIDA	AGWFRQAPGKQREPVATIL	TGGA	TNYADSVKGRFTISRDNAKNTVYLQMNSLKPEDTAVYYCYA	PMIYYGGRYS	DYWGQGTQVTVS	Lama glama (9844)
5LWF	QVQLQESGGGLVQAGGSLRLSCAASG	RTFSNDH	MGWFRKAPGKEREFVAAIT	PGTEK	TYYADSVKGRFAFSRDNAKNTVYLQMNSLKPEDTAVYYCVA	TPYYRGSYYAASTY	TYWGQGTQVTVSS	Lama glama (9844)
5M30	QVQLVESGGGLVQAGGTLKLSCAASG	SISGIVV	MAWYRQAPGKQRELVASIT	SGGT	TNYADSVKGRFTISKDNAENTLYLRMNSLKPEDTAVYYCKA	FFRRDYVGY	DYWGQGTQVTVSS	Vicugna pacos (30538)
5MWN	QVQLVESGGGLVQPGGSLRLSCAASG	IMLGYFT	MAWYRQAPGKQRELVATEI	SGGS	ANYADAVKGRFTISRDNARSTVYLQMNSLKPEDTAVYYCDA	RIWRGTVYD	NISGPGTQVTVSS	Lama glama (9844)
5NML	QVQLVESGGGLVQAGGSLRLSCVVSG	SAVSDYA	MGWYRQAPGKQRELVAAIY	NSGR	TNYVDSVKGRFTISKDNAKKTVYLQMNCLKPEDTADYFCNL	LGATTMSN	AVWGQGTQVTVSS	Lama glama (9844)
5IP4	QVQLQESGGGLVQAGGSLRLSCTASV	NIIGGNH	WAWYRQAPGQQRDLVASLS	RYN	ANYADSVKGRFTISRDNAKNAAYLQMNSLKPEDTAIYFCAL	EN	YYWGQGTQVTVSS	Lama glama (9844)
4GFT	QVQLQESGGGTVQPGGSLKLSCSAAP	ERAFSNYA	MGWFRQAPGQEREFVAGIT	GSGRS	QYYADSVKGRFTISRDNAMNAVYLQMNSVKAEDTAVYYCAA	RVVPVFSDSTKGY	VYWGQGTQVTVSS	LAMA GLAMA (9844)
4GRW	EVQLVESGGGLVQPGGSLRLSCAASG	FTLDDYA	IAWFRQAPGKEREGVSGID	SGDGS	AYYADSVKGRFTISSDNAKNTVYLQMNSLRPEDTAVYYCAR	VRTGWGLNAPDYAM	DYWGKGTLVTVSS	Lama glama (9844)
4GRW	EVQLVESGGGLVQPGGSLRLSCAASG	FTLDYLA	IGWFRQAPGKEREGVSCVS	SSGQY	TYYADSVKGRFTISRDNAESTVYLQMNSLKPEDTAVYYCAT	DPECYRVRGYYNGEY	DYWGQGTQVTVSS	Lama glama (9844)
4GRW	EVQLVESGGGLVQAGGSLRLSCAASG	RTFSWSA	VGWFRQAPGKEREFVAAIR	WSGGS	PYYADSVKDRFTISRDNAKNTVYLQMNSLRPEDTAVYLCGE	TSLFPTSRGSHY	DTWGQGTQVTVSS	Lama glama (9844)
4HEM	QVQLVESGGGLVQAGGSLRLSCAASE	STFSNYA	MGWFRQAPGPEREFVATIS	QTGSH	TYYRNSVKGRFTISRDNAKNTVYLQMNNMKPEDTAVYYCAA	GDNYYYTRTYEY	DYWGQGTQVTVSS	Lama glama (9844)
4HEP	DVQLVESGGGLVQPGGSLRLSCEASG	FSFDDYA	IGWFRQAPGKEREGVSYIS	MSDGR	TYVADSVTGRFTISSDNAKNTVYLQMNSLKLEDTAVYYCAA	GRFVTFGSAWSFVGGGPYGI	DYWGKGTLVTVSS	Lama glama (9844)
4FHB	QVQLQESGGGLVQAGGSLRLSCEASG	RTFSSYA	MGWFRQAPGKERDFVAVIS	WSGSN	TYYADSAKGRFTISRDNAKNTVYLQMNSLKPEDTAIYYCAA	PGRPHGSSWSLNKKGQGY	DYWGQGTQVTVSS	Lama glama (9844)
4BFB	QVQLQESGGGLVQPGGSLRLSCAASG	FTFSSAI	MTWVRQAPGKGREWVSTIG	SDGSI	TTYADSVKGRFTISRDNARNTLYLQMNSLKPEDTAVYYCTS	A	GRRGPGTQVTVSS	LAMA GLAMA (9844)
3QXW	QVQLVESGGGLVQAGGSLRLSCAASR	RSSRSWA	MAWFRQAPGKEREFVAKIS	GDGRL	TTYGDSVKGRFTISRDNAEYLVYLQMDSLKPEDTAVYYCAA	DDNYVTASWRSGP	DYWGQGTQVTVSS	Lama Glama (9844)
4EIZ	QVQLQESGGGLVQAGGSLRLSCTASG	RTFSSYA	MGWFRQTPGKEREFVAAIT	WGGST	TLYADSVKGRFTMSRDNAKNTVYLQMNSLKPEDTAVYYCAA	DGSQYRSTYSFRDKPDY	GSWGQGTQVTVSS	Lama glama (9844)
4EIG	QVQLQESGGGLVQAGGSLRLSCKASG	IIFSVYK	MTWYRQAPGKERELVALIT	TNNN	TMTVDSVKGRFTISRDNVQNTVYLEMNNLKPEDTAVYYCNA	NRGLAGP	AYWGQGTQVTVSS	Lama glama (9844)
5DA0	QVQLQESGGGLVQAGGSLRLSCAASG	RTFSSDV	MGWFRQAPGKEREFVAAVT	RSGGK	SYNADSVKGRFTISRDNAKNTVSLQMNSLKPEDTAVYYCAA	GDTAITSWYGY	DYWGQGTQVTVS	Lama glama (9844)
5DFZ	QVQLQESGGGLVQPGGSLRLSCAPSG	PFSPNS	MGWYRQAPGKQRELVAVMT	IDGR	TNYQDSVKGRFTISRDYVKNTAYLQMNNLKPDDTAVYICNA	ETRGF	MHWGQGTQVTVSS	Lama glama (9844)
4B50	EVQLVESGGGLVQPGGSLRLSCAASG	SISSVDV	MSWYRQAPGKQRELVAFIT	DRGR	TNYKVSVKGRFTISRDNSKNMVYLQMNSLKPEDTADYLCRA	ESRTSWSSPSPL	DVWGRGTQVTVSS	LAMA GLAMA (9844)
4QO1	QVQLQESGGGLVQAGGSLRLSCAASE	RTFSTYA	MGWFRQAPGREREFLAQIN	WSGTT	TYYAESVKDRTTISRDNAKNTVYLEMNNLNADDTGIYFCAA	HPQRGWGSTLGW	TYWGQGTQVTVSS	Lama glama (9844)
4W6X	QVQLQESGGGSVQAGGSLRLSCTASG	YTYRKYC	MGWFRQAPGKEREGVACIN	SGGGT	SYYADSVKGRFTISQDNAKDTVFLRMNSLKPEDTAIYYCAL	SSNSVCPPGHVAWY	NDWGQGTQVTVSS	Lama glama (9844)
4AQ1	QVQLQESGGGLVQAGGSLRLSCAASG	RTSSAYA	MGWFRQAPGKEREFVAGIS	SKGGS	TYYGASMKGRFTISRDNAKNTVYLQMNGLAPEDTAVYYCAA	SDKYNFDTSHAGY	GYWGQGTQVTVSS	LAMA GLAMA (9844)
5SV3	EVQLVESGGGLVQAGDSLRLSCTASG	RTLGDYG	VAWFRQAPGKEREFVSVIS	RSTII	TDYADSVRGRFSISADSAKNTVYLQMNSLKPEDTAVYYCAV	IANPVYATSRNSDDY	GHWGQGTQVTVSS	Lama glama (9844)
6H7J	QVQLQESGGGLVQAGGSLRLSCAASG	SIFSINT	MGWYRQAPGKQRELVAAIH	SGGS	TNYANSVKGRFTISRDNAANTVYLQMNSLKPEDTAVYYCNV	KDYGAVLYEY	DYWGQGTQVTVSS	Lama glama (9844)
6Q6Z	QVQLQESGGGLVQAGGSLRLSCTASG	FTFDSYH	MGWFRRAPGKEREFVAAVS	RVTWL	IDIADSVKGRFTISRDNAKNTVYLEMNSLKPEDTAQYFCAA	SQQRLSRSDVQY	DYWGQGTQVTVSS	Lama glama (9844)
1QD0	QVQLQESGGGLVQAGGSLRLSCAASG	RAASGHGHYG	MGWFRQVPGKEREFVAAIR	WSGKE	TWYKDSVKGRFTISRDNAKTTVYLQMNSLKGEDTAVYYCAA	RPVRVADISLPVGF	DYWGQGTQVTVSS	Lama glama (9844)
1SJV	QVQLQESGGGLVQAGESLKLSCAASG	NTFSGGF	MGWYRQAPGKQRELVATIN	SRGI	TNYADFVKGRFTISRDNAKKTVYLEMNSLEPEDTAVYYCYT	HYFR	SYWGQGTQVTVSS	Lama glama (9844)
1U0Q	QVQLQESGGGLVQAGGSLRLSCAASG	RTFSTYA	VGWFRQAPGKEREFVGYFG	TRGGR	TYYADSVKGRFTIAIDNAKNTVYLQMNSLKLDDTAVYYCAV	RMPYSGDYRSSGTY	DYWGQGTQVTVSS	Lama glama (9844)
1G9E	QVQLQESGGGLVQAGGSLRLSCAASG	RTGSTYD	MGWFRQAPGKERESVAAIN	WDSAR	TYYASSVRGRFTISRDNAKKTVYLQMNSLKPEDTAVYTCGA	GEGGTW	DSWGQGTQVTVSS	Lama glama (9844)
1I3V	QVQLQESGGGLVQAGDSLKLSCEASG	DSIGTYV	IGWFRQAPGKERIYLATIG	RNLVGPSDFY	TRYADSVKGRFAVSRDNAKNTVNLQMNSLKPEDTAVYYCAA	KTTTWGGNDPNNW	NYWGQGTQVTVSS	Lama glama (9844)
6QUP	QVQLVESGGGLVQPGGSLRLSCAASG	SIFSIDY	MGWYRQAPGKERELVAIKT	SGGT	THYADSVKGRFTISRDNAKNTVYLQMNSLKPDDTAVYYCNA	RVYFGDR	DYWGQGTQVTVSS	Lama glama (9844)
6QX4	QVQLVESGGGLVQAGGSLRLSCAASG	SIFRIND	MGWYRQAPGKQRELVAAIT	SGGS	TNYADSVKGRFTISRDNAKKMVYLQMNSLKPEDTAVYYCHA	DFSTGWAPY	DYWGQGTQVTVSS	Lama glama (9844)
6S0Y	QVQLQESGGGLVQTGGSLRLSCAFSG	FTSDDYV	IGWFRQAPGKGRQGVSCIR	LSGGG	TIYADSAKGRFTVSADNAKKTVYLQMTRLKPEDTAVYYCGA	ERYNVEGCGYDV	AYWGKGTQVTVSS	Lama glama (9844)
6RUV	QVQLVESGGGLVQAGGSLRLSCAASE	RTFTIYA	MGWFRQAPGKEREFVAAIS	RSGEN	TDYADSVKGRFTISRDNNKNTISLQMNSLKPEDTAVYYCAA	GRAILVHTTKKEY	DHWGQGTQVTVSS	Lama glama (9844)
6EHG	QVQLVETGGGLVQAGGSLRLSCAASG	SIFSLNA	MGWFRQAPGKEREFVATIN	RSGGR	TYYADSVKGRFTISRDNGKNMVYLQMHSLKPEDTAIYYCAA	GTGWSPQTDNEY	NYWGQGTQVTVSS	Lama glama (9844)
6RTY	QVQLQESGGGLVQPGGSLRLSCAASG	SGNSINV	MGWYRQAPGKPRELVAEIT	SSGT	TNYADSVKGRFSISRDNAKNTVPLQMNSLKPEDTAIYYCSA	VLVRFGGLRR	SYWGQGTQVTVSS	Lama glama (9844)
6RUL	QVQLVESGGALVQPGGSLRLSCAASG	FPVNRYS	MRWYRQAPGKEREWVAGMS	SAGDR	SSYEDSVKGRFTISRDDARNTVYLQMNSLKPEDTAVYYCNV	NVGFLPADLAWFKRNTLNKPVIMGRHTWESIGRPLPGRKNIILSSQPGTDDRVTWVKSVDEAIAACGDVPEIMVIGGGRVYEQFLPKAQKLYLTHIDAEVEGDTHFPDYEPDDWESVFSEFHDADAQNSHSYCFEILERRGGGGGMISLIAALAVDRVIGMENAMPWN	EYWGQGTQVTVS	Lama glama (9844)
6RVC	QVQLQESGGGLVQAGDSLTLSCAASG	RTFSSYT	MGWFRQAPGKERDFIAGIT	STGSS	TYYADSVKGRFTISRDNAKNTVYLQMNSLKPEDTADYYCAR	KVAGGSYYQKDKY	DYWGQGTQVTVSS	Lama glama (9844)
6YZ7	QVQLVESGGGLMQAGGSLRLSCAVSG	RTFSTAA	MGWFRQAPGKEREFVAAIR	WSGGS	AYYADSVKGRFTISRDKAKNTVYLQMNSLKYEDTAVYYCAR	TENVRSLLSDYATWPY	DYWGQGTQVTVSS	Lama glama (9844)
6ZHD	QVQLVESGGGLMQAGGSLRLSCAVSG	RTFSTAA	MGWFRQAPGKEREFVAAIR	WSGGS	AYYADSVKGRFTISRDKAKNTVYLQMNSLKYEDTAVYYCAQ	THYVSYLLSDYATWPY	DYWGQGTQVTVSS	Lama glama (9844)
6QGW	QMQLVESGGGLVQAGGSLTLSCAASG	RTFSDYD	MGWFRQAPGKAREFVARIS	RSGRM	TSLADSVKGRFTISRDNGKRTVYLQMNSLKPEDTAVYYCAA	DPQWSRVRSGA	DYWGQGTRVTVSA	Lama glama (9844)
6QGY	QGQLVESGGGMVQAGGSLRLSCAASG	RTFNGWT	AAWFRQAPGKDREFVAAIS	RSGDY	TYYTNSVKGRFTISRDSAKNNLYLQMDSLKPEDTAVYYCAA	KTGTWATMDRRY	DYWGQGTRVTVSA	Lama glama (9844)
6QGX	QVQLVESGGGLVQAGGSLRLSCAASG	RTFSRYA	MAWFRRAPGKEREFVAAIS	ASAGT	IFYTDSVKGRFTISRDHAKNTVSLQMNSLRPEDTAVYYCAA	KTGTWATLDRRY	DYWGQGTRVTVSA	Lama glama (9844)
6B20	QVQLVESGGGLVQAGGSLRLSCAASG	SIFSINA	MGWYRQAPGKQRELVAAIT	RGGR	TNYADSVKGRFTLSRDNAKNTVYLQMNSLKPEDTAVYYCNV	GRSR	GYWGQGTQVTVSS	Lama glama (9844)
5O8F	QVQLQESGGGLVQAGGSLRLSCAASG	HTFNYPI	MGWFRQAPGKEREFVGAIS	WSGGS	TSYADSVKDRFTISRDNAKNTVYLEMNNLKPEDTAVYYCAA	KGRYSGGLYYPTNY	DYWGQGTQVTVS	Lama glama (9844)
6EZW	QVQLVQSGGGLVQAGGSLRLSCAFSG	RTFSMYT	MGWFRQAPGKEREFVAANR	GRGLS	PDIADSVNGRFTISRDNAKNTLYLQMDSLKPEDTAVYYCAA	DLQYGSSWPQRSSAEY	DYWGQGTTVTVSS	Lama glama (9844)
6H02	QVQLVESGGGLVQAGASLRLSCAVSG	RTGSIYT	MGWFRQAPGKEREVVARTT	WTPGS	TKYADSVKGRVAISRDIAKNTLYLQMNNLKPEDTAVYYCAA	CAYGTCYYGDRAY	EYWGQGTQVTVSS	Lama glama (9844)
6H16	EVQLQESGGGLVQAGGSLRLSCAASG	RTFSIYT	IGWFRQAPGKEREFVAEIT	WSGGS	TYYADSVKGRFTISRDNAKNTVYLQMNSLKPEDTAVYYCAA	ITYTRGIY	KYWGQGTQVTVSS	Lama glama (9844)
6H15	VQLQESGGCLVQAGGSLRLSCAASG	STFSTYT	IGWFRQAPGKEREFVAAIH	WDGGQ	TYYADSVKGRFTISRDNAKNTVYLQMNSLKPEDTAVYYCAA	RGRRYFDFTYSDVY	DYWGQGTQVTVS	Lama glama (9844)
6FYU	EVQLVESGGGLVQAGGSLKLSCAASG	RTYA	MGWFRQAPGKEREFVAHIN	ALGTR	TYYSDSVKGRFTISRDNAKNTEYLEMNNLKPEDTAVYYCTA	QGQWRAAPVAVAAEY	EFWGQGTQVTVS	Lama glama (9844)
6FYS	EVQLVESGGGLVQPGGSLRLSCAATG	FTLENKA	IGWFRQTPGSEREGVLCIS	KSGSW	TYYTDSMRGRFTISRDNAENTVYLQMDSLKPEDTAVYYCAT	TTAGGGLCWDGTTFSRLA	SSWGQGTQVTVSS	Lama glama (9844)
6GCI	QVQLVESGGGLVQAGDSLRLACAASG	ITFSSYT	MGWFRQAPGKEREYIARIT	GSGSN	TYYADSVKGRYTISRDNAKNTAYLQMNSLKPEDTANYYCAA	RDDGRMYQGFYDF	EYWGQGTQVTVSS	Lama glama (9844)
5EUL	QVQLVETGGGLVQPGGSLRLSCGASG	SIFNMYA	MGWYRQAPGKQREVVARIA	TDDS	TMYPDSVKGRFTISRDNAKNTVYLQMNSLKPEDTAVYYCYY	QRTVMSQ	PYWGQGTQVTVSS	Vicugna pacos (30538)
6ITC	VALVESGGALVQPGGSLRLSCAASG	FPVNRYS	MRWYRQAPGKEREWVAGMS	AGDR	SSYEDSVKGRFTISRDDARNTVYLQMNSLKPEDTAVYYCNV	NVGF	EYWGQGTQVTVS	Lama glama (9844)
5G5X	QVQLQESGGGLVQPGGSLRLSCAASG	SGFNNNA	MGWYRQAPGKQRELVAAIT	SFGS	TNYADSVKGRFTISRDNAKNTVYLQMNSLKPEDTAVYYCTA	GWGATPR	SYWGQGTQVTVSS	LAMA GLAMA (9844)
5O2U	DVQLQESGGGLVQAGGSLRLSCAASG	SISRFNA	MGWWRQAPGKEREFVARIV	KGFD	PVLADSVKGRFTISIDSAENTLALQMNRLKPEDTAVYYCFA	ALDT	AYWGQGTQVTVSS	Lama glama (9844)
6C9W	VQLVESGGGLVQAGDSLRLSCAASG	GTFSTFN	MGWFRQDLGKEREFVAAIR	WTGGR	AYYGDSVKGRFTISRDNAKNTVYLQMNSLKPEDTAVYYCAR	QGTNGGGYSEATSY	NYWGQGTQVTVSS	Lama glama (9844)
5VAK	QVQLVESGGGLVQAGGSLRLSCAASQ	RTFSPYV	GGWFRQAPGKEREFVAAIS	WSGGT	KLYADSVKGRFTISRDNAKNTVYLQMNTLKREDTAVYYCAA	RRINEVLTTAPDY	DFWGQGTQVTVSS	Lama glama (9844)
6F2G	QVQLVESGGGVVQAGGSLRLSCAASG	RTFSSRA	MGWFRQAPGEGREFVATIS	WSGSY	TEYADSVKGRVTISRDNAKNTVYLQMNSLKPGDTAVYHCAA	KNGGAASNYPNDY	VYWGQGTQVTVSS	Lama glama (9844)
6EQI	QVQLVESGGGLVQAGGSLKLSCTTSG	RPFSTFD	LAWFRQAPGKEREFVSGLR	RGGS	TFYADSVSGRFTISGGSTKNTLYLQMNSLKPEDTAIYYCAR	SITGYGLVDSASHY	TIWGQGTQVTVSS	Lama glama (9844)
6NI2	QVQLQESGGGLVQAGGSLRLSCVVSG	FFFDTVT	MAWYRRAPGKHRELVASAT	AGGT	TTYADSVKDRFTISRDNAKNTVYLQMNSLKPEDTAVYYCNT	FVRS	LSWGQGTQVTVSS	Lama glama (9844)
6O3C	QVQLQESGGGLVQAGGSLRLSCAASG	YIFSSYA	MGWYRQAPGKEREFVATIG	WGTI	TYYADSVKGRFTISRDNAKNTVYLQMNSLKPEDTAVYYCAA	QDLLYYSFPGDH	AYWGQGTQVTVSS	Lama glama (9844)
6OZ6	DVQLQESGGGLVQTGGSLTLSCATSG	RSFSLYA	MAWFRQAPGKEREFVAGVS	RRGN	TAYADAVKGRFTISRDNAANTVYLQMTSLKPEDTAVYFCAA	FRVAVTTYTSQQANEY	NYWGQGTQVTVSS	Lama glama (9844)
6GJQ	QVQLQESGGGLEQPGGSLRLSCATSG	VIFGINA	MGWYRQAPGKQRELVATFT	SGGS	TNYADFVEGRFTISRDNAKNTVYLQMNGLRPEDTAVYYCHA	TVVVSRYGLTY	DYWGQGTQVTVSS	Lama glama (9844)
6GKD	QVQLQESGGGLVQAGSSLRLACAATG	SIRSINN	MGWYRQAPGKQRGMVAIIT	RVGN	TDYADSVKGRFTISRDNAKNTVYLQMNSLKPEDTATYYCHA	EITEQSRPFYLTD	DYWGQGTQVTVSS	Lama glama (9844)
6GJU	QVQLQESGGGLVQAGGSLRLSCAASG	STFAIIA	MGWYRQAPGKQRELVAVIS	TGD	TRYADSVKGRFTISRDNAKNTVYLQMDSLRPEDTAVYYCNA	AVQVRDYR	NYWGQGTQVTVSS	Lama glama (9844)
6GK4	QVQLQESGGGLVQPGGSLRLSCAASG	STSSINA	MGWYRQAPGKQREPVAISS	SGGD	TRYAEPVKGRFTISRDNAQNKVYLQMNSLKPEDTAVYYCWL	NWGRTSV	NSWGQGTQVTVSS	Lama glama (9844)
6GJU	QVQLQESGGGLVQAGGSLRLSCAASG	SIFRIDA	MGWYRQAPGKQRELVAHST	SGGS	TDYADSVKGRFTISRDNAKNTVYLQMNSLKPEDTAVYYCNA	DVRTRWYASN	NYWGQGTQVTVSS	Lama glama (9844)
6GKD	QVQLQESGGGLVQAGGSLRLSCTASG	RAFSWYV	MGWFRQAPGKEREFVATVS	GNGSR	RDYADSVKGRFTISRDNAKNTVYLQMNSLKPEDTAVYYCAA	SSTYYYTDPEKY	DYWGQGTQVTVSS	Lama glama (9844)
4S11	QVQLQESGGGLVQAGGSLRLSCAASG	RTFSSFV	MGWFRQAPGKEREFVASIS	RSGSV	TRYADSAKGRFTISKDNAKNTVSLQMDNLNPDDTAVYYCAA	DLHRPYGPGSQRTDDY	DTWGQGTQVTVSS	Lama glama (9844)
6GS4	QVQLQESGGGLVQAGGSLRLSCAGSG	RTFSSYN	MGWFRQAPGKEREFVGGIS	WTGRS	ADYPDSVKGRFTISRDNAKNAVYLQMNSLKPEDTAVYYCAA	KQYGSRADYPWDDY	DYWGQGTQVTVSS	Lama glama (9844)
5LMW	QVQLVESGGGLVQAGDSLRLSCAASG	LTFNRYN	MGWFRQAPGREREFVASIS	WSGDR	TYGTDSVKGRFAISRDNAKNTMYLQMNSLKPEDTAVYYCAA	DRFLTRSVKY	DYWGQGTQVTVSS	Lama glama (9844)
6HJX	QVQLQESGGGLVQAGGSLRLSCAASG	RIFSTNV	MGWFRQAPGKEREFVATVG	RIGGS	TVYADFVKGRFTLSRDNAKNMVYLQMNSLKPEDTAVYYCGA	RIGGSDRLAPENY	GYWGQGTQVTVSS	Lama glama (9844)
6I53	QVQLQESGGGLVQAGGSLRVSCAASG	RTFTAYI	MAWFRQAPGKEREFLAAMD	QGRI	QYYGDSVRGRFTISRDYAKNSVDLQLDGLRPEDTAVYYCAA	GAGFWGLRTASSY	HYWGQGTQVTVSS	Lama glama (9844)
6I8H	QVQLQESGGGLVQAGGSLRLSCAGSG	RTFSTYD	MAWFRQAPGKEREFVSSIS	SSGGN	VVYRDSVKGRFTIARDNAANAVYLQMNSLKPEDTAVYYCAA	KWLAADY	NYWGQGTQVTVSS	Lama glama (9844)
6I8G	QVQLQESGGGLVQAGGSLRLSCATST	HTAGQYT	MAWFRQAPGKEREFVAVLR	WSDYS	TDYANSVKNRFTISRDNAKNTVYLQMNSLKPEDTAVYYCAA	GWPVKVISSADEY	INWGQGTQVTVSS	Lama glama (9844)
6N51	QVQLVESGGGLVQAGGSLRLSCAASG	RTFTSYA	MGWFRQAPGKERESVAAIS	SSGGS	THYADSVKGRFTISRDNSKNTVYLQMNSLKPEDTAVYYCAA	AMYGSRWPDWEY	DYWGQGTQVTVSS	Lama glama (9844)
5LZ0	DVQLVESGGGLVQAGGSLRVSCAASG	RTFSSYS	MGWFRQAPGKEREFVAAIS	RSDNS	TYYADSVKGRFTISRDSAKNTVYLQMNSLKPEDTAVYYCAA	TPYGSRYYLRELREY	DYWGQGTQVTVSS	Lama glama (9844)
6XZU	QVQLVESGGGLVQAGGSLRLSCVVSG	STFSDYA	MGWYRQAAGEQRELVAAIY	STGR	TNYIDSVKGRFTISRDNAKTTVYLQMNSLKPEDTAVYYCNL	LGATTMIN	TKWGQGTQVTVSS	Lama glama (9844)
6SWR	QRQLVESGGGLVQPGGSLRLSCAASG	SILYFNR	MGWYRQAPGKQRELVAAIT	SGDS	TNYADPVKGRFTISRDNAKNTVYLQMNSLKPEDTAVYYCNA	KEKGWSFSLY	DYWGQGTPVTVVK	Lama glama (9844)
6SSP	QVQLQESGGGLVQAGGSLRLSCAASG	FTFDDYT	IGWFRQAPGKEREGVSLIS	SSLGS	TYYADSVKGRITISRDNAKNTVYLQMNSLKPEDTAVYYCAA	GRDADPTIFAILRSEYPF	DYWGQGTQVTVSS	Lama glama (9844)
6SSI	QVQLQESGGGLAQAGGSMRLSCIASG	RNFFINI	MNWYRQAPGKQRELVAQIT	RAGT	TTYADSVKGRFTISRDNAKNTVYLQMSTLQSEDTAVYYCNV	G	ASWGQGTQVTVSS	Lama glama (9844)
6U52	QVKLQQSGGGSVQEGGSLRLSCASSG	AFFRAGP	MGWYRRAPGNERELVAGIS	RNGR	TIYAPSLKDRFTISRDDDNNILYLQMSDLTPGDTAVYYCNL	NVRTAVAGRN	DYWGQGTQVTVSS	Lama glama (9844)
6U53	KVQLQQSGGGSVTPGGSLRLSCAASG	SISDFAA	MAWYRQAPGKERDWVGTIF	SAGA	LLYAEPVKGRFTISRDNAKNTVYLQMNSLKPEDTAVYYCRL	YAEA	IYWGQGTQVTVSS	Lama glama (9844)
6UKT	QVQLQESGGGLEQAGDSLRLSCAASG	LIVSNYA	MGWFRQAPGKEREFVAYIN	WNGGV	TYYTNSVKGRFTISRDNAKNTVYLQMNSLKPEDTAVYYCAR	TSRASVTTRVADF	GYWGQGTQVTVSS	Lama glama (9844)
6UKT	QVQLQESGGGLVQPGGSLRLSCAASG	IIFRSNG	MAWYRQAPGKEREWVASIT	SFGD	AIYRDSVKGRFTISRDNARNAVSLQTNSLKTEDTAVYYCNT	YPVN	SAWGQGTQVTVSS	Lama glama (9844)
6UKT	QVQLQESGGGLVQAGGSLRLSCAASG	GIVHISS	MGWFRQAPGKQRELVATSP	SNGD	IRYADSVKGRFTLSRDNAKNTVSLQMNSLEPEDTAVYYCHS	FLRHTASASYN	NYYGQGTQVTVSS	Lama glama (9844)
6UKT	QVQLQESGGGLVQAGGSLRLSCAASV	RTSDTDG	MAWFRQAPGKEREFVGGIR	WNSA	TWYADFVKGRFTISRDNAKNTLYLQMNSLKPEDTALYYCAR	RAYGFDTDSRESAY	SNWGQGTQVTVSS	Lama glama (9844)
6VI4	QVQLQESGGGLVQAGESLRLSCAASG	TIFRLYD	MGWYRRVSGNQRELVASIT	SGGS	TKYGDSVKGRFTISRDNAKNTVYLQMSSLKPEDTAVYYCNA	EYRTGIWEELL	DGWGQGTQVTVSS	Lama glama (9844)
6WAQ	QVQLQESGGGLVQAGGSLRLSCAASG	RTFSEYA	MGWFRQAPGKEREFVATIS	WSGGS	TYYTDSVKGRFTISRDNAKNTVYLQMNSLKPDDTAVYYCAA	AGLGTVVSEWDYDY	DYWGQGTQVTVSS	Lama glama (9844)
6WAR	QVQLQESGGGSVQAGGSLRLSCVASG	SIFSINA	MDWYRQAPGKQRELVAGIT	SGGS	TNYGDFVKGRFTISRDNAKNTVYLQMDSLKPEDTAVYYCAA	EVGGWGPPRP	DYWGHGTQVTVSS	Lama glama (9844)
4LHJ	QVQLVESGGGLVQAGGSLRLSCAASG	SIVNFET	MGWYRQAPGKERELVATIT	NEGS	SNYADSVKGRFTISGDNAKNTVSLQMNSLKPEDTAVYYCSA	TFGSRWPYAHS	DHWGQGTQVTVS	Vicugna pacos (30538)
4LGP	QVQLVETGGGLVQPGGSLTLSCAGSG	GTLEHYA	IGWFRQAPGKEHEWLVCNR	GEYGS	TVYVDSVKGRFTASRDNAKNTVYLQLNSLKPDDTGIYYCVS	GCYSWR	GPWGQGTQVTVS	Vicugna pacos (30538)
4LGS	QVQLVESGGGLVQAGGSLSLSCAASG	GDFSRNA	MAWFRQAPGKEREFVASIN	WTGSG	TYYLDSVKGRFTISRDNAKNALYLQMNNLKPEDTAVYYCAR	STVFAEITGLAGYQSGSY	DYWGQGTQVTVSS	Vicugna pacos (30538)
5L21	QVQLVESGGGLAQPGGSLRLSCEASG	FGTWFRFDENT	VNWYRQPPGKSREFDELVA	RYPKSGI	VTYLDSVKGRFTISRDNAKKMAFLQMDNLKPEDTAVYYCNV	G	EFWGQGTQVTISS	Vicugna pacos (30538)
5LHQ	QVQLQESGGGLVQPGGSLRLSCAASG	FTLGYYA	IGWFRRAPGKEREGVSCIS	SSGGS	TNYADSVKGRFTISRDNAKNTVDLQMNSLKPEDTAIYYCAA	EWVPPGYGATVQALCNNAGYGM	EYWGKGTQVTVSS	Vicugna pacos (30538)
5GXB	QVQLVESGGRLVQAGDSLRLSCAASG	RTFTTYL	MGWFRQAPGKEREFVAAIR	WSGGS	TYYADSVKGRFTISRDNAKNTVYLQMNSLKLEDTAVYYCAA	AARPSYSGDYGYTEALRY	DYWGQGTQVTVSS	Vicugna pacos (30538)
5HVH	QVQLQESGGGLVQAGGSLRLSCAASG	SIFSPNA	MGWYRQAPGKERELVAART	NVG	STYADSVKGRFTVSRDNAKNTVYLQMNSLKPEDTAVYYCNA	WGQDGWLGQY	DYWGQGTQVTVSS	Vicugna pacos (30538)
5HVH	QVQLQESGGGLVQPGGSLRLSCAASG	SIFSGNA	MGWYRQAPGKQRELVAAIT	SGGS	TDYADSVKGRFTISRDNAKNTVYLQMNSLKPEDTAVYYCHV	DPRPWGYDVTDY	DYWGQGTQVTVSS	Vicugna pacos (30538)
4YGA	QVQLVETGGGLVQPGESLRLSCVASG	FTLDHSA	VGWFRQVPGKEREKLLCIN	ANGVS	LDYADSIKGRFTISRDNAKNTVYLQMNDLKPEDTATYSCAA	TREFCSAYVFLY	EHWGQGTQVTVSS	Vicugna pacos (30538)
5NBM	QVQLVESGGGSVQAGDSLRLSCTASG	RTFTNYG	MGWFRQAPGKEREFVAAIG	RFGFP	LYYSDSVKGRFTISRDNAKTTVYLQMHNLKPEDTAIYFCAA	RNPRATAEDVSAY	DYWGQGTQVTVSS	Vicugna pacos (30538)
5O02	QVQLQESGGGLVQPGGSLRLFCAASG	FTFSSYA	MRWYRQAPGKERELVAAIT	SAGGS	THYADSVKERFTISRDNAKNTMYLQMNSLKPEDTAVYYCNA	RRDYGDSWFTAGG	GYWGQGTQVTVSS	Vicugna pacos (30538)
5J1S	QVQLVETGGGLVQAGGSLRLSCAASG	NIFSFNV	MGWYRQAPGKQRELVAAIT	SGDT	TTYADSVQGRFTISRDNAKNAVYLQMNSLTPEDTAVYFCNA	RRNPINGPYYTT	AYWGQGTQVTVSS	Vicugna pacos (30538)
5J57	VQLAETGGGLVEPGGSLRLSCAAPE	FRLQYYT	AGWFRQAPGKEREWVACIS	AGGGV	TYYTGSVQGRFTISRDNAKRTVYLQMDSLKPEDTAVYSCAA	DLEYSQIMPSCRGSY	GVRGQGTQVTVSS	Vicugna pacos (30538)
5J56	QVQLVESGGGLVQPGGSLRLSCVASE	FSGFTLDYYA	IGWFRQAPGKEREGLSSIS	SSSDGF	TSYSDSVKGRFTISRDNAKNTVYLQMNSLKPEDTAVYYCAA	RLGGWASFSPQEY	DYWGQGTQVTVSS	Vicugna pacos (30538)
5IVN	QVQLVESGGGLVQPGGSLTLSCTASG	FTLDHYD	IGWFRQAPGKEREGVSCIN	NSDDD	TYYADSVKGRFTIFMNNAKDTVYLQMNSLKPEDTAIYYCAE	ARGCKRGRYEY	DFWGQGTQVTVSS	Vicugna pacos (30538)
4JVP	EVQLQASGGGLVQPGGSLRLSCTASG	FTDDYYA	IGWFRQAPGKEREGVSCIT	NFDGG	TYYADSVKSRFTMSRDNAKNTVYLQMNSLKPEDTAVYYCAA	DKGLCSWLRAGGKVTF	GSWGQGTQVTVSS	Vicugna pacos (30538)
2XXM	QVQLVESGGGLVQAGGSLRLSCAASG	SFFMSNV	MAWYRQAPGKARELIAAIR	GGDMS	TVYDDSVKGRFTITRDDDKNILYLQMNDLKPEDTAMYYCKA	SG	SSWGQGTQVTVSS	VICUGNA PACOS (30538)
4TVS	QVQLVESGGGLVQAGGSLRLSCAASG	RTLSSYA	VGWFRQAPGLEREFVATIS	RSGGS	THYADSVKGRFTISRDNAKNTVYLQMNSLKPEDTAVYYCAA	TFTPDGSWYYTRGSSY	DYWGQGTQVTVSS	Vicugna pacos (30538)
4XT1	QVQLVESGGGLVRPGGSLRLSCAASG	SIFTIYA	MGWYRQAPGKQRELVARIT	FGGD	TNYADSVKGRFTISRDNAKNAVYLQMNSLKPEDTAVYYCNA	EETIVEEA	DYWGQGTQVTVSS	Vicugna pacos (30538)
6QV2	QGQLVESGGGLVQPGGSLRLSCAASG	FTLDYYA	IGWFRQAPGKEREGVSCIS	NSGGS	TKYADSVKGRFTISRDKAKNTVYLQMNSLKPEDTGVYYCAA	DRGYSEYDLPCDLVIYGM	DYWGKGTPVTVSA	Vicugna pacos (30538)
6QV1	QGQLVESGGGLVQAGGSLTLSCAASV	RDISFFA	VGWFRQAPGKQRELVAQMT	SLRK	INYADSVKGRFTISRDDAKNTVSLQMNSLKPEDTAVYYCHA	SLPGL	PYWGQGTPVTVSA	Vicugna pacos (30538)
6RAK	QLQLVESGGGLVQPGDSLRLSCAVSG	SALDYNA	IGWFRQAPGKEREGVACIS	KITGN	TAYADSVKGRFTISRDNAKNTVHLQMNSLKPEDTAVYYCAT	VTAVLLPGRCVPG	KYWGQGTPVTVSS	Vicugna pacos (30538)
6IBB	EVQLVESGGGLVQPGGSLRLSCEASG	YTLANYA	IGWFRQAPGKEREGVSCIS	SGGS	TVYSESVKDRFTISRDNAKKIVYLQMNSLQPEDTAVYYCAA	DPFGERLCIDPNTFAGYL	ETWGQGTQVTVSS	Vicugna pacos (30538)
5UKB	QVQLVESGGGLVQAGGSLTLSCVASG	RPFRNYR	LGWFRQAPGKEREFVAAIN	WGGVI	TNYADSVKGRFTISRDDAKNTVYLQMNSLKPEETAVYYCAA	FDSTGSPIVRDNY	EYWGQGTQVTVSS	Vicugna pacos (30538)
5UK4	QVQLVETGGGLVQTGGSLRLSCKASG	RTFSNSI	MGWFRQAPGKERDFVAKIS	WRNDY	TTYADSVKGRFTISRDNASNMVYLLMNNLKPEDTAVYYCAA	TKAYNGGETSGRGF	YYWGQGTQVTVSS	Vicugna pacos (30538)
6IYN	QLQLVESGGGLVQAGGSLRLSCAASG	RTFSSYA	MGWFRQAPGKEREFVAVVN	WSGRR	TYYADSVKGRFTISRDNAKNTVYLQMNSLKPEDTAVYNCAA	GKWDGSYYGAP	DYWGQGTQVTVSS	Vicugna pacos (30538)
5VXK	QLQLVESGGGLVQPGGSLRLSCAASG	FTLDDQP	IAWFRQAPGKEREGVSCIS	IDGNT	QSYSDSVKGRFTISRDTANNRVHLQMNNLKPEDTAVYYCAA	DRYTSVRQMCTMIEGLH	RVWGQGTQVTVSS	Vicugna pacos (30538)
5VXM	QVQLVESGGGLVQAGGSLRLSCAVSG	LEMQSHA	IGWFRQAPGKEREGVSCIN	DDGST	TRYADSVKGRFTISRDNAKNTVYLQMNSLKPEDTAVYFCAA	KSVWFCSVIRSHEF	NSWGQGTQVTVSS	Vicugna pacos (30538)
6CWK	QVQLAESGGGLVQAGGSLKLSCAASG	RDFSMYM	LAWFRQAPGKEREFVAAIM	CSGGGGG	TYYADSMQGRFTISRDNAKKTVALQMNSLKPEDTAVYYCAA	STTYCSATTYSSDRLY	DFWGQGTQVTVSS	Vicugna pacos (30538)
5TD8	QVQLVESGGGLVHPGGSLRLSCAASG	RTGSRHA	VAWFRQAPGKERDFVASIN	AVGLV	RNYADSVLGRFSISRDFAKNEVYLQMNSLEPEDTAVYYCAA	RYYSGTYSSTYDRDDY	DYWGQGTQVTVSS	Vicugna pacos (30538)
6OCD	QLVETGGGLVQSGGSLRLSCAASG	FTLDNYN	IGWFRQAPGKEYGGVSCIS	SSDGS	TYYADSVKGRFTISRDNAKNTVYLQMNNLKPEDTDVYYCAA	TKYGSSCPIRPY	DYWGQGTQVTVSS	Vicugna pacos (30538)
6H71	QVQLQESGGGLVQAGGSLRLSCAASG	RMFSINS	MGWYRQAPGKERELVATIS	EAGT	TTYADSVRGRFTIARDNAKNTVYLQMNSLNPEDTAVYYCNA	YIQLDSTIWFR	AYWGQGTQVTVSS	Vicugna pacos (30538)
6GWP	QVQLVESGGGLVQPGGRLRLSCAASG	FTFRTYA	MQWYRQSPGTERELVAAIS	NIGGV	TDYGDSVKGRFTISRDNAKTTVYLEMNSLKPEDTATYYCSA	VRLPQ	RYWGRGTQVTVSS	Vicugna pacos (30538)
6GWP	QVQLVESGGGLVQAGGSLRLSCAASG	FTFDDYS	IAWFRQAPGKEREGVSCIS	SSDGS	AYYADSVKGRFTISSDNAKNTVYLQMNSLKPEDTAVYYCAA	VWARVCRNPY	DYWGQGTQVTVSS	Vicugna pacos (30538)
6I2G	EVQLQESGGGLVQPGGSLRLSCTASG	VTISALNAMA	MGWYRQAPGERRVMVAAVS	ERGN	AMYRESVQGRFTVTRDFTNKMVSLQMDNLKPEDTAVYYCHV	LEDRVDSFH	DYWGQGTQVTVSS	Vicugna pacos (30538)
5E1H	VQLAETGGGLVQAGGSLRLSCAASG	TTFSKNA	MAWFRQAPGKEREFVAGIN	WNAVS	TNYADSVKGRFTVSRDNAKNTVYLQMNSLKPEDTAVYYCAG	SSIYSDISGAATVWATSY	NYWGQGTQVTVSS	Vicugna pacos (30538)
6ZRV	QVQLVESGGGLVQPGGSLRLSCAASG	FSLDNYA	IGWFRQAPGKEREGVSCIS	SSDGS	TYYTDSVEGRFTISRDNAKNTVYLQMNSLKPDDTAVYYCAA	DYGSSWCTFNGM	DYWGQGTQVTVSS	Vicugna pacos (30538)
6XW4	QVQLQESGGGLVQAGGSLRLSCAKSG	RTFRAYA	MGWFRQAPGKEREFVAAID	WSAAI	TNYADSVKGRFTILRDKGMNTAYLQMNSLEPEDTAVYYCAA	TYSTIAPRTSY	DFWGQGTQVTVSS	Vicugna pacos (30538)
6XW6	QVQLQESGGGLVQAGDSLRVSCAASG	RTISSSP	MGWFRQAPGKEREFVAAIS	GNGGN	TYYLDSVKGRFTTSRDNAKNTVYLQLNNLKPEDTAIYYCAA	RSRFSAMHLAYRRLVDY	DDWGQGTQVTVSS	Vicugna pacos (30538)
6XW5	QVQLQESGGGLVQAGGSLRLSCAASG	RTFSLTT	MGWFRQAPGEDRAFVTSIS	RAAY	TYYADSVKGRFTISRDNAKNMVSLQMNSLKPEDTAVYVCAG	KGQGGTW	DYWGQGTQVTVSS	Vicugna pacos (30538)
6XW7	QVQLQESGGGLVEAGGSLRLSCLGSG	LTFSRYA	MGWFRQAPGKEREFVASIT	RSGGS	PNYADSVKGRFTISRDNAKNTVYLQMSSLKPEDTAVYYCAG	RGSVYY	DVWGQGTQVTVSS	Vicugna pacos (30538)
5OMM	QVQLQESGGGLVQSGGSLRLSCAASR	NINSMHV	VGWYRQAPGNQRELVASIT	DDGS	TDYVDSVKGRFTISRDIAENTVYLQMNSLNPEDTAVYYCKG	TIVVFTTPM	HYWGKGTQVTVSS	Vicugna pacos (30538)
6UHT	QVQLVESGGGLVQAGGSLRLSCAASI	LTYDLDYYY	IGWVRQAPGKEREGVSCIS	STDGA	TYYADSVKGRFTISRNNAKNTVYLQMNNLKPEDTAIYYCAA	APLAGRYCPASHEY	GYWGQGTQVTVSS	Vicugna pacos (30538)
6UL6	QVQLVESGGGLVQVGGSLRLSCVVSG	SDISGIA	MGWYRQAPGKRREMVADIF	SGGS	TDYAGSVKGRFTISRDNAKKTSYLQMNNVKPEDTGVYYCRL	YGSG	DYWGQGTQVTVSS	Vicugna pacos (30538)
6UL6	QLQLVESGGGLVQPGGSLRLSCVVSG	SDFNTYI	MGWYRQVPGKPRELVADIT	TEGK	TNYGGSVKGRFTISRDNAKNTVYLQMFGLKPEDAGNYVCNA	DWKMGAWTAGDYGI	DYWGKGTLVTVSS	Vicugna pacos (30538)
6UI1	QVQLVESGGGLVHPGGSLRLSCAPSA	SLPSTPFNPFNNM	VGWYRQAPGKQREMVASIG	LR	INYADSVKGRFTISRDNAKNTVDLQMDSLRPEDSATYYCHI	EYT	HYWGKGTLVTVSS	Vicugna pacos (30538)
1SHM	DVQLQESGGGLVQAGGSLRLSCAASG	ATGSTYD	MGWFRQAPGKERESVAAIN	WGSAG	TYYASSVRGRFTISRDNAKKTVYLQMNSLKPEDTAVYTCGA	GRIGRSVFNLRRESWV	TWWGQGTQVTVSS	Lama glama (9844)
1SJX	QVQLQESGGGLVQAGGSLRLSCQASG	NIFRIND	MGWYRQAPGTQRELVAAIT	SGGS	TKYADSVKGRFTISKDNAKNTVYLQMNSLKPEDTAVYYCAA	EDRHRIGTV	GYWGQGTQVTVSS	Lama glama (9844)
3K7U	QVQLQESGGGLVQAGGSLTLSCAASG	RTFSNNA	MGWFRQAPGKEREFVAAIS	WTGGL	LFYADSVNGRFTISRDNAKRTVTLQMNSLKPEDTAVYYCAA	RPQGDYVTAHY	DYWGQGTQVTVSS	Lama glama (9844)
3K80	QVQLQESGGGLVQAGDSLRLSCVASG	RAFSSYG	MGWFRQAPGKERAFVAAIS	RSGGL	TQYAESLKGRFAISRDNAKNTVYLQMGSLKPEDTAVYYCAG	DLYGLGSHMENEY	DSWGQGTQVTVSS	Lama glama (9844)
4B41	EVQLVESGGGLVQPGGSLRLSCAASR	SIISNNA	MGWYRQAPGKQRELVARIS	SGGR	TTYADSVKGRFTISRDNAKTTVYLQMNSLKPEDTAVYYCNA	ASLVRGPL	DHWGQGTQVTVSS	LAMA GLAMA (9844)
4B5E	EVQLVESGGGLVQAGGSLRLSCAASG	RSFSRDA	MGWFRQAPGKERDVVAAIN	LNGGR	TYSADSVKGRFTISRDNDKNTVYLQMSNLKPEDTAVYYCAA	REGDVGLVSYKRSSNY	PYWGQGTQVTVSS	LAMA GLAMA (9844)
4LGR	VQLVESGGGLVQPGGSLRLHCAASG	SIASIYR	TCWYRQGTGKQRELVAAIT	SGGN	TYYADSVKGRFTISRDNAKNTIDLQMNSLKPEDTAVYYCNA	DEAGIGGFN	DYWGQGTQVTVSS	Vicugna pacos (30538)
4LHQ	VQLVETGGGTVQTGGSLRLSCSASG	GSFSRNA	MGWFRQAPGKEREFVAAIN	WSASS	TYYRDSVKGRFTVSRDNAKNTVYLHLNSLKLEDTAAYYCAG	SSVYAEMPYADSVKATSY	NYWGQGTQVTVSS	Vicugna pacos (30538)
4M3K	QVQLQESGGGLVQPGGSLRLSCAASG	SISSITT	MGWYRQDPGKGRELVALIN	SVGD	TTYAGSVKGRFTISRDNAKNTVYLEMSSLKPEDTAVYYCNA	FMSTNSGRTG	SFWGQGTQVTVSS	Lama glama (9844)
4NC2	QVQLVESGGGLVQAGGSLRLSCAASG	LTFSRYV	MGWFRQAPGKEREFVAAIT	WGGT	PNYADSVKGRFTISRDNSKNTQYLQMNSLKPEDTAVYYCAA	GLGWDSRYSQSY	NYWGQGTQVTVSS	Lama glama (9844)
4P2C	QVQLQESGGGLVQAGGSLRLSCAVSG	SIFRLST	MGWYRQAPGKQREFVASIT	SYGD	TNYRDSVKGRFTISRDNAKNTVYLQMNSLKPEDTAVYYCNA	NIEAGTYYGPGR	DYWGQGTQVTVSS	Lama glama (9844)
4Y7M	QVQLVESGGGLVQAGGSLRLSCAASG	FTFEDYA	IGWFRQAPGKEREGVSCIS	NLDGS	TYYPDSVKGRFTASSDKAKNMVYLQMNSLKPEDTAVYYCAA	VNAQGIYCTDYIIGPYGM	DYWGKGTQVTVSS	Lama glama (9844)
4QLR	DVQLVESGGGLVHPGGSLRLSCAASG	RTFSDYA	LGWFRQAPGKDREFVAAIS	WSGGS	TYYADSVQGRFTISRDNDKNSVYLQMNSLKPEDTAVYYCAA	DKYYTGPGGESVY	DYWGRGTQVTVSS	Lama glama (9844)
6APQ	KVQLQESGGGLVQAGGSLRLSCAASG	GTFSINT	LGWYRRAPGKEREFVARIS	SGGI	TRYADSVKGRFTISRDNGKNTVYLDMNSLKPEDTAVYYCMY	RNWGGGLD	VYWGQGTQVTVSS	Lama glama (9844)
4W2Q	KVQLQESGGGLVQVGGSLRLSCKASG	FTFRSSA	MGWYRRAPGKQRELVASLT	TTGT	ADYGDFVKGRFTISRDNAENTVDLHMNSLKPEDTAVYYCHE	DPYGMESL	RYWGQGTQVTVSS	Lama glama (9844)
4W6W	QVQLQESGGGSVQAGGSLRLSCAASG	YTSGRDS	MGWFRQAPGKEREGVACID	TSGI	VNYADSVKGRFTISQDSAKKTLYLEMNSLKPEDTALYSCAT	GPFVYGRGCLGQAFY	SYWGQGTQVTVSS	Lama glama (9844)
4W6Y	QVQLQESGGGSVQAGGSLRLSCAASG	YTYSSNC	MAWFRQVPGKEREGVASIN	TRGGI	TYYADSVKGRFTISRDNAKNTVSLQMNSLKPEDTATYYCAA	VREATYSDNRCSVRSYTY	DYWGQGTQVTVSS	Lama glama (9844)
4WEM	QVQLQESGGGLVQAGGSLRLSCEASG	NVDRIDA	MGWFRQAPGKQREFVGYIS	EGGI	LNYGDFVKGRFTISRDNAKNTVYLQMSNLKSEDTGVYFCAA	SHWGTLLIKGI	EHWGKGTQVTVSS	Lama glama (9844)
4WEN	QVQLQESGGGLVQPGGSLRLSCTASG	SISSINA	MGWYRQAPGSKREFVAHIT	NTGV	TEFADSVKGRFTISRDNAKTTVDLQMNSLKPEDTAVYYCAA	TDWGTLLIKGI	DHWGKGTQVTVSS	Lama glama (9844)
4WEU	QVQLQESGGGLVQAGGSLRLSCAASG	LTFDTYA	MGWFRQAPGKKREYVAAIS	WTGIS	TYYADIAKGRFTISRDNAKNTLYLQMDSLKPEDTAVYYCAA	QKSLNVPAPW	DYWGQGTQVTVSS	Lama glama (9844)
5O04	QVQLQESGGGLVQPGGSLRLSCAASG	SIFSIYA	MGWYRQAPGKQRELVASIS	SGGG	TNYADSVKGRFTISGDNAKNTVYLQMNSLKPEDTAVYYCKR	EDYSAYAPPS	GSRGRGTQVTVSS	Vicugna pacos (30538)
4X7F	DVQLVESGGGLVQPGGSLRLSCAASE	SILSFNH	MAWYRQGPGEQRELVAVIT	REGS	TDYADSVKGRFTISRDNAKNMVYLLMSNLRPEDTAVYYCNR	GIS	NPWGQGTQVTVSS	Vicugna pacos (30538)
4ZG1	QVQLQESGGGLVQAGGSLRLSCAASG	STFGIRT	MGWYRQAPGKQRDLVAIIS	SGGS	TDYADSVKGRFTISRDNAKNTVYLQMDSLKPEDTAIYYCNA	RVGITML	AHWGQGTQVTVSS	Lama glama (9844)
5BOP	QVQLQESGGGLVQAGGSLRLSCAASG	GTFSTYG	MGWFRQAPGKEREFVAASS	WTGAN	TYYADSVRGRFTISRDNAKNTVYLEMNSLKPEDTAVYYCAA	RRWLGGSYFDPGNY	DFWGQGTQVTVSS	Lama glama (9844)
5BOZ	QVQLVESGGGLVQAGGSLRLSCAASG	RTFSRSS	MGWFRQAPGKEREFVASIV	WADGT	TLYGDSVKGRFTVSRDNVKNMVYLQMNNLKPEDTALYYCAD	NKFVRGLVAVRAIDY	DYWGQGTQVTVS	Vicugna pacos (30538)
5E0Q	QVQLVESGGGPVEAGGSLRLSCAASG	RSFSNSV	MAWFRQAPGKEREFLSVLN	WSSGR	TSIADSVKGRFTMSRDPAKITVYLQMNGLKPEDTAVYYCAA	SNRGSLYTLDNQNRY	EDWGQGTQVTVSS	Vicugna pacos (30538)
5F1K	DVQLQESGGGLVQAGGSLRLSCTGSG	RTFRNYP	MAWFRQAPGKEREFVAGIT	WVGAS	TLYADFAKGRFTISRDNAKNTVYLQMNSLKPEDTAVYSCAA	GRGIVAGRIPAEY	ADWGQGTQVTVSS	Lama glama (9844)
5F21	DVQLQESGGGSVQAGGSLTLSCTASG	LLFRLAS	MGWYRQAPGKERELIATIT	VGGKTNYK	DSVQGRFIITRDNTGDNTKSTVTLQMNRLKPEDTAVYYCNT	ASPAVGA	DTWGQGTRVTVSS	Lama glama (9844)
6EY6	QVQLVESGGGLVQAGGSLRLSCAASG	RTFSSYV	MGWFRQAPGKEREFVTAIS	WSGGS	IHYADSVKGRFTISRDNAKNTVYLQMNSLKPEDTAVYTCVA	GFAGYGSFTSRSARDSDKY	DYWGQGTKVTVSS	Lama glama (9844)
5JA8	QVQLQESGGGLVQPGGSLRLSCAASG	FTLDYYA	IGWFRQAPGKEREGVSCIS	SSGGT	TNYADSVKGRFTVSRDNAKNTVYLQMNSLKPEDTAVYYCVA	DFACPLIREY	DYWGQGTQVTVSS	Lama glama (9844)
5JA9	QVQLQESGGGLVQPGGSLRLSCAASG	FTFSNYA	MRWYRQAPGEEREFVAFIS	SVGGS	TNYADSVKGRFTISRDNGKNTLYLQMNSLKPEDTAVYFCVA	RLSLIS	DSWGQGTQVTVSS	Lama glama (9844)
5LHR	QVQLQESGGGLVQAGGSLRLSCAASG	RTFSSYV	MGWFRQAPGKEREFVAAIS	WSGGS	TNYADSVKGRFTISRDNAKNTVYLQMNSLKPEDTAVYYCAA	DLASSRDVSS	WYWGQGTQVTVSS	Vicugna pacos (30538)
5LMJ	QVQLVESGGGLVQAGGSLRLSCTASG	RTFSDYD	MAWFRQAPGKERDRVSAIS	TKGGS	TWYHDSVKGRFTISRDNAKNTVYLQMNSLKPEDTAVYYCAA	GAVTYYSARYEY	DYWGQGTQVTVSS	Lama glama (9844)
5M7Q	QVQLQESGGGSVQAGGSLRLSCAVSE	NTGR	MGWFRQAPGKEREKVAIIT	RLGGY	TSYAGPVKGRFTISQDNAKNTVYLLMNSLKPEDTAIYYCAA	DSRPIYSGTW	RYWGQGTQVTVSS	Camelus dromedarius (9838)
5MJE	QVQLQESGGGLVQPGGSLRLSCVVSG	DRRTIYT	MGWFRQAPGNQGELVATMT	SSGV	TTYVDSVKGRFSISRDSAEDSAKNTVSLQMNSLKPEDTAFY	TCYEESRRPLGSRN	TYWGQGTQVTVSS	Lama glama (9844)
5O03	QVQLQESGGGLVQPGGSLRLSCAASG	FTLGYYP	IGWFRQAPGKGLEGVSCIS	GSGGS	ANYAASVKGRFTISRDNAKNTVYLQMNSLKPEDTAIYYCAA	DLSSLTTVQAMCVIPRPGFSAKAY	DYWGLGTQVTVSS	Lama glama (9844)
5O04	QVQLQESGGGLVQPGGSLRLSCTAPR	IIFFMYD	VGWYRQAPEKQRELVAQIN	SDVS	TKYADSVKGRFTISRDNAKRTVYLQMNDLKPEDAAVYYCNV	RRASA	DYWGQGTQVTVSS	Vicugna pacos (30538)
5O05	QVQLQESGGGLVQPGGSLRLSCAASG	SVSRTYV	MGWYRQTPGNQRELVATIT	SVGS	TNYADSLKGRFTISRENAENTVYLQMNSLKPEDTAIYYCKY	IRYSPIHAPL	DYWGQGTQVTVSS	Vicugna pacos (30538)
5O0W	QVQLQESGGGLVQPGGSLRLSCAASE	TALTYYA	IGWFRQAPGKEREGVSCIS	RINSGSGAR	TDYADSVKGRFTISRDDAKNTVTLQMNSLEPEDTARYYCAL	DTTDRYDSANGRYYCTISSDTY	DYWGQGTQVTVSS	Vicugna pacos (30538)
5OCL	QGQLVESGGGLVQAGGSLRLSCAASG	IIFRELG	IDWYRQAPGKQRELVASIA	SAGM	TNYADSVKGRFTISRDNAKNTVYLQMNSLKPEDTAVYYCHT	LPRFS	HLWGQGTRVTVSS	Vicugna pacos (30538)
5OCL	QVQLQESGGGLVQAGDSLRLSCAASG	RTWSIYG	MGWFRQAPGKEREFVAGIT	WRGGN	THYADFVKGRFTISRDNVKNTVYLQMNSLKPEDTAVYYCAA	NPNPSGSSVYRRN	DYWGQGTQVTVSS	Lama glama (9844)
5OMN	QVQLQESGGGLVQPGGSLRLSCAASG	TIFSRNI	MGWYRQAPGKERELVASIY	SDRS	TWYAESVEGRFTISRDNVKNTLYLQMNSLKPEDTAMYYCRD	RTL	GSWGQGTQVTVSS	Vicugna pacos (30538)
5TJW	QVQLQESGGGLVQAGGSLRLTCALSE	RTSTSYA	QGWFRQPPGKEREFVASLR	THDGN	THYTDSVKGRFTISRDNAENTLYLQMNSLKTEDTAVYYCAA	SLGYSGAYASGY	DYWGQGTQVTVSS	Vicugna pacos (30538)
5TP3	QVQLQESGGGLVQPGGSLRLSCAASG	FTLDYYY	IGWFRQAPGKEREAVSCIS	GSSGS	TYYPDSVKGRFTISRDNAKNTVYLQMNSLKPEDTAVYYCAT	IRSSSWGGCVHYGM	DYWGKGTQVTVSS	Lama glama (9844)
5TOK	QVQLQESGGGLVQPGGSLRLSCAASG	FTLDYYY	IGWFRQAPGKEREGVSCIS	SSHGS	TYYADSVKGRFTISRDNAKNTVYLQMNSLKPEDTAVYYCAT	VAVAHFRGCGVDGM	DYWGKGTQVTVSS	Lama glama (9844)
5U4M	QVQLVESGGGLVQPGGSLRLSCVASE	FSRFTLDYYA	IGWFRQAPGKEREGLSSIS	SSSDGF	TSYSDSVKGRFTISRDNAKNTVYLQMNSLKPEDTAVYYCAA	RLGGWASFSPQEY	DYWGQGTQVTVS	Vicugna pacos (30538)
5VL2	QVQLQQSGGGLVQAGGSLRLSCAASG	RTHTPYA	MGWFRQAPGKEREFVGGIG	GVAAT	TTYADSVRGRFTISRDDAKATVYLQMNSLKPEDTAVYYCAT	RASMAVSTSPRVY	PIWGQGTQVTVSS	Lama glama (9844)
5VM0	EVQLVESGGGLVQTGDSLRLSCAASG	RTYTPYA	MAWFRQAPGKEREFVAGIG	GIDGT	AAYADSVRGRATISRDSAKKTVYLQMNSLKPEDTAVYSCAT	RASMQVLTSPRVY	PIWGRGTQVTVSS	Lama glama (9844)
5VM6	QVKLQQSGGGMVQTGDSLRLSCVGSR	RALSSTI	VGWFRQIPGKEREFVGGIA	WSSSD	TWYADSVKGRFTISKDDAANGVHLQMSSLKPEDTAVYYCAS	ALRRPGSDASDYTRIPDY	PYWGQGTQVTVSS	Lama glama (9844)
5VXJ	QVQLAETGGGLAQPGGSLRLSCAASG	FTFSRAV	MNWYRQAPGKERELVARIY	DAGGN	GSIADPVKGRFTISRDNAKNTVHLQMNSLKPEDTAMYVCNA	GIFDGNYR	TYWGQGTQVTVSS	Vicugna pacos (30538)
5VXL	QVQLAESGGGLVQPGGSLRLSCSASG	GVFIIYN	MGWYRQAPGKQRELVASID	SYSGSI	TNYADSVKGRFTISRDNVEKRVYLEMNNLKPEDTAVYYCNA	NLRTN	NYWGQGTQVTVSS	Vicugna pacos (30538)
6FYT	EVQLVESGGGLVQPGGSLRLSCAVSI	SIFDIYA	MDWYRQAPGKQRDLVATSF	RDGS	TNYADSVKGRFTISRDNAKNTLYLQMNSLKPEDTAVYLCHV	SLYRDPLGVAGGMG	VYWGKGALVTVSS	Lama glama (9844)
6DBD	QVKLEESGGGLVQAEGSLRLSCVTSG	RIEGILL	VGWYRQGPGKQRDVVASID	RNG	NTRYDGSAEGRFTIARENANTVYLQMNNLRPEDSNVYVCGA	LSSGVNP	WAWGQGTQVTVSS	Lama glama (9844)
6DBE	QVKLEESGGGLVQAGGSLRLSCAASG	STFSIYT	MGWFRQAPGKEREFVADIS	WNGGS	TYYADSVKGRFTIYRDNYKNTVYLQMNSLKPEDTAVYYCNA	DDLMIDR	DYWGQGTQVTVSS	Lama glama (9844)
6DYX	QVKLEESGGGLVQAGGSLRLSCAASG	RTYSTYA	MGWFRQTPGKERELVAAIN	WSGGN	THYADSVKGRFTISRDNAKSTVYLQMNSLKPEDTAVYYCAA	PKGHTGD	HYWGPGTQVTVSS	Vicugna pacos (30538)
6F5G	QVKLEESGGGLVQAGGSLRLSCSPSD	RTFSAYA	MGWFRQVPGREREFVATIR	DSDAS	IYYTDSVKGRFTISRDNAKNTVYLQMNSLIPDDTAVYYCAA	RQYYSGRVYSTFREEY	DYWGQGTQVTVSS	Lama glama (9844)
6H6Y	QVQLQESGGGLVQAGGSLRLSCAVSG	RTFSNYY	SGWFRQAPGKEREFLASIR	WSDST	TNYADSVKGRFTISRDTAKNTVYLQMNSLKLEDTAVYHCAA	RRLATY	DYWGQGTQVTVSS	Vicugna pacos (30538)
6H70	QVQLQESGGGLVMTGGSLRLSCAVSG	RTIDVSV	MAWFRQAPGKEREFVSGMR	WSGMT	TYSADSVKDRFTISRDKTKNTVYLQMNSLKPEDTAVYYCAA	RSRFIVGVPQARDLY	DYWGQGTQVTVSS	Vicugna pacos (30538)
6HHU	QVQLVESGGGLVQAGGSLRLFCAASG	SIFRVNA	MGWYRQVTGKQRELVAAIT	SGGR	TNYADSVKGRFTISRDNIKNTVYLQMNSLKPEDTAVYYCNA	DLGTGGRSY	DYWGQGTQVTVSS	Lama glama (9844)
6JRI	DVQLVESGGGLVQAGGSLRLSCTASG	FTFDDYT	MGWFRQAPGKEREGVSYTG	WSGSMSGST	TYYTDSVKGRFTISRDNAKNTLYLQMNSLKPEDTAMYYCAA	ARYRGIGSQVRWTDF	IYWGQGTQVTVSS	Vicugna pacos (30538)
6K2I	QLQLVESGGGLVQAGGSLRLSCVASG	RTFRSNA	MGWFRQAPGKEREFVAAIR	WSGGS	TYYADSVKGRFTISRDNAKNTVYLQMNSLKPEDTAVYLCAA	GVWRSSGWDTP	DYWGQGTQVTVSS	Vicugna pacos (30538)
6NFJ	QVQLVESGGGLVQAGGSLRLSCAASG	RAIRSYF	MAWFRQAPGKEREFVAAVE	YIFN	TYYADSVKGRFTISRDNAKNTVFLQMNSLKPEDTAVYYCAA	GVGASVSVSESWY	NYWGQGTQVTVSS	Lama glama (9844)
6OBC	QVQLAETGGGLVQPGGARTLSCAASE	SISSFYF	MGWYRQAPGKPRELVAEIS	NYGR	TDYGDSLKGRFTISRDNAANTVNLQMNNLAPEDTALYYCNA	RKWERSVLE	DYWGQGTQVTVSS	Vicugna pacos (30538)
6OBG	QLVETGGGLVQPGGSLRLSCAASG	SIFSINA	MGWYRQAPGKERELVADIS	SSGR	INEADSVKGRFTISRDNAKNTVYLQMNSLKPEDTAVYYCNV	LAGSHYYDEY	EYWGQGTQVTVS	Vicugna pacos (30538)
6OBM	QVQLVETGGGGLVQAGGSLRLSCAAS	GSISSLNA	MGWYRQAPGKERELVADIS	ASGR	TNYADSVKGRFTISRDNAKNTVSLQMNSLKPEDTAVYYCNA	VGGTYYYDEY	DYWGQGTQVTVS	Vicugna pacos (30538)
6OBO	VQLAETGGGLAQAGGSLRLSCAASG	SIFSINA	MGWYRQAPGKERELVADIS	GSGR	TNYADSVKGRFTISRDNAKNTVSLQMNSLKPEDTAVYYCNV	VGGSYYYDEY	NYWGQGTQVTVSS	Vicugna pacos (30538)
6OC8	EVQLVESGGGLVQAGGSLRLSCAASA	SIFRALN	VGYYRQTPGRQRELIAGIS	GGGS	THYADPVKGRFTISRDNAKNRVDLQMNNLKPEDTAVYYCNA	GPTLTTGDAG	PYWGQGTQVTVSS	Lama glama (9844)
6OCA	VQLVETGGGVVQAGGSLRLSCVASG	RTFSVSGRTFSDHG	LGWFRQAPGKEREFVGSIS	WSVDGDATYY	TDLANSVKGRFTISGVNAKNTVYLQMNSLKPEDTAVYYCAA	GLRGGTYARTIYEY	DYWGQGTQVTVSL	Vicugna pacos (30538)
6RBB	RGSEFEVQLVQAGGSLRLSCAASG	GTFATSP	MGWLRQAPGKGTEFVAAIS	PSGGD	RIYADSVKGRFTISRDNAGNFIYLQMNSLKPEDTAVYYCAV	RRRFDGTSYYTGDY	DSWGQGTLVTVSS	Lama glama (9844)
6R7T	QVQLQESGGGLVQPGGSLRLSCAASG	FTFSTYA	MSWFRQAPGKGLEWVASIN	SSGGGI	QSYADSVKGRFTISRDNAKNTLYLQMNSLEPEDTAVYYCAA	AAWRVGTY	DYRGQGTQVTVSS	Lama glama (9844)
6RUM	QVQLVESGGALVQPGGSLRLSCAASG	FPVNRYS	MRWYRQAPGKEREWVAGMS	SAGDR	SSYEDSVKGRFTISRDDARNTVYLQMNSLKPEDTAVYYCNV	NVGLPADLAWFKRNTLNKPVIMGRHTWESIGRPLPGRKNIILSSQPGTDDRVTWVKSVDEAIAACGDVPEIMVIGGGRVYEQFLPKAQKLYLTHIDAEVEGDTHFPDYEPDDWESVFSEFHDADAQNSHSYCFEILERRGGGGGMISLIAALAVDRVIGMENAMPWNF	EYWGQGTQVTVS	lama glama (9844)
6U55	QVQLQESGGGLVQPGGSLRLSCTASG	FTLAEYG	VGWFRQAPGKERELVALIA	VGGT	THSIDSVKGRFTISRDNMKNTVYLQMNSLNVEDTAVYYCNA	YSSAYDR	NYWGQGTQVTVSS	Lama glama (9844)
6Z6V	QVQLVETGGGLVQAGGSLRLSCAASG	RTFNNDV	MAWFRQAPGTEREFVALIT	AGGG	THYADSVKGRFVISRDNDKNMAYLQMNSLKSEDTAIYYCGA	DENPPGWPSRWSSAY	DYWGQGTQVTVSS	Lama glama (9844)

## Sheet: unique_VHH_abYsis
ID	Frame1	CDR1	Frame2	CDR2	Frame3	CDR3	Frame4	Source_organism
3ln9_A	EVQLVESGGGLVQPGGSLRLSCTASG	YTFSHRY	HRWFRQAPGKEREIVAVIS	QSGMR	TYYADSVKGRFTISRDNAKNTVYLQMNSLKPEDTAMYYCAA	GTRKNVWTRQHPF	DYWGQGTQVTVSS	Camelidae
3tpk_A	EVQLVESGGGSVQPGGSLRLSCTASG	YTFSQEF	VIWFRQAPGKEREIVSGIS	LRKGW	TYYADSVKGRFTISQDNAKNTVYLQMNNLKPEDTAMYYCAA	APTATHALYF	DYWGQGTQVTVSS	Camelidae
2x89_C	QVQLQESGGGSVQAGGSLRLSCAASG	YTDSRYC	MAWFRQAPGKEREWVARIN	SGRDI	TYYADSVKGRFTFSQDNAKNTVYLQMDSLEPEDTATYYCAT	DIPLRCRDIVAKGGDGF	RYWGQGTQVTVSS	Camelus
5dxw_A	QVQLVETGGGLVQPGGSLRLSCTASG	FTFSMHA	MTWYRQAPGKQRELVAVIT	SHGDR	ANYTDSVRGRFTISRDNTKNMVYLQMNSLKPEDTAVYYCNV	PRY	DSWGQGTQVTVSS	Camelidae
5e5m_H	QVQLVESGGGLAQPGGSLRLSCAASG	STISSVA	VGWYRQTPGNQREWVATSS	TSSTT	ATYADSVKGRFTISRDNAKNTIYLQMNSLKPEDTAVYYCKT	GL	TNWGRGTQVTVSS	Camelidae
5imo_B	QVQLVESGGGLVQAGGSLRLSCAASG	RTFSSYG	MGWFRQAPGKEREFVAAIR	WNGGS	TYYADSVKGRFTISRDNAKNTVYLQMNSLKPEDTAVYYCAA	GRWDKYGSSFQDEY	DYWGQGTQVTVSS	Camelidae
5jds_B	QVQLQESGGGLVQPGGSLRLSCAASG	KMSSRRC	MAWFRQAPGKERERVAKLL	TTSGS	TYLADSVKGRFTISQNNAKSTVYLQMNSLKPEDTAMYYCAA	DSFEDPTCTLVTSSGAF	QYWGQGTQVTVSS	Camelidae
6qtl_H	QVQLVESGGGLVQAGGSLRLSCTASG	RTGTIYS	MAWFRQAPGKEREFLATVG	WSSGI	TYYMDSVKGRFTISRDKGKNTVYLQMDSLKPEDTAVYYCTA	TRAYSVGY	DYWGQGTQVTVS	Camelidae
6dbg_D	QVKLEESGGGSVQAGGSLRLSCAASG	HTYSTYC	MGWFRQVPGKEREGVARIN	VGGSS	TWYADSVRDRFTISQDNAKNTVYLQMNSLKLEDTAIYYCTL	HRFCNTWSLGTL	NVWGQGTQVTVSS	Camelus
6dyx_D	QVKLEESGGGLVQAGGSLRLSCAASG	RTYSTYA	MGWFRQTPGKERELVAAIN	WSGGN	THYADSVKGRFTISRDNAKSTVYLQMNSLKPEDTAVYYCAA	PKGHTGD	HYWGPGTQVTVSS	Vicugna
6dbe_B	QVKLEESGGGLVQAGGSLRLSCAASG	STFSIYT	MGWFRQAPGKEREFVADIS	WNGGS	TYYADSVKGRFTIYRDNYKNTVYLQMNSLKPEDTAVYYCNA	DDLMIDR	DYWGQGTQVTVSS	Lama
AIZ03029.1	QVQLVESGGGSVQAGGSLSVSCAASG	RSSFSRYF	MGWFRQAPGKEREFVAAIS	WTGSS	TYYADSVKGRFTISRDNAKNTVYLQMNSLKPEDTAVYYCAA	DFLRGSRRYGINTTEEY	DYWGQGTQVTVSS	Camelidae
CAP58559.1	EVQLQASGGGLVQAGGSLRLSCAASG	STFRINR	MGWYRQAPGKQRELVASIN	SGGS	TNYADSVKGRFTISRDNAKGTVNLTMNSLKPEDTAVYYCNR	VTPW	PYWGQGTQVTVSS	Vicugna
CAP58560.1	EVQLQASGGGLVQAGGSLRLSCAASG	STFSINV	IGWYRQAPGKQRELVAGIS	RSGN	TNYADSVEGRFTISRDYAKNTVYLQMNSLKPEDTAVYYCHS	KTYLLH	MYWGQGTQVTVSS	Vicugna
CAG33966.1	EVQLQASGGGLVQPGGSLRLSCAASA	SIFSIDG	MGWYRQAPGKQRELVAGIT	SGGS	TNYADSVKGRFTISRDNAKNMMFLQMRSLLPENTAVYYCHA	RTWR	DYWGQGTQVTVSS	Camelidae
CAG33969.1	DVQLQASGGGLVQPGGSLRLSCAASG	IVFRVST	MGWYRQAPGKQRELVATIS	SGGS	TNYADSVKGRFTIYRDNAKNTVYLQMNSLKPEDTAVYYCNA	NTGLRTL	SFWGQGTQVTVSS	Camelidae
CAG33970.1	EVQLQASGGGLVQAGGSLRLSCAASE	RTFSNAR	MAWFRQAPGQEREFVAAIS	WSGTT	TNYADSVKGRFTISRDNAKNTVYLQMNSLKPEDTAVYYCAA	DGSWRGVCNNVY	DYWGQGTQVTVSS	Camelidae
CAG33972.1	RVQLQASGGGLVQAGGSLRLSCAASG	RTLSSYA	MGWFRQAPGKDREFVAAIS	WSGTR	TSYADSVKGRFTISRDNAKNTVYLQMNSLKPEDTAVYYCAM	RSMRSNLYTVYEAPHDY	DYWGQGTQVTVSS	Camelidae
CAG33974.1	CELQASGGGLVQPGGSLRLSCAASG	SIFSNHA	MGWYRQPPGKQREFVANIF	SGGR	INYADFVKGRFTISRDNAKNTVYLQMNKLKPEDTAVYLCNA	WRLGY	DYWGQGTQVTVSS	Camelidae
CAG33975.1	EVQLQASGGGLLQAGDSLRLSCAASG	RTFSTYN	MAWFRQAPGKERELVAAIT	WSGG	TYYADSVKGRFTISRDNAKNTVSLQMDSLKPEDTAVYYCTR	SRRASYFGDPTDF	RSWGQGTQVTVSS	Camelidae
AAP22639.1	QVQLVESGGGSVQAGGSLRLSCVASG	YTYRSTC	LGWFREAPEKEREVVAAIY	RGTGD	TYYGDAVRGRFTISQDNAKKTVYLQMNSLKPEDTAMYYCNT	YSRFGYSGLC	NDWGQGTQVTVSS	Camelus
AAP22640.1	DVQLVESGGGSVPAGGSLRLSCAVSG	YTYENRY	MAWFRQAPGKEREGVAAIW	RGGNN	PYYADSVKGRFTISQDKAKNIVSLLMNSLKPEDTAIYYCAA	QAGRFSGPFTNQTY	DYWGQGTQVTVSS	Camelus
AAP22641.1	QVQLVESGGGSVEAGGSLRLSCVVSG	YSVSIGC	MAWFRQAPGSGREGVAGIS	RGGSM	TDYTASVKGRFTISRDNDQRTVTLQMNSLKPEDTAVYYCAR	DGPEIATMIG	GSRGRGTQVTVSS	Camelus
AAP22642.1	DVQLVESGGGSVLTGGSLRLSCAAPG	ITYRMYC	MAWFRQPPGQEREMVATVN	RIDRAGGR	TYYADSVKGRFTISQDNAKDTLYLQMNSLKPEDTAIYLCAA	RDYGCYSGSAQGTEF	AYWGRGTQVTVSS	Camelus
1yc7_B	DVQLVESGGGSVQAGGSLRLSCAVSG	STYSPCT	TGWYRQAPGKEREWVSSIS	SPGT	IYYQDSVKGRFTISRDNAKNTVYLQMNSLQREDTGMYYCQI	QCGVRSIR	EYWGQGTQVTVSS	Camelus
AAP22645.1	QVQLVESGGGSVLAGGSLRLSCAASE	STYRRVF	TGWFRQAPGKEREGVAAIL	VGVGD	TYYADSVKGRFTISQDNAKNTVYLQMNSLKPEDTAMYYCAA	FMTGTQVLRPQDY	KYWGQGTQVTVSS	Camelus
AAL40829.1	EVQLQASGGGSVQAGDSLRLSCAASG	RPFSSFA	MGWFRQAPGKEREFVAAIS	ASGGE	TYYTGSLKGRFTISRDNAKNTVYLQMDSLKPEDTGVYYCAA	TINGA	ARRGQGTQVTVSS	Lama
ACF49483.1	DVQLQESGGGSVQAGGSLKLSCAISG	YDNDNYC	MGWFRQTPGKEREKVAALN	IGGGS	PVYADFVRGRFTISLDSSKDTLYLLMNAVTPEDTAMYYCAA	IRKPQFYTCRMWKPRADF	DIWGQGTQVTVSS	Camelus
ACY01865.1	DVQLQESGGGSVQAGGSLKLACTVSG	DTAAYTDDGYC	LGWFRQATGNEREGVAAIN	TGSSS	TFYIDAVKGRFTFSQDNDDKNIVYLQMNSLRPEDTAMYICA	ADFTCMPEVTANQALNIMSGSQFAAG	GHWGQGTQVTVSS	Camelus
AEA07719.1	QVQLQESGGGSVQAGGSLRLSCAASG	LTDSTCG	MAWYRQAPGKERELVSTII	TDGN	TYYADSVKGRFTISQDNAKNRVFLQMNSLKPEDTAMYYCNS	WSESKRLCLPD	NYWGQGTQVTVSS	Camelus
AEX07288.1	QVQLVESGGGSVQAGESLRLSCAGSG	NIYRRNY	VGWFRQAPGKEREGVAIIY	IGSRN	TVYADSVKGRFTISQDNAKPTVYLQMNSLKPEDTAMYYCAA	GLLRAADLGRELRSLLTSPNSV	DYWGQGTQVTVSS	Camelus
AEX07289.1	QVQLVESGGGSVQAGGSLRLSCASST	HTLRSHY	MAWFRQVTGKEREGVAYIP	GIGSTA	TDYADSVEGRFIISRDNTENTVYLQMADLKPEDAAMYYCAV	RTGFSGSWTRQTDY	AYWGQGTQVTVFS	Camelus
AEX07290.1	QRQVVESGGGSVQAGETLELSCTGSG	FTLDEAD	MGWYRQIPGHECELVASIG	GFGQ	RYYAESVWGRFTISQDKAKNTVYLEMNSLKPEDTAVYYCSA	NRGFSRSHLTCPAPG	GYWGQGTQVTVST	Camelus
AEX07291.1	QVALEECGGVSVQAGGSLRLSCTAPG	VASERCA	IYWYRQAPGKEREWVLSLN	RPGT	TTTIDSVKGRFSVSRDKATETTFLQMDNLKPEDTGMYTCRT	LGCAQ	ATWGQGIQVTVSS	Camelus
AEX07292.1	QMQLVESGGGSVQAGGSLRLSCAASG	YTISTDC	MGWFRQTPGKEREGIATLY	TGDGR	TYYADSVKGRFTISQDNAKNTMWLEMNSLKPEDTAMYYCAA	RPKSGARGCADLWDWY	TYRGQGTQVTVSS	Camelus
AEX07294.1	QAQVVETGGGSVKAGGSLRLSCATSE	LIYMSNC	MGWFRQAPGKKREGVASIY	TGSGA	TYYPDYLKGRFTITRDNAKNMVFLQIDNLKVEDTAIYYCAA	GGGDPGNKPAIYSCYSGSWSREQAED	NYWGQGTQVTVSS	Camelus
AEX07309.1	QVQLVESGGGSVQAGGSLRLSCTASG	DVYSRVC	MGWLRQAPGKERERVASIY	TGGSN	AYYADSVKGRFTISQDNAKSTTYLQMSSLKPEDTAMYYCAT	DARRGYWRPCNSIEY	NYWGQGTQVTVSS	Camelus
AEX07301.1	QVQLQESGGGLVQAGGSLRLSCVASG	ITHSPVC	MGWFRQAPGKEREGVATEY	TAEGK	LFYLESVKGRFTFSRDTTKNTISLEMNGLKPDDTAMYYCAA	DPDCRATWYRGG	GAWGQGTQVTVSS	Camelus
AEX07302.1	RVHVVLSGGGSVQAGGSLTLSCEASG	YKDDFNC	MGWFRQVPGKELESVATIA	GEWQG	PDYADFVNGRFTISQDPARNTVSLQMYNLQPNDTAMYYCAT	PSPGVTYGGNDQPCKYL	EVRGQGTLVIVSS	Camelus
AEX07303.1	QVQMVESGGGKVQVGGSLTLSCECSG	SISSRNA	IGWFRQAPGKEREGVAAIY	VSGK	GVYADSVRGRFTISQNTAKTTVYLQMNNLTIDDTATYVCAS	DYGWKLDGRLLGSESWGLQPSGY	DYWGQGTQVTVTE	Camelus
AEX07308.1	QVQLEEAGGGSVQAGGSLRLSCAASG	DSGVNYC	MGWFRQAPGKEREGLATIV	NR	GTTNYADSVRGRFTISKVKKQLYLDMVNLKPEDTAMYYCAS	VHLWDGRAWYCPERTSDF	TYWGRGTQVTVSA	Camelus
AEX07313.1	QAQLRESGGGSVQPGGTLRLSCVASG	YTVSSHC	MGRFREAPGKEREGVAVID	SRGI	ITHAGSVKGRFTISKDNSKNTLYLQMNSLKPEDTALYYCAT	HLARGGGYCYDLSLSSRF	DYWGQGTQVTVSS	Camelus
AEX07314.1	QEELMESGGGPVQAGESLRLSCSASG	FTSSRRC	MGWFRQVPGQEREVVAVIF	TGDSR	TNYIDSVKGRFTITHDNAKDTVYLQMNSLKPEDTAMYFCAA	GPRKVGSCDTSFSY	KYWGQGTQVTVSS	Camelus
AEX07315.1	QVRVMESGGGSVQAGGSLRLSCTASG	NTIDNC	VGWFRQAPGREREGVAYMH	ADDGT	TVYADSVKGRFTISRDNAKNTVYLQMNNLKPEDTAMYYCAV	NEFGVRVWSLCQSTRY	NFWGQGTQVTVSS	Camelus
AEX07317.1	QAQMVESGGGSVQAGGSLRLSCRAST	YTYASAC	IAWFRQAPGKEREGVTAIY	TGRGD	TVYADSVKGRFTISQDNAENTVFLQMDSLKPEDTAMYYCAA	SSTTAALVWSPTCPLRGSDY	NYWGQGTQVTVSS	Camelus
AEX07318.1	QVQLVESGGGSGQAGGSLRLTCGASG	YVNSPNC	WAWFRQAPGKEREGVATIN	TASGI	ATYDDSVKGRFTISQDNAKNTVLLQMDSLKPEDSAMYYCAV	QRPYGN	TYYGSCTRVVGAY	Camelus
AGJ76249.1	EVQVVESGGGSVQAGGSLRLSCAASG	DTYSRRC	MGWFRQAPGKEREGVATIH	TNGGGS	TAYADPAKGRFTISQDNAKDTVYLQMQDLEPEDTAIYYCAA	QYAASKTYGRSCGTALGDY	KYWGQGTLVTVSS	Camelus
AFW03620.1	DVQLVESGGGSVQGAAGGSLRLSCAA	SDITYSTDC	MGWFRQAPGKEREGVATIN	NGRAI	TYYADSVKGRFTISQDNAKNTVYLQMNSLRPKDTAIYYCAA	RLRAGYCYPADYSM	DYWGKGTQVTVSS	Camelus
AFW03621.1	DVQLEESGGGSVQAGGSLRLSCAASG	YIYSTYC	MGWFRQAPGKEREGVAAIN	DVGGS	VYYADSVKGRFTISQDIAQDTMYLQMNDLTPENTVTYTCAA	LRCLSDSDPDTRVHMY	YDWGQGTQVTVSS	Camelus
AFW03622.1	DVQLEESGGGSVQTGGSLRLSCAASG	YTYSSAC	MGWFRQGPGKEREAVADVN	TGGRR	TYYADSVKGRFTISQDNTKDMRYLQMNNLKPEDTATYYCAT	GPRRRDYGLGPCDY	NYWGQGTQVTVSS	Camelus
AFW03623.1	EVQLEESGGGLVQPGGSLTLSCAASG	YTFTNCA	AGWYRQAPGKECELVASIF	SGNR	TNYADSVKGRFTISRDNTKDIVYLQMNSLKPEDTTVYYCDA	RT	PCWGQGTQVTVSS	Camelus
AFW03624.1	EVQLEESGGGSVQAGGSLRLSCAASG	YTFLQLL	HGWFRQAPGKEREVVARFN	TDINK	TFYLESVKGRFTLSQDNAKNTLYLQMNSLKPEDTAIYYCAA	SRPDSTCDYF	AYRGQGTQVTVSS	Camelus
AFY09731.1	GLVGGLKARSLVQAGGSLRLACAASA	SGYTESVKW	MGWFRQAPGQEREGVAVIS	IPGGS	TYYDDHVKGRFTISQDNAQNTVYLQMNSLKPEDTAMYYCAA	RNAGGRFRPSAAGGY	NYWGQGTQVTVSS	Camelus
AGN74801.1	HVQLVESGGGSVQAGGSLRLSCAASG	YTYSSNC	MGWFRQAPGKEREGVAGVY	AGGGW	IYYADSVKGRFAISQDNAKNMVYLQMNSLKPEDTAMYYCVA	GGSLYSGSCSRYWDEY	RYRGQGTQVTVSS	Camelus
AGN74804.1	HVQLVESGGGSVQAGGSLRLSCTYSV	YTYSSDS	MAWFRQAPGKEREGVAGIY	IGSGS	TLYADSVKGRFTISQDKAKNTVYLQMNSLKPEDTALYYCAA	GGNWYDGVLNVERAF	AYWGQGTQVTVSS	Camelus
AGN74805.1	DVQLVESGGGAVQAGGSLRLSCAASR	YTYSSAC	MGWFRQAPGKEREAVAGIY	TGSGR	TYIADSVKGRFTISQDNAKNTVYLQMNSLEPEDTAMYYCVA	GGSYYSGSCSRYGDEW	RYWGQGTQVTVSS	Camelus
AGV76520.1	HVQLVESGGGSVQAGGSLRLSCKASG	YAYVSNC	LAWFRQAPGKEREEVAAIY	SGGGS	TYYADSVKGRFTISLDIPKSAVYLQMNSLKPDDTAMYYCAA	LSGVCDGGPSMTAIQ	GIGVQGTQVTVSS	Camelus
AGV76521.1	HVQLVESGGGSVQAGGSLRLSCAASG	DGYMRNC	MGWFRQAPGKEREGVAIVA	TGGRS	LYYADFMKGRFTISQDNPKNTLYLQMNILEPEDTAMYYCAA	ETRGDCSGGYLGPDPY	NYWGQGTQVTVSS	Camelus
AGV76522.1	QVQLVESGGGSVQAGGSLRLSCTASG	YTYSSNY	LGWFRQTPGKEREGVAAIY	RGGLRGGGR	TYYADSVKGRFTISRDNAENTVYLEMNGLIPEDTAMYYCAA	STGRLWAGYDWYRPEPY	NFWGQGTQVTVSS	Camelus
AGV76523.1	HVQLVESGGGSVQAGGSLKLSCAVSG	HISSTCG	RGWYRQAPGKERELVSIIT	SDGT	IVYADSVKGRFTISQDNVENTLSLQMNSLKTDDTGVYYCAA	CR	YWWGQGTLVTVSS	Camelus
AGV76524.1	QVQLVESGGGSVQAGGSLRLSCVASG	YTYSRYY	MGWFRQAPGKEREGVATFD	SDGR	TIYADSVKGRFTISKDNAKNTLYLQMNNLKLEDTAMYYCAA	KIPPKTWFEY	NYWGQGTLVTVSS	Camelus
AGV76525.1	DVQLVESGGGSVQAGGSLRLSCAASG	YTYGSNF	MGWFRQAPGKEREGVAYID	GDGS	TTYAGSVKGRFTISKDNAHNTLYLQMNSLKPDDTAAYYCAS	TRHDTRATLEDLWY	NYWGQGTQVTVSS	Camelus
AGV76526.1	QVQLVESGGGSVQAGGSLRLSCAASG	YVYISYC	MGWFRQAPGKEREGVAAIY	TGGGT	TSYADSVKGRFTISQDNAKNTVYLQMNSLKPEDTAMYYCAA	DCSIATIAPGSPLIEF	GFWGQGTLVTVSS	Camelus
AGV76527.1	DVQLVESGGGSVQAGGSLRLSCAASG	YTYSSNC	MGWFRQAPGKEREGVAAIY	TVGGS	TYYTDSVKGRFTISKDNAKNTLYLQMNSLKPEDTTMYYCAA	GWSRADSWCYLPDL	GYWGQGTQVTVSS	Camelus
AGV76528.1	QVQLVESGGGSVQAGGSLRLSCATSG	YRTSNYC	MGWFRQAPGKEREEVATID	RVDT	TTYAGSVKGRFTISKDNAKNTLYLQMNSLKPEDTAMYYCAA	SLRYYCNPKEGLF	KNWGQGTLVTVSS	Camelus
AGV76530.1	HVQLVESGGGSVQAGGSLRLSCVASE	YTYSSYC	MGWFRQSPGKERQGVAVID	SDGS	THYADSVKDRFTISKDNAKNTLYLQMNNLKPEDTAVYYCAL	DYYSDYDESCDY	NYWGQGTQVTVSS	Camelus
AGV76531.1	DVQLVESGGGSVQAGGSLRLSCAASG	YTYSSSNC	IGWFRQAPGKEREGVATIY	TGGGI	TYYADSVKGRFAISQDNAKNTVYLQMNSLKPEDTAMYYCAT	QRAEWGECILDDY	NYWGQGTQVTVSS	Camelus
AGV76534.1	EVQLVESGGGSVQAGGSLRLSCRASR	YTYSRMC	MGWFRQTPGKEREGVAAID	SAGN	TNYVDSVKGRFTISQDNAKNTLYLQMNSLKPEDTAIYYCAA	VASVVAHRCSPSPDY	NYWGQGTQVTVSS	Camelus
AGV76535.1	QVQLVESGGGSVQAGGSLRLSCAASG	YTYSSYC	MGWFRQAPGKEREGVAAID	SDGS	TSYADSVKGRFTISQDIAKNTLYLQMNSLKPEDTAMYYCAA	VWGSGCSGGYPRL	GYWGQGTLVTVSS	Camelus
AGV76536.1	HVQLVESGGGSVQAGGSLRLSCTASG	FTFDDSD	MGWYRQAPGNECELVSTIS	SDGS	TYYADSVKGRFTISQDNAKNTLYLQMNSLKPEDTALYYCAA	DYGWGGYCYNLETFGF	GYWGQGTLVTVSS	Camelus
AGV76540.1	QVQLVESGGGSVQAGGSLRLSCAASG	YTYSSNC	MGWFRQAPGKEREGVAAIY	TGGGS	TYYADSVKGRFTISQDNAKNTVYLQMNSLKPEDTAMYYCAV	PPRNREAGDCYSGSWSKPREY	NYWGQGTQVTVSS	Camelus
AGV76541.1	QVQLVESGGGSVQAGGSLRLSCVASG	YTYSSYC	MGWFRQAPGKEREGVGAID	SDGS	TSYADPVKGRSTISKDNVANTLYLQMNSLKPEDTAMYYCAA	HVLCRLLKVL	GIRGQGTLVTVSS	Camelus
AGV76542.1	QVQLVESGGGSVQAGGSLRLSCAASG	HTFSVLS	MGWFRQAPGKDREGVAAID	SDGS	TRYADSVKGRFTISKDNAKNTLYLHMNSLKPEDTAMYYCAA	DLFGLLFRLLEAESY	NYRGQGTLVTVSS	Camelus
AGV76544.1	QVQLVESGGGSVQAGGSLKLSCAASG	YIFSSCG	MGWYRQAPGKERELVSTIS	SDGT	TSYADSVKGRFTISQDNAKSTLYLQMNSLKTEDTAVYYCAA	DPWYPAAC	NYWGQGTQVTVSS	Camelus
AHW48352.1	DVQLVESGGGLVQAGGSLRLSCTASG	FTFDDYT	MGWFRQAPGKEREGVSYTG	WSGSMSGST	TYYTDSVKGRFTISRDNAKNTLYLQMNSLKPEDTAMYYCAA	ARYRGIGSQVRWTDF	IYWGQGTQVTVS	Camelus
AHW48351.1	DVQLVESGGGLVQAGGSLRLSCTASG	FTFDDCT	MGWFRQAPGKEREGVSYIG	WSGSTSGST	TYYTDSVKGRFTISRDNAKNTLYLQMNSLKPEDTAMYYCAA	ARYRGIGSRVRWTDF	IYWGQGTQVTVS	Camelus
AID18522.1	DVQLVESGGGSVQAGGSLRLSCAGSG	YMYSSKA	MGWFRQAPGKEREGVAIIY	TDGYS	PYYADSVKGRFTISQDNAKNTVYLQMNSLKPEDTAMYYCAA	SKRGPSMGWVPKSASYF	GDWGQGTQVTVS	Camelus
AIF28002.1	QVQLQESGGGSVQAGGSLKLSCAASG	GAYRNAC	MGWFRQAPGKEREGVAIIN	SVDT	TYYADPVKGRFTISRDNAKSTVYLLMNSLKPEDTAIYYCAQ	VARVVCPGDKLGASGY	NYWGQGTQVTVSS	Camelus
AIF28003.1	QVQLQESGGGSVQAGGSLRLSCAASG	PTYSSYF	MAWFRQAPGMEREGVAASS	YDGST	TLYADSVKGRFTISQGNAKNTKFLLLNNLEPEDTAIYYCAL	RRRGWSNTSGWKQPGWY	DYWGQGTQVTVSS	Camelus
AIF28004.1	QVQLQESGGGSVQAGGSLRLACAAPG	YTFSDYC	MGWFRQAPGKEREEVARIS	GGKR	TYYSDSVRGRFTISRDDYKNTVWLQMDSLKPEDTAIYYCAR	GGYTTGVCAGGF	NDWGQGTQVTVSS	Camelus
AIF28006.1	QVQLQESGGGSVQAGGSLRLSCADSG	YTFSDYC	MGWFRQAPGKEREGVAIIS	NGGLI	TRYADSVKGRFTVSRDNAKNTLYLEMNSLKPEDTATYFCAK	GSYTCNPDRWSQVSDY	KYGGQGTQVTVSS	Camelus
AIF28007.1	QVQLQESGGGSVQAGGSLRLSCESSG	MTFSVYN	LGWLRQAPGQECELVSTIT	RDGS	TDYADSMKGRFTISRDNAKNTMYLQMTSLKPDDTAVYYCAA	GVGVVD	CTEGQGTQVTVSS	Camelus
AIF28009.1	QVQLQESGGGSVQTGGSLTLSCAASV	DTRRINN	MAWFRQTPGKEREGVARIN	VVIGT	TDYDDSVKGRFTLSRDNAKNTLYLRMNSLKPEDTAMYYCAA	GELIRFSRWRTGREF	TYWGQGTQVTVSS	Camelus
AIF28012.1	QVQLQESGGGSVQVGGSLRLSCVYSG	NHDSFQT	MGWFRQAPGKEREGVATIN	YVGL	TFVRASVRGRFTISQDDAMKTMYLQMDSLKAEDTGVYYCAA	KGVADRDFTNF	DYWGQGTQVTVSS	Camelus
AIF28013.1	QVQLQESGGGSVQAGESLRLSCTVPG	YTRNGCV	LNWYRLATGKPREWVSSID	TDGN	TMYRTPVKGRFTISQDSAKDTAFLQMNSLKVEDTAMYFCRT	TGTTRWCRP	SDWGQGTQVTVSS	Camelus
AIG20205.1	DVQLVESGGGSVQTGGSLTLSCAASG	STVTIGS	MGWFRQAPGKEREGVALIY	TGRGS	TNYADSVKGRFTISQGNAKNTVYLQMNSLKPEDTAIYYCAA	APGRPSLKYEMRQVDF	RYWGQGTQVTVSS	Camelus
AKE13334.1	QVQLQESGGGSVQAGGSLRLSCVASG	DTYSSAC	MGWFRQAPGKEREGVATIC	TSTSMRT	RYYADAVKARFTISQDNAKNTVYLQMNSLKPEDIAMYYCAT	GHTVGSSWRDPGAW	RYWGQGTQVTVSS	Camelus
AKE13335.1	QVQLQESGGGSVQDGGSLRLSCAASG	YAYDTYY	MGWFRQAPGKEREWVAGIT	SLVSGVAYY	KYYTDSVKGRFTIFRDDDKNTVDLQMNSLKPEDTAIYYCAA	SRSGLRARLLRPELY	EYWGQGTQVTVSS	Camelus
AKF02407.1	EVQLVESGGGSVQAGGSLRLSCAASG	YTYCSYG	MSWYRQAPGKEREFVSAID	SDGS	TSYADSVKGRFTISQDNAKNTVYLQMNSLIPEDTAMYYCKT	DQTGGSWWADCRYL	EVWGQGTMVTVSS	Camelus
AKF02408.1	QVQLVESGGGSVQAGGSLRLSCVASG	YTCYTDD	RSWSRQAPGKEREFVSIIV	SDGT	TTYADSVKGRFTISRDNAKNTVYLQMNSLKPEDTGMYYCKI	VCRDRWNVRQ	TYWGQGTLVTVSS	Camelus
ALN98710.1	QVQLQESGGGSVQAGGSLKLSCAASG	YIASGCGMGG	MAWYRQAPGKERELVSTIS	RDG	IRYIGAVKGRFTISRDSAKNTLYLQMSSLKTEDTGVYYCAA	CRRSIDDY	TYWGQGTQVTVSS	Camelus
ALN98712.1	QVQLQESGGDSVQAGGSLKLSCAASG	YIFSTCG	MGWYRQAPGKERELLSTRS	IDGT	TRYADSVKGRFTISQDRAKHTLYLQMNSLKTEDTAVYYCRA	GGGSGSWCPG	NYWGQGTQVTVSS	Camelus
ALN98713.1	QVQLQESGGGSVHSGGSLRLSCLAAG	YTDRNYC	MGWFRQAPGSQREGVAVID	SAGN	TAYADSVKGRFTISQDNAKNTLWLRMNTLKPEDTAMYYCAA	IAKEYNRGGYYCRSSGRV	DYWGQGTQVTVSS	Camelus
ALN98714.1	QVQLQESGGGSVQSGGSLRLSCVASG	YRLNLNC	MGWFRQAPGKEREGVATIA	SDSY	GRYADSVRGRFAISQDNAKNTLYLQMNTLNPEDTATYYCAA	WRGDCGIPDMLRTD	NYRGQGTQVTVSS	Camelus
ALS19648.1	DVQLQASGGGSVQAGGSLRLSCAASG	FSFADSD	MSWFRQAPGKERELVSTIR	RNGN	TEYSDSVKGRFTISRDNAKNAVYLQMNSLKPEDTAMYYCAA	PKSGLLRPPISHCDSCVVLGVDGY	KYWGQGTQVTVST	Camelus
5foj_A	QVQLQESGGGSVQVGGSLRVACAASG	DTFSGYL	AAWFRQAPGKGREGVAAIN	SKRHT	TSYADSVKGRFTISKDNADNIMYLEMNSLKPEDTAIYYCAA	ADAIGLAEYWSTPTLSAARY	KYWGQGTQVTVSS	Camelus
ASM90300.1	DVQLQESGGGSVQAGGSLRLSCAVNA	YTYNTYRRFC	MGWFRQAPGREREGVASIN	SVDGR	SYYADSVKGRFTISRDNGENAVNLQMNSLKPEDTAIYYCAA	ADKWGGYCGGVADIAHF	GYEGQGTQVTVSS	Camelus
5u65_B	DVQLQESGGGSVQAGGSLRLSCVVSG	LTISNYC	MRWFRQAPGKGREGVASIN	SAGT	TYYADSVKGRFTMSRDNAKNTVYLDMNSLKPEDTAIYYCAS	STRVWGGYCGGLDDATN	NDWGQGTQVTVSS	Camelus
ASM90302.1	DVQLQESGGGSVQAGGSLRLSCTASG	FTTTSYSSTC	IGWFRQAPGKEREAVATIN	AKGST	LYYVDSVKGRFTISRDNDNAENTVYLQMNSLKPEDTSTYYC	AADVYRGGYCSAYAGRF	SYWGQGTQVTVSS	Camelus
ASM90303.1	DVQLQESGGGSVQAGGSLRLSCAASE	YTSSKYC	VGWFRQAPGKEREGVAVFI	GGGGA	TSYADSVKGRFTVSQDNAEGTVYLQMNDLKPEDTAIYYCAA	GTRPSIFCYKGDRWY	SAWGQGTQVTVSS	Camelus
5u64_B	DVQLQESGGGSVQAGGSLRLSCVASG	VTSTRPC	IGWFRQAPGKEREGVAVVN	FRGDS	TYITDSVKGRFTISRDEDSDTVYLQMNSLKPEDTATYYCAA	DVNRGGFCYIEDWYF	SYWGQGTQVTVSS	Camelus
ASM90305.1	DVQLQESGGGSVQAGGSLRLSCAASG	YTHRRYC	MAWFRQAPGKEREGVASVN	NGGSS	TYFADSVKGRFTISRDSEENTLYLQMNSLKAEDTGIYYCAA	DDLRGGYCSSSSTLY	TYWGQGTQVTVSS	Camelus
ASM90306.1	DVQLQESGGGLVQPGGSLTLSCAASG	YTSNRNV	MGWFRQAPGKEREGVAVIN	TRTGS	TDYADSVKGRFTISQDNNKNTVYLQMNSLKPEDTAMYYCAA	SYQFFSSEPSLSARRY	TDWGQGTQVTVSS	Camelus
ASM90307.1	DVQLQESGGGSVQTGGSLRLSCVASE	YTHGSYC	MGWFRQAPGKDREVVATIN	KSGGS	SNYPDSVKGRFTISRDNADNTVYLLMNDLKPEDTATYYCAA	TETWGPYCGQASPAYF	PYWGQGTQVTVSS	Camelus
AUS94292.1	QVQLQESGGGLVQPGGSLRLSCAASG	FTFGAYY	MYWFRQAPGKGLEWVSSIY	TGDDT	TYYADSVKGRFTISQDNAKNTLYLRMNNLKPEDTAVYYCAT	DSSG	RVRGQGTQVTVSS	Camelus
AXU39122.1	EVQLVESGGGSVQTGGSLRLSCAASG	FSFSSNV	MGWFRQAPGKEREGVAAIS	VDSGS	TWYADSVKGRFTISLDSANNTLYLQMNSLKPEDTAMYYCAT	RRGVILTLSPETY	DYWGQGTQVTVSS	Camelus
BAD00517.1	DVQLVESGGGSVQAGGSLRLSCAASR	YTDCKYD	MSWYRQVPGKERELVSQIN	KIGTD	TYYPVSVKGRFTVSRDDAKNTLNLQLNTLKIEDTAMYYCVR	GESWWGY	SDWGQGTQVTVSS	Camelus
BAD00570.1	EVQLVESGGGSVQAGGSLRLSCAAPR	YAANRYT	VGWFRQAPGKAHEGVASIN	PAGTV	TEYADSVKGRFTISQDDAKNTVYLQMNNLKPEDTGIYYCVA	GRALVGPGFKGF	TIWGQGTQVTVSS	Camelus
BAD00571.1	QVQLVESGGGSVQAGGSLRLSCKHIG	YLFSRHA	MGWFRHRPGKECELVSMVL	SDGT	TDYADSVKGRFTISRDNAKNTVDLQMDSLKPEDTAVYYCAA	DNPGPPVCRGGNCRVCDTQA	GYFGQGTQVTVSS	Camelus
BAD00574.1	EVQLVESGGGSVQAGGSLNLGCSASG	FVFDDSD	MGWYRQAPGRECELVATVS	DDGS	TYYHESVQGRFTISRDNVKNLMTLQMNNLKVEDTARYYCAA	GSRQFQRTSTTWCL	GVWAQGTQVTVSS	Camelus
BAD00576.1	EVQLVESGGGTVQAGGSLRLSCAASG	HRTGTTCS	MNWYRQAPAKERELVSSIN	DFGS	TWYADSVKGRFTISEDKAKHVLFLQMNNLRPEDTAMYYCAT	GNCNYTCHACFPPDY	NYWGQGTQVTVSS	Camelus
BAD00577.1	DVQLVESGGGSVQAGGSLRLSCTVSG	IIASNLC	MAWFRQVPEKQREAVASIA	GRPGTT	TLYDSSVAGRFKITRDHDKNTVFLQMNSLKQEDTAIYYCAL	GRGWSCPSNY	DYWGQGTQVAVSS	Camelus
BAD00579.1	AVQLVDSGGGSVQAGGSLTLSCTGSG	FSFDDSE	LGWYHQAPGNECELVSFIG	VDGT	TYYATSVKGRFAISRDNAKNTVYLRMNSLKPEDSAMYYCAT	DAGLNDIELKYTRTDCGPLAGY	NYWGQGTQVTVSS	Camelus
BAD00580.1	QVKLEESGGGSVQAGGSLRLSCAPSG	FGSEYC	IGWFRQAPEKEREVVASMN	SGGGN	KDYADSVKGRFTISQDNAKNTVYLQMNSLKPEDTAIYYCAA	VPLCSRPPPMIRGAQHGY	TNWGQGTQVTVSS	Camelus
BAD00581.1	QVQLVESGGGSVQAGGSLRLSCVITE	YSYSTYC	MGWFRQAPGKDREGVASIN	SAT	GTTYYADSVKGRFTITQIKNTVYLQMTSLTPEDTAIYYCAA	DSASSVGFCSNPLEDM	DYWGKGTLVTISS	Camelus
BAD00582.1	VVQLVESGGGSVQAGGSLRLSCAASG	YTDSVKW	VAWFRQAPGKEREGVACIY	SGGFN	TYYADSVKGRFTISQDIAKNTVYLQMNSLKLEDTAMYYCAT	DFLSGNLLDGRY	RYWGQGTQVTVSS	Camelus
BAD00583.1	QVQLVESGGGSVQAGGSLRLSCAPSG	GPTCSHQ	MEWYRQAPGKEREFLSGIE	LDGR	TMYQDSVKGRFAISHDNLKSTVFLQMNSLKPEDTAKYYCKL	TARRCGFTTTWL	ELWGQGILVNVSS	Camelus
BAD00584.1	AVQLVESGGGSVQAGGSLRLSCTVSG	YTYMDYC	AGWFRQVPGEAREAVAFIN	SGGGK	TKYADSVKGRFTISQINANNTVSLQMNSLNLEDTAVYYCAS	VNSRDGADCPTGRYDY	HAWGQGSQVTVSS	Camelus
BAD00585.1	DVQLVESGGGSVQAGGSLRLSCTVSG	DPGINLY	ITWFRQPPGKEREAVGFIN	TDQNG	IYIADSVKGRFTISQDKAKKTVYLEMNNLKLEDTAMYYCAA	GVAASLSPHYGY	NYWGQGTQVTVSS	Camelus
BAD00588.1	AVQLVESGGGSAQAGGSLRLACVAAE	LSNRQLC	MAWFRQAPGKAREIVAGKK	SRGID	AVYADSVKGRFTISEDSASNTVYLQMDDLKPEDTAIYYCAA	ALAYAWSCSRAEAGY	NYWGQGTQVTVSS	Camelus
BAD00590.1	EVQLVESGGGSVQAGGSLRLSCTASQ	PLYSAYC	MSWFRQAPGKGREWIATIN	RDGSS	TVETDSVQGRFTPSQDFPSNTVYLQMNSLKPEDTAIYYCAA	AGRRSECDSERHSF	PYWGQGTQVTVSS	Camelus
BAD00591.1	AVQLVESGGGSVKAGGSLRLSCATSR	DSDSSFC	MAWFRQGPGKEREGVAAIR	TYDG	STDYADSVKGRFAISQDNHKNIYLQLHSLKPEDTAIYFCAA	VRVLAGVPCLPPPYEY	KYWGQGTQVTVSS	Camelus
BAD00592.1	DVQLVESGGGSVQAGGNLTLSCEASG	YTLASDL	MGWFRQAPGEEREGVAALN	TVGVT	TWYADSVKGRFTISQDNNKNTVYLRMNNLKPEDTAMYYCSA	SFSGGRWSDRSRY	KSWGQGTQVTVSS	Camelus
BAD00595.1	EVQLVESGGGSVQAGGSLRLSCVASG	HTANKWC	MAWFRQVPGKEREGVAAIN	TYGDV	TYFRDSVKGRFIISQDNVKNTVHLLMNSLKPEDTAAYYCAA	LRLQDLWRGSCPETLGY	NYWGQGTQVTVSS	Camelus
BAD00596.1	QVQLVESGGGSVQAGGSLRLSCAASA	YTDSENYYC	IGWFRQAPGNDPEGVAYIT	TRAGT	TIYADSVKGRFTISQDKAKNTSYLQMTSLTPDDMAMYYCAA	TGPSCLSDSSLRPWHFAGVAF	GYRGQGTQVTVSS	Camelus
BAD00597.1	EVQLVESGGGSVQAGGSLRLSCVASG	PTICITD	ISWHRQAPGKEREFLSSIV	ASGS	TRYAESVKGRFTVSRDSATNTVYLDMNSLTPDDSAMYTCQS	TRVGGFCYD	GTWGQGTQVTVSS	Camelus
BAD00598.1	QVQLVESGGGSVQAGGSLRLSCANSR	FASTTNC	MGWFRQAPGKEREGVAVIN	LGGGHS	TYYADSVKGRFTISQDKAENTVYLQMNSLKPEDTAIYYCAA	RWAYCRSFRDSP	NYWGQGTQVTVSS	Camelus
BAD00600.1	AVQLVESGGGSVQAGGSLRLSCVASS	YSYC	MGWFRQAPGKEREGVATIN	SGSGT	THYADSVKGRFTISQDIAKNTVYLEMNSLKPEDTAIYYCVA	GQVQCYTEFALRWLLSW	NDRGQGTQVAVSS	Camelus
BAD00601.1	AVQLVESGGGSVQTGGSLRLTRALSG	NMGRFNS	MGWIRQAPGKGREAVACIH	TGGGS	AWYADSVKGRFTISQDNTKNTMNLNMNTLKPEDTAIYYCAA	DRYNCEYIRRGGEF	ESRGQGTQVTVSS	Camelus
BAD00602.1	QVKLEESGGGSVQAGGSLRLSCVVSA	SGYVSSYY	IGWFRRAPGKEREGVAAIV	SGGDS	TYYADSVKGRFTISQDNAKNTVYLQMNSLKPEDTAIYYCAA	EGPTNIAAIYWGRAF	GYWGQGTQVTVSS	Camelus
BAD00604.1	AVQLVESGGGSVQAGGSLKLSCAATT	YIFTGCG	MGWYRQAPGKEREMVSTIS	PDGT	TTYAESVKGRFTISQDNAKQTLFLQMNSLKPEDTAVYFCAV	LSYYSDSELGDCGDGE	NFWGQGTQVTVSS	Camelus
BAD00605.1	QVQLVESGGGSVQAGGSLNLSCVASG	YMYVSTS	MGWFRQAPGKEREGVAAIY	PFGPK	TYYADSVKGRFTISRDNAKHTLRMQMTNLKPEDSAMYYCGV	LASGEEETVRSWFYGRRDFSSQPDL	AAWGQGTQVTVSS	Camelus
BAD00606.1	AVQLVESGGGSVQAGGSLSLSCAASG	DTTNNYYC	MGWFRQAPGKGLEGVAAIN	SGGDS	SYYADSVKGRFTISQDSAKNTVFLEMNSLKPEDTAIYVCAA	QFARATRLTCEADWYLTSAEVYVY	DYVGQGVQVTVSS	Camelus
BAD00607.1	QVKLEESGGGSVQAGGSLRLSCVVSG	VPDEGNC	MGWFRQAPGNEREWVAQIE	TRRSI	TFYNPSVKGRFTISRDTIKNTVYLQMDSLKPEDSAMYYCAA	VSTAWTLCPRTPGAY	NYWGQGTQVTVSS	Camelus
BAD00608.1	QVQLVESGGGSVQAGGSLTLSCVASG	NIYCDYD	MNWYRQAPGKEREFVSAID	SDGS	TNYADSVKGRFTISQDNALDPVYLQMNGLKPEDTAMYICKF	ECYSTDYGGNVTAGPGL	GYWGQGTQVIVSS	Camelus
BAD00611.1	QVKLEESGGGLVQAGGSLRLSCEASG	ITYPSCC	MSWYRQLPGKERELVATIS	ADGGN	RRYADSARGRFTISKGNAKNSLYLQMNSLKPEDTAVYYCAA	DQACGSWTGPCHANY	GAWGQGTQVTVSS	Camelus
BAD00613.1	DVQLVESGGGSVQAGGSLRLSCAASG	YTYSTYY	MGWFRQAPGKKREGVAAIV	NGGS	TVYATSVKGRFTISQGNAQKTVYLQMNSLKPEDTAIYYCAA	AQGLTWGSLLTPTRY	NYWGQGTQVTVSS	Camelus
BAD00614.1	DVQLVESGGGSVHVGGSLRLSCVVSP	SRKNIASTDC	MGWFRQAPGKDREVVATLL	RGTT	NEIYADSVKGRFTISRDNAQSMSLQMDRLKPEDTALYYCAA	CQDSYCYKGGFYAVYPGYGC	ALWGQGTQVNVSS	Camelus
BAD00615.1	QVQLVESGGGSVQAGGSLRLSCTASG	FIFDASD	MGWYHQVPGNECELVSTIS	SKGN	TYYADSVKGRFTISRDNAKNTMYLQMNSLKPEDTAMYYCDT	APGEVNGWRGLGTTRS	DCWGQGTQVTVYS	Camelus
BAD00617.1	AVQLVESGGGSVQAGGSLRLSCASSG	FTVSDYS	MAWFRQVPGQEREVVAHIN	ADTGT	TFYADSVKGRFTISLDNAKAAVYLQMNSLNTDDTAVYYCAA	ETAPRYYNDAVWPSDSDF	SFWGQGIQVTVSS	Camelus
BAD00618.1	DVQLVESGGGSVQPGGSLRLSCEVSG	DTYTGNC	LGWFRQAPGKERVMVATIN	IKHG	RPYYADSVKGRFTISQDSATTTYLQMESLQPEDTAMYFCAA	IQPTYGIDFFGSCPSESADF	DYWGQGTQVTVSS	Camelus
BAD00619.1	QVKLEESGGGSVQAGGSLRLSCATSG	YTYSSNC	IGWFRQAPGKEREGVAVIY	TGSGSS	TFYADSVKGRFTISQDNAKNTVYLQMNSLKPEDTAMYYCAA	VGYTDYCKSPWPEAY	RFWGQGTQVTVSS	Camelus
BAD00621.1	EVQLVESGGGSVQAGGSLRLSCVLSG	VTYSNRC	MAWFRQGPGKEREWVAVIN	TRGES	PDYAASVKGRFTISQDNAKNTVYLQMNSLKPEDTATYVCAT	RTAEWFACPPAASVDY	NDWGPGTQVTVSS	Camelus
BAD00622.1	QVQLVESGGGSVQTGGSLRLSCAGSE	YAYSSFC	WAWFRQAPGKEREGVAAIH	HGR	TYFGEFVKGRFTISQDNAKNNVYLQMDNLKPEDTAIYYCAA	GCGAIQPLGAGY	NRWGRGTQVTVSS	Camelus
BAD00623.1	AVQLVESGGGSVQAGGSLRLSCAASG	YTSSVYC	MGWFRQAPGKEREGVAAIN	SGGGS	TYIADSVKGRFTISHDNAKNTVYLQMNNLKPEDTAIYYCAA	HPGRNLAIQYLNALPGGGASYF	GYWGQGTQVTVSS	Camelus
BAD00625.1	AVQLVESGGGSVPAGGSLKLSCAASG	YTFGIYP	MAWVRQAPGKECELVATLG	SDGS	TNYYDSAKGRFTISRDNAKNTVYLQMNSLKPEDTARYYCAA	DGPDDIATPCPCGAQYRFL	EVWGQGTLVNVSS	Camelus
BAD00627.1	AVQLVDSGGGSVQAGGSLRLSCAASG	YTYSDYC	MGWFRQAPGKEREGVASIN	TGAGL	TYYADSVKGRFTISQDNAKNTVYLLMNSLKPEDTAIYYCAA	GCQGLYSSCRYCSVY	HDWGQGTQVTVSS	Camelus
BAD00628.1	QVQLVESGGGSVQAGGSLRLSCSASG	FAYTSYC	LGWFRQVPGKEREGVARIV	PSSGA	TTYPDSTKGRFTISQNDAWYTVYLQMNDLKPEDTATYYCSA	GHCKFWYPRLV	ASWGQGTQVTVSS	Camelus
BAD00629.1	QVQLVESGGGSVQAGGSLRLSCAASG	YTYSNFC	MAWFRQAPGQAREGVAYIY	TGGN	SYYADSVKGRFTISQDNAKNTVYLQMNSLKPEDTAIYYCAA	DNGPGTCIGRPEYLF	RYWGRGTQVTVSS	Camelus
BAD00631.1	QVQLVESGGGSVQAGGSLTLSCAASR	YTRCRYD	MNWYRQAPGKNREFVSGID	SDGT	TTYATSVKGRFTISQDNAKNTATLQMASLKPEDTAMYYCNR	VILCGDSDMA	NYWGQGIQATVSS	Camelus
BAD00632.1	QVQLVESGGGSAQAGGSLRLACGASG	YTDRYCT	MGWYRQAPGKQRELVANVI	KNSR	PWYKDSVKGRFTISLNKDNSSLELQMDNLKPEDTATYYCNI	WADRCSPGYGL	HLWGHGTQVTVSS	Camelus
BAD00633.1	DVQLVESGGGSVQPGGSLRLSCTASG	FSFSRYC	TGWFRQASGKEREGVAAIN	GAGMP	TYYADSVKGRFTISRDNSKDMLYLQINLLKTEDAAIYYCAA	RSTFCTGGTWRDRDEV	NYWGQGTQVTVSS	Camelus
BAD00634.1	QVQLVESGGGSVQASGSLRLSCDASE	YTFSSNI	MAWFRQAPGKECELVARMT	SDGD	TFYGNSVKGRAAISRDDADNTVHLQMNSLKPEDTAVYYCVA	RVFVPPINCPADF	GYWGQGTQVTVSS	Camelus
BAD00635.1	DVQLVESGGGSVQAGGSLRLSCDASG	YIDRRDC	IGWFRQAPGQEREGVAAIY	TVGGN	TYYSDSVKGRFTISLDTTNNTVYLEMTSLKPEDTAMYYCAA	NFLVSTSSVLSPLNF	GDWGQGTQVTVSS	Camelus
BAD00636.1	EVQLVESGGGSVQAGGSLRLSCAASK	TTDIFAY	MAWFRQAPGKEREGVAAAY	TGLGF	TYYADSVKDRFTISRDNAKNTVYLQMNSLKPDDTAMYYCAA	TSGALGGSKLRREGY	NFWGQGTQVTVSS	Camelus
BAD00640.1	EVQLVESGGGSVHVGGSLRLSCAASG	STSRLFC	MAWYRHVPGKERERVAAMY	LVSYTTTIK	TYYHDSVKGRFALSRDNAGPTWYLQMDDLKLDDTAMYSCAA	LPGQCGRQDDEY	RYWGQGTQVNVSS	Camelus
BAD00641.1	AVQLVESGGGSVQAGGSLRLSCVLSG	DIDKMSC	MGWFRQAPGKGRKPVATTY	IGSSHI	TYYHDSIKGRFTISQSQDNAKRMVYLQMNSLKPEDTGLYYC	AAGGGGCGASMSPGGF	DYWGQGTQVTVSS	Camelus
BAD00642.1	QVQLVESGGGSVEAGGSLRLSCTVSG	YVYTEYTC	MGWFRQAPEKKREGVACIR	RDSGS	SYYDDFVAGRFTISQDNAKATVYLQMDTVKPEDTASYVCAI	GIRVPDGSCLSENTIW	THWGQGTQVTVSS	Camelus
BAD00643.1	EVQLVESGGGSVQAGGSLKLSCSVTG	FTFTASKWA	LGWYRLTPENKCEFISTIH	SDGN	RWSSDSVKARFTMSSDNAKNTVYLEMNSLKPEDSAMYFCAA	VLFDVKQGVVPNAPSPNCTGYF	DYWGQGTQVTVSS	Camelus
BAD00645.1	QVQLVESGGGSVQAGGSLRLSCASSE	HRFIHNC	MGWFRQAPGKEREGVASIY	TGDGF	TYYADSVKGRFTISQGNAKNTVYLEMNSLKPEDTAMYYCAS	APYHCDSASWRVKEG	IFWGEGTQVTVSS	Camelus
BAD00646.1	QVQLVESGGGSVQAGGSLRLSCAASV	ITYSNNC	MAWFRQAPGKEREGVAAIY	TSDGS	THYADSMKGRFTMSQDNAKNTVYLQMNSLKPEDTALYYCVA	RKGGAGPCGGNWAANLGRF	GYWGQGTQVTVSS	Camelus
BAD00647.1	EVQLVESGGGSVQAGGSLRLSCAASG	LTDSFYC	MAWFRQAPGKEREGVGIIN	TSGGT	TYYADSVKGRFTISQDNAKKTNVLLMNNLKPEDTAIYYCAA	VPRFLRCDYYFSRGTF	DYWGQGTQVTVSS	Camelus
BAD00648.1	AVQLVESGGGSVQAGGSLRLSCAASG	LTYSLCT	MDWYRQAPGKEREGLAAIY	RGSLK	TYYADSVKGRLNISKDNAKSTFYLQLRSLKPEDTAMYYCAG	GRAYLDDPTWLKGTGF	DYWGQGTQVTVSS	Camelus
BAD00649.1	QVQLVESGGGSVQAGGSLRLSCAVSG	DTGTGGHYC	MGWFREAPGKEREEIVALY	TGGGV	TWYADSVRGRFAASQDNAKNTVSLQMNSLESEDTAMYYCAA	ADSCVTFARVQGGTLDYSSI	PYWGKGTLVTVSS	Camelus
BAD00652.1	QVKLEESGGGSVQVGGSLTLSCVVSG	DTGSLHY	LAWFRQHSGKEREGVASIN	ISNGVGGR	TYYADSIKGRFTISRDPGKEITLYLKMDNLNSEDTASYYCA	AGRTKYLRLVASGLSTLSTQAY	HYWGQGTPVTVSS	Camelus
BAD00655.1	QVQLVESGGGSVQAGGSLRLSCAASG	ATYNLYNGKC	LGWYRQAPGKEREGVAHIG	VHDGS	TYYADSVKGRFTISQDNAQNTVYLQMNGLKPEDTAIYYCAQ	DRSCLPLGNRL	CLLGPGDQVTVSS	Camelus
BAD00656.1	QVQLVESGGGSVQAGGSLNLACKASQ	SIDNGYC	IAWFRQAPGEEREVVAVIE	GGGGSSE	YAYDGSMTGRVTISQDTTKTTVFLEMSSLRPDDTAIYYCAA	RRRVAICSPGVGWTAY	GDWGQGIQVNVSS	Camelus
BAD00657.1	QVKLEESGGGSGQAGGSLRLSCASSG	YTSSRYC	MGWFRQAPGKEREWVARIN	SGGYN	TDYADSVKGRFTISQDNTKNTVYLQMNSLKPEDTAIYYCAA	NFSPNYALSCRTTLGD	YYWGQGTQVTVSS	Camelus
BAD00662.1	QVQLVESGGASAQAGESLRLSCTASG	FDFADSD	MGWYRQVPGNECELASSIS	SAGI	PLYADSVKGRFTISRDNAKNAVYLQMNSLKVGDTGMYYCAA	DRIRLGFPRQTPACTDLRALF	SDWGQGTQVTVSS	Camelus
BAD00663.1	AVQLVESGGGSVQAGGSLRLSCAASG	DTARNYY	WAWFRQVPGQEREWVAWID	TGAGSSIQ	RNYADSVKDRFTISRDDTKNAIYLQMSTLKPEDTAMYYCGA	DARTGGDLRRASTY	QSWGRGTQVTVSS	Camelus
BAD00665.1	DVQLVESGGGSVEAGGSLRLSCKVSG	ATSRSSC	MGWFRQAPGKEREAIAGIS	STAIS	TNYADSVKGRFIISRDNAENEVYLQMNNLKPEDTAIYYCAS	GRYGIVNFARCEESDF	VHWGQGTQVTVSS	Camelus
BAD00666.1	QVQLVESGGGLVQAGGSLTLSCAPSG	SGISYIMCC	MTWYRQAPGKERELISTIS	SDGS	TYYAVSVRGRFTISKGRAKNTLSLQMNNLNVNDTAVYYCAQ	SLECCPVSPSDGTPRLTKVEF	DYWGQGTQVTVSS	Camelus
BAD00667.1	QVQLVESGGGSVQAGGPLALSCEASG	ANYCSYD	IGWYRQAPGKEREFVSRID	LDGR	TDYADSVKGRFTVSQDNSKRTSYLQMNSLKPEDTAMYFCKA	ELLCYGDYSFMTGQ	YRWGQGTQVTVSS	Camelus
BAD00668.1	EVQLVESGGGLVQAGGSLTLSCAASG	FTHSSYC	IGWFRQTPGQERENVANIN	SGGGS	TYYADSVKGRFTISQDKAKNTVSLQMNNLQPEDTATYYCAA	DIASYDTSPCTVIAGLEY	FDYGQGTQVTVSS	Camelus
BAD00669.1	QVQLVESGGGSVQAGGSLRLSCSASG	FDGIHC	MAWYRLAPGTEREGVATFS	SGGR	TAYADSVKGRFTISRDNTKNTVFLQMNSLKPEDTAIYLCAA	NPFRCDWSYVPPATAF	LYWGQGTQVTVSS	Camelus
BAD00672.1	AVQLVESGGGSVQAGGSLKLSCAVSG	YTYTSSSGC	MGWFRQAPGKEREGVATID	SGGGN	AFYADSVKGRFIISQDHVQNTVYLQMNNLKPEDTAIYYCAA	DPKLVCGSVAPTILLFRLLSMG	SYWGQGTQVTVSS	Camelus
BAD00675.1	DVQLVESGGDSVQAGGSLRLSCAASG	DTYNKR	LTWFRQSPGREREGIATIF	Y	DRTNYADSVKGRFTISQAKSTVYLQMNSLNPEDTAMYYCAL	RRSSNKPYFDLRSY	NYWGQGTQVTVSS	Camelus
BAD00676.1	QVQLVESGGGSVQAGGSLRLSCTASG	DTDNLYS	LSWFRQAPGKEREGVAGIR	RGGGN	PKYSDSVKGRFTISQDVASNMVYLQMNSLKPEDTAIYYCAA	RKDAHVWTSLLYPNQY	NYWGQGTQVTVSS	Camelus
BAD00677.1	QVQLVESGGGSVQPGGSLSLSCEVSG	TTNLNMC	MGWFRQSPGKEREGVASFY	AGGPSTYDAT	TYYDDSVRGRFVISRDITKKTVYLQMNSLKAEDTAVYYCAA	KRLSCADNWVRVSAP	DYWGRGTQVTVSS	Camelus
BAD00679.1	EVQLVESGGGSVQAGGSLRLSCVVSG	YRYSFCS	MAWYRQAPGKERELVSSTI	DDGS	TYYADSVKGRFTISQDNAKKTVYLQMNNLKPEDTAMYYCKI	VVGGYCYHPYTM	DYWGKGTLVTISS	Camelus
BAD00680.1	QVKLEESGETSVMAGGSLRLSCSVSD	LTFDNVH	MGWYRKTPGSECEMVAEIK	SSGE	IWYHMSVQGRFTISRVNEKRTAYLQMDNLAPSDTAMYYCSA	EGVDWFKGGCS	GRWSQGTRVTVSS	Camelus
BAD00681.1	QVQLVESVGDSVQAGGSLRLSCVASG	FTETTCV	MGWYRQAPGKERELVSSIL	SDGG	TWYKDSVKGRFTISQEYVKKTVYLEMNSLEPEDTAMYYCMI	IVAPPHERCGELERAY	RYWGQGTQVIVSS	Camelus
BAD00682.1	QVKLEESGGGSVQAGGSLRLSCAASG	YTYDSNI	MGWFRQAPGKEREGVAWIY	TAGGG	ASYATSVQGRFIISQDDNKNAVYLQMNNLKPEDTAMYYCAA	DYDPDYSDYNAGKELLPSDF	GYWGQGTQVTVSS	Camelus
BAD00683.1	AVQLVDSGGGSAQTGGSLRLSCVASG	YTDSSGC	MGWFRPAPGKEREGVAIIK	GELGS	TYYADSVKGRFTISQDTAKNTVVLLMNSLKPEDTAIYYCGA	RPRAGPYDDCLGSYWGGRFE	YVWGQGTQVTVSS	Camelus
BAD00685.1	DVQLVESGGGSVQAGGSLRLSCAASG	FTFSKCS	MGWYRQAPGKERELVSSIQ	IDGT	TYVVDSVKGRFVISQDNAKDTVYLQMNSLKPEDTAMYYCYT	RDAPLGDCYVSSWSSQTM	DYWGKGTLVTISS	Camelus
BAD00686.1	EVQLVESGGGSVQAGGSLRLSCAASG	FTNSDRC	MGWFRQTPGKEREGVASIN	FDGDI	IYYADSVKDRFLISRDNAKSTLYLQMNSLKPEDTAIYYCAA	RQFSVCAGALMPSAY	DDWGQGTQVTVSS	Camelus
BAD00687.1	QVQLVESGGGSVQAGGSLRLSCAASG	FTSNSDYC	IAWFRQAPGKEREGVAAIS	SGGGA	THYAESVTGRFTISRDNAKNVVILHMNNLKPEDTAIYYCAA	DYGGWCRVKERGY	TYWGQGTQVTVSS	Camelus
BAD00688.1	QVKLEESGGGSVQAGGSLRLSCETSE	HLDSEYC	MAWFRQAPGKEREGVASLK	RHGDS	TTYGDSVKGRFTISQDNAKNAVYLQMDSLKVEDTAIYYCAL	QYFCLKATMTSNRY	ILWGQGTQVTVSS	Camelus
BAD00690.1	DVQLVESGGGSVQAGGSLRLSCVASV	YIYSSSC	MGWIRQVPGKEREGVGGIY	SGGGT	THYHPSVKDRFTISQDNAKNTIYLQMNTLKPEDTAIYYCAA	SNRSRFCLSYYSDYVDMGVI	DVWGQGTQVTVSS	Camelus
BAD00691.1	QVQLVESGGGSVQAGGSLRLSCTVSG	WISSRYC	LIWFRQAPGKEQEGVASIN	TGGGV	TYYSDSVKGRFTISQGNTKNTWYLQMNNLKPEDTSIYTCGT	FLVGFDDLVCRPDVSIYPS	NFWGQGLQVTVSS	Camelus
BAD00693.1	QVQLVESGGGSVQTGGSLRLSCTTSG	FTFDSSD	MGWYRQAPGNECELVATIT	SGRA	IYYGDSVKGRFTISRDNNKNTVYLQMNSLKPEDTAMYYCAA	YVDVDGSKDITCGRRSDFG	YRSQQGTQVTVSS	Camelus
BAD00695.1	QVQLVESGGGSVQAGGSLRLACEVSG	TFDINAC	VSWFRQPPGKDREGVAGIN	YSDDG	TYYADSVKDRFTISQDNENTKKTVYLQMDNLKPEDTAIYYC	AVGSLRGQCLGRRLPY	NFWGQGTQVTVSS	Camelus
BAQ56198.1	QVQLQESGGDSVQAGGSLRLACAASA	SGYTESVKW	MGWFRQAPGQEREGVAVIS	IPGGS	TYYDDDVKGRFTISQDNAKNTVYPQMNSLKPEDTAMYYCAA	RNAGGRFRAWAGGGD	NYWGQGTQVTVSS	Camelus
BAQ56201.1	QVQLQESGGGSVQAGGSLRLSCAASG	YIYSNYC	MAWFRQAPGKEREGVAHIK	GRDDR	TIYAASLQGRFTISRDNAKNTVYLQMNNLKPEDTAIYYCAA	DTSPLCGPATWRNINGY	DYWGQGTQVTVSS	Camelus
BAR73350.1	QVQLQESGGGSVQAGGSLRLSCAASG	YTYRSYC	MAWFRQAPGEEREGVAAIN	SRGGT	TYYADSLKGRFTISQDNAKNTVYLEMNSLKPEDTAIYYCAA	RYSATCPRTLSGF	TYWGQGTQVTVSS	Camelus
CCF72105.1	QVQLRESGPGLVKPSQTISLTCTVSG	DSITANYYD	WSWIRQSPGKELEWIAAVA	YSGS	TVYSKSHGSRASITRDTSKNQISLQLNSVTPEDTAVYYCAR	SGSLDTNDALVAWAF	AYWGQGTQVTVSS	Camelus
CCF72114.1	QVQPVESGGGSVQAGESLRLSCAASL	YGSCKYD	TNWYRQAPGKEREFVSRIK	DDRS	TFYADSVKGRFTISEDNDNVKNFVYLQMNSLKPEDTAMYVC	NIVMYGPCPRR	EFWGQGTQVTVSS	Camelus
022284	GGGSVQAGGSLRLSCAASG	YSNCPLT	WSWYRQFPGTEREFVSSMD	PDGN	TKYTYSVKGRFTMSRGSTEYTVFLQMDNLKPEDTAMYYCKT	ALQPGGYCGYGA	CLWGQGTQVTVSS	Camelus
022285	GGGSVQAGGSLRLSCTASG	DSFSRFA	MSWFRQAPGKECELVSSIQ	SNGR	TTEADSVQGRFTISRDNSRNTVYLQMNSLKPEDTAVYYCGA	VSLMDRISQH	GCRGQGTQVTVSL	Camelus
022286	GGGSVQTGGSLRLSCAVSG	FSFSTSC	MAWFRQASGKQREGVAAIN	SGGGRTYYN	TYVAESVKGRFAISQDNAKTTVYLDMNNLTPEDTATYYCAA	VPAHLGPGAILDLKKY	KYWGQGTQVTVSS	Camelus
022287	GGGSVQGGGSLRLSCAISG	YTYGSFC	MGWFREGPGKEREGIATIL	NGGTN	TYYADSVKGRFTISQDSTLKTMYLLMNNLKPEDTGTYYCAA	ELSGGSCELPLLF	DYWGQGTQVTVSS	Camelus
022288	GGGSVQAGGSLTLSCVYTN	DTGT	MGWFRQAPGKECERVAHIT	PDGM	TFIDEPVKGRFTISRDNAQKTLSLRMNSLRPEDTAVYYCAA	DWKYWTCGAQTGGYF	GQWGQGAQVTVSS	Camelus
022291	GGGSAQAGGSLRLSCAAHG	IPLNGYY	IAWFRQAPGKGREGVATIN	GGRDV	TYYADSVTGRFTISRDSPKNTVYLQMNSLKPEDTAIYFCAA	GSRFSSPVGSTSRLESSDY	NYWGQGIQVTASS	Camelus
022292	GGGSVQPGGSLTLSCTVSG	ATYSDYS	IGWIRQAPGKDREVVAAAN	TGATS	KFYVDFVKGRFTISQDNAKNTVYLQMSFLKPEDTAIYYCAA	ADPSIYYSILGIEY	KYWGQGTQVTVSS	Camelus
022293	GGGSVQAGGSLRLSCTGSG	FPYSTFC	LGWFRQAPGKEREGVAGIN	SAGGN	TYYADAVKGRFTISQGNAKNTVFLQMDNLKPEDTAIYYCAA	DSPCYMPTMPAPPIRDSFGW	DDFGQGTQVTVSS	Camelus
022294	GGGSVQAGGSLRLSCAASD	YTITDYC	MAWFRQAPGKERELVAAIQ	VVRSDTRL	TDYADSVKGRFTISQGNTKNTVNLQMNSLTPEDTAIYSCAA	TSSFYWYCTTAPY	NVWGQGTQVTVSS	Camelus
022295	GGGSVQVGGSLRLSCVAST	HTDSSTC	IGWFRQAPGKEREGVASIY	FGDGG	TNYRDSVKGRFTISQLNAQNTVYLQMNSLKPEDSAMYYCAI	TEIEWYGCNLRTTF	TRWGQGTQVTVSS	Camelus
022296	GGGSVQVGGSLKLSCKISG	GTPDRVPKS	LAWFRQAPEKEREGIAVLS	TKDGK	TFYADSVKGRFTIFLDNDKTTFSLQLDRLNPEDTADYYCAA	NQLAGGWYLDPNYWLSVGAY	AIWGQGTHVTVSS	Camelus
022297	GGGSVQAGGSLRLSCNVSG	SPSSTYC	LGWFRQAPGKEREGVTAIN	TDGSV	IYAADSVKGRFTISQDTAKKTVYLQMNNLQPEDTATYYCAA	RLTEMGACDARWATLATRTFAY	NYWGRGTQVTVSS	Camelus
022299	GGGSVQAGGSLRLSCASSS	KYMPCTYD	MTWYRQAPGKEREFVSSIN	IDGK	TTYADSVKGRFTISQDSAKNTVYLQMNSLKPEDTAMYYCKI	DSYPCHLL	DVWGQGTQVTVSS	Camelus
038135	QVQLVESGGGSVQAGGSLRLSCAYSG	AAFRSSR	MAWFRQAPGKECEWVSTIG	TDAS	TNYPDSVKGRFTISRDNAKNTVYLQMSSLKPEDTAVYYCEK	LPTSF	TCGGQGTQVTVSS	Camelus
038136	QVQLVESGGGSVQAGGSLRLSCAASG	VNHCINV	MSWYRQVPGKGREFVSSIA	NDGT	TRYAGDVKGRFTISQDNAKNTVYLEMNSLKPEDTAMYYCLR	EPLSGGRRYGSCGL	NYWGQGTQVTVSS	Camelus
1kxt_F	QVQLVASGGGSVQAGGSLRLSCAASG	YTFSSYP	MGWYRQAPGKECELSARIF	SDGS	ANYADSVKGRFTISRDNAANTAYLQMDSLKPEDTAVYYCAA	GPGSGKLVVAGRTCYGP	NYWGQGTQVTVSS	Camelus
038138	QVQLVESGGGSVQAGGSLRLSCAASG	YTYSSCT	MTWYRQAPGKEREFVSVID	GDGR	ISYADSVKGRFTISRDNAGNLVYLQMNSLKPEDTAMYYCKA	SPYSGSRCPIPT	NFWGQGTQVTVSS	Camelus
1kxv_D	QVQLVESGGGTVPAGGSLRLSCAASG	NTLCTYD	MSWYRRAPGKGRDFVSGID	NDGT	TTYVDSVAGRFTISQGNAKNTAYLQMDSLKPDDTAMYYCKP	SLRYGLPGCPI	IPWGQGTQVTVSS	Camelus
1kxq_H	QVQLVESGGGSVQAGGSLSLSCAAST	YTDT	VGWFRQAPGKEREGVAAIY	RRTGY	TYSADSVKGRFTLSQDNNKNTVYLQMNSLKPEDTGIYYCAT	GNSVRLASWEGY	FYWGQGTQVTVSS	Camelus
038141	QVQLVESGGGSVQTGGSLRLSCAASG	YTYTRRC	MAWFRQAPGKEREGVALIY	IDGGR	TDYADSAKGRFTISQDRAKNTVYLQMNSLKPEDTAMYYCAG	DGGRLDPYCSIKAYAY	RYWGQGTQVTVSS	Camelus
1g6v_K	QVQLVESGGGSVQAGGSLRLSCAASG	YTVSTYC	MGWFRQAPGKEREGVATIL	GGS	TYYGDSVKGRFTISQDNAKNTVYLQMNSLKPEDTAIYYCAG	STVASTGWCSRLRPYDY	HYRGQGTQVTVSS	Camelus
038143	QVQLVESGGGLVQAGGSLRLSCVTSG	ITFGSHC	MTWFRQAPGKEREGVASIT	SGSVT	TKYADSVKGRFTISRDNAKNTVYLEMNSLKPEDTAIYYCAG	NYYCTFVPGNY	AFWGQGTQVTVSS	Camelus
038144	DVQLVESGGGSVQAGGSLRLSCAASG	YTASTYC	MAWFRQAPGKEREGVATIN	RSSS	TYYDVSVKGRFTVSQDNAKNTVYLQMNSLKPEDTAIYYCAA	IEEYCGGTYWLRPNKY	KHWGQGTQVTVSS	Camelus
4ppt_A	QVQLVESGGGLVQAGGSLRLSCAASG	YPHPYLH	MGWFRQAPGKEREGVAAMD	SGGGG	TLYADSVKGRFTISRDKGKNTVYLQMDSLKPEDTATYYCAA	GGYELRDRTY	GHWGQGTQVTVSS	Lama
1mvf_B	QVQLVESGGGSVQAGGSLRLSCAASG	FTYSRKY	MGWFRQAPGKEREGVAAIF	IDNGN	TIYADSVQGRFTISQDNAKNTVYLQMNSLKPEDTAMYYCAA	SSRWMDYSALTAKAY	NSWGQGTQVTVSS	Camelus
3eba_A	QVQLVESGGGSVQAGGSLRLSCSASG	YTYI	SGWFRQAPGKGLEWVAAIR	SSDGT	TYYADSVKGRFTISQDNAKNTVYLQMNSLKPEDTAMYYCAA	TEVAGWPLDIGIY	DYWGQGTQVTVSS	Camelus
1ri8_A	DVQLVESGGGSVQAGGSLRLSCAVSG	YKDRNYC	MGWFRRAPGKEREGVAVID	SSGR	TAYADSVKGRFTISRDVALDTAYLQMNSLKPEDTAMYYCAA	GWSSLGSCGTNRNRY	NYWGQGTQVTVSS	Camelus
1zmy_A	QVQLVESGGGSVQAGGSLRLSCTASG	YTIGPYC	MGWFRQAPGGEREAVAAIN	MGGGI	TYYADSVKGRFTISRDNAKNTVTLQMNSLKPEDTAMYYCAA	DSTIYASYYECGHGLSTGGYGY	DSWGQGTQVTVSS	Camelus
1zv5_A	DVQLVESGGGSVQAGESLRLSCAASG	VTYKNYC	IGWFRQAPGKDREGVVFIN	SDGGI	TYYADSVKGRFTISQDNAKNTVYLQMNSLKPEDTASYYCAA	GYRNYGQCAT	RYWGQGTQVTVSS	Camelus
1zvy_A	DVQLVESGGGSVQAGGSLRLSCAASG	STDSIEY	MTWFRQAPGKAREGVAALY	THTGN	TYYTDSVKGRFTISQDKAKNMAYLRMDSVKSEDTAIYTCGA	TRKYVPVRFALDQSSY	DYWGQGTQVTVSS	Camelus
2p4a_D	QVQLVESGGGLVQAGGSLRLSCAASG	YPWTYIY	MGWFRQAPGKEREGVAAMD	SGGGG	TLYADSVKGRFTISRDKGKNTVYLQMDSLKPEDTATYYCAA	GGDALVATRY	GRWGQGTQVTVSS	Camelus
3eak_B	QVQLVESGGGLVQPGGSLRLSCAASG	GSEYSYSTFS	LGWFRQAPGQGLEAVAAIA	SMGGL	TYYADSVKGRFTISRDNSKNTLYLQMNSLRAEDTAVYYCAA	VRGYFMRLPSSHNF	RYWGQGTLVTVSS	Camelus
3g9a_B	DVQLQESGGGSVQAGGSLRLSCAASG	DTFSSYS	MAWFRQAPGKECELVSNIL	RDGT	TTYAGSVKGRFTISRDDAKNTVYLQMVNLKSEDTARYYCAA	DSGTQLGYVGAVGLSCLDYVM	DYWGKGTQVTVSS	Camelus
3jbc_7	QVQLQESGGGSVQTGGSLRLSCAASE	YTQSSAC	MGWFRQAPGKEREGVAGIS	RFFGT	AYYADSVKGRFTISQDKAKNTVYLQMNSLKPEDTAIYYCAA	GQGCLTTIQALGGAYGY	NAWGQGTQVTVSS	Camelus
3jbd_7	QVQLQESGGGSAQTGGSLRLSCAASG	FTFSHGY	MAWFRQAPEKEREWVACVR	TSGVS	AYYADSVLGRFTISQDNAKSTLYLQMNNLKPEDTAMYYCAA	TSISCSSGY	MFWGQGTQVTVSS	Camelus
3jbe_7	QVQLQESGGGSVQAGGSLRLSCAASG	YQYSLLC	MAWFRQVLGEGREGVAFIT	TYNGA	MRYADTVKGRFTVSQDKDKNTVYLQMNSLKPEDTAIYYCAA	GRWRFGDICHEGSGY	NYWGQGTQVTVSS	Camelus
3jbg_7	QVQLQESGGGSVQAGGSLRLSCAASE	YIPSAN	CMRWFRQAPKEREWVASVL	RGGY	TWHADSVKGRFTISGDNAKTAAYLQMNSLKPEDTAIYYCAY	SNTCPGASADF	RSWGQGTQVTVSS	Camelus
3ogo_H	QVQLVESGGALVQPGGSLRLSCAASG	FPVNRYS	MRWYRQAPGKEREWVAGMS	SAGDR	SSYEDSVKGRFTISRDDARNTVYLQMNSLKPEDTAVYYCNV	NVGF	EYWGQGTQVTVSS	Camelus
3qsk_B	QVQLVESGGGLVQAGGSLRLSCAASG	YHHPYIY	MGWFRQAPGKEREGVAAMD	SGGGG	TLYADSVKGRFTISRDKGKNTVYLQMDSLKPEDTATYYCAA	GGHHLRDHTY	GQWGQGTQVTVSS	Camelus
5c2u_B	QVQLQESGGGLVQPGGSLRLSCVVSG	DYYA	IGWFRQAPGKEREGVAAIS	SRDGS	TYYPDAVKGRFTISRDNAKNTVYLQMNSLKPEDTAVYYCAA	DRRQRWGPYYYLSALEY	VYWGQGTQVTVSS	Camelus
5e7f_C	QVQLVESGGGSVQAGGSLRLSCTASG	FTFDDSD	MGWYHQAPGNECELVSAIF	SDGS	TYYADSVKGRFTISRDNAKNTVYLQMNSLKPEDTAMYYCAA	ATTTVASPPVRHVCN	GYWGQGTQVTVSS	Camelus
5fuc_V	DVQFVESGGGSVHAGGSLRLNCATSG	YIYSTYC	MGWFRQAPGKEREGVAHIY	TNSGR	TYYADSVKGRFTISQDNAKNTVYLQMNSLKPEDTAIYYCAA	RPSIRCASFSATEY	KDWGQGTQVTVSS	Camelus
5ku2_7	QVQLQESGGGSVQTGGSLTLSCAASG	YAVSLYS	MGWFRQAPGKELEGVAGIS	SSGVD	TTYADSVKGRFTISRDNAKDTMYLQMNSPKPEDTAIYRCAA	GFGLSLSRYTY	AHWGQGTQVTVSS	Camelus
5m7q_B	QVQLQESGGGSVQAGGSLRLSCAVSE	NTGR	MGWFRQAPGKEREKVAIIT	RLGGY	TSYAGPVKGRFTISQDNAKNTVYLLMNSLKPEDTAIYYCAA	DSRPIYSGTW	RYWGQGTQVTVSS	Camelus
5my6_B	QVQLQESGGGSVQAGGSLKLTCAASG	YIFNSCG	MGWYRQSPGRERELVSRIS	GDGD	TWHKESVKGRFTISQDNVKKTLYLQMNSLKPEDTAVYFCAV	CYNLE	TYWGQGTQVTVSS	Camelus
BAD00201.1	DVQLVESGGGSVQAGGSLRLSCAASG	ATYCTYD	MSWYRQAPEKDYEFVSVID	SDGS	ARYADSVKGRFTISRDNAKNTVYLQMNSLKPEDTGMYYCKT	VFKSWCSDGLGTTLP	NYWGQGTQVTVSS	Camelus
BAD00202.1	EVQLVESGGGSVQPGGSLRLSCAARG	YDFSANN	LYWLRQAPGKECEFVSSID	SDGT	TDYADSVKGRFTISRDNAENKVYLQMNSLKPEDTAVYYCAA	DISAPPGIGGTCAFLG	DYYGQGTQVTVSS	Camelus
BAD00203.1	EVQLVESGGGSVQAGGSLRLSCVASG	YTFSSYS	MAWFRQAPGKECELVSSID	SDGS	TNYADSVKGRFTISRDNAKNTVYLQMNALKPEDTAVYYCAA	DGGYYSCGVG	FERGQGTQVTVSS	Camelus
BAD00205.1	EVQLVESGGGSVQAGGSLKLSCGLSG	YTSSMNA	MGWFRQAPGKEREGVAAVS	RGGK	AYYADSVKGRFTVSRDNVKNTVDLQMKGLKAEDTATYYCAA	TDESPLRRRFSLLDRRRY	DWWGRGTQVFVSS	Camelus
BAD00206.1	AVQLVESGGGVVHAGGSLTLSCATSG	FPFNGYC	MAWFRQAPGQEREGVAAIS	EGRL	TYYNDAVKGRFTISRDNTKSTAELQMNNLRPEDTARYFCAT	KSYMCGSTLWRRIDQY	NDWGQGTQVTVSS	Camelus
BAD00207.1	AVQLVESGGGSVQTGGSLRLSCVASG	YTYSSAR	IGWFRQAPGKEREGVAAIL	TDGVT	TYYADAVKGRFTISRDNAKNTVYLQMNSLKPEDTAMYYCAI	RTSPYSGGWFRVSQY	NGWGQGTQVTVSS	Camelus
BAD00209.1	QVQLVESGGGSVQAGGSLRLSCAASG	YTISGIC	MGWFRQAPGKEREGVAGIS	PGGTG	TYYADSVKGRFTISRDNAKNTVDLQMNGLNPEDTAIYYCAA	ACATSCVGGYCRGNGY	RYWGQGTQVTVSS	Camelus
BAD00210.1	EVQLVESGGGSVQTGGSLRLSCAASG	YTISKNR	MAWFRQAPGKEREGVATIS	SGGSS	TLYADSVKGRFTISRDNARNAVYLQMNSLKPEDTGTYYCAG	VLRGIGYPNLRSDAY	KYWGQGTQVTVSS	Camelus
BAD00211.1	DVQLVESGGGSEQAGGSLRLSCAAPN	ITYCTGD	RSWYRQAPGKEREFVSSIN	NDGT	ASYADSVKGRFTISQDIVKKSVYLRMNSLKPEDTAMYYCKT	DFVDGTWCAIKFGR	THWGQGTQVTVSS	Camelus
BAD00212.1	EVQLVESGGGSVQAGDSLRLSCTTSG	FTFANSV	MVWYRQGSGNECKLVSSIS	TDGT	TYYSTSVKGRFTISRDNAKNTVYLQMNNLKAEDTAMYYCAA	DFQASTVGRCDGYGY	AKWGQGTQVTVSS	Camelus
BAD00213.1	AVQLVESGGGSVQAGGFLRLSCVASV	NYC	MAWFRQAPGKEREGVAAIN	RDGRT	TAYADSVKGRFTISRGNEKNTVYLLMNNLKAEDTATYYCAA	YVGGSYSCGTLENDGY	KYWGQGTQVTVSS	Camelus
BAD00214.1	EVQLVESGGGSVQAGGSLRLSCAAPG	NTYSTNL	MGWFRQAPGKEREGVAAIC	CGRGT	TFYADSVKGRFTISQDNAKKMVYLQMELLRPEDTGIYYCAS	GSVRGIWSGTSQY	KYWGQGTQVTVSS	Camelus
BAD00216.1	EVQLVESGGDSVQAGGSLRLSCVASS	STYSGNC	MAWFRQAPGKEREGVAVVY	TDDDT	TYYADSVKGRFTISQDTAKNTLYLQMNSLKPEDTAMYYCAT	RDAWRRIGSWRDVAIY	DYWGQGTQVTVSS	Camelus
BAD00217.1	EVQLVESGGGSVQAGGSLRLSCAASG	YTSGRNY	MAWFRQAPGKEREGVGRIY	STGGS	ARYADSVKGRFTISQDLSNDTMYLQMNNLKPEDTGMYYCAA	GKPYGDMLDARGY	KYWGHGTQVTVSS	Camelus
BAD00235.1	QVQLQESGGGSVQAGGSLRLSCAATR	YTTCNSD	MNWYRQAPGKEREFVSGID	SDGS	TSYADSVKGRFTISCDNAKNTVHLQMNSLKPEDTAMYYCKR	VVLCGHSDYE	TYWGQGTQVTVSS	Camelus
BAD00242.1	QVQLQESGGGSVQAGGSLRLSCAASG	YTHCNYG	MSWHRQAPGKEREFVSAID	SDGS	TSYADSVKGRFTISQDNAKNTVYLQMDSLKPEDTAMYYCKR	ILLCGDSDYA	THWGQGTQVTVSS	Camelus
BAD00221.1	EVQLVESGGGSVQAGGSLRLSCAASA	YTFCSYD	MNWYRQVPGKEREFVSAID	SDGL	TSYADSVKGRFTISLDIAKNTVYLQMNSLKPEGTAMYYCKT	DPGPFSDSRCAY	NAWGQGTQVTVSS	Camelus
BAD00222.1	EVQLVESGGGSVQAGGSLRLSCAASG	YTYCSYD	MSWYRQAPGKEREFVSAID	SDGS	TSYADSVKGRFTISQDNAKNTVYLQMNSLKPEDTAMYYCKT	DTVPFFLMGPYGGSCHG	NYWGQGTQVTVSS	Camelus
BAD00224.1	EVQLVESGGGLVQPGESLRLSCAASG	FTFSWAY	MSWFRQAPGKELEWVSGIN	SDGSN	TYYKDSLKGRFTISRDNAKNTLYLQMNSLKSEDTALYYCNI	GQLLG	RSRGQGTQVTVSS	Camelus
BAD00226.1	QVQLVQSGGGSVQAGGSLRLSCTASG	FTFDDSD	MGWFHQAPGNECELVSSIS	SNGN	TYYVDSVQGRFTISRDNAKNTVYLQMNSLKPEDTAMFYCAT	RNDLVSSNTPPSNCHPYGY	NYWGQGTRVTVSS	Camelus
BAD00228.1	EVQLVESGGGSVQAGGSLRLSCAGSG	FTYSTNC	MGRFRQVPGKEREGVATIY	TRRCS	TYYADSVKGRFTISQDNAKNTVYLQMNSLKPEDTAMYYCAA	TEQVFFCSWLRGVDF	GWWGQGTQVTVSS	Camelus
BAD00236.1	QVQLVQSGGGSVQAGGSLRLSCAASG	HTYCSYD	MSWYRQAPGKEREFVSAID	SDGS	TTYADSVKGRFTISQDNAKNTVYLQMNSLKPEDTAMYYCKS	GVRGGYCPID	NYWGQGTQVTVSS	Camelus
BAD00237.1	QVQLQESGGGSVQAGGSLRLSCAASG	YTTSSCS	MAWYRQAPGKERELVSTII	SDGS	TYYADSVKGRFTISQDNAKNTVDLQMNSLKPEDTAMYYCNM	KFKPPLFSCKLGY	NSWGQGTQVTVSS	Camelus
BAD00240.1	QVQLVQSGGGSVQAGGSLRLSCAASG	YTYSSYC	MGWFRQAPGKEREGVATIN	SGGGR	TYYTDSVKGRFTISQDNAKNTVYLQMNSLKPEDTAIYYCAA	EWYGGSWYPISQIPYGDCDF	GYWGQGTQVTASS	Camelus
BAD00243.1	EVQLEESGGGSVQAGGSLSLSCAASG	YTYCRYD	MSWYRQAPGKEREFVSSID	SDGT	TMYADSVKGRFTISRDNAKNTATLQMNSLKPEDTAMYYCKR	EIMCGDSDYA	SQWGQGTQVTVSS	Camelus
BAD00244.1	QVQLVQSGGGSVQAGGSLRLSCAASG	YTACSYD	MSWYRQAPGKEREFVSAIE	TDGS	TSYADSVKGRFTISQDNAKNTVYLQMNSLKPEDTAMYYCKT	DGVYCSGGYRWS	DYWGQGTQVTVSS	Camelus
BAD00245.1	QVQLVQSGGGSVQAGGSLRLACAASG	FTARSYF	MGWFRLAPGKEREGVAAIN	SRAGA	TYYADSVKGRFTISQDNAENTVYLQMNSLKPEDTAIYYCAA	AVGWLSGAWTWGSKY	QYWGQGTQVTVSS	Camelus
BAD00247.1	QVQLQESGGGSVQAGGSLRLSCVASG	YTYRSNY	MGWFRQAPGKERERVAHIN	SGGGS	TRIADSVKGRFTISQDNAKNTVYLQMNSLKPEDTAMYYCGA	GRYWYSM	DYWGKGTLVTISS	Camelus
BAD00252.1	QVQLQESGGGSVQAGGSLRLSCVASR	GTYSTNY	MGWFRQAPGKEREGVAAIY	TGGRS	TDYADAVKGRFTISQDNAKNTVYLQMNSLKPEDTAMYYCAA	GFRGLLSRVLSPSNY	RYWGQGTQVTVSS	Camelus
BAD00254.1	QVQLQESGGGSCRLEGLLKLSCTASM	YIYCGYSI	MTWYRQAPGKEREFVAGTD	LDGT	TTYADSVKGRFTISQDNAKNTVYLQMNSLKPEDTAMYYCKR	C	NYWGQGTQVTVSS	Camelus
BAD00256.1	QVQLVQSEGGSVQAGGSLRLSCAASG	KTYCNYD	MNWYRQAPGKEREFVSSID	SDGS	TSYADSVKGRFTISQDNAKNTVYLQMNSLKPEDTAMYYCKR	ILLCGDSDYE	SHWGPGTQVTVSS	Camelus
BAD00257.1	EVQLVESGGGSVQAGGSLRLSCAASK	YRVCNSD	MSWYRQAPGKEREFVSGID	SDSS	TSYADSVKGRFTISQDNAKNTVYLQMNSLKPEDTAMYYCKI	VVLCGDSDYE	TTWGQGTQVTVSS	Camelus
BAD00261.1	QVKLEESGGGSVQAGGSLKLSCAASG	YKFSICG	MGWYRQAPGKQRELVSTIT	RDGR	TTYADSVKGRFTISQDNAKSTLYLQMNGLKPEDTAVYFCAA	ADQFDCSWVGGY	NAWGQGTQVTVSS	Camelus
BAD00262.1	QVQLVESGGGSVQAGGSLKLSCVGSG	YTYNTYC	VGWFRQAPGMEREGVAGMY	SGSVF	TYYADSVKGRFTISEDKAKKTWYLQMNSLKPEDTAIYYCAI	EGTQLFNRAKCGTWSAY	KTWGQGTQVTVSS	Camelus
BAD00263.1	QVQLVESGGGSVQAGGSLRLSCTASG	YTASYIY	MAWFRQAPGKEREGVAGIY	SEDGR	TSYADSVKGRFIISQGVAKNTVDLQMNNLKPEDSATYYCAV	VSDYDTGPPLLPLETYGY	KYWGQGTQVTVSS	Camelus
BAD00264.1	QVQLVESGGGSVQAGGSLRLSCTASG	YIPFRDYD	LNWFRRAPGKECEFVSRIV	RDGG	TAYAASAKGRFTMSRDNAKSMVYLRMNNLKPEDTAVYYCAE	DLSLRC	NGGGQGTQVTVSS	Camelus
BAD00266.1	QVQLVESGGGSVQAGGSLRLSCVASG	DTSGTYC	MAWFRQVPGKEREGVASIN	SGDSGGGT	ILYADPVKGRFTISQDNAKNSVYLEMNSLKPEDAAIYYCAA	TPTAYGGSFCLMLSGGY	NYWGQGTQVTVSS	Camelus
BAD00267.1	DCQLVESGGGSVQAGGSLRLSCAASG	YDTYC	MGWFRQAPGKERDWVAVIN	TGGGS	IAYHDSVKGRFTISQDNVKNTVYLQMNSLKPEDTAIYYCVA	ARPHAYCNGVTAPLNF	LSWGQGTQVTVSS	Camelus
BAD00270.1	EVQLVESGGGSVQAGGSLRLSCTASG	FTFDDSE	MAWYQQAPGNECELVATIS	SSGG	TSYAESVKGRFIISRDNAKNTVYLQMNSLEPEDTAMYYCAT	QDCSGAYCYTMDPN	PCGGQGTQVTVSS	Camelus
BAD00271.1	DVQLVESGGGSVQAGGSLRLSCAASG	VTYSSNY	MGWFRQAPGKEREGVAVIC	TDGRS	TYYADSVKGRFAVSLDNAKNTVSLQINSLKVEDTAMYYCAA	VRWRYGSTCRSALFASGVN	NYWDWGQGTQVTV	Camelus
BAD00272.1	QVKLEESGGGSVQAGGSLRLSCTASG	YSTNRCI	MAWYRQAPGKERELVSSIN	TGT	TYYAASVKGRFTISQNNAKNTVYLQMNALKPEDTAMYYCNM	PSCGEVADGVLGWGDF	SFWGQGTQVTVSS	Camelus
BAD00274.1	DVQLVESGGGSVQAGGSLRLSCTISG	STYCDID	MGWYRQAPGKEREFVSLMD	PDGS	ATYADSVKGRFTMSQDGAKNTVNLQMNSLKPEDTAKYYCKI	EKSRGPRCYGY	NTWGQGTQVTVSS	Camelus
BAD00280.1	EVQLVESGGGSGQAGDSLRLSCATSG	LPSDVVA	MAWYRRAPGKERELVASLP	SGNQ	PYYADFVAGRFIISQDNTKKTLFLQMNSLKPEDTATYYCNS	MFFFGPDRKAK	ITFGQGTQVTVSS	Camelus
BAD00283.1	DVQLVESGGGSVQAGGSLRLSCAASG	LTISTAC	MGWFRQAPGKEREGVASIN	KGIGG	TWYAASVKGRFTISQDNAKNTVYLQMNSLEPEDTGIYYCAA	DLSRLCQYRMTAPRDF	AHRGQGTQVTVTS	Camelus
BAD00285.1	EVQLVESGGGSVQAGGSLRLSCAASG	YTYSSYC	MGWFRQAPGKEREGVAHIN	SFGGS	TYYADSVKGRFTISQDNAKKTVYLQMNSLKPEDTAIYYCAA	STRWLLPHEQSNSLQY	NYWGQGTQVTVSS	Camelus
BAD00286.1	QVQLVESGGGSVQAGGSLRLSCTASG	FTFDDSD	MGWYHQAPGNECELVGSIS	SDGR	TYYEDSVKGRFTISRDNAKNTVFLQMNNLKPEDTAMYYCAS	PSLAGGSWEGYDC	GYWGQGTQVTVSS	Camelus
BAD00289.1	AVQLVDSGGGSVQAGGSLRLSCAASG	YTSCPGN	MAWYRQAPGKEREFVSIIE	GDGS	AKYAESVKGRFTISQDNDKNAVYLQMNSLKPEDTATYYCKV	ERPSSYRLGCIHSY	AYWGQGTRVTASS	Camelus
BAD00291.1	DVQLVESGGGSVQAGGSLRLSCVVSG	NVDSNNC	MGWFRQAPGKEREVVATIY	LGGPG	TDYADSVKGRFTISQDNTENTLYLQMNSLKPEDTGMYYCAA	AKGFLFTGSCYSGSWSDSL	AYWGQGTQVTVSS	Camelus
BAD00293.1	QVQLVESGGGSVESGESLTLSCTADA	DTIRSTSM	MGWFRQAPGKECELVATIR	TDGS	TIYADSVKDRFAISQDNVKNSVYLQMNSLKPEDTAVYYCAV	GNCYAGSWCCVAPRRRF	NFWGQGTQVTVSS	Camelus
BAD00294.1	EVQLVVSGGGSVQAGGSLRLSCAASG	YTGSWCS	MGWFRQAPGREREMIAVIT	SDGD	TYYDDSVKGRFTISQDYAKSMVFLPMNSLEPEDTAMYYCNM	ETGGRPLRVGYCIDGT	MHWGQGTQVTVSS	Camelus
BAD00295.1	QVQLVESGGGSVQAGGSLKLSCAASG	YTGTTCR	MAWYRQAPGKERVLVSSIT	SHGD	TYYAESVKGRFTISQDNDKKTVYFQMNSLKPEDTAMYLCNT	IACPAGVSCTRCYSEP	EFWHWGQGTQVTV	Camelus
BAD00296.1	QVQLVESGGESVEAGGSLRLSCVSSG	DSRSGDILA	SGWFRQAPGKEREGVAAIG	RRGGT	TYYSNSVKGRFTISQDKSKNTVYLTMNSLAPEDTAIYYCAA	TTSGLWARRRRSDW	NYWGQGTQVTVSS	Camelus
BAD00297.1	EVQLVESGGGSVEAGGSLRLSCAAAT	YTSSYPC	MAWFRQAPGKEREGVAVAD	ADGG	TAYADSVKGRFTISRDGDKNTIDLLINSLKLEDTAIYYCAA	KPRRGCVFYRSAY	DWWGQGTPVTVSS	Camelus
BAD00298.1	DVQLVESGGGSVEAGGSLRLSCVASF	SPYC	MGWFRQAPGGSQEGIAAVN	RRGIS	TFDSDHLKGRFTITQDNAENTVYLIMNSLIPEDTAIYYCAA	DNRVLYCGEGMLGPTEY	NYRGQGTQVTVSS	Camelus
BAD00300.1	QVKLEESGGGSVEAGGSLTLSCTAPE	YTGILTC	MGWFRQVPGKEREEVAYIG	AR	SYYTDSVEGRFTISRDNYKNMVQLHMTRLTPEDTGMYYCGA	KRTGVCGLGGNF	TDWGRGTQVTVSS	Camelus
BAD00302.1	QVQLVESGGGSVQAGGSLTLSCKNTV	PINT	LAWFRQAPGAEREGVAAIY	PRYFRRDN	TFYADSVKGRFTISEGDDEDTVYLQMNNLQPEDTAMYYCTA	SAGRLDEPLGARNY	LTWGSGLQVTVSS	Camelus
BAD00303.1	AVQLVESGGGSVQAGGSLSLSCAAFG	FTYTAYT	MGWFRQTPEKERERVAAIS	SGGAS	TYYTDSVKGRFTISRGNMKNTLSLQMLSLIPEDPAVYYCAA	SPSLSASAWSTGISAF	EFWGPGMQVTVFS	Camelus
BAD00304.1	AVQLVESGGGSVQSGQSLRLSCTVFR	YTNDNYC	VAWFRQAPGKEQEAVAGLT	KVGGGK	TWYADSVKGRFTISQDHARSAKYLQMDSLKPEDTAMYYCAA	GSTWETCT	DYWGQGTQVTVSS	Camelus
BAD00305.1	QVKLEESGGGSVQAGGSLRLSCKRSG	NTLTVNC	MGWFRQTPGKEREGVAAIA	ADGA	FSYYMDSVKGRFTISQDSSNTVYLEMDSLKPEDTAMYYCAA	TTYALCRTWYTAAAAYGY	TYWGQGTQVTVSS	Camelus
BAD00308.1	AVQLVESGGGSVQAGESLKLSCTASL	FTYC	MAWFRQGPGKEREGVAAID	SGGGT	YYFDDSMKPRFTISRETAKNTVHLQMTSLKPEDTAIYYCAV	GSVVGCLGHTFGF	TDWGQGAQDTVSS	Camelus
BAD00313.1	EVQLVESGGGSVQIGGSLRLSCAASG	DDYRGFY	MGWFRQAPGKEREGVGSIA	IDIYNNARP	SGYADSAKGRFTISYDNVKNTMYLQMSNLKAEDTGTYYCAA	ASDPVYYSATSDRLIDYAY	YNWGQGTQVTVSS	Camelus
BAD00314.1	AVQLVESGGGSVQAGGSLRLSCTASG	VGFSFYT	MAWFHQAPGKECELVSIIS	LDGT	TNYADSVKGRFTISRDNGKNTADLQMNSLILEDTGVYYCAA	GVVSGTVVLDTCPPRSHES	AYWGQGTQVTVSS	Camelus
BAD00315.1	EVQLVESGGGSVQAGGSLRLSCAASG	YSFSGYC	MGWFRQVPGKEREGVATIN	TFGGT	TLYADSVKARFTISRDNAKNTMWLQMDSLKPEDTAIYYCAR	CGPRSSFDNCARGESGY	FYWGRGTQVTVSS	Camelus
BAD00319.1	QVKLEESGGGSVQAGGSLRLSCAASG	YTYCRYD	MSWYRQAPGKEREFVSAID	GDSS	TSYADSVKGRFTISQDNAKNTVYLQMNSLIPEDTAMYYCKT	ILNTIATMFDDAPVQPCAF	GYWGQGTQVTVSS	Camelus
BAD00320.1	AVQLVESGGASVETGGSLRLSCAVSG	DWDSRKW	MAWFRKAPGSRREGVASIY	TVDDS	TYYADSVKGRFAISRDNAKSTLYLQMNGLKPEDTAMYYCAS	DSMIAGALNDRGY	RFWGQGTQVTVSS	Camelus
BAD00321.1	AVQLVESGGGSVQAGGSLRLSCVASP	AAEFRYCVYT	ISWFRQAPGKEREFVSSIN	RDGI	TTYADSVKGRFTISQNNAKNTVFLQMDSLQPGDTAMYFCKT	NPPSGSRACPY	DVWGQGTQVTVSS	Camelus
BAD00323.1	QVKLEESGGGSVQTGGSLRLSCVASE	LISC	MAWFRQAPGKEREEVAAIY	TPVSS	TFYSDSVKGRFTISQDNATNTVYLQMDSLKPEDTAMYYCAA	PGKLYYGCDFWSGY	TYWGQGTRVTVSA	Camelus
BAD00325.1	AVQLVESGGGSVQPGESLRLSCLVSG	YAAT	LGWFRQAPGKECELVATIS	RDGF	TKYGDSVKGRFTVSRDNNKNTMYLEMTSLKPDDAGVYYCAH	AFLVWGLGDCPDDRA	GAWGQGTQVTVSS	Camelus
BAD00326.1	QVQLVESGGGSVQAGGSLRLSCIASG	LSLTHFC	MGWFRQDPGKEREEVATIH	PPVDT	TYYADSAKGRFTISRDNAKNAVYLQMNSLKPDDTATYYCAA	CSVCSGLSCGRP	VHWGQGTQVTVSS	Camelus
BAD00328.1	EVQLVESGGGSVQAGGSLRLSCAVSG	YTHCDYD	MSWYRQAPGKEREFVSSFD	SDGS	VNYADSVKGRFTISQDNAKNTVYLQMNSLKPEDTAMYYCKI	HGVTWSASRGGRWQDCQSGL	NFWGQGTQVTVSS	Camelus
BAD00329.1	EVQLVESGGGSVQAGGSLRLSCVASE	FPNNVNC	VAWVRQGPGKEREGVAGIY	TYGS	PYLADSVKGRFTVSLDRPENTVYLEMNNLKPEDTGTYICAA	GTCHDEDGTMKLNVKGHD	AYWGRGTQVTVSS	Camelus
BAD00330.1	QVQLVESGGGSVQAGGSLRLSCAASG	YGYCAYD	MSWYRQTPGKEREFVSGID	SDGS	TSYADSVKGRFTISRDNAKNAVYLQMNSLKPEETAMYYCKI	RLRVSVFGCPMGGN	NYWGQGTQVTVSS	Camelus
BAD00331.1	QVQLVESGGGSVQAGGSLRLSCAASG	YGYSTDC	MGWFRQAPGKEREGVAAIH	GTSI	TYYADSLKGRFTISRDNARNTLYLQMNSLKPEDTAMYYCAL	EAGVYPYCSGAWDRRSAY	NYWGQGTQVTVSS	Camelus
BAD00332.1	EVQLVESGGGSVQAGGSLRLSCAASG	YTFSSGT	MGWFRQAPGKGCELVSSTI	SDGD	TNYADSVKGRFTISRDNAKNTVYLQMNSLKPEDTAVYYCAA	PLTLSRYDCYSSSRSNPL	GYWGQGTQVTVSS	Camelus
BAD00333.1	AVQLVESGGGSVQAGGSLRLSCAASG	YDHCTYD	MSWYRQAPGKEREFVSTID	SDDM	ITYAESVKGRFTISRDNAKSTVYLQMNSLKPEDTATYYCKS	TTAHCSGGECCGSFQM	HYWGKGTLVTISS	Camelus
BAD00334.1	QVKLEESGGGSVQAGGSLRLSCAASG	DTYSSHC	MGWFRQAPGKEREGVAAIG	GGL	TYYADSVKGRFTISQDNRKNTVYLQMTSLKPEDTAMYYCAA	RGGGCWYPWWDAY	NYWGQGTQVTVSS	Camelus
BAD00338.1	QVQLVESGGGSVQAGGSLRLSCVASG	CTYCRC	MGWFRQAPGKEREIVARIN	RESGT	TYSADSVKGRFTISQDNGKNTVYLHMNTLKPEDTAIYYCAA	VPTSQWAACPPEY	RYWGQGTQVTVSS	Camelus
BAD00339.1	QVQLVESGGGSVQAGGSLRLSCTAPG	FTFNRCG	MAWYRQAAGKEREWISSIN	TDGG	GSYADVVKGRFTISQDKAKDKVYLQMNNLKPEDTAMYSCKT	QLSPEFGKQCA	SNWGQGTQVTVSS	Camelus
BAD00340.1	QVQLVESGGGSVQAGGSLRLSCAVSG	TYTTDS	MAWFRQTPGKKREGVARIY	TSSGR	TSYADPVKGRFTISQDNAKNTVYLQMNNLKPEDTGMYYCAL	SYYRDDHSADLDAAEF	HLWGQGTQVTVSS	Camelus
BAD00341.1	EVQLVESGGGSVQAGGSLRLSCETLE	SYNMHC	MGWFRQTTGEEREGLASIY	TGAGE	VWYVDSVKGRFTISHDNAKKMLYLEMNNLQPEDTATYYCAA	DIAPCSGGYCVCSTRQKKY	NIWGQGTQVTVSS	Camelus
BAD00342.1	EVQLVESGGGSVHAGGSLRLSCTTSG	FTFDLAD	MAWYIQPPGNECELVSTIN	SEGV	TYYADAVKGRFTISRDNAKNTVYLPMNSLKPEDTAMYYCAA	DMGGLWSEWGVPSSHCIDF	EYSGQGTQVTVSS	Camelus
BAD00344.1	DVQLVESGGGSVHAGGSLRLSCAVSG	YTGSTGYC	IAWFRQAPGKEREGVATIN	SSGGS	RYSADSVKGRFTLSQDNAKNTVYLHMNSLKPEDTAIYYCAA	RRYDCFATSWAYEPAY	NYWGQGTQVTVSS	Camelus
BAD00347.1	EVQLVESGGGSVQAGGSLRLSCTTSN	YALGDVC	VGWFRQAPGKEREGVAAIY	TTYPTGGGA	TVTSDSVKGRFTISQDRIKNTVYLQMNSLNPEDTAMYYCAA	KSRFVKPCAPASDF	TYWGQGTQVTVSS	Camelus
BAD00348.1	DVQLVESGGGSVQAGGSLRLSCAASG	FTIGHSV	MGWFRQAPGKECELVSTIF	SDGR	TDYVDSVNGRFTVSRDNADNTIHLQMNSLKPEDTAVYYCAT	LYLIPHLGAPVQCRRAF	GDWGQGTQVTVSS	Camelus
BAD00350.1	AVQLVESGGGSVQAGGSLRLSCVTAG	DIDRIRC	MAWFRQVPGKEREGVAGIL	TTNSY	TYYQDSVKGRFTISRDSAGITLFLQMNSLQPEDTAMYYCEA	ANRCTLGSWEGF	MYWGQGTQVTVSS	Camelus
BAD00351.1	DVQLVESGGGSVQAGGSLRLSCAASG	YTFCKYA	MTWYRQAPGKDREFVSGIE	SDGS	INYADSVKGRFTISQDNAKNTVYLQMNSLKPEDTAMYYCKT	GFSPYCTDG	PYQGQGTQVTVSS	Camelus
BAD00352.1	QVQLVESGGGSVQAGGSLRLSCSVSG	FTTACRYD	MSWYRQAPGKEREFVSSIH	WDGS	TVYADSVKGRFTISQDNAKSTVYLQMNNLKPEDTAMYYCKI	DSGSYRTFWCRDDN	VHWGQGTQVTVSS	Camelus
BAD00353.1	QVQLVESGGDSVQAGGSLRLSCAASG	YTIRPYC	MGWFRQAPGKEREGVAVMT	IGGTI	PFYADSVKGRFTISQDTAKNTVYLQMDSLLPKDTAIYYCAA	RSGFCRREFEHDAY	DNWGQGTQVTVSS	Camelus
BAD00354.1	EVQLVESGGGSVQAGGSLRLSCVVSG	VTNSRYS	IGWFRQAPEKEREAVAAIN	TGGM	TNYVTSVKGRFTISQDNAKNTVYLQMNSLKPDDTAIYYCAL	GYRSYYRDYALLSDGY	NSWGQGTQVSVSS	Camelus
BAD00355.1	AVQLVESGGGSVQDGGSLRLSCVVSG	STYS	VAWFRQTPGKEREGVAVIF	TNHRV	KYYGDSVKGRFTISQDNTKSTVYLQMNSLKPEDTGMYYCAA	KPSYQSGHWSVGNLY	NFWGQGTQVTVSS	Camelus
BAD00356.1	QVKLEESGGGSVQAGGSLRLSCAASG	LMYREYY	MGWFRQAPGKEREGVAVIS	APSNS	AQYANSVKGRFTISRDKAKNVMYLQMNNLKPEDTAIYYCAQ	GRGRFRTGLDAVEF	DAWGQGTQVTVSS	Camelus
BAD00357.1	AVQLVESGGGSVQAGGSLRLSCVASG	NIYS	MAWFRQAPGKQREGVATVY	LGSII	QYYADSVKGRFTASQDRDKRTMYLQMNSLEVEDTGVYYCAV	REEYTPGHWAQTSTY	HNWGQGIQVTVSS	Camelus
BAD00360.1	QVQLVESGGGSVQAGGSLRLSCVASG	YTYRRIY	MAWFRQAAGKEREGIAAAY	RDIYTGHTN	THYADSAKGRFTVSQDNAKTTVYLQMNSLEPEDTGMYYCAA	GPLYSGLWYRPSSY	EFWGQGTQVTVSS	Camelus
BAD00361.1	QVQLVESGGGSVQAGGSLRLSCVASG	RVYS	MAWFRQAPGKQREGVATVY	PGSII	TYHADSLKDRFTASQDRAKRTMYLQMNSLKVEDTGMYYCAV	REYYSPGHWAVESTY	RNWGQGIQVTVSS	Camelus
BAD00363.1	QVQLVESGGGSVQAGGSLRLSCVASA	NTWYS	VGWFRLAPGKEREGVATIY	RGSFI	TYYADSVKGRFTISHDNAKNTVYLQMNSLKSEDTAIYYCAS	KPVYKSGHWTDDRGY	TYWGQGTQVTVSS	Camelus
BAD00365.1	QVQLVESGGGSVQAGGSLRLSCVVSG	LNYKGYY	IGWFRQAPGKEREGVAVIS	SPSNW	PEYANSVKGRFTISRDRAENIVDLQMNSLKPEETAIYYCAQ	GRGRFKTGLNAAEY	DAWGQGTQVAVSS	Camelus
BAD00366.1	QVQLVESGGGSVQAGGSLRLSCLRSG	RPECSYD	ISWYRQAPGKEREFVAVIE	TTGRTSVDGR	TRYAEAVKGRFTISRDKAKNTVYLQMNSLQPDDTAMYYCHA	EGATLICRDY	SYWGLGTQVNVSS	Camelus
BAD00368.1	EVQLVESGGGSVVAGGNLRLSCVASG	YVYS	TAWFRQTPGQEREGVATIY	RDVGI	TYYADSMKGRFAISQDNPKNTVYLELHNLQPQDTAMYYCAA	KPTYQGGPWWKPDGY	NSWGQGTQVTVSS	Camelus
BAD00369.1	EVQLVESGGGSVQAGGSLRLSCVASG	SVYS	MAWFRQAPGKQREGVATVY	PGSRI	QYYADSVKDRFTASQDRAKRTMYLQMNSLEVEDTGMYYCAV	REEYAPGHWAQTSTY	HNWGQGIQVTVSS	Camelus
BAD00370.1	AVQLVESGGGSVQAGGSLRLSCVLSG	NMNSWYS	MVWFRQAPGKEREGVATIY	RDFDI	TYYADSVKGRFTISRDNTKNTVYLQMNNLKSEDTAIYYCAA	KPVYQGGPWYDEAGY	TYWGQGTQVTVSS	Camelus
BAD00372.1	AVQLVDSGGDSVQAGGSLRLSCVASG	YTGNSYC	LGWFRQPPGKEREWVAAKD	SGGP	NTYYADSVKGRFTIPQGSTRLVYLQMNSLKPEDTAIYYCAA	ARLPEEGTCSNLRFSSDDF	EYWGQGTQVIVSS	Camelus
BAD00373.1	AVQLVESGGGSVPAGGSLRLSCAASG	RTYS	MAWFRQVPDKEREGVATAY	TEASI	TYYAASVEGRFTISLDRTKSTVYLQMNSLKPEDSGIYYCAS	RIVYNPGHWAQVSTY	NTWGQGIQVTVSS	Camelus
BAD00374.1	EVQLVESGGGSVQAGGSLRLSCVASE	GTYS	TAWFRQAPGREREGVAVTY	SVPGI	QYYADSVKGRFTVSRDNAKNTIYLQMNTLKPSDTAMYYCAA	KKSYGSGHWSMTSWY	DYWGQGTQVTVSS	Camelus
BAD00376.1	EVPLVESGGGLVQAGGSLRLSCVASG	FSISSCC	MKWYRQAPGKERELVSSIT	SAANTYY	LPYADFPVGRFAISRDGAKNILYLQMNSLKPEDTAVYYCAA	YCTSGGTCGPPNFN	NYRGQGTQVTVSS	Camelus
BAD00377.1	AVQLVESGGGSVQGGGSLTLSCVASG	KTYC	MGWYRQAPGKEREGVAVIY	PDYN	VRYYGTSVEGRFSISKGNNREVLLQMNSLKPEDTAMYYCAA	REEYGQCATSNRPNPDGF	SSWGQGTQVTVSS	Camelus
BAD00379.1	AVQLVDSGGGSVQAGGSLRLTCAVSG	YSSVTFC	VGWFRQVPGKERERVATIN	SGGGS	VHYTDSVKGRFAISQDNGANTVHLVMNNLKPEDTAIYYCAA	AATNYGCDRLQYW	NYWGQGTQVTVSS	Camelus
BAD00380.1	EVQLVESGGDSVQTGGSLRLSCVNSA	NSYS	MAWFRQAPGKEREGVATIY	TDYNL	AYAADSVKGRFTISQDRAKNTVYLQMNSLKPEDTAMYYCAT	RLQYGLGLHWSDTAAY	DYWGQGTQVTVSS	Camelus
BAD00382.1	DVQLVESGGGSVQAGGSLRLSCTAST	SEYIYS	MAWFRQAPGSPREGVATIY	AVADI	TYVADSVKDRFIISRENAENTVALVMSDLKAEDSAMYYCAA	RMAYSPDHWQSSSAY	QHWGQGTQVTVSS	Camelus
BAD00383.1	QVQLVESGGGSVQAGGSLRLSCVNSV	KAYS	MAWFRQAPGKEREGVATIY	TDVPGV	TYYADDVKGRFAISQDRAKNTIYLQLNSLKPEDTGMYFCAT	RLQYGKGLHWTNSDAY	NYWGQGTQVTVSS	Camelus
BAD00384.1	QVKLEESGGGSVQAGGSLRLSCATSG	YIFSNKN	MAWFRQAPGKEREGLAAIY	TGSGS	AYYADSVKGRFTISRDNAKNTVYLQMNSLKPEDTAMFFCAG	DLSGRMRVSRVLVATSY	TYWGQGTQVTVSA	Camelus
BAD00386.1	AVQLVESGGGPVQAGGSLTLSCAASG	YIYSN	MGWFRQAPGKEREGVAATN	TGAGT	TYYADSVKGRFTISRDNNAKNMLYLHMNSLKPEDTAIYYCA	TRPYWSRSDYLDPRDY	NYWGQGTQVTVSS	Camelus
BAD00388.1	AVQLVESGGGSVQAGGSLRLSCEASG	YTYS	MGWFRQAPGKEREGVAAIS	TGGLR	TYYADSVKGRFTISRDNYKNTVYLQMNSLKPEDTAIYYCAS	KDRRELIFRPSEAGTY	NYWGQGTQVTVSS	Camelus
BAD00391.1	AVQLVESGGGSVQAGGSLRLSCAASG	FTYSDSS	LAWFRQVPGKEREGVARIY	TTSGD	TYHAASVKGRFTISQDKANHRVYLQMNSLKPEDTAMYFCAA	KRPWYGGTSEFFKEKNY	NAWGQGTQVTVSS	Camelus
BAD00393.1	DVQLVESGGGLVQPGGSLRLSCAASG	FTVSDCW	MNWFRQAPGKGLEWVSKIK	GDGSR	TEYSESVKGRLTISKDNAKNTLYLQMNTLRPDDTAVYYCAR	DPHDGFWFF	DHWGQGTQVTVSS	Camelus
BAD00396.1	EVQLVESGGGSVQAGESLRLSCAASG	NTFCSLD	MSWYRQAPGKEREFVSNID	VGGGT	TNYADSVKGRFTISRDNAKNTLYLQLNSLKTEDTAMYYCAN	VGL	GYWGQGTQVTVSL	Camelus
BAD00484.1	EVQLVESGGGSVQAGGSLRLSCAASG	YIGSFQC	VGWFRQSPGKERELVSGIT	SDGAA	TYYADPVKGRFTISRDNAELTLNLQMNSLKPEDTAVYYCAN	WVLDYAM	DNWTKGTLVTISS	Camelus
BAD00501.1	AVQLVDSGGGLVQPGGSLRLTCLASG	FTFSGTL	MSWFRQAPGKGLEWVSGQH	TDGGN	TQYCDSVKGRFTISRDNAKNTLFLQMNGLRPEDTARYYCVI	AGGAFLPT	SFWGQGTQVTVAS	Camelus
BAD00506.1	QVQLVESGGDLVPPGGSLRLSCAASG	FTFSSYD	MSWFRQAPGKGLEWVSGIW	NRGSV	ADYLDSVKGRFTISRDNAKNTLHLQMDGVQPEDTAVYYCAT	TASTTMYVPS	NYWGQGTQVTVSS	Camelus
AAQ19976.1	DVQLQASGGGLVQAGGSLRLSCTASG	DLFSIVA	MGWYRQRPGKQRELVAGIT	EGGG	TNYAYDVHGRFTISRDNAKNTVYLQMNNPNPDDTAVYYCNI	LRGQYRRSEY	DYWGAGTQVTVSS	Lama
AAQ19977.1	DVQLQASGGGLVQAGESLRLSCGGFG	SFSRFNV	VGWYRQAPGRQRELVANMN	SGGS	TNYSPSVKGRFTISRDNAKNTVYLQLNSLKPDDTAVYYCRY	VHTRVIIQQ	SYWGQGTQVTVSS	Lama
AAQ19978.1	DVQLQASGGGLVQAGDSLRLSCTASG	RSISTYG	MGRFRQTPGKEREFVAAIS	WSGGN	EYYADSVKGRFTISRDKSKNIVYLRMNSLKTEDTAVYYCAA	RAIGNYGSRDEDF	GSWGQGIQVTVSS	Lama
AAQ19979.1	DVQLQASGGGVVQPGGSLRLSCAASG	RMYTIND	MGWYRQAPGNQRELVARIS	VGGT	TNYKDSVKGRFTISRDNAKKTVCLQMNSLKPDDTAVYYCNA	DIRDTLWDSR	LYWGQGTQVTVSS	Lama
AAQ19980.1	DVQLQASGGGLVQAGASLRLSCAASG	RTFSMYA	MAWFRQAPGKEREFVAAIN	WSGNT	TRYADSLKGRFIISRDNAAKTVDLQMDKLKPEDTAAYICAD	RSRYSSDF	DQWGQGTQVTVSS	Lama
AAQ19981.1	DVQLQASGGGLVAVGDSLRLTCMASG	RTFTTGG	AAWFRQAPGKEREFVAAIS	RSGGG	TYYADSAKGRFIISRDNAKNTGYLQMDSLKPEDTAVYYCAR	RRSVSWGAPSNWYLTREY	DYWGQGTQVTVSS	Lama
AAQ19982.1	DVQLQASGGGKVQAGDSLRLSCAASE	RIDTTYA	VAWFRQAPGKEREFVAAIH	WRGS	TYVANSVKDRFSVSRDNAKNTVYLQMNSLKPEDTAVYYCYM	KDVRGY	GYWGQGTQVTVSS	Lama
AAQ19985.1	DVQLQASGGGTVQPGASLKLACKVSG	RTFNTYV	VGWFRQAPGQGREFVATFS	SSGGD	VHYASSVTGRFIMSRDDAQNTEYLEMNGLKIEDTAVYYCAL	RNAYTFSALEHQY	PYWGQGAQVTVSS	Lama
AAL40827.1	EVQLQASGGGLVQPGGSLRLSCAASG	SLSRITV	MGWYRQAPGKQRELVAIIT	SSGG	TDYADSVKGRFTISKDNAKALMYLQMTSLRPEDTAVYYCVG	KSRDSAGLSW	DYWGQGTQVTVSS	Lama
AAQ19988.1	DAQLQASGGGLVHAGGSLRLSCAASG	STSSINS	IGWYRQAPGKQRELVAGFA	GGGS	TVYADSVKGRFTTSSDKPKNIEYLQMNSLKPEDTAVYYCSA	GTVPGRW	DYWGPGTQVTVSS	Lama
AAQ19989.1	DVQLQASGGGSVQAGDSLTLSCAASG	LTSRKYA	VGWFRQAPGQEREYIGTIS	WSGYS	HFYSEGARGRFTMSRDNAKNTASLRMNSLKPSDTAVYYCAA	DPGVSEYALGLEY	KYWGQGTQVTVSS	Lama
AAQ19990.1	DVQLQASGGGLVQAGASLRLSCAASG	RTFSTYA	MGWFRQAPGKEREFVATIS	WSGVS	TYYADSVKGRFTISRDNAKNTVYLQMNSLKPEDTAVYYCNV	GSPL	NYWGQGTQVTVSS	Lama
AAV66930.1	QVKLQESGGGLVQAGASLRLSCVDSG	GAFSTYD	LGWYRQAPGKEREFVAAII	RGGHA	THYADSVEGRFTISRDNAKNTMYLQMDSLSPEDTAIYYCNA	VGPPLRGWNLAY	HYWGQG	Lama
AAV66932.1	QVKLHSSGGGSVQPGGSLTLTCSASG	SIFRITE	MGWYRQAPGSQREMVAFVS	RDHS	TQYAESVTGRFTISRDVAKNTVYLEMNNLKPDDTAVYTCHA	MHLTAVYVRQ	PVWGQG	Lama
AAV66938.1	QVQLQESGGGMVQLGGSLKLSCVASG	ATFSINR	MGWYRQAPGKEREMVARIT	SRDD	TDYADSVKGRFTIWRDDANNTVYLQMVNVKAEDTAIYYCNV	GAFIRLSRKTY	DYWGQG	Lama
AAV66950.1	DVQLQASGGGLVQPGGSLSLSCAASG	SIFSIGL	MRWYRQAPGKQREWIATID	SGGN	INYLNSVKGRVTISRDNAKNTVYLQMNSLMPEDTAVYVCNA	EVRTTAVGSAF	AFWGQG	Lama
AAV66951.1	QVKLQQSGGGLVQAGGSLRLSCAASG	LTFSTYD	WGWYRQAPGKGREPVAVID	WTGGS	LYYADSVKGRFTISRDNAKNTVYLQMNSLKPEDTAIYYCNA	PIATQNP	ASWGQG	Lama
AAV66952.1	QVKLQESGGRLVQAGGSLRLSCAASG	RTFSTYD	MGWYRQAPGKEREVVAVIS	SSGSS	TYYADSVKGRFTISRDNAKNTVYLQMNSLKPEDTAIYYCNA	ELQRLNP	GSWGQG	Lama
ABC47604.1	GGGLVQAGGSLRLSCAASG	RTFYNYA	MGWFRQAPGKEREFVAAIS	WSGGS	TLYTDSVKGRFTISRANGQNTVYLQMNSLKPEDTAVYYCAA	DADAQPMGIIENY	DYWGQG	Lama
ABQ52434.1	EVQLVESGGGLVQPGGSLRLSCSFPG	SIFSLT	MGWYRQAPGKERELVTSAT	PGGD	TNYADFVKGRFTISRDNARSIIYLQMNSLKPEDTAVYYCYA	RTRNWG	TVWGQGTQVTVSS	Lama
ABQ52435.1	EVQLVESGGELVQAGGSLRLSCAASG	LTFSSYN	MGWFRRAPGKEREFVASIT	WSGRD	TFYADSVKGRFTISRDNAKNTVYLQMSSLKPEDTAVYYCAA	NPWPVAAPRSG	TYWGQGTQVTVSS	Lama
ABQ52436.1	EVQLVESGGGLVQPGESLTLSCVVAG	SIFSFA	MSWYRQAPGKERELVARIG	SDDR	VTYADSVKGRFTISRDNIKRTAGLQMNSLKPEDTAVYYCNA	QTDLRDWTVR	EYWGQGTQVTVSS	Lama
ABQ52437.1	EVQLVESGGGLVQPGGSLTLSCVAAG	SIFTFA	MSWYRQAPRKERELVARIG	TDDE	TMYKDSVKGRFTISRDNVKRTAGLQMNNLKPEDTAVYYCNA	RTDYRDWTVR	EYWGQGTQVTVSS	Lama
ABS29543.1	EVQLVESGGGLVQAGGSLRLSCTSST	VTFTPYQ	MGWYRQAPGKQRALVADIS	TGGSR	TNYADFAKGRFTISRDDVKNTVYLQMNNLKPEDTAVYYCNT	YYAMIGHA	RNWGQGTQVTVSS	Lama
ABS29544.1	EVQLVESGGGFVQAGESLTLSCTSST	LTFTPYR	MAWYRQAPGKQRDLVADIS	SGDGRT	TNYADFAKGRFTISRDNIKNTVFLRMTNLKPEDTAVYYCNT	FVSFVGIA	RSWGQGTQVTVSS	Lama
ABS29545.1	EVQLVESGGGLVQAGDSLTLTCTSPT	LTFTPYR	MGWYRQAPGKQRDLVADIS	GGDGRT	TNYADFAKGRFTISRDNVKNAVYLQMNNLKPEDTAIYYCNT	YVAIVGHA	RSWGQGTQVTVSS	Lama
ABS29546.1	EVQLVESGGGLVQAGGSLTLSCTSST	LTFTPYR	MGWYRQTPGKQRDLVADIS	PGDGST	KNYAGFAQGRFTISRDNIKNTVYLQMNDLKPEDTAVYYCNT	YVAFVGRA	RTWGQGTQVTVTS	Lama
ABS29547.1	EVQLVESGGGLVQPGGSLRLSCQFSG	IDFNLNA	MGWFRQAPGKQRELVAAIT	SADT	TNYRDFVKGRFTISINDAKNTLYLQMDSLKPEDTAVYYCNT	PFPTPSH	YHWGQGTQVTVSS	Lama
ABX79392.1	QVKLEESGGGLVQAGDSLRVSCAASG	RDFSDYV	MGWFRQAPGKEREFVAAIS	RNGLT	TRYADSVKGRFTISRDNDKNMVYLQMNSLKPEDTAVYYCAV	NSAGTYVSPRSREY	DYWGQGTQVTVSS	Lama
ABX79398.1	QVQLVESGGGLVQAGDSLRLSCVDSG	RDFSDYV	MGWFRQAPGKEREFVAAIS	RNGIT	TRYADSVKGRFTISRDNDKNTVYLQMNSLKPEDTAVYYCAT	NSAGTYVSPRSR	DYDGWGQGTQVTV	Lama
ABX79396.1	QVQLVESGGGLVQAGGSLTLSCAASG	GTFSSYA	MGWFRQAPGKEREFVAAIS	GRSSI	RNYDDSVKGRFAISRDSAKNTVYLQMNSLKPEDTAVYYCAA	DTVFRSFVVGNV	KEWGQGTQVTVSS	Lama
ABX79402.1	QVQLVESGGGLVQPGGSLRLPCAASG	SIFSLDA	WGWYRQAPGKQREMVALVG	SDGS	TSYADSVKGRFTISRDNANNTFYLQMNSLKPEDTAVYYCYA	RFQSLY	NSWGQGTQVTVSS	Lama
ABX79400.1	QVKLEESGGGLVQPGGSLRLSCAASV	SIFDIDA	WGWYRQAPGKQREMVALVG	STGS	TSYADSVKGRFTLSRDNVNNTMYLQMNSLRPEDTAVYYCYA	RFDSLY	NSWGQGTQVTVSS	Lama
ABX79401.1	QVKLEESGGGLVQVGGSLRLSCAHSG	LPFGINA	IGWYRQGPGNQRDLVARIT	SDGR	TILEDSVKGRFTISRDNAKKTVYVQMNNLKPEDTAVYYCAA	EKGGSP	LYWGQGTQVTVSS	Lama
ACD81985.1	QVQLEESGGGLVQAGGSLRLSCAASG	RTSSNTF	VGWFRQAPGKEREFVAAIR	RSDDR	TYYAASVRGRFTISGDSAKNVVALQMSSLRPEDTAVYYCAA	TRTWLVTGQSDY	PYWGQGTQVTVSS	Lama
ACG68627.1	EVQLQASGGGLVQAGDSLRLSCEAAR	GTLSDYH	VGWFRRPPGKERERVAAIS	WSGGM	TSYTNSVKGRFIISRDNEKNIVYLQMTRLKPEDTAVYYCAA	KYRDGERPY	DYWGQGTLVTVSS	Lama
ACG68622.1	EVQLQASGGGLVQAGGSLRLSCAASG	RTFSSYD	MGWFRQAPGKEREFVAVIS	RSGTV	LAYADSVKGRFTISRDNVKNTGYLQMNSLKPEDTAVYYCAT	DRWENIRRGSV	RSWGQGTLVTVSS	Lama
ACG68628.1	EVQLQASGGGLVQAGDSLRLSCEAAR	GTLSDYH	VGWFRQPPGKERERVAAIS	WSGGM	TSYTNSVKGRFIISRDNAKNIVYLQMTRLKPDDTAVYFCAA	KYRDGERPF	DYWGQGTLVTVSS	Lama
ACG68629.1	DVQLQASGGGLVQPGGSLKLSCAASG	HTFSEIG	MGWFRQAPGKVREFVASIS	WSGTS	TYYADSVKGRFTISRDNAKNTMFLQMNTLRPDDTAVYYCAA	RIQARFLDSSAF	DYWGQGTQVTVSS	Lama
ACG68631.1	EVQQASGGGLVQAGGSLRLSCAASG	RTETTSA	IAWFRQAPGKEREFVAQIS	ASGLG	INYSGTVKGRFTISRDADKTTVYLQMNSLTPEDTAVYYCAA	GFHYIAAIRRTTDF	HFWGPGTLVTVSS	Lama
ACG68632.1	EVQLQASGGGLVQAGDSLRLSCEAAR	GTLSDYH	VGWFRRPPGKERERVAAIS	WSGGM	TSYTNSVKGRFIISRDNEKNIVYLQMTRLKPEDTAVYYCAA	KYGGGERPY	DYWGQGTQVTVSS	Lama
ACJ09035.1	GGGLVQAGGSLRLSCVASG	RTFSSYI	MAWFRQAPGKEREFVAASS	WGGD	TYYADSVKGRFTVSRHNAKNTVYLQMNSLKPEDAAVYYCAE	NDNYCSGYGCYDYMGY	DYWGPG	Lama
ACN89786.1	QVQLQDSGGGLVQAGGSLRLSCEASG	RTFSSYA	MGWFRQPPGKEREWVSTIS	RSGS	AIYAYPVKGRFTMSRDNAKNTVYLEMNSLKPEDTAVFYCAA	ARSGVPSSRPTDY	DYWGQGTQVTVSS	Lama
AFN61318.1	QVQLVQSGGGLVQAGGSLRLSCAASG	RTFSSYA	MAWFRQAPGKEREFVAAIS	WSGAN	IYVADSVKGRFTISRDNAKDTVYLQMNSLKPEDTAVYYCAV	KLGFAPVEERQY	DYWGQGTQVTVSS	Lama
AFN61319.1	QVQLVQSGGGLVQPGGSLRLSCTASG	SFFSINV	MGWYRQAPGKERESVAVIT	SDGN	TNYADSVKGRFTISRDNAKNAVYLQMNSLKPEDTAVYFCNA	RIWSGL	DYWGQGTQVTVSS	Lama
AGH30286.1	EVQLQASGGGLVQAGGSLRLSCAASG	RTSSMYS	MVWFRQAPGKEREFVAGII	WTSSL	TYYADSLKGRFTISRDNAKNTVYLQMNSLKPEDTAIYYCAA	DTKTGGGGY	EYWGQVTVTVSS	Lama
AGH30281.1	EVQLQASGGGLVQPGGSLRLSCAASG	SIFSSDV	MGWFRQAPGKERELVAFIT	DDGG	TNYADSVKGRFTISRDNAENTVSLQMNSLKPEDTAVYYCNA	RYYSGGYR	NYWGQVTVTVSS	Lama
AGH30284.1	DVQLQASGGGLVQPGGSLRLSCAASG	SIFSSDV	MAWFRQAPGKERELVAMIT	DDGG	TNYADSVKGRFTISRDGAKSMVSLQMNSLKPEDTAVYYCNA	RYYSGTYR	SYWGQGTQVTVTV	Lama
AGH30289.1	EVQLQASGGGLVQAGGSLRLSCAASG	PTYDSYG	MAWFRQGPGQGREFVAAIS	LSHST	TYYADSVKGRFTISRGNAENTVYLQMNSLKPEDTAVYTCAI	GNLRIAVPPSSVGY	DYWGQGTQVTVTV	Lama
AGH30297.1	DVQLQASGGGLVQAGGSLRLSCAASG	NIDTIDV	MGWYRQAPGKQRELVADIT	SQGS	TNYADSVKGRFTISRDNAKNTVYLQMNNLEPEDTAVYYCAQ	WILSTDHSYK	HYWGQGTQVTVTV	Lama
AGH30295.1	EVQLQASGGGLVQAGGSLRLSCAASG	NINTIDV	MGWYRQAPGKQRELVADIT	RLAS	ANYADSVKGRFTISRDNAKNTVYLQMNNLEPKDTAVYYCAQ	WILSTDHSYM	HYWGQGTQVTVTV	Lama
AGH30293.1	EVQLQASGGGLVQAGGSLRLSCAASG	RTDSTYA	MAWFRQAPGKEREFVAAIT	YTGGT	THYADSVKGRFTISRDVAKDIMYLQMNSLKPEDTAVYYCAE	KRSSWYRPFGVDEF	GSWGQGTQVTVTV	Lama
AGH30294.1	DVQLQASGGGLVQAGGSLRLSCAASG	PIYESYG	MAWFRQGPGQGREFVAAIH	LSSST	TYYGDSVKGRFTISRDNAQNMVYLQMNSLKPEDTAIYFCAI	GNLRIAVPPTSVGY	DYWGQGTQVTVTV	Lama
AGH30298.1	EVQLQASGGGLVQAGGSLRLSCAASG	GTFSNPS	MGWFRQAPGKEREFVAAVS	WSAGS	TYYADSVKGRFTISRDNAKNTVDLRMTSLKPEDTAVYYCSA	TYYNGEYYLLRADRY	QHWGQGTQVTVTV	Lama
4wem_B	QVQLQESGGGLVQAGGSLRLSCEASG	NVDRIDA	MGWFRQAPGKQREFVGYIS	EGGI	LNYGDFVKGRFTISRDNAKNTVYLQMSNLKSEDTGVYFCAA	SHWGTLLIKGI	EHWGKGTQVTVSS	Lama
4wen_B	QVQLQESGGGLVQPGGSLRLSCTASG	SISSINA	MGWYRQAPGSKREFVAHIT	NTGV	TEFADSVKGRFTISRDNAKTTVDLQMNSLKPEDTAVYYCAA	TDWGTLLIKGI	DHWGKGTQVTVSS	Lama
4weu_E	QVQLQESGGGLVQAGGSLRLSCAASG	LTFDTYA	MGWFRQAPGKKREYVAAIS	WTGIS	TYYADIAKGRFTISRDNAKNTLYLQMDSLKPEDTAVYYCAA	QKSLNVPAPW	DYWGQGTQVTVSS	Lama
AGN90987.1	QVQLQESGGGLVQAGGSLRLSCAASG	LTFDTYA	MGWFRQAPGKKREYVAAIS	WTGIS	TYYADIAKGRFTISRDNAKNTLYLQMDSLKPEDTAVYYCAA	QRSLNVPAPW	DYWGQGTQVTVSS	Lama
4b41_B	EVQLVESGGGLVQPGGSLRLSCAASR	SIISNNA	MGWYRQAPGKQRELVARIS	SGGR	TTYADSVKGRFTISRDNAKTTVYLQMNSLKPEDTAVYYCNA	ASLVRGPL	DHWGQGTQVTVSS	Lama
4b5e_B	EVQLVESGGGLVQAGGSLRLSCAASG	RSFSRDA	MGWFRQAPGKERDVVAAIN	LNGGR	TYSADSVKGRFTISRDNDKNTVYLQMSNLKPEDTAVYYCAA	REGDVGLVSYKRSSNY	PYWGQGTQVTVSS	Lama
5h8o_A	QVQLQESGGGLVQPGGSLKLSCAASG	FTFSRYA	MSWYRQAPGKERESVARIS	SGGGT	IYYADSVKGRFTISREDAKNTVYLQMNSLKPEDTAVYYCYV	G	GFWGQGTQVTVSS	Lama
AHA50077.1	EVQLQASGGGLVQAGGSLRLSCAASG	RTFSDLS	MGWFRQAPGKEREFVAAVS	WSVGT	TYYADSVKGRFTISRDNAKNTVDLQMISLKPEDTAVYYCSA	TYYTGEYYLLQADRY	QHWGQGTQVTVTV	Lama
AHA50078.1	EVQLQASGGGLVQAGGSLRLSCAASG	RTFSDLS	MGWFRQAPGKEREFVAAVS	WSVGT	TYYADSVKGRFTISRDNAKNTVDLQMISLKPEDTAVYYCSA	TYYTGEYYLVQA	DRYQHWGQVTVTV	Lama
AHA50079.1	EVHLQASGGGLVQEGGSLRLSCAASG	RTFSDLS	MGWFRQAPGKEREFVAAVS	WTPGT	TYYADSVKGRFTISRDNAKNTVDLQMISLKPEDTAVYYCTA	TYYTGEYYLVQADRY	QHWGQGTQVTVTV	Lama
AHH24256.1	QVKLEESGGGLVQAGGSRRLSCATSG	LTFRNFH	MAWFRQVAGKEREVVAAIS	WSRDR	QYYPDPVKGRFTITRDNAKNTVYLQMNSLKPEDTAVYYCAA	RTASASGDWYKGSY	QYWGQGTQVTVSS	Lama
AHH24257.1	QVKLEESGGGLVQAGGSLRVSCTASV	STFSINA	LGWYRQAPGKARELVAAIG	SDGT	VYYTDSVKGRFTISRDNAKNTVSLQMSSLKPEDTAVYYCNA	AGKRIGSDGSIWFAVASF	GSWGQGTQVTVSS	Lama
AHY24762.1	QVQLVESGGGLVQAGGSLRLSCAASG	RTFSTST	LGWFRQAPGKEREFVAAIS	WLGGR	TNYADSVKGRFTISRDSAKNTLFLQLNSLKPEDTAVYYCYA	RRLGV	DYWGQGTQVTVSS	Lama
AHY24764.1	QVQLVESGGGLVQPGASLRLSCAASR	SIFRFYA	MGWYRQAPGKQRELVASIT	RGGI	TNYADSVKGRFTISRDNAKNTVYLQMNSLKPEDTAVYYCNR	VGPLGSTP	REWGQGTQVTVSS	Lama
AHY24765.1	QVQLVESGGGLVQPGGSLRLSCAASR	SIFRFYA	MGWYRQAPGKQRELVASIT	RGGI	TNYADSVKGRFTISRDNAKNTVYLQMNSLKPEDTAVYYCYA	RRIGR	DYWGQGTQVTVSS	Lama
AKQ22868.1	EVQLVESGGGLVQAGGSLRLSCAASG	RTFSRTS	MGWFRQAPGKEREFVAAIN	WGRGS	TYYADSVKGRFTISRDNAKNTVYLQMNSLKPEDTAVYYCAA	GQEGFYTLVPRNSRNW	SYWGQGTQVTVSS	Lama
AKQ22869.1	EVQLVESGGGLVQPGGSLRLSCAASG	FTVDNYA	IGWFRQAPGKEREGVSCIS	SGGW	KFYPDSMKGRFSISRDNAKNTVYLQMNSLKPQDTAVYYCGT	DLTNHCGNYDKGF	GSWGQGTQVTVSS	Lama
AKQ22870.1	EVQLVESGGGLVQPGGSLRLSCAASG	NSLRIGT	MAWYRQAPGKQREMVATVT	SGGS	IDYTDSVKGRFTISRDNAKNTVFLQMNSLKPEDTAVYYCYA	RSYYSASGAMYT	VIWGQGTQVTVSS	Lama
ARG41544.1	EVQLVESGGGLVQAGGSLRLSCAASS	RTFSTYP	MAWFRQAPGKEREFVATIS	RGGIT	SYYADSVKGRFTISRDNAKNTVYLQMNSLKPEDTAVYYCAQ	YKASATAYTRGRPDEI	VHWGQGTQVTVSS	Lama
ARG41545.1	EVQLVESGGGTVKAGGSLRLSCAAPR	RYH	MGWFRQAPGKEREFVTAIS	SSGGS	TSYADSVKGRFTISRDSAKSTVYLQMNSLKPEDTAVYFCAA	RSGLWMATSTQGHY	DYWGQGTQVTVSS	Lama
ARG41546.1	EVQLVESGGGLVQPGGSLRLSCAASG	FSLDNYG	IGWFRQAPGKEREGVSYIS	STSLT	RYYAASVKGRFTISRDNSKNTVYLQMNSLNPEDTAVYYCAS	TDRWPGIEWYRGEY	DNWGQGTQVTVSS	Lama
ATN23974.1	QVKLQESGGGSVQEGGSLRLSCAASG	AFFRAGP	MGWYRQAPGRQRDLVALIR	RDRT	TDYADSVKGRFTISRDDAKNTVYLQMNSLKSEDTAVYFCNP	LGT	GFFGQGTQVTVSS	Lama
ARG41548.1	EVQLVESGGGLVQAGGSLRLSCAPSE	RTFRSDV	MGWFRQAPGRGREFVAAIA	ENGDIL	TRFEGSAKGRFTISRDNANDTVYLQMSSLKPEDTAIYYCAA	RWGTITTVSHQY	HFWGQGTQVTVSS	Lama
ARG41549.1	EVQLVESGGGLVQTGGSLRLSCARSG	PTFSDYA	MAWFRQARGKEREFVASIT	WIGGS	TYYADSVKGRFTISRDSAKDTMYLQMNTLKPEDTADYYCAI	ARLGTYYGSYIRAYFNRGRY	EYWGQGTQVTVSS	Lama
ARG41551.1	EVQLVESGGGLVQAGGSLRLSCAASG	RIFSVYR	VGWFRQAPGKEREIVASIN	NRNGAS	TFYADSVKGRFTISRDSAKNTVYLQMRSLRPEDTAVYYCAA	RDQGTTEY	HYWGQGTLVTVSS	Lama
ARG41553.1	EVQLVESGGGLVQAGGSLRLSCAASG	RYP	MGWFCQAPGGEREFVAAIS	RSGAS	TYYADSVKGRFTIARDSAKNTVYLEMNSLKPEDTAVYYCAA	KENYYGDYGLAQNY	DYWGQGTQVTVSS	Lama
ARG41554.1	EVQLVESGGGLVQAGGSLRLSCAASG	SSTYE	MGWFRQAPGKEREFVAGIN	WNGGR	TYYADSVKGRFTISRDNAKMTVYLQMNSLKPEDTAAYYCSA	AYGLRDAFRMYRSEY	PYWGQGTQVTVSS	Lama
ARG41555.1	EVQLVKSGGGLVQVGGSLRLSCAASG	RTFSSYA	MGWFRQAPGKERELVAAIN	WNGGR	TYYADFVKGRFTISRDNAKNTVYLQMNSLKPEDTAVYYCAA	GHLTSTGVLHPADYYNWDEY	DYWGQGTQVTVSS	Lama
ARG41556.1	EVQLVESGGGLVQAGGSLRLSCATSG	RYV	MGWFRQAPGQEREFVTSIS	RSGGS	TTYADSVKGRFTISRDSAENTVYLQMNSLKPEDTAVYYCAA	WSYYGVAYTSTTSP	DYWGQGTLVTVSS	Lama
ARG41557.1	EVQLVESGGGLVQPGGSLRLSCAASG	FTLDYYA	IGWFRQAPGKEREGVSCIS	SSDGS	TYYADSVKGRFTISRDNAKNTVYLQMNSLKPEDTAVYYCAT	DLKRRCRDYARPQRGN	DYWGQGTQVTVSS	Lama
ARG41559.1	EVQLVESGGALVQAGDSLRVSCVASG	RTFSHYA	MGWFRQAPGKQREFVAAIS	WDGDS	TSYANSLKGRFTISRDNAKNTGYLYMNSLIPEDTAVYYCAA	GPNFSTLARRY	DYWGQGTLVTVSS	Lama
ARG41560.1	EVQLVKSGGGLVQAGGSLRLSCAASG	RVA	MGWFRQPPGKEREFVAAIS	ASGAT	KYYADSVKGRFTIFRDNANTTVYLQMNSLKPEDTAVYYCAA	RLRWDSDYTSGGRY	DYWGQGTQVTVSS	Lama
ARG41562.1	EVQLVESRGGTVQAGGSLRLSCAASG	RTFSNYA	AGWFRQAPGKEREFVAGIS	AKGGV	TYYVDFVKGRFTISRDNAKNTVYLQMNSLKPEDTAVYYCAA	DGSYGTILATIAENSRISLL	KDWGQGTLVTVSS	Lama
ARG41563.1	EVQLVESGGGFVQAGGSLRLSCAASV	RIA	MGWFRQAPGKEREFVARIS	ASGGS	TEYADSVKGRFTISRDSSKSTAYLQMNSLKPEDTAVYYCAA	RLWNQREY	PYWGQGTQVTVSS	Lama
ARG41564.1	EVQLVESGGGLVQAGGSLRLACAASG	RISSTYR	MGWFRQAPGKEREFVAASR	WSGGG	VLYTDSVKGRFTISTDNGKNMVYLQMNSLRPEDTAVYYCAG	RNYGTTEY	GYWGQGTQVTVSS	Lama
ARG41565.1	EVQLVESGGGLVQTGGSLRLSCAASG	LTFSDYA	MGWFRQAAGKEREFVGVIS	WGGRH	TYYGDFAKGRFTISRENSKNTVYLQMNSLKPEDTAVYTCAR	KRGMADIAYTHATSY	DYWGQGTQVTVSS	Lama
ARG41566.1	EVQLVESGGGLVQAGGSLRLSCAASG	RYA	MGWFRQAPGKEREFVGVIS	KSGGS	TYIADSVKGRFTISRHNAKSTAYLQMNNLRPEDTAVYYCAA	NGFLGTSGRRVDQY	DYWGQGTQVTVSS	Lama
ARG41567.1	EVQLVESGGGLVQPGGSLRLSCAASG	FTLDNHA	IGWFRRAPGKERERIGCIS	SSSGT	TAYADSVEGRFTISRDNAKNTVYLQMNSLKPEDTAVYYCAA	RFQGGFLGCTFAPQTF	GYWGQGTQVTVSS	Lama
ARG41568.1	EVQLVESGGGLVQAGGSLRLSCEASG	RYV	MGWFRQAPGKEREFVAVIS	RSGGS	TNYADSVKGRFSVSRDSAKNTVYLQMNDLKPEDTAVYYCAA	SNRYGTNVLVTTALY	DYWGQGTQVTVSS	Lama
ARG41569.1	EVQLVESGGGLVQAGGSLRLSCAASG	RTFSVYP	MGWFRQAPGKEREFVATIS	RRGAI	SYYQDSVKGRFTISRDSANDTVYLQMNSLRPEDTAVYYCAQ	YKASSSSYTRGRPDEI	VYWGQGTQVTVSS	Lama
ARG41570.1	EVQLVESGGGLVQAGGSLRLSCAASG	GIFDNYA	MGWIRQAPGKEREFVAGIR	WSESS	TYYAASVKGRFTISRDNAKNTVYLQMNSLKPEDTAVYSCAA	WFWISSTWSYFSENEP	NYRGPGTLVTVSS	Lama
ARG41574.1	EVQLVESGGGLVQAGGSLRLSCVVSG	IYFRLYT	MNWYRQALGKQREYVAMIT	NDGS	TNYGASIKGRFTISRDNAKNTVYLQMNNLNPEDTAVYYCNA	H	DYWGQGTQVTVSS	Lama
ARG41575.1	EVQLVESGGGSVQAGGSLRLSCAASG	RYR	MGWFRQAPGKEREFVAVIS	ASGGS	TYYADSVKGRFTIARDNAKTMVYLQMNSLKPEDTAVYYCAA	KVNYYGDYDLAQNY	DYWGQGTQVTVSS	Lama
ARG41576.1	EVQLVESGGGLVQPGGSLRLSCAASG	SIFSVNA	MGWYRQAPGKQRELVASMV	SGRS	PAYADSVKGRFTISRDNAENTVYLQMNSLKPEDTAVYYCNI	KGEYYSRSQY	NVWGQGTQVTVSS	Lama
ARG41577.1	EVQLVESGGGLVQAGGSLRLSCAASG	RSFSGDT	MGWFLQAPGKEREFVAGIN	WSSRS	TNYADSVKGRFTISRDNAKNTVYLQMNTLKPEDTAVYYCAA	GPPSPYIYSRPDLY	TYWGQGTQVTVSS	Lama
ARG41578.1	EVQLVESGGGSVQAGGSLRLSCAASG	RVA	MGWFRQAPGKEREFVAAIS	ASGGS	SSYADSVKGRFTISRDSAKSTVYLQMNSLEPEDTAVYYCAA	RARTLGWVSADVSAY	DYWGQGTQVTVSS	Lama
ATN23917.1	KVKLQESGGGAVEIGGSLRLSCVASG	SAFSINS	MYWYRQAPGKVREVVAMIT	SAGA	TTYASSLKDRFTISRDNAKNTVYLHMSSLKVEDTAVYYCDA	GG	STWGQGTQVTVSS	Lama
ARG41580.1	EVQLVESGGGLVQAGGSLRLTCAASG	NFFNIIT	MGWFRQAPGKERELVAVDT	AGRS	ISYLDSVKGRFTIVRDNAKNTVILEMNSLTPEDTAVYYCYA	TGHRSVTGGIY	VTWGQGTLVTVSS	Lama
ARG41582.1	EVQLVESGGGLVQAGGSLRLSCAASG	RAFSSYA	MGWFRQAPGKEREFVAVIS	GRGGV	TYYAASVKGRFTISRDNAKNTVLLQMSSLKPEDTGVYYCAA	GPNIGVLTDPAYSG	GDWGQGTLVTVSS	Lama
ARG41583.1	EVQLVESGGGLVQAGGSLRLSCAASG	RSFGSYH	MGWFRQALGKEREFVAAIS	SGGGL	LDYEDSVKGRFTISRDNAKNTVYLQMNSLTPEDTAVYYCAA	TARVWGSWFTSDY	DYWGQGTLVTVSS	Lama
ARG41584.1	EVQLVESGGGLVQAGGSLRLSCVASG	RAYRNYV	MGWFRQGPGKEREFVATIR	PDDGS	ILSSNSVRGRITISSDNAKNTVYLQMSTLAPEDTAIYYCAY	GTTPSMLARKY	DYWGQGTLVTVSS	Lama
ARG41587.1	EVQLVESGGGLVQAGDSLRLSCAASG	RTFSTYA	LGWFRQAPGKEREFVAVIS	GRGGT	TYYAGSVKGRLTISRDNAKNTVYLQMNSLKPEDTAVYYCAA	GSDFGAVVDNRP	DYWGQGTLVTVSS	Lama
ARG41588.1	EVQLVESGGGLVQAGGSLRLSCAASG	IPFSRYH	MGWFRQAPGKEREFVASVS	WSGQN	TYYADSVKGRFTISRDNAKNTGNLQMNSMKPEDTAVYYCAA	GSRYYTDIIPNYY	RYWGQGTLVTVSS	Lama
ARG41589.1	EVQLVESGGGLVQAGGSLRLSCAASG	DTFSTYG	MGWFRQAPGKEREIVARIT	WNRR	TYYADSVKGRFTISRDNAKNAAYLEMNSLKPEDTAVYMCAA	VRGDNLFHTRPRDY	DYWGQGTLVTVSS	Lama
ARG41590.1	EVQLVESGGGVVQTGGSLRLSCAASG	RYA	MGWFRQVSGKEREFVAFIS	ASGGS	TYYADSVKGRFTISRDNAKTTLAYLQMISLKPEDTAVYYCA	TSGGIFRGLYYDTRNY	NYWGQGTLVTVSS	Lama
ARG41594.1	EVQLVESGGGLVQAGDSLRLSCAASG	RTFSIYS	MGWFRQATGKEREFVAAIR	WSGTR	TYYADSVKGRFTISGDIAKNTVYLQMNNLKPEDTAVYSCAA	GGSRGYVAAPDRW	DYWGQGTLVTVSS	Lama
ARG41595.1	EVQLVESGGGLVQTGGSLRLSCAASG	IYFRLYT	MGWYRQAPGNQRELVALIT	STRS	THYADSVKGRFTISRDNAKNTLYLQMNSLKPEDTAVYYCNA	HNGQG	DFWGQGTLVTVSS	Lama
ARG41596.1	EVQLVESGGGVVQAGGSLRLSCAASG	RYG	VGWFRQPPGKEREFVSAVS	KSGGS	TYYEDSVKGRFTISRDGAKNTVYLQMNSLKPEDTAVYYCAA	DGGGYSAYYYYTHQTEY	EYWGQGTLVTVSS	Lama
ARG41597.1	EVQLVESGGGLVQAGGSLRLSCAASG	RYV	MGWFRQAPGKEREFVAAIT	RSGAT	TNYADSVKGRFTISRDSAKITVYLQMDSLKPEDTAVYYCAA	SGRYYTAAVEGANY	DYWGQGTLVTVSS	Lama
ARG41598.1	EVQLVESGGALVQAGDSLRVSCVASG	RTFSRYA	MGWFRQAPGKQREFVAAIS	WDGDS	TSYANSLKGRFTISRDNAKNTGYLYMNSLIPEDTAVYYCAA	DRGRTTAW	TYWGEGTLVTVSS	Lama
ARG41599.1	EVQLVESGGGLVQAGDSLRLSCAASG	GTLNGYA	MAWFRQAPGKERDVVATIN	WSGSW	KYYADSVKGRFTISRDNAKGTVYLQMNSLKPEDTAVYRCAA	RRGGGNYYTRAVDF	DYWGQGTLVTVSS	Lama
ARG41601.1	EVQLVESGGGLVQSGDSLRLSCAASG	RSFSRST	MGWFRQAPEKEREFVAVIS	WAGTT	TYYHDSVKGRFTISRDNAKNTVYLQMNSLKPEDTAVYYCAG	GRDARILRNARDY	DYWGQGTLVTVSS	Lama
ARG41605.1	EVQLVESGGGLVQVGASLRLSCRASG	GTFDDYA	MGWFRQRPGEEREFVAVIS	WNGAM	TYYLNHIKGRFTISRDNAKNTAYLQMNNLEPGDTAVYYCAA	ERTLGWGVNPEAY	ASWGQGTLVTVSS	Lama
4bfb_E	QVQLQESGGGLVQPGGSLRLSCAASG	FTFSSAI	MTWVRQAPGKGREWVSTIG	SDGSI	TTYADSVKGRFTISRDNARNTLYLQMNSLKPEDTAVYYCTS	A	GRRGPGTQVTVSS	Lama
ATN23916.1	QVKLQQSGGGSVQEGGSLRLSCASSG	AFFRAGP	MGWYRRAPGNERELVAGIS	RNGR	TIYAPSLKDRFTISRDDDNNILYLQMSDLTPGDTAVYYCNL	NVRTAVAGRN	DYWGQGTQVTVSS	Lama
ATN23921.1	KVKLQESGGGLVRAGESLTLACAASG	HQLYRPP	VTWYRRAPGKQRELLAFIT	GGGT	TIYRDAAKGRFTISRDDVKNQVYLQMTNLNPEDTGVYYCGA	GKSAYGGY	NYYGQGTQVTVSS	Lama
ATN23926.1	QVKLQESGGGLVQAGGSLRLSCAASG	ITFSMYA	MVWHRQAPGKQRELVAGIS	SGGS	TRYADSVKDRFTISRDNAGSTLTLQMNSLKPEDTAVYYCHA	LLGNI	PHWGQGTQVTVSS	Lama
ATN23930.1	EVKLQESGGGSVQAGGSLRLSCTASG	IAVTNYL	VNWYRRAPGKPRELVASIS	SGGG	RYYTDIAKDRFTISRVVANNTVLLHMNSVKPEDTAVYICRL	RGFPVVQGALS	EYWGQGTQVTVSS	Lama
ATN23928.1	KVQLQESGGGLVQAGGSLRLSCAASG	ITFGRNI	RRWYRQGSGKQRELVASID	SWGT	TAYAASVKGRFTISRDNGENTVYLQMNSLKPEDTAVYTCNA	VSPRYPYT	TYWGQGTQVTISA	Lama
ATN23929.1	KVQLQQSGGGSVTPGGSLRLSCAASG	SISDFAA	MAWYRQAPGKERDWVGTIF	SAGA	LLYAEPVKGRFTISRDNAKNTVYLQMNSLKPEDTAVYYCRL	YAEA	IYWGQGTQVTVSS	Lama
ATN23931.1	KVQLQESGGGLVQSGGSLTLSCAATG	IIQSINA	MSWYRRAPGKQREFVAIIS	SGGT	AAYADSVKDRFTISRDVLKNTMWMQMDSLKPEDSGSYYCRV	YDDGT	VYWGQGTAVTVSS	Lama
4w2o_G	KVQLQESGGGLVQAGGSLRLSCAASG	GTFSINT	LGWYRRAPGKEREFVARIS	SGGI	TRYADSVKGRFTISRDNGKNTVYLDMNSLKPEDTAVYYCMY	RNWGGGLD	VYWGQGTQVTVSS	Lama
4w2q_G	KVQLQESGGGLVQVGGSLRLSCKASG	FTFRSSA	MGWYRRAPGKQRELVASLT	TTGT	ADYGDFVKGRFTISRDNAENTVDLHMNSLKPEDTAVYYCHE	DPYGMESL	RYWGQGTQVTVSS	Lama
ATN23973.1	QVQLQESGGGLVQPGGSLRLSCTASG	FTLAEYG	VGWFRQAPGKERELVALIA	VGGT	THSIDSVKGRFTISRDNMKNTVYLQMNSLNVEDTAVYYCNA	YSSAYDR	NYWGQGTQVTVSS	Lama
CAH18017.1	LQESGGRLVEAGGSLRLSCAVSG	GTFSWYA	MGWFRQAPGKEREFVATIS	RGGGS	SYYADSVKGRFTISRDNAKNTVYLQMNSLKPEDTAVYYCAA	GRGAPSDTGRPDEY	DYWGQGTQVT	Lama
CAH18020.1	LQESGGRLVEAGGSLRLSCLVSG	GTFSWYA	MGWFRQAPGKEREFVATVS	RGGGS	SYYADSVKGRFTISRDNAKNTVYLQMNSLKPEDTAVYYCAA	GRGSPSDTGRPDDY	DYWGQGTQVT	Lama
CAH18014.1	LQESGGRLVEAGGSLRLSCLVSG	GTFSWYA	MGWFRQAPGKEREFVATVS	RGGGS	SYYADSVKGRFTISRDNAKNTVYLQMNSLKPEDTAVYYCAA	GRGAPSDTGRPDDY	DYWGQGTQVT	Lama
CAH18844.1	LQESGGGLVQPGGSLRLSCVASG	TIFSINDISINH	MGWYRQAPGKERELVAAIT	SDGT	SAYEDSVKGRFTISRDDAKNMVYLQMNRLKPEDTAVYYCNG	LRASTAGWEPRF	GSWGQGTQVT	Lama
CAH18845.1	LQESGGGLVQAGGSLRLSCTTSG	ITFSDYA	MAWFRQAPGKGREFVARSG	GS	TDYSDSVKGRFTISRDNAKNTVYLQMNSLRPEDTAVYYCAG	DYGWARPSRHSVRPEMY	DYWGQGTQVT	Lama
CAH18846.1	LQESGGGLVPPGGSLRLSCAASE	RTFSDYS	MAWFRQAPGKDSEFVGVIS	WGGG	PYYGDSVKGRFTISRDNAKNRMYLQMNSLKPEDTATYYCAA	TLDWGTIARMSRAGMY	DYWGQGTQVT	Lama
CAJ55284.1	LQESGGGLVQAGGSLRLSCAASG	RTFSSYA	MGWFRQAPGKEREFVARIN	WSGGS	TYYADSVKGRFTISRDNAKNTVYLQMNSLKPEDTAVYYCTA	GFALPPS	DYWGQGTRVT	Lama
CAH18850.1	LQESGGGLVQPGGSLRLSCAASG	SIFSPND	MGWYRQAPGLLRELVARID	YSGH	TTYADSVKGRFTISRDTTKKTMYLEMNSLKPEDSGVYYCGL	FSKWSS	DYWGQGTQVT	Lama
CAH18851.1	LQESGGGLVQAGDSLRLSCAASG	RTGNINT	MTWFRQAPGKEREFVAGVT	WGGWSGGT	TDYADSVKDRFTISRDGAKNTMYLQMNSLKFEDTAVYYCAA	DSKYYTVYRSRVTY	EYWGQGTQVT	Lama
CAH18852.1	LQESGGGLVQAGGSLRLSCVASG	ITFSDYA	MAWFRQAPGKEREFVARSG	GS	TDYADSVKGRFTISRDNAKSTVYLQMNSLRPEDTAVYYCAG	DLGWARVRRLITRPEMY	DYWGQGTQVT	Lama
CAH18853.1	LQESGGGLVQAGGSLGLSCAASG	RTFSDYA	MGWFRQAPGKEREFVSGIG	GS	TYYADSVKGRFTISRDNAKNTVYLQMNRLKPEDTGVYYCAS	SSWWATAGTGYRAPSWY	DYWGQGTQVT	Lama
CAH18855.1	LQESGGGLVQAGGSLRLSCAASG	ITFSDYA	MAWFRQAPGKEREFVARSG	GS	TDYADSVKGRFTISRDNAKNTVYLQMNSLRPEDTAVYYCAG	DAGWIRSPRHIARPEMY	DYWGQGTQVT	Lama
CAF32440.1	LQESGGGLVQPGGSLRLSCVASG	TVFSINDISINH	LGWYRQAPGKERELVAAIT	ADGT	SAYEDSVKGRFIISRDDAKKMVYLQMNSLKPEDTAVYYCNG	LRASNAGWEPRF	GTWGQGTQVT	Lama
CAH18858.1	LQESGGSLVQPGGSLRLSCVASG	SSVSINH	MGWYRQAPGKERELVAAIT	SDGE	SAYEDSVKGRFAISRDNLKNMVYLQMNTLKAEDTAMYYCNY	LRATSAGWELRF	GSWGQGTQVT	Lama
CAJ55287.1	LQESGGGLVQAGDALTLSCAASG	RSVDNYA	MGWFRQAPGKELEFVAAIS	WWSGSR	TEYADSVKGRFTISRDNANGMVYLRMSSLRPEDTAVYYCAA	ERGTYFAGRSQDEY	DDWGRGTQVT	Lama
CAH18862.1	LQESGGGLVQAGDSLRLSCQASG	ITFSLYT	MGWFRQAPGKEREFVSAIT	WTGSS	TYYADSVKDRFTTSRDIAKKTVYLQMNSLKPEDTAVYYCAA	GYRIDTQPMDRDFY	YYWGQGTQVT	Lama
CAF32446.1	LQQSGGGLVQAGGSLRLSCAASG	RAFGYYY	MGWFRQAPGKEREFVAAIS	WYDGS	TSYPNSVKGRFTISRDNAKNTVDLQMNSLKSEDTAVYYCAG	DRSLTVVASSW	RYWGQGTQVT	Lama
CAH60923.1	LQESGGGLVQAGGSLRLSCAASG	RASSSYA	MGWFRQAPGKEREFVAAIS	WSGGF	TYYADSVKGRFTISRDNAKNTVYLQMNSLKPEETAVYYCVA	RDYRLWSPYQYEY	DYWGQGTQVT	Lama
CAH60897.1	LQESGGGLVQAGGSLRLSCAASG	SSFSIRT	MGWFRQAPGKEREFVAAIS	WSGGN	TYYTDFVKGRFTISRDNAKNTVYLQMNSLNPEDTAIYYCAA	GFAYRSVTYSTRPSFY	EYWGQGTQVT	Lama
CAH60898.1	LQESGGGLVQAGGSLSISCATSG	LTFSNYV	TGWLRQAPGKDREFVASIS	RSGIS	TDYADSVKGRFTISRDNAKNTVYLQMNSLKPEDTAVYYCAA	GGGGTYYRRNYKY	DYWGQGTQVT	Lama
CAH60899.1	LQESGGGLVQAGDSLSISCATSG	LIFSNYV	TGWFRQAPGKDREFVASIS	RSGVS	TDYTDSVKGRFTISRDNAKNTVYLQMNSLKPEDTAVYICAA	GGGGTYYQQNYKY	DYWGQGTQVT	Lama
CAH60900.1	LQESGGGLVQAGGSLRLSCAASG	RDFSTYA	LAWFRQAPGKEREFVAAIT	WTGGS	TYYADSVEGRFTISRDNAKNTVYLQMNSLKPEDTAVYYCAA	DLPPYGSSWYPPRY	DYWGQGTQVT	Lama
CAH60902.1	LQESGGRLVQAGGSLSLSCAASG	RAFSDYA	VGWFRQAPGKEREFVAAIN	WSGGY	TYYADSVKGRFTISRDNAKNTAYLQMNSLKPEDTAIYYCVA	RHYRLWSPYQYDY	DYWGQGTQVT	Lama
CAH60914.1	LQQSGGGLVQAGGSLSLSCATSG	RASSSYA	MGWFRQAPGEEREFVAAIS	WSGGY	TYYADSVKGRFTISRDNAKNTVYLQMNSLKPEDTAVYYCVA	RDYRLWSPYQYDY	DYWGQGTQVT	Lama
CAH60922.1	LQESGGGLVQAGGSLRLSCAASG	SSFSIRT	MGWFRQAPGKEREFVAAIS	WSGGN	TYYTDFVKGRFTISRDNAKNTVYLQMNSLKPEDTAIYYCAA	GFAYRSVTYSSRPSFY	EYWGQGTQVT	Lama
CAH60939.1	LQQSGGGSVQAGGSLRLSCAASA	STFVINP	MRWYRQAPGKQRELVAGIT	FNGA	TNYADSVKGRFTISNNNAKNTVFLQMNSLKPEDTAVYYCNV	VVWVGSESY	DYWGQGTQVT	Lama
CAH60956.1	LQESGGGLVQAGGSLRLSCAASG	GTFSIYT	MGWFRQAPGKEREFVAAIT	RSGISWKGAM	TDYGDSVKGRFTISGDNAKNTVFLQMNSLKPEDTAMYYCAA	DKTTYWNIPRDEY	DFWGQGTQVT	Lama
CAH60927.1	LQESGGDLVQPGGSLRLSCAASG	STLSIKA	MAWYRQAPGKQREMVAAIT	SRGS	PKYADSVKGRFTISRDNAKNTVSLQMNSLKPEDTAVYYCNA	RTTFLTEGWR	NYWGHGTQVT	Lama
CAH60928.1	LQESGGGLVQPGGSLRLSCAASG	SFGYIGG	MGWYRQTPGKQREFVAWIT	SDLS	ADYADSVKGRFTISRDNARHTVYLEMNNLKPEDTGVYYCNA	RRPSSSTIL	DDWGQGTQVT	Lama
CAH60957.1	LQQSGGGLVQAGNSLTLSCAASG	GTFSIYT	MGWFRQAPGKEREFVAAIS	RSADSWNGAM	TDYADSVKGRFTISRDNAKNTVYLQMNSLKPEDTAVYYCTA	DKTTFWNIPRDEY	DYWGQGTQVT	Lama
CAH60933.1	LQESGGGLVQAGGSLRLSCAASG	GTSSIYT	MGWFRQAPGKEREFVAAIS	RSAISWKGAS	TDYADSVKGRFTISTDNAKNTVYLQMNSLKPEDTAIYFCVA	DRTTSWNIPRDEY	DYWGQGTQVT	Lama
CAH60934.1	LQESGGGLVQPGGSLRLSCVASG	INSRIYR	TGWYRQAPGNQRELVARIS	DGGS	TNYGDSVKGRFTISRDNAKNTVYLQMNNLKPEDTAVYQCCV	NTVANLGR	NYCGQGTQVT	Lama
CAH60935.1	LQQSGGGLVQAGGSLRLSCTAAG	NTFVINP	MGWYRQAPGKQRELVAEVT	FTGT	TNYADSVKGRFTASRDNTKNTVFLQMNSLKPEDTAVYYCNA	VVWVGPKSY	DSWGQGTQVT	Lama
CAH60937.1	LQESGGGLVQPGGSLRLSCASSR	TIFSLHA	MGWYRQAPGKQRELVATIT	RAGT	TDYGDSVKGRFTISRDNAENTVYLQMGSLKPDDTAVYYCNA	RTIVPVPK	NYWGQGTQVT	Lama
CAH60938.1	LQESGGGLVQAGDSLRLSCVASG	RAFT	VAWFRQAPGKEREFVSGIR	WIGSS	TLYADSVKGRFTISRDNAKNTVYLQMNSLKPEDTAVYYCAA	TRALAIATTSEKY	DYWGQGTQVT	Lama
CAH60940.1	LQESGGGLVQAGGSLRLSCAASA	NTFVLNP	MRWYRQAPGKQRELVAGVT	FIGT	TNYADSVKGRFTISTDNAKKTVFLQMNSLKPEDTAVYYCNV	VVWVGSKSY	DSWGQGTQVT	Lama
CAH60941.1	LQESGGGLVQAGGSLRLACAASG	TTVSSNT	MDWHRQAPGKKRELVARIS	RGDV	LTYSDSVKGRFIISRDPTKNMVYLQMNELKPEDTAVYYCAA	GLNIGTGIIPH	KYWGQGTQVT	Lama
CAH60942.1	LQESGGGLVQPGGSLRLSCAASG	IIFRFNA	MGWYRQEPGKQREFVAGIS	SGGTT	INYADSVKGRFTISRDNTQKTVYLQMNSLKYDDTAVYFCAA	YPGFQLTTP	KWWGQGTQVT	Lama
CAJ34301.1	QLQASGGGLVQAGGSLRLSCAASG	LTFSNYV	MGWFRQAPGKEREFVAGIS	WSGW	KTDSNSAKGRFTISRNNAKNTVDLQMNSLKPEDTAVYYCAA	AAAKTRLPQIVYRTTGDY	GIWGQGTQVTVSS	Lama
CAJ34302.1	QLQASGGGLVQAGGSLRLSCAASG	LTFSNYV	MGWFRQAPGKEREFVAGIS	WSGW	KTDSNSAKGRFTISRNNAKNTVDLQMNSLKPEDTAVYYCAA	AAARTRLPQIVYRTTGDY	GIWGQGTQVTVSS	Lama
CAJ55317.1	LQQSGGGLVQAGGSLRLSCAASG	RAFQYYY	MGWFRQAPGKEREFVAAIS	WYDGS	TSYADSVKGRFTISRDNAKNTVDLQMNSLKSEDTAVYYCAG	DRGLTAVASSW	RYWGQGTQVT	Lama
CAJ55264.1	LQESGGGLVQAGGSLRLSCAASR	LIFNNHY	LGWFRQAPGKEREFVAAIS	WYDGS	TSYADSVKGRFTISRDSAKNTVDLQMNSLKSEDTAVYYCAG	DRGLTASPSSW	RYWGQGTQVT	Lama
CAJ55266.1	LQESGGGLVQAGGSLRLSCAASG	LTFSSYY	MGWFRQTPGKEREFVAAIG	WYDDS	TSYADSVKNRFTISRDNAKNTVYLQMSSLKPEDTAVYYCAG	GRSLTVVASSW	RYWGQGTQVT	Lama
CAJ55279.1	LQQSGGGMVQAGGSLRLSCAASQ	LIFNNHY	LAWFRQAPGKERMFVAAIS	WYDGS	TSYTNSVKGRFTISRDNAKNTVDLQMNSLKSEDTAVYYCAG	DRGLTSVASSW	RYWGQGTQVT	Lama
CAJ55270.1	LQESGGGLVQAGGSLRLSCAASG	LTFSRYY	LAWFRQAPGKERELVATIG	WYDYS	TYYADSVKGRFTISRDNAKNTMYLQVNSLKPEDTAVYYCAG	GRSLTDVPGSW	SYWGQGTQVT	Lama
CAJ55280.1	LQQSGGGLVQAGGSLRLSCAASG	RAFNYYY	MGWFRQAPGKEREFVAAIS	WYDAS	TSYADSVKGRFTISRDNAKNTVDLQMNSLKSEDTAVYYCVG	DRGLTDVPSSW	RYWGQGTQVT	Lama
CAJ55281.1	LQQSGGGLVQAGGSLRLSCQASR	LSFNHYY	MGWFRQAPGKNREFVAAIS	WYDHS	TSYADSVKGRFTISRDNAKNTVDLQMNALKSEDTAVYYCVG	DRGLTAVDSSW	RYWGQGTQVT	Lama
CAJ55285.1	LQESGGGLVQAGGSLRLSCAASG	RTFSSNA	MGWFRQAPGKEREFVGAIS	FGGHS	TNYRDSVEGRFTISRDDVKNTVYLQMNSLKPEDTAVYYCAA	STGSQATMNLRSY	TYWGQGTQVT	Lama
CAJ55286.1	LQESGGGLVQAGGSLRLSCAASG	RTVSSKA	MGWFRQAPGKEREFVGSIS	WGGHS	ANYRDSVEGRFTISRDDSKNTVYLQMNSLKPEDTAVYYCAA	STGSQATMSFRSY	GSWGQGTQVT	Lama
CAJ55289.1	LQQSGGGLVQAGASLRLSCTAPG	RTLSTYP	MGWFRQAPGKEREFVAAVD	WRG	SSTDTGDSVKGRFTTFKDNASLYLQMKGLKPEDSAVYYCAA	GRSYEARSFSANDY	AYWGQGTQVT	Lama
CAJ55290.1	LQESGGGLVQAGGGLRLSCAASG	ITLSFYG	MGWFRQAPGGEREFVAAIT	SNGDS	TYYEDSVKGRFTISRDNAKSTVFLQMNRLKPEDTAVYYCGA	AFRLSGSHLFDRLYY	VHWGQGTQVT	Lama
CAJ55294.1	LQQSGGGLVQAGGSLRLTCAASG	RTFSSYS	VGWFRQAPGNEREFVAAIS	WSGSS	TYSADSVKGRFTISRDNAKNTAYLQMNSLKPEDTAVYYCAA	DRSRAEWLVTNEADY	DYWGQGTQVT	Lama
CAJ55295.1	LQESGGGLVQAGGSLRLSCAASG	RTFSRYV	MGWFRQAPGKEREFVAAIV	GSGSS	TSYADSVKGRFTISRDNAKNAVYLQMNSLKPEDTAVYYCAA	VLSFPSTKERDY	TYWGQGTQVT	Lama
CAJ55296.1	LQQSGGGLVQAGDPLTLSCAASG	RTVENYA	MGWFRQTPGKEPEFVAAIS	WWSGSR	ADYSDSVKGRFTISRDNAKKTLYLQMSSLQPEDTGVYYCAA	EPGTYFAGRFESEY	DYWGQGTLVT	Lama
CAJ55299.1	LQESGGGLVQPGGSLRLSCAASG	SISRFND	MAWSRQAPGEQREFVARID	SGGN	TRYADSVKGRFTISRDNAKNTVYLQMTSLKVEDTAVYHCNV	QLPTGWVRRRGS	DDWGQGTRVT	Lama
CAJ55300.1	LQQSGGGLVQAGGSLRLSCTASG	RTFNSYA	MGWFRQAPGKKRAFVAAIS	WGGGS	TSYEDSVKGRFTISRDNDKNTVYLRMNSLKPEDTAVYYCAQ	GDSTHHIRALSP	EYWGQGTQVT	Lama
CAJ55302.1	LQESGGGLVQAGGSLRLSCAASG	RTFSR	YGWFRQAPGKEREIVASIR	WSSGS	TYYADSVKGRFTISRDNAKNTVYLQMNGLKPEDTAVYSCAA	SSLYLALQRAEY	DYWGQGTQVT	Lama
CAJ55303.1	LQQSGGGLTQAGGSLRLSCAASG	RTFGTYA	VGWFRQAPGKGREFVGAIR	RSGGS	TYYTDSVKGRFTISRDNAKNTVYLQMNGLKPEDTAVYYCAA	RRHGEY	DYWGQGTQVT	Lama
CAJ55304.1	LQESGGGLVQAGVSLRLSCAASG	STFSSYV	MGWFRQAPGKEREFVAAIT	RRGGR	GVYSDSVKGRFTISRDNAKNTLYLQMNSLKPEDTAVYYCAA	QRRGIPRY	EYWGQGTQVT	Lama
CAJ55305.1	LQQSGGGLVQAGDSLRLSCAASG	RTFTLEA	MGWFRQAPGKEREFVAAID	WRSGSK	MDYADSVKGRFTISRDIAKNTVYLQMNSLKPEDTAVYYCAA	DRDTLRISGAGGAM	DYWGQGTLVT	Lama
CAJ55308.1	LQESGGGLVQPGGSLRLSCAASG	DFFSINN	MGWYRQAPGKQRELVATIS	SRGS	TNYADSVKGRFTISRDNAKNTVYLQMNSLKPEDTAVYYCNA	DETSGWASLR	HYWGQGTQVT	Lama
CAJ55311.1	LQESGGGLVQAGGSLRLSCAASG	RTFDNWT	LGWFRQAPGKEREFVAAIT	WTGGV	TDYADSVKGRFTISRDKAKNTVALQMNSLKPENTAVYYCAA	RAGWDLNRFDY	RYWGQGTQVT	Lama
CAJ55312.1	LQESGGGLVQAGGSLRLSCAASG	RTFSSYT	MAWFRQAPGKEREFVSIIS	WSDGN	TYYADSVKGRFTISRDNAKNTVYLQMNSLKAEDTAVYYCAA	DYSGLTTRWGAY	DYWGQGTQVT	Lama
CAJ55313.1	LQESGGGLVQAGGSLRLSCAASG	RTFSGGA	MGWFRQAPGKEREFVAAIS	WSGHS	TYYGDSVKGRFTISRNNARNTVYLQMNSLKPEDTAVYYCNA	RESAGWSSYR	NYWGQGTQVT	Lama
CAJ55314.1	LQESGGGLVQAGGSLRLSCAASG	ISFSIRD	MGWYRQAPGKQRELVATIS	SG	GTTNYVDSVKGRFTISRDNAKVYLLMNILKPEDTAVYYCAV	DWTTGWRTE	RSWGQGTQVT	Lama
CAJ55315.1	LQESGGGLVQAGDSLRLSCAASG	RTFSNYN	MGWFRQAPGKEREFVAVIG	WSGWSGGN	PYYADSVKGRFTISRDNAKNTVYLQMNSLKPEDTAVYYCAA	DRSLTRSASSY	NYWGQGTQVT	Lama
CAJ55316.1	LQQSGGGLVQAGGSLRLSCATSG	RTFNSYN	MGWFRQSPGKEREFVALTS	WYDSS	TNYADSLKGRFTISRDNAKNTMYLQMDSLKPEDTAVYYCAA	GRSYSSNPAAY	NYWGQGTQVT	Lama
CAJ55319.1	LQESGGGLVQAGGSLRLSCAASG	SIRTFNT	MGWYRQGTGNERELIASIT	NSGS	TNYADSVKGRFTISRDNAINTVYLQMNSLKPEDTAVYYCNI	DVQGGGWGSIQ	RYWGQGT	Lama
CAJ55320.1	LQESGGGLVQAGGSLRLSCATSG	RTWNPSA	MGWFRQAPGKGREFVAAVS	RGGGS	VYYADSVKGRFTISREVDKNAVYLQMNSLKSEDTAVYYCAA	QSPGMSGTYSRSDVY	PYWGQGTQVT	Lama
CAJ57593.2	LQQSGGGLVQAGGSLRLSCAASG	RTFSSSL	MGWFRQAPGKEREFVADID	WNGSV	ISYTDSVKGRFTISRDNAKNTVWLQMNSLKPEDTAVYYCAQ	AALEYCTGTGCRY	GYWGQGTQVT	Lama
CAL18273.1	QVQLQESGGGLVQAGGSLRLSCAASR	RTGRNYD	MGWFRQAPGREREFVAAIT	WNGGN	TVYADSVKGRFTISRDNGKNMMYLQMSSLKPEDTAVYYCAG	TSVRGLVASVRRYEY	DYWGQGTQVTVSS	Lama
3qxw_E	QVQLVESGGGLVQAGGSLRLSCAASR	RSSRSWA	MAWFRQAPGKEREFVAKIS	GDGRL	TTYGDSVKGRFTISRDNAEYLVYLQMDSLKPEDTAVYYCAA	DDNYVTASWRSGP	DYWGQGTQVTVSS	Lama
CBX21160.1	LQQSGGGSVQAGGSLRLSCAVSG	LAFSDYA	MGWFRQAPGKEREFVAAIS	QIGNN	PNYEDSVNGRFTIARDNAKNTMYLQMNSLKPEDTAVYYCAA	DRSSLQLYASRVGDEY	DYWGQGTQVTVSS	Lama
CBX21183.1	LQESGGGLVQPGGSLRLSCAASG	FTFSSYA	MAWFRQAPGKERVFVAALD	RSSGR	TYHADSVKGRFTVSRDNAKNTAYLQMNSLSPEDTAVYYCAA	SYFWSDTPFALNY	RYWGQGTQVTVSS	Lama
CBX21184.1	LQESGGGLVQAGGSLRLSCAASG	RTSSAFA	IGWFRQAPGKEREFVGSII	WSTGR	TSSADSVRDRFTISRDTPKNLVYLQMDSLKPEDTAVYYCAA	DPNGRGY	YYWGQGSQVTVSS	Lama
CBX21185.1	LQESGGGLVQVGGSLRLSCAASG	RTFPIYG	LGWFRQAPGKEREYVASIT	WSTGR	TYNADSVEGRFAISRDNAKNTVYLQMNSLRPEDAAVYYCAG	DRDGRGY	VYWGQGTQVTVSS	Lama
CBX21180.1	LQESGGGSVQAGGSLRLSCAVSG	LAFSNYH	MGWFRQAPGKEREFVAAIS	QIGNN	PNYEDSVNGRFTIARDNAKNTMYLQMNSLKPEDTAVYYCAA	DRSSPSLRLVASRVGDEY	DYWGQGTQVTVSS	Lama
CBX21177.1	LQESGGGLVQAGGSLRLSCASSA	RTFTSYD	MGWFRQAPGKERELVAAIN	WSGET	TYYADSVKGRFTISRDNTKDTVYLQTNNLKPEDTAVYYCAA	HYGSRWKSVSVENY	TYWGRGTQV	Lama
CBX21165.1	LQESGGGSVQAGGSLRLSCAVSG	LAFSNYH	MGWFRQAPGKEREFVAAIS	QIGNN	PNYEDSVNGRFTIARDNAKNTMYLQMNSLEPEDTAVYYCAA	DRSSPSLRLVASRVADEY	DYWGQGTQVTVSS	Lama
CBX21166.1	LQESGGGSVQAGGSLRLSCAVSG	LAFSNYH	MGWFRQAPGKEREFVAAIS	QIGNN	PNYEDSVNGRFTIARDNAKNTMYLQMNSLKPEDTAVYYCAA	DRSNPSLRLVASRVGDEY	DYWGQGTQVTVSS	Lama
CBX21168.1	LQESGGGLVQAGGSLRLSCAASG	RTASINA	IAWYRQAPGKEREFLARIN	SVGR	SNYADAVEGRFTISRDNDKNTVYLQMNSLKPEDTAAYYCAA	AVGSRWY	ELWGQGTQVTVSS	Lama
CBX21169.1	LQQSGGGLVQPGGSLRLSCAASG	FTFSTYA	MGWFRQAPGKGREFVAALD	RSSDS	TYYVDSVKGRFTVSRDNAKNTAYLQMNSLSPEDTAVYYCAA	SYFWSNTPFALNY	RYWGQGTQVTVSS	Lama
CBX21173.1	LQQSGGGLVQAGGSLSLSCAFSG	STFSRYR	MGWFRQAPGKEREFVGTIN	WSGGS	TYYEDSVKGRFTISRDNAKNTVYLQMDSLASEDTGVYYCAA	SQWDGRTWTRPHAY	EYWGQGTQVTVSS	Lama
CBX21176.1	LQESGGGLVQTGGSLRLSCALSD	QSFSGYA	MGWFRQAPGKEQEFVAAIN	WSGNS	TDYGDFVKGRFTVSRDNAKNTVYLQMNSMKPEDTAVYYCAA	DLGAYGGLGLSY	DYWGQGTQVTVSS	Lama
CBX21179.1	LQQSGGGLVQAGGSLRLSCAASG	RTFTSYT	MAWFRQAPGKEREFVGVVI	GNGGE	TYVPDSVKGRFTISRDNAKNTVYLELNSLNPEDTAVYTCAA	EILYCSGYGCRDPRLY	NYWGQGTQVTVSS	Lama
CBX21181.1	LQQSGGGLVQAGASLRLSCATSE	GTFNPYA	MAWYRQAPGREREFVARIY	RSGDI	TYYADSVKGRFTISRDSARNTIYLQMNSLKPEDTAVYYCSA	STLLPTN	DYWGQGTQVTVSA	Lama
CBX21186.1	LQESGGGLVQAGGSLRLSCAASG	RTFRNYA	MGWFRQAPGKERDLVARIE	WSGDN	TYYADSVKGRFSISMDNAKNTVLLQMNSLKPEDTAVYYCAA	GFITGIHPYEY	HYWGQGTQVTVSS	Lama
035502	GGLVQSGGSLTLSCEASG	FIFVRNP	MSWYRQSPGKGREFVAAID	GASN	KEYADFAKGRFTISRENVKRTAYLIMTGLKPEDAADYFCSI	TINGR	DYWGQGTQVTVSS	Lama
035499	GGDVQTGGSLRLSCSVPR	FSLTSST	IGWFRQAPGSGREAVACMT	REKEE	DRYMNSVAGRFTISKDKTKNMMYLNMTGLKPEDTALYVCAV	GWTWDDCLHQETY	HYWGQGTQVTVSS	Lama
035504	GGLVQTGGSLRLSCAASK	TLHSISD	MAWYRQPPGKRRKGVATIS	TDGS	TDYDDSVRGRFTITGNNAENTISLQMNNLRPEDSAVYFCQA	VIVSVIRQWP	GNWGQGAQVTVIS	Lama
035506	GGLVQAGDSLSPSCRPSM	DISAFTT	MGYYRQFPGQLRELVATIT	RAGF	ETYADAVKGRFTVFRDTSKNTVDLQMNDLKVEDTAVYYCNA	PYIGR	AYWGRGTQVTVSS	Lama
035507	GGSVQTGGSLRVSCAASG	ISAVNQ	VRWFRRPPGMEREFVARIN	SGGV	TKYGDSVKGRFVISHDNADNSVVHLQMNSLKIEDTGVYYCN	RIDWTPHEY	EVWGQGIEVTVSS	Lama
035510	GGSVQAGESLRLSCVASG	NIFGLNA	VGWYRQAPGSQRELVARIN	SDSN	TIYADSVKGRFTISRNNAKNTVYLQMNSLKPEDTAVYYCNV	VQRGRYGYEGDR	NYWGQGTQVTVSS	Lama
035512	GGSVQAGGSLRLSCAASG	DTYSSQC	MGWFRQAPGKQREGVAVIN	SGSGS	TAYADSVKGRFTISRDNAKNTVYLQMNSLIPEDTAIYYCAA	DSESYGCGYSIVPGF	DYRGQGTQVTVSS	Lama
035513	GGSVKAGGSLTLSCKVSA	FADSIRC	LAWFRQASGKDRDFIAALH	TGRHN	TYYDDDVKGRVTVSLDSTGAIVSLQVNTLEPADSGMYYCAF	VYGYYNKPCARASSEY	EYWGQGTQVTVSS	Lama
035514	GGSVQAGGSLKLSCLGSG	DTPSLKC	MAWFRQAPGKGREGVAVIA	PVDNS	ITYADSVKGRFTISRDNAKTTLSLQMNGLKPDDTAMYYCAA	TRGTDPDCSKRLSAPRFF	GFWGQGTQVTVSS	Lama
035515	GGSVEAGGSLNISCVVSE	YIYSGKC	LGWFRQAPGEERERVATIY	DARI	TYYDDSVKGRFTISVDRVKNTVNLQMNSLKPEDTGMYYCAS	EGPQLLSSRLCL	SHWGQGTWITVSS	Lama
035517	GGSGQAGGSLRLSCHVSG	YKYDNYC	VGWFRQAPGKEREWVALIE	RSGGS	TIYAESVKGRFAISQDNTKGTVHLQMNNLEPEDTAKYYCAA	GSGDCEMIETAL	DAWGQGTTVTVSS	Lama
035520	GGSVQAGGSLSLSCAASG	FIHNYNKYS	MGWFRQSPGKEREGVAAID	GFGRS	VYYHDDVKGRFTIYRDNAKKMVFLQMNSLQPNDTAIYYCAS	ASLDVTASLYYMNPAWW	SDWGQGTQVTVSS	Lama
035521	GGSVQAGGSLRLACAASG	DTYSDCN	MAWYRQVTGKERELVSVIL	VDGT	IHFEDNVKGRFTISQDDAKKMLYLQMSNLSPEDTAMYYCNT	ECRVQVGYGPIQDY	NYWGQGTQVTVSS	Lama
035522	GGSVQAGGTLRLSCVGSG	LTFSTYC	MGWFRQAPGKEREGVAVIN	AGGGS	TYYADSVKGRFTIFQDNAKNTMYLQMNSLKPEDTAIYYCAA	DLDDCNEGGYIVTMS	SYWGQGTQVTVSS	Lama
035523	GGSVQAGGSLRLSCVHSG	TTECYYD	MSWYCQAPGKEREFVSGID	SDEG	SRYADSAKGRFTISQDNAKNTVLLQMNNLKPEDTAMYYCRL	VVKWCPRRLTGL	TYWGQGTRVTVSS	Lama
035525	GGSVQAGGSLRLSCTTTS	EYTLKVHY	VAWFCQAPGKEREGVAAIY	TLDDR	TMYADSVKGRFAISRDDAKNTVYLEMNTLKFEDTAMYYCAA	DFQGGHLLDARVY	TYWGQGTQVTVSS	Lama
035528	GGSVQAGGSLRLSCSAST	IDYRPTY	VGWFRQAPGKEREWVAGVY	IGAES	GSYSKDVKDRFTVSQDTAKRTVYLQMTSLNPEDTAAYYCGS	TPSYSRNWRNY	SHWGQGTQVTVSS	Lama
035529	GGSVQAGGSLTLSCTASG	HTWNSYV	MGWFRQTPGKEREGVAVIS	IGFGS	TFYADSVKGRFTIREQRGMNTVHLQMNNLKPEDTGMYYCAA	VYNQLWLVQLRATEY	THWGQGIQVPISS	Lama
5ovw_J	QMQLVESGGGLVQPGGSLRLSCAAPE	STLDDYA	IGWFRQAPGKEREGVSCIG	SSGDS	TNYADSVKGRFTVSRDNAKNTVYLQMNDLRPEDTAVYYCAA	AHRIFGGCLVIHSSGY	VSWGQGTPVTVSS	Lama
5sv4_B	EVQLVESGGGLVQAGDSLRLSCTASG	RTLGDYG	VAWFRQAPGKEREFVSVIS	RSTII	TDYADSVRGRFSISADSAKNTVYLQMNSLKPEDTAVYYCAV	IANPVYATSRNSDDY	GHWGQGTQVTVSS	Lama
5vaq_B	QVQLVESGGGLVQAGGSLRLSCAASQ	RTFSPYV	GGWFRQAPGKEREFVAAIS	WSGGT	KLYADSVKGRFTISRDNAKNTVYLQMNTLKREDTAVYYCAA	RRINEVLTTAPDY	DFWGQGTQVTVSS	Lama
5vl2_H	QVQLQQSGGGLVQAGGSLRLSCAASG	RTHTPYA	MGWFRQAPGKEREFVGGIG	GVAAT	TTYADSVRGRFTISRDDAKATVYLQMNSLKPEDTAVYYCAT	RASMAVSTSPRVY	PIWGQGTQVTVSS	Lama
5vm0_B	EVQLVESGGGLVQTGDSLRLSCAASG	RTYTPYA	MAWFRQAPGKEREFVAGIG	GIDGT	AAYADSVRGRATISRDSAKKTVYLQMNSLKPEDTAVYSCAT	RASMQVLTSPRVY	PIWGRGTQVTVSS	Lama
5vm6_A	QVKLQQSGGGMVQTGDSLRLSCVGSR	RALSSTI	VGWFRQIPGKEREFVGGIA	WSSSD	TWYADSVKGRFTISKDDAANGVHLQMSSLKPEDTAVYYCAS	ALRRPGSDASDYTRIPDY	PYWGQGTQVTVSS	Lama
6b20_F	QVQLVESGGGLVQAGGSLRLSCAASG	SIFSINA	MGWYRQAPGKQRELVAAIT	RGGR	TNYADSVKGRFTLSRDNAKNTVYLQMNSLKPEDTAVYYCNV	GRSR	GYWGQGTQVTVSS	Lama
5c1m_B	QVQLVESGGGLVRPGGSLRLSCVDSE	RTSYP	MGWFRRAPGKEREFVASIT	WSGID	PTYADSVADRFTTSRDVANNTLYLQMNSLKHEDTAVYYCAA	RAPVGQSSSPYDY	DYWGQGTQVTVSS	Lama
6c9w_B	VQLVESGGGLVQAGDSLRLSCAASG	GTFSTFN	MGWFRQDLGKEREFVAAIR	WTGGR	AYYGDSVKGRFTISRDNAKNTVYLQMNSLKPEDTAVYYCAR	QGTNGGGYSEATSY	NYWGQGTQVTVSS	Lama
6fyt_I	EVQLVESGGGLVQPGGSLRLSCAVSI	SIFDIYA	MDWYRQAPGKQRDLVATSF	RDGS	TNYADSVKGRFTISRDNAKNTLYLQMNSLKPEDTAVYLCHV	SLYRDPLGVAGGMG	VYWGKGALVTVSS	Lama
6ehg_C	QVQLVETGGGLVQAGGSLRLSCAASG	SIFSLNA	MGWFRQAPGKEREFVATIN	RSGGR	TYYADSVKGRFTISRDNGKNMVYLQMHSLKPEDTAIYYCAA	GTGWSPQTDNEY	NYWGQGTQVTVSS	Lama
6eqi_B	QVQLVESGGGLVQAGGSLKLSCTTSG	RPFSTFD	LAWFRQAPGKEREFVSGLR	RGGS	TFYADSVSGRFTISGGSTKNTLYLQMNSLKPEDTAIYYCAR	SITGYGLVDSASHY	TIWGQGTQVTVSS	Lama
5lz0_B	DVQLVESGGGLVQAGGSLRVSCAASG	RTFSSYS	MGWFRQAPGKEREFVAAIS	RSDNS	TYYADSVKGRFTISRDSAKNTVYLQMNSLKPEDTAVYYCAA	TPYGSRYYLRELREY	DYWGQGTQVTVSS	Lama
6f0d_B	QVQLVQSGGGLVQAGGSLRLSCAFSG	RTFSMYT	MGWFRQAPGKEREFVAANR	GRGLS	PDIADSVNGRFTISRDNAKNTLYLQMDSLKPEDTAVYYCAA	DLQYGSSWPQRSSAEY	DYWGQGTTVTVSS	Lama
6f2w_B	QVQLVESGGGVVQAGGSLRLSCAASG	RTFSSRA	MGWFRQAPGEGREFVATIS	WSGSY	TEYADSVKGRVTISRDNAKNTVYLQMNSLKPGDTAVYHCAA	KNGGAASNYPNDY	VYWGQGTQVTVSS	Lama
6f5g_B	QVKLEESGGGLVQAGGSLRLSCSPSD	RTFSAYA	MGWFRQVPGREREFVATIR	DSDAS	IYYTDSVKGRFTISRDNAKNTVYLQMNSLIPDDTAVYYCAA	RQYYSGRVYSTFREEY	DYWGQGTQVTVSS	Lama
6fpv_B	QVQLVESGGGLVQAGGSLRLSCAASG	SFFSIND	MGWYRQAPGKQRELVAVIS	SGGS	TNYADSVEGRSTISSDNAKNTVYLQLSSLKPEDTAVYYCNA	NVRLREYRTTSY	HYWGQGTQVTVSS	Lama
6fyu_I	EVQLVESGGGLVQAGGSLKLSCAASG	RTYA	MGWFRQAPGKEREFVAHIN	ALGTR	TYYSDSVKGRFTISRDNAKNTEYLEMNNLKPEDTAVYYCTA	QGQWRAAPVAVAAEY	EFWGQGTQVTVS	Lama
6gci_B	QVQLVESGGGLVQAGDSLRLACAASG	ITFSSYT	MGWFRQAPGKEREYIARIT	GSGSN	TYYADSVKGRYTISRDNAKNTAYLQMNSLKPEDTANYYCAA	RDDGRMYQGFYDF	EYWGQGTQVTVSS	Lama
6gs7_H	QVQLQESGGGLVQAGGSLRLSCAGSG	RTFSSYN	MGWFRQAPGKEREFVGGIS	WTGRS	ADYPDSVKGRFTISRDNAKNAVYLQMNSLKPEDTAVYYCAA	KQYGSRADYPWDDY	DYWGQGTQVTVSS	Lama
5lmw_A	QVQLVESGGGLVQAGDSLRLSCAASG	LTFNRYN	MGWFRQAPGREREFVASIS	WSGDR	TYGTDSVKGRFAISRDNAKNTMYLQMNSLKPEDTAVYYCAA	DRFLTRSVKY	DYWGQGTQVTVSS	Lama
6h15_D	VQLQESGGCLVQAGGSLRLSCAASG	STFSTYT	IGWFRQAPGKEREFVAAIH	WDGGQ	TYYADSVKGRFTISRDNAKNTVYLQMNSLKPEDTAVYYCAA	RGRRYFDFTYSDVY	DYWGQGTQVTVS	Lama
6h16_B	EVQLQESGGGLVQAGGSLRLSCAASG	RTFSIYT	IGWFRQAPGKEREFVAEIT	WSGGS	TYYADSVKGRFTISRDNAKNTVYLQMNSLKPEDTAVYYCAA	ITYTRGIY	KYWGQGTQVTVSS	Lama
4s11_A	QVQLQESGGGLVQAGGSLRLSCAASG	RTFSSFV	MGWFRQAPGKEREFVASIS	RSGSV	TRYADSAKGRFTISKDNAKNTVSLQMDNLNPDDTAVYYCAA	DLHRPYGPGSQRTDDY	DTWGQGTQVTVSS	Lama
3p0g_B	QVQLQESGGGLVQAGGSLRLSCAASG	SIFSINT	MGWYRQAPGKQRELVAAIH	SGGS	TNYANSVKGRFTISRDNAANTVYLQMNSLKPEDTAVYYCNV	KDYGAVLYEY	DYWGQGTQVTVSS	Lama
4qkx_B	QVQLQESGGGLVQAGGSLRLSCAASG	SIFALNI	MGWYRQAPGKQRELVAAIH	SGGT	TNYANSVKGRFTISRDNAANTVYLQMNSLKPEDTAVYYCNV	KDFGAIIYDY	DYWGQGTQVTVSS	Lama
6n51_D	QVQLVESGGGLVQAGGSLRLSCAASG	RTFTSYA	MGWFRQAPGKERESVAAIS	SSGGS	THYADSVKGRFTISRDNSKNTVYLQMNSLKPEDTAVYYCAA	AMYGSRWPDWEY	DYWGQGTQVTVSS	Lama
6nfj_E	QVQLVESGGGLVQAGGSLRLSCAASG	RAIRSYF	MAWFRQAPGKEREFVAAVE	YIFN	TYYADSVKGRFTISRDNAKNTVFLQMNSLKPEDTAVYYCAA	GVGASVSVSESWY	NYWGQGTQVTVSS	Lama
6r7t_A	QVQLQESGGGLVQPGGSLRLSCAASG	FTFSTYA	MSWFRQAPGKGLEWVASIN	SSGGGI	QSYADSVKGRFTISRDNAKNTLYLQMNSLEPEDTAVYYCAA	AAWRVGTY	DYRGQGTQVTVSS	Lama
AAL31962.1	QVQLQESGGGLVQPGGSLRLSCAVSG	APFREST	MAWYRQTPGKERETVAFIT	SGGS	KTYGVSVQGRFTISRDSDRRTVLLQMNNLQPEDTAVYYCHR	ALS	NTWGQGIQVTVSS	Lama
AAL31963.1	QVQLQESGGGLVQPGGSLRLSCVVSG	EGFSNYP	MGWYRQAPGKQRELVAAMS	EGGDR	TNYADAVKGRFTISRDNAKKTVYLQMSSLKPEDTAVYYCNA	ARWDLGPAPF	GSWGQGTQVTVSS	Lama
AAL31964.1	QVQLQESGGGTVQAGDSLRLSCAASA	RTISTYS	MGWFRQAPGKEREFVAHIS	RTGSN	TLYADSVKGRFIISRDNAKNTMYLQMNSLKPADAAVYYCAA	GLATWLATQTDNY	DYWGQGTQVTVSS	Lama
2wzp_L	QVQLQESGGGLVQAGGSLRLSCTASR	RTGSNWC	MGWFRQLAGKEPELVVALN	FDYDM	TYYADSVKGRFTVSRDSGKNTVYLQMNSLKPEDTAIYYCAA	RSGGFSSNRELY	DGWGQGTQVTVSS	Lama
AAL31966.1	QVQLQESGGGLVQAGGSLRLSCTASR	RTGSNWS	MGWFRQLAGKEREFVVALN	LDYDI	PYYADSVKGRFTVSTDSGKNTVYLQMNSLKPEDTAIYFCAA	RSGGFSSNRTYY	DYWGQGTQVTVSS	Lama
AAL35838.1	DVQLQASGGGLVQAGGSLRLSCTASG	RTFSNYH	MGWFRQAPGTEREFVSSIK	WSGGN	TYYADSVKGRFTISRDNAKNAVYLQMNSLKPEDTAVYYCAT	GSKYGGSWSRSQDAY	NYWGQGTQVTVSS	Lama
AAL35839.1	EVQLQASGGGLVQAGGSLRVSCAASG	RIFSNAA	MGWFRQAPGKEREFVAAIR	WSDGN	TYYADSVKGRFATSRDNAKNTVYLQMNSLKPEDTAVYYCAA	GIGTFGSSWTRADRY	RYWGQGTQVTVSS	Lama
AAL35840.1	EVQLQASGGGLVQPGGSLRLSCVASR	SIFSINT	LGWYRQAPGKQRELVAWIT	SGGA	TYYADSMKGRFTISRDNAKNTVYLQMNSLKPEDTAVYYCNK	RVPL	DYWGQGTQVTVSS	Lama
AAL35841.1	DVQLQASGGGLVQAEDSLRLSCALSG	RSFSTYR	VGWFRQTPGKEREFVAGIN	WNGVK	TRYSDSMNDRFTVSRDNTKNTVFLDLKSLKDEDTAVYYCAT	DQRFDGDDWSPSAF	TRWGRGTQVTVSS	Lama
AAL35842.1	EVQLQASGGGLVQAGGSLRLSCAASG	NTISGYA	TGWFRQAPGKEREFVAAVT	WSGYS	VYYAKSPKGRFTVSRDNAKKNTVYLQMNSLKHEDTAVYYCA	AVFVRTAGVPTLPGEY	DYWGQGTQVTVSS	Lama
AAL35843.1	DVQLQASGGGLVQAGGSLRVSCAASG	GSFSNYN	MGWFRQAPGKGREFVVGIG	WSGGR	IIVADSVKGRFTIFRDNAKSTVYLQMNSLTPEDTAIYYCAA	TKQFFPLSNESVWY	DYWGRGTQVTVSS	Lama
AAL35844.1	DVQLQASGGGLAQAGRSLTLSCDVSG	RIPRNYP	IGWWRQTPGKKREFVAGIS	WTSGT	TYFADSVKGRFAISRDNAKKTATLQMNNLQLEDTAVYYCAT	SERDFYTRNYYFTESLY	DYWGQGTQVTVSS	Lama
AAL35845.1	DVQLQASGGGLVQSGGSLRLICEASG	ESIASFN	LGWFRRAPGKAREFVGAVS	RTGET	TDYADAVKGRFTISRDNIKNMGYLQMDNLKPGDTATYYCAA	DYNLGTFVTRKDSMY	DFWGQGTQVTVSS	Lama
AAL35846.1	DVQLQASGGGLVQAGGSLRLSCAASG	RTFSSVS	MGWFRQAPGKEREFVAAIN	WRGVS	TYYADSVKGRFTISRDNAKNTGYLQMNSLKPEDTAVYYCAA	RRNFFGNNSAGQY	AYWGQGAQVTVSS	Lama
AAL35848.1	DVQLQASGGGLVQAGGSLRLSCAASG	RTFSSVT	MGWFRQAPGKEREFIAAMT	RNSGS	TYYADSVKGRFTIPRDNAKNTGYLQMNSLKPEDTAVYYCAA	KASMYGSTLYPPTGY	NYWGQGTQVTVSS	Lama
AAL35857.1	EVQLQASGGGLVQAGGSLRLSCAASG	RTFSRFA	MGWFRRAPGKEREFVAAIS	WSGGT	AYGADSAKGRFTISREYAKNIMYLQMNSLKPEDTAVYYCAA	GRAVSDY	DYWGQGTQVTVSS	Lama
AAL35850.1	EVQLQASGGGLVQPGGSLRLSCATSG	SIFSESA	MGWYRQAPGNERELVAAIT	LDGR	TNYAYYAEGRFTISRDNAKNTVYLQMNNLEPGDTAVYYCNA	LRSRAVMDTIP	NYWGPGTQVTVSS	Lama
AAL35851.1	DVQLQASGGGLVQAGGSLRLSCAASG	RTFSSDA	MGWFRQAPGKEREFVAAIS	WSGGS	TYYADSVKGRFTISRDNAKNTVYLQMNSLKPEDTAVYYCAH	DRRRYYSGSYPPSEY	DYWGQGTQVTVSS	Lama
AAL35853.1	EVQLQASGGGSVQTGASLRISCLASG	LPFSTYS	MGWYRQAPGKEREFVAVIG	GGGN	TYHADSLKDRFTISRDNDKNTVYLQMNSLKPEDTAVYYCAA	DRDFTIVAGFIRSQYSPRAV	EYWGEGTQVTVSS	Lama
AAL35854.1	EVQLQASGGGLVQAGGSLRLSCVASG	RTFSTYT	MGWFRQAPGKEREFVAAIS	RNSVG	TYYRDSVKGRFTISRDNAKNTVYLQMNSLEPEDTAVYYCAA	DPMYGRSVMSTRY	NYWGQGTQVTVSS	Lama
AAL35855.1	EVQLQASGGGLVQAGGSLRLSCAVSG	YTFSSHA	MGWFRQTPGKDREFVSAIS	ASGGN	QYYKYFAKGRFTISRDNAKNTVDLQMNSLRPEDAAVYYCAR	ATKQFSNAYSDYVHDY	DYWGQGTQVTVSS	Lama
AAL35859.1	EVQLQASGGGLAQAGGSLRLSCAASG	GTFTDYA	MGWFRQAPGKEREFVAAIN	WGGYS	TYYSDAVKGRFTISRDNDKNMSYLQMNNLKPEDTAVYFCAA	DPQLITTPEY	NYWGQGTQVTVSS	Lama
AAL35860.1	DVQLQASGGGLVQAGGSLRLSCAASG	NTISDYA	TGWFRQAPGKEREFVGSIG	RRT	GWQVYSDSVKNRFTVSRDSAKMYLQMNSLSPDDTAVYYCAA	SQDSGFDTPVTESHLY	GYWGRGTQVTVSS	Lama
AAL35872.1	DVQLQASGGGSVQAGGSLRLSCAASG	FTFDEHA	IGWFRQAPGKGLEYVSHID	TGGS	TWYAASVKGRFTVSRDDAKNTLYLQMNSLKPEDTGLYYCAR	LSQGAM	DYWGKGTQVTVSS	Lama
AAL35873.1	DVQLQASGGGSVQDGGSLRLSCAASG	FTLDEHA	IGWFRQAPGKGFESVSTID	IGGGR	TYYADSVKGRFTISGDNAKNTLYLQMNSLKPEDTAFYYPAR	AHGGYGAF	GSWGQGTQVTVSS	Lama
AAL40814.1	EVQLQASGGGLVQTGGSLRLSCAVSG	RTFSSYG	MGWFRQAPGKEREFVAAMR	ESGAD	THYADFVRGRFTISGDNAKNTVYLQMNRLTPEDTAVYYCKA	LDITTAA	SYWGQGTQVTVSS	Lama
AAL40817.1	EVQLQASGGGLVQPGGSLRLSCEASG	RTFSSYS	MAWFRQAPGKEREFVAAIN	WRSSV	TAYADSVKGRFTISRDNAKNTVYLQMNGLKPEDTAVYYCAR	EALPGTYGL	DYWGKGTQVTVSS	Lama
AAL40818.1	DVQLQASGGGLVQAGGSLRLSCAASV	STFSIGA	IGWYRQAPRKQRELVAGIS	GGGS	TYYTDSVKGRFTISRDNARNTVYLQMNNLKPEDTAVYYCNA	ILAGGLL	AFWGQGTQVTVSS	Lama
AAL40819.1	EVQLQASGGGLVQAGGSLKLSCTASG	STFSGND	IGWYRQAPGKQRELVAVIS	DGGY	TSYATSVKGRFTISRDNRKNTAYLQMNSLKPEDTAVYYCFA	GGSSG	TFWGQGTQVTVSS	Lama
AAL40823.1	EVQLQASGGGLVQVGDSLKLSCAASG	PTSITYG	MAWFRQAPGKEREFVSAVT	PSGGA	AAYADSVKGRFTISRGVGKNTVYLQMDSLKVEDTAVYYCAA	GTNWPPK	RYWGLGTQVTVSS	Lama
AAL40825.1	EVQLQASGGGLVQAGGSLRLSCVASG	RTFGSYT	MGWFRQAPGKQRELIARIN	SAGR	TMYADSVKGRFTISRDNAKSTVYLQMNSLKPEDTAVYYCAA	GTVLSVATGPY	GYWGQGTQVTVSS	Lama
AAL40826.1	DVQLQASGGGLVQAGGSLRLSCVASG	RTFSSYG	MGWFRQAPGKEREFVASIN	WRGSS	TYYADSVKGRFTISRDNTVNTVSLQMNNLKPADTGVYYCAA	WGAGEDE	DYWGQGTQVTVSS	Lama
AAL40830.1	EVQLQASGGGLVQAGGSLRLSCVASG	ITFSEKH	MAWFRQAPGKQRELVAVIT	RGGT	TNYGDSVKGRFTISRQKLNNTIILQMNNLKPEDTAVYYCAA	DFYGLGF	DYWGQGTQVTVSS	Lama
AAL40831.1	EVQLQASGGGLVQAGDSLRLSCAASG	RTFSSYH	MGWFRQAPGKEREFVAAIN	WSGDT	TYYEASVKGRFTISRDNAKNTMYLQMNSLKPEDTAVYRCAA	QTRPRPYGTSRAEGDY	GYWGQGTQVTVSS	Lama
AAL58846.1	EVQLQASGGGLVQAGGSLRLSCAASG	FKITHYT	MGWFRQAPGKEREFVSRIT	WGGDN	TFYSNSVKGRFTISRDNAKNTVYLQMNSLKPEDTADYYCAA	GSTSTATPLRV	DYWGKGTQVTVSS	Lama
AAL58847.1	EVQLQASGGGLVQAGGSLRLSCSASV	RTFSIYA	MGWFRQAPGKEREFVAGIN	RSGDV	TKYADFVKGRFSISRDNAKNMVYLQMNSLKPEDTALYYCAA	TWAYDTVGALTSGY	NFWGQGTQVTVSS	Lama
CAA10533.1	LQASGGGLVQAGGSLRLSCAEAS	GLIFSSYA	MGWFRQAPGKEREFVAAIN	RGGKI	RHYADSVKGRFTISRDDAKNTLYLQMNSLQPEDTAVYFCAA	DDIGGGWMYERSWAQSRRNY	NYWGQGTQVT	Lama
CAA15407.1	QVQLQESGGGLVQAGGSLTLSCAASG	PMSSSAV	MSWFRQAPGKEQEFVARIR	WSGGT	SYYANSVEGRFTISRDNAKNTMYLQMNKLKPEDTAVYTCAL	TQSGSFYQV	DYWGQGTQVTVSS	Lama
CAA15408.1	QVQLQESGGRSVQSGGSLRLSCAASG	IDVNRNA	MGWFRQAPGTEREFVAGVR	WSDAY	TDYADSVKGRFTISRDNNKNTVYLQMGSLEAGDTALYYCAA	GLLDVQYVRQAAGY	SYWGQGTQVTVSS	Lama
CAC07784.1	QVQLQESGGGLVQAGDSLRLSCAASG	RTSHGYGGYG	MGWFRQIPGKERELVAAIR	WSGRN	TYYADSVKGRFTISRDNVKDMLYLQMNSLKPEDTAVYTCAV	RTVRVVDISSPVGF	AYWGQGTQVTVSS	Lama
CAA15412.1	QVQLQESGGGLVQAGGSLRLSCAASG	RATSGHGHYG	MGWFRQVPGKEREFVAAIR	WSGKE	TWYKDSVKGRFTISRDNAKTTVYLQMNSLKPEDTAVYYCAA	RPVRVDDISLPVGF	DYWGQGTQVTVSS	Lama
CAA15414.1	QVQLQESGGGLVQPGGSLRLSCAASG	NIDRLYA	MAWYRQAAGKQRELVAIAH	LSGL	LTYADSVKGRFTVSRDNAKNTVYLQMHSLKPEDTAVYYCNR	AYGNP	TYWGKGTLVTVSS	Lama
CAA15418.1	QVQLQQSGGGLVQAGGSLRLSCVASG	RTFSGHGGYG	MGWFRQVPGKEREFVAAIR	WSGVT	TYYVDSVKGRFTISRDNAKSTVYLQMNSLKPEDTGVYYCAV	RPVRVDDISTPDGF	VYWGQGTQVTVSS	Lama
1sjv_A	QVQLQESGGGLVQAGESLKLSCAASG	NTFSGGF	MGWYRQAPGKQRELVATIN	SRGI	TNYADFVKGRFTISRDNAKKTVYLEMNSLEPEDTAVYYCYT	HYFR	SYWGQGTQVTVSS	Lama
CAA15420.1	QVQLQESGGGLVQAGGSLRLSCAASG	RASSGHGGYG	MGWFRQVPGKEREFVAAIR	WSGKE	TWYVDSVKGRFTISRDNAKSTVYLQMNSLKPEDTAVYYCAV	RPVRVDDISSPVGF	DYWGQGTQVTVSS	Lama
CAB40421.1	LQESGGGLVQAGGSLRLSCAASA	SIFSIDV	MGWYRQAPGKQRELVAQIT	RGGS	TNYAAFVKGRFTISRDNSKKTLYLQMNSLKPEDTAVYYCRA	EGIPETLG	SRWGQGTQVT	Lama
CAB40422.1	LQESGGGLVQPGGSLKLSCAVFG	SIVRGNT	MAWYRQAPGKERELVAHYT	SGGS	IDYSDSVKGRFTISRDSLKNTVCLQMNSLKPEDTAVYYCNA	DVWYGSTWR	NYWGQGTQVT	Lama
CAB40423.1	LQESGGGLVQPGGSLRLSCAASG	SFSNMNV	MGWYRQAPGKQRELVAGVN	SNGY	INYGDSVEGRFTISGSVAENTVYLQMNSLRPEDTAVYYCNA	KWIGIVQR	DYWGQGTQVT	Lama
CAB40424.1	LQESGGGLVQPGGSLRLSCAASG	SIGSINA	MGWYRQAPGKQRELVAQFT	PGGS	TEYADSVKGRFAISRDNAKTTVYLQMNSLKPEDTAVYYCYC	INWKS	DYWGQGTQVT	Lama
CAB40425.1	LQESGGGWVQPGGSLRLSCAASE	MIFDFND	MGWYRQAPGKERELVASIS	RFGR	TNYIDSVKGRFSISNDPAKWTVYLQMNSLKPEDTAVYSCNT	DPPL	FAWGQGTQVT	Lama
CAB40426.1	LQESGGGLVQPGGSLRLSCAATG	SIYSLDA	MGWYRQAPGEQRELVATWT	SRGI	TTYADSVKGRFTISRDNAKNTVTLQMNILKPEDTAVYYCHA	VVYYGDWEGSEPVQHEY	DYWGQGTQVT	Lama
CAB40427.1	LQESGGGSVQAGGSLRLSCVASG	TIHSIVD	MAWYRQFPGKQRELVAARN	SGGN	TNYVDSVKGRFTISRDDAKNTIYLQMNSLKPEDTAVYYCNA	RIRRHESGYAY	DSWGQGTQVT	Lama
CAB40428.1	LQESGGGLVQAGGSLRLSCAASG	SIFSVNA	MGWYRAAPGRQRELVASIT	SGGS	TNYADSVKGRFTISRDNAKNTMYLQMNDLKPEDTAVYYCTN	CRVGNWRLE	GSWGQGTQVT	Lama
CAB40429.1	LQESGGGLVQPGGSLRLSCAASG	NVFMIKD	IGWYRQAPGKQRELIAAIT	DGGT	TNYADSVKGRFTISRDNAKNTVFLQLNSLKPEDTAVYYCHA	DSWRIGAK	DYWGQGTQVT	Lama
CAB40430.1	LQESGGGLVQTGGSLTLSCTASG	GIFSIND	MVWYRQAPGKQREWVATIT	RIFS	EIYADSVKGRFTISRDNAKNIMYLQMNSLRPEDTAVYYCSA	PTG	NYWGQGTQVT	Lama
CAB40431.1	LQESGGGLVQPGGSLRLSCAASE	GTNT	MGWFRQAPGKGREFVAALS	WAGDI	KSYGDSVKGRFTISRDNAKNTVYLQMNSLIPEDTAVYYCAA	SPRLRVEIKAGGY	DFWGQGTQVT	Lama
CAB40432.1	LQESGGGLVQAGGSLRLSCAASG	ITFSNDA	SGWSRQAPGKQLDFIARIR	SGGT	TVIADSVKGRFTISRDDAKNTVYLHMNSLKPEDTAVYFCNA	DSNGR	TYWGQGTQVT	Lama
CAB40433.1	LQESGGGLVQAGGSLRLSCGASG	STFSIST	MGWHRQAPGKEREYVANIG	SLGT	TDYADSVKGRFTISRDNAKNTVYLQMNSLKPEDTAVYYCNQ	DGLYGFTGK	NYWGQGTQVT	Lama
CAB40434.1	LQESGGGLVQAGGSLRLSCVAQG	RTWNDLD	MGWFRQAPGNQREFLAAIT	S	GGTPHYADSRFTLSRDHAKNLVYLQMNSLKPEDTARYYCAA	GAYSTRPEAY	RYWGQGTQVT	Lama
CAB40435.1	LQQSGGGFVQPGGSLRLSCTASG	RTSTVNG	MGWYRQAPGKLRERVAVVM	PRGT	TQYHDNVKGRFTISRDNTRTTAYLQMNDLQPDDTANYYCFA	DVGPT	VKVGQGTQVT	Lama
CAB40437.1	LQESGGGLVRPGESLRLSCVVSG	SDINFNV	MGWYRQAPGQQRELVATIT	SGGS	TDYADSVKGRFTISRHNANNMVYLQMNSLKPEDTAVYYCNA	DIFFV	NYWGKGTLVT	Lama
CAB40438.1	LQESGGGLVQAGGSLRLSCVASG	RTLENYR	VAWFRQFPGKERELIAVIN	WSGDR	RYYTEAVQGRFNISRDNAENTVYLLMNSLKPEDTAVYYCAA	AEMYGSLARRDY	RNWGQGTQVT	Lama
CAB40440.1	LQESGGGLVQAGGSLRLSCVASG	LAFENYF	VSWFRQPPGDEREFVAAIT	YSSSS	TNYADSVKGRFTISRDNAVNTAYLQMDNLAPGDTAVYFCAA	CSDYYCSGVGA	VYWGQGTQVT	Lama
CAB40441.1	LQESGGGLVQPGGSLRLSCAASG	FTLDLYT	IGWFRQAPGKEREVVSCIS	SSDGS	TYYADSVKGRFTISRDNAKNTVYLQMNSLKPEDTAVYYCAT	DSNYCSGYGPS	DYWGQGTQVT	Lama
CAB40442.1	LQESGGGSVQPGGSLRLSCSTSG	FILDYYA	IIWFRQAPGKEREAVSCIS	SSDGT	TYYADSVKGRFTLSRDNAKNTVFLQMDSLKQEDTALYWCAR	PEGYYCPTRPLGL	EYRGKGTLVT	Lama
CAB40443.1	LQQSGGRSVQAGGSLRLACTASG	RALNTLH	MGWFREAPGKGREFVGSIS	RSGET	TWYADFVEGRFTVFRDNAKNAVYLEMTSLKPEDTASYYCAA	SMSLRPLDPASYSPDIQPY	DYWGQGTVVT	Lama
CAB40446.1	LQESGGGLVQAGGSLRLSCAASG	PTLGSYV	MGWFRQAPGKEREYVGSIT	WRGGN	TYYAQFAKGRFAISRVTGEKMVYLQMNDLNPEDTAVYYCAA	KASPAVVTTKQY	DYWGQGTQVT	Lama
CAB40448.1	LQESGGGLVQPGGSLRLSCAATG	GTFSEHY	MAWFRQAPGNQRVFVAVIN	WSRGS	TFYADSAKGRFTISRDKGEKTMYLEMNALKPDDTAVYYCAA	GSNAGLLTYSDYDYLY	EFWGQGTQVT	Lama
CAB40449.1	LQESGGGLVQAGNSLRLSCAASG	RTSDIYG	MEWHRQVPGKEREFVVILS	WSDGA	TNYADSVKGRFTVSRDNAKNTMYLQMNSLKPEDTAVYYCAL	QPFGASSY	RYWGVGTQVT	Lama
CAB40450.1	LQESGGGLVQAGGSLKLSCAAPE	RIGSISG	MSWYRQVPGAQREFVATIT	EGGA	RNYADFVEGRFTISKDNAKSTLYLQMNNLKSDDTGVYYCKL	RRRFGGQ	ELWGQGTQVT	Lama
CAB40451.1	LQESGGGLVQTGGSLRLSCTASG	FTFDDYA	ICWFRQAPGKGREGVSCIS	KEYAK	TYYTDAVEGRFTISSDDAKNTVYLQMNNLIPEDTAFYYCAR	KRGWYFPLDLSEY	DLWGQGTPVT	Lama
CAB40452.1	LQQSGGGLVQPGGSLRLSCAASG	SITSIRS	MGWYRQAPGKQREFVAHIS	TGGA	TNYADSVKDRFTISRDNAEDTVYLQMNSLKPEDTAIYYCNA	LLYYSDYENE	NYWGRGTQVT	Lama
CAB40454.1	LQESGGGLVQPGGSLRLSCAASG	NMFSINA	MGWYRQAPGKQRELVASIT	YLGR	TNYTDSVKGRFTISRENAKNTVYLQMSSLKPEDTAIYYCNA	EATRGWGELRGRRH	DYWGQGTQVT	Lama
CAB40455.1	LQESGGGLVQAGGSLRLSCAASG	RTFSNYA	MGWFRQAPGKEREFVAGIS	RSGTM	TYYADFVKGRFSISRENVKNTVYLQMNSLKPEDTAVYFCNA	DSTKGWDLRDH	DFWGRGTQVT	Lama
CAB40456.1	LQQSGGGLVQAGGSLRLSCAASG	IIFSVRA	MGWYRQAPGKQRELVAVIL	RGGS	TNYADSVKGRFTISRDRAKNTAYVQMNSLKPDDTAVYYCNA	NVLTRALVSG	DYWGQGTQVT	Lama
CAB40457.1	LQESGGGLVQAGGSLRLSCAASG	SIFSINT	MRWYRQAPGKHRELVATIT	SGGS	TNYADSVKGRFTISRDNAKNTVYLQMNSLKPEDTAVYYCNA	DGIHYYSDYDAPPIREY	DYWGQGTQVT	Lama
CAB40458.1	LQESGGGLVQPGGSLRLSCAASG	SIFSRNA	MAWYRQAPGKQRELVAAIA	VGGG	TTYSGSVKGRFTISRDNAKNTVYLQMNSLKPEDTAVYYCNA	DAPAGYYPK	AYWGQGTQVT	Lama
CAB40459.1	LQESGGGLVQTGASLRLSCVASG	RTLSRYT	MAWIRQAPGKGREFIGRIT	WTDGS	TYYEDTMKGRVAISRDNVKNTIYLQMDNLKPEDTAVYYCAA	GSNIGGSRWRY	DYWGQGTQVT	Lama
CAB40461.1	LQESGGGLVPTGGSLTLSCEVSG	NIFSLNT	MRWYVQTPGNEREMVASIT	SRKI	PKYADSVEGRFTISRDNALNTIDLQMNSLKPEDTGVYYCNG	DVHDGMQLR	NYWGQGTQVT	Lama
CAB40462.1	LQESGGGVVQPGESLTLSCVASG	TFQRINH	MAWYRQIPGKEREQVAIIH	NDGR	LNYAASVKGRFTISRDSAENTAHLQMKSLRPEDTAVYYCNV	DLDVGFITE	NYWGPGTQVT	Lama
CAB40463.1	LQESGGNFMQAGGSVRLSCAASG	RAFDAYH	MGWFRQTPEKQREFVAFIH	RSGTS	TYYADSVKGRFTISRDNAKDTVYLQMNNLKPEDTAMYYCAA	ELHNSDPFNPSEY	DYWGQGTQVT	Lama
CAB40464.1	LQESGGGLVQAGGSLKLSCETSG	FTLDNYA	IGWFRQAPGKDREEVACIS	TDVDS	KYYASALKGRFTISSDSAKNTVYLQMNSLKPEDTAVYYCGA	SSRHYGANCLY	AFWGHGTQVT	Lama
CAB40466.1	LQESGGGLVQAGGSLRLSCAASG	IIFSLNH	MGWYRQAPGKQRELVALIH	TGGG	TYYADSVKGRFSISRDNAKNTVYLQMNSLKPEDTAVYYCNS	RAVDELLT	MNWGQGTQVT	Lama
CAB40467.1	LQESGGGLVQAGGSLRLSCAASG	SSLSNYT	MGWFRHFPGKDREFVAVVK	WSGGR	THYTESVKGRFTTGRDTAKNTVYLQMNRLKPEDTAIYYCAA	ASRWSWNPTSDDY	IYWGQGAQVT	Lama
CAB40469.1	LQESGGGLVQPGGSLRLSCAASG	STFTNYA	MGWYREAPGKQRELVARIS	KVGD	TDYAGSVKGRFTISRDKSGNTVFLQMNSLKPEDTAVYYCNT	FPAIVGPF	TSWGQGTQVT	Lama
CAB40471.1	LQESGGGLVQTGGSLRLSCATSG	RTFSSFV	MGWFRQAAGTEREFVSAIS	ERGSL	IHYADFVKGRFTISRDNAENTVSLQMNSLKPEDTAVYYCAA	VIGGRWPPSEY	AYWGQGTQVT	Lama
CAB40472.1	LQESGGGTVEAGGSLRLSCAASV	NSFNNYV	LAWYRQAPGKPRELVAGYT	NNGG	TDYADSVKGRFAISRDNAATTLYLQMDHLTPEDTAVYYCTA	RRWIPPGP	INWGQGTQVT	Lama
CAB40474.1	LQQSGGGLVQAGDSLRLSCTYSG	VGFSVTN	LGWFRQAPGKEREFVASMM	WSGG	SDYVDSVKGRFTISRDNAKNTATLQMNSLKPEDTAVYFCAA	QAAGLSRDAHEY	KYWGQGTQVT	Lama
CAB40480.1	LQQSGGGLVQAGGSLRLSCVASG	IIASDSA	MAWYRQAPGKGREYVAHIT	AGGL	SNYEDFVNGRFTISRDNARNTMYLQMNSLKPEDTAVYYCNV	GQSYIRSYYNPG	DYWGQGTQVT	Lama
CAB40481.1	LQESGGGLVQPGGSLRLSCAASG	SIFSMNT	VSWYRQAPGNQRELVASIR	GDGR	TSYEDFVKGRFTISRDIAKNTVYLQMNNLKPEDTAVYYCNA	WISADASMMTT	NYWGQGTQVT	Lama
CAB40482.1	LQESGGGLVQPGGSLRLSCTESG	SGISFNA	MGWYRQAPGKRRELVAAIT	RTGS	TNYADSVKGRFTISRDNAKNTVYLQMNSLKPEDTAVYYCNL	GLEGLGYRLH	DYWGQGTQVT	Lama
CAB40483.1	LQESGGGLVQAGGSLRLSCAASG	STFSIDA	MGWYRQAPGKQRELVALMG	NDGS	TNYADSVKGRFTVSRDYGKNTVYLQMNSLKPEDTAVYYCYA	EWAAMK	DYWGQGTQVT	Lama
CAB40485.1	LQESGGGLVQLGGSLRLSCAASG	SIFSINR	VAWFRQAPGKQREFVAHIT	YSGS	TSYVDSVKGRFTISGDNAWNPVYLQMNSLKPEDTAVYYCYA	ELPRD	VYWGQGTRVT	Lama
CAB40487.1	LQESGGGLVQAGGSLNLSCTAVG	NIFRINA	MGWYRQAPGKQRELVAQIS	RGSS	TNYADSVKGRFTISRDNAKDTVTLQMNSLKPEDTAVYYCNA	QGRYYGGTYDPTY	DYWGQGTQVT	Lama
CAB40488.1	LQQSGGGLVQPGGSLRLSCATSG	NASGNAFRINA	LGWYRQAPGKQRELVALIA	SNGN	THYVDSVKGRFTISKDNAKNTVYLQMSSLKPEDTAVYTCAV	DNNPIVYRPN	DYWGQGTQVT	Lama
CAB40489.1	LQESGGGLVQAGGSLRLACAASV	SISTIYV	MGWYRQAPGKQRELVVSVQ	NGIY	TNYADSVKGRFTISRDDAKNTLYLQMSSLKPEDTAVYYCNA	AIYTPGRGEF	DYWGQGTQVT	Lama
CAB40491.1	LQESGGGLVQAGGSLTLSCEISG	STGSIVT	MGWWRQAVGKQREFVAWIN	NRGT	TDYGDSLKGRFTISRDNAKNTLYLQMNSLQAGDTAVYYCNA	HGIFGSSWTT	DYWGQGTLVT	Lama
CAB40492.1	LQESGGGWVQPGGSLTLSCDASG	SGFRGNV	MAWYRQTPGKRRELVASIT	SDDR	TNYADSVRGRFTISRDNAKNMMHLQMNSLKPEDTAVYYCHV	DTGGPYGSRN	PYWGRGTQVT	Lama
CAB40493.1	LQESGGGLVQAGGSLRLSCAASG	STFSINP	MGWYRQAPGKQREFVADIY	TSTTTNY	TNYGDSVKGRFTISRDNARNTVYLHLQMNSLKPEDTAVYYC	NARRLYSGSYL	DHWGQGTQVT	Lama
CAB40494.1	LQESGGGLVQAGGSLRLSCVASG	RTFSLYT	MGWYRQAPGKQRELVASIS	SQ	GRTNYADSVKGRFTMSRVKNILYLQMDSLKPEDAAVYYCHA	KLFVGA	DSWGKGTLVT	Lama
CAB40495.1	LQESGGGLVQAGGSLRLSCAASG	FSLDDYD	IGWFRQAPGKQRELVASIS	FLGHT	TNYADSVKGRFTISRDIAKNSVYLQMNSLKPEDTAVYYCNA	RREAPPY	AYWGQGTQVT	Lama
CAB40496.1	LQQSGGGLVQAGGSLRLSCAASG	STFSINA	MGWYRQAPGKQREFVAVIS	SSSS	TNYGDSVKGRFTISRDNAKNTVYLQMNSLKPEDTAVYYCNT	RRPSAWGTD	NYWGQGTQVT	Lama
CAB40497.1	LQESGGDLVQPGGSLRLSCVAPG	SIDTINT	MAWYRQIPGNQREFLAAET	NKGS	SNYADSVKGRFTISRDNAKNTVYLQMNSLKPEDTAVYYCNA	EGIMMHNFNWYP	QSWGQGTQVT	Lama
CAB40502.1	LQESGGGLVQAGDSLKLSCVASG	RSISDYT	MAWFRQVPGKEREFVAVVT	WNGN	LYYTESVKGRFTSSRDNVKNTVYLQMNSLKPEDTAVYYCAA	RFRLNGYTPSYKEDDY	RYWGQGTQVT	Lama
CAB40503.1	LQESGGGLVQAGESLRLSCAASG	PISGINR	MNWYRQAPGKERELVASIT	NDRR	INYAYSVRGRFTISRDNAKNAVYLQMNSLKSEDTARYYCYA	LISSVSRNGPFY	DYWGQGTQVT	Lama
CAB40504.1	LQESGGGLVQAGDSLRLACAASG	RTISSYF	MAWFRQAPGKEREFVALIN	RSGRG	TDYADSVKGRFTISRDNAKNTVYLQMNSLKAEDTAVYYCAA	GDYFRSAAQFY	NYWGQGTQVT	Lama
CAB40505.1	LQESGGGLVQAGGSLRISCAASG	TTLDYYA	IGWYRQAPGKGREGVSCIS	SSGGA	TYYVDFVKGRFTISRDNAKNTVYLQMNSLKPEDTAVYYCVA	LRDSYCGATLNYYYGI	DYWGKGTRVT	Lama
CAB40508.1	LQESGGGLVQAGGSLRLSCVASG	STIENYA	MAWYRRVPGKDREMVARIT	SGGS	TGYEASVEGRFTISRDNAKQSVYLQMDSLKPEDTAVYSCNT	YPPL	IAGGQGTQVT	Lama
CAB40509.1	LQESGGGLVQAGGSLKLSCTASG	KFFEYYY	MDWFRQAPGKERERVAAIS	SAGI	IDYADSVKGRFTISRDNAKNTVYLQMTDLKLEDTAVYYCHA	DAPVDDGGSSR	DYWGQGTQVT	Lama
CAB40510.1	LQESGGGLAQPGGSLRLSCVASG	VTLDLYA	IGWFRQAPGKKREWVSCIS	SSDGT	PYYADSVKGRFTISRDNAKDTVYLQMNSLKPEDTAVYYCAA	STLRDYSDNYYFPHDYEY	DYWGQGTQVT	Lama
CAB40511.1	LQESGGGLVQAGGSLTLSCAVSG	DTYKIYV	AGWVRQAPGKERELVGDIN	WSGGF	GSYAGSVKGRFTISRNNAKTMLYLQMSSLKPEDTAVYYCVA	HRARVTLTS	DYWGQGTQVT	Lama
CAB40512.1	LQESGGGLVQTGGSLRLSCAAPG	FTLENNM	IAWFRQAPGKGREWVSCAA	VDGG	IYYTESVKGRFTMSKDNAKNAVYLQMNSVNTEDTADYYCAA	YVGREFCSRSSVDF	DTWGQGTQVT	Lama
CAB40513.1	LQESGGDLVQAGGSLRLSCAASG	SFFKINA	MRWYRQAPGKQRELVARIT	SGGA	TDYADSVRDRFTISMDNAKNTVYLQMNSLKPEDTAAYYCAA	TTTRSYDDTYRNSWVY	NYWGQGTQVT	Lama
CAB40515.1	LQQSGGGSVQPGGSLRLSCAASG	FSFGDYA	VGWFRQAPGKEREQVSCIN	DNGGI	TSYVGSAKGRFTISRDNAKKMVYLQMNSLKTEDTAVYYCVA	SDYRLGCDYVSD	GSWGQGTQVT	Lama
CAB40516.1	LQESGGGSVQAGGSLRLSCTASG	RTDRSNA	MGWFRQAPGKEREFVATIS	WSGGT	TSYVDSVKGRFIISRDNVKKTLYLQMNSLKPEDTAVYYCAA	ARTVDPLFRESEY	DYWGQGTQVT	Lama
CAB40517.1	LQESGGGLVQAGGSLRLSCAASE	SISSINV	MGWYRQAPGKQREWVATIV	HSGGHSGG	TDYAESVKGRFTISGDAAKNTVYLQMNSLKPEDTAVYYCNQ	VSQWR	AYWGQGTQVT	Lama
CAB40518.1	LQESGGGSVQAGGSLRLSCAASG	GAFSGLV	MGWFRQVPGKEREFVAQIN	RHGDT	PSYADAVKGRFSISRDNAKNTVYLQMNSLKPDDTAVYFCAS	RRAFRLSSDY	EYWGQGTQVT	Lama
CAB40519.1	LQESGGGLVQPGGSLRLSCVASG	TIFAVHT	MGFYRQSPGKQRELVAIHN	TYRAN	TDYGEPVRGRFTLAKDNARNTVTLQMDSLKPEDTAVYYCAL	ENYRRWPSTTPE	SYWGQGTQVT	Lama
CAB40520.1	LQESGGGLVQAGGSLRLSCTASG	LTFGTHV	VGWFRQAPGNEREFVAAIS	YNVGS	LLYADSVSGRFTISRDNTKNTVYLQMVSLRPEDTAVYYCGA	ERAERVADANFV	EYWGQGTQVT	Lama
CAB40521.1	LQASGGGSVQAGGSLRLSCSVSG	STLSRYS	MGWFRQGPGKEREFVAALL	WSGGR	TLYGDAVKGRFTVSTENAKKMVYLEMTNLTPEDTAVYYCNA	VRLGDSTVD	EYWGQGTQVT	Lama
CAB40522.1	LQASGGGLVQAGGSLRLSCAASG	FSFDDDYV	IGWFRQAPGKGREGIACIR	WHDSH	INTEDSVKGRFTISGDNAKNAVYLQMNSLNPEDTAVYFCAA	GSSGLKGPY	DYWGQGTQVT	Lama
CAB40524.1	LQASGGGSVQAGGSLTLSCAASE	SIFMINA	MGWYRQAPGKEREALASIT	SGGI	TDYADSVKGRFTITRDNAKNMVFLQMNSLKPEDTAVYYCNA	IQLTEWGLAVPEY	DYWGQGTQVT	Lama
CAB40525.1	LQASGGGLVQPGGSLRLSCAASR	RTLDRYG	IGWLRQAPGKDREWVACIT	ATAGR	TYYADFVKGRFTISRDKVKNTVDLQMNRMTPGDTAVYFCAS	REFESCSEYAGGY	DYWGQGTQVT	Lama
CAB40526.1	LQASGGGLVQPGGSLRLSCTSGV	TLDTYA	IGWFRQAPGKGREAVSCIS	GEDDT	TYYVDSLKDRFTISRDNAKNTVSLQMNSLEPDDTAVYFCAA	SRGNFGSGWYCGNDPQYYYGM	DYWGKGTQVT	Lama
CAB40527.1	LQASGGGLVQAGGSLRLSCAYSG	PAFSAYA	MAWFRQAPGEEREFVAAIN	RDSRF	TTYLDSVRDRFAISRDNVKNTVYLQMNSLKPDDTAVYSCAR	DFHTRGTLSRDEADY	TYWGQGTQVT	Lama
CAB40528.1	LQASGGGLVQAGGSLRLSCAASG	FTLDNYA	IGWFRQAPGKEREGVSCIK	TSDGY	TLYSDSAKGRFTISYDNDKNTVYLQMNNLKPEDTAVYYCAT	EGAIHYCSGDFN	GLRGQGTQVT	Lama
CAB40529.1	LQASGGGLVQAGGSLTLSCAAST	RTFSSYA	IGWFRQDPGKEREFVAAVS	GTTRS	TVYGDSVKGRFTISRDNAENTVYLQMNSLKPEDTAVYYCAA	TAGSYLAPNSF	GYWGQGTQVT	Lama
CAB40530.1	LQASGGGLVQAGDSLRLSCTEAS	GLTFSTYA	MGWFRQAPGKEREFVAAIN	RGGKI	SHYADSVKGRFTISRDDAKNTLYLQMNSLQPEDTAVYFCAA	DDIGGGWLYERSWALSRRSY	NYWGQGTQVT	Lama
CAB40532.1	LQASGGGLVQAGGSLRLSCVASG	RTFSSYA	MGWFRQAPGKEREFVAAIH	WSGDS	THYADSVKGRFAISRDNAKNTLYLQINSLKSEDTAVYYCAK	DRDTGIGAY	DYWGQGTQVT	Lama
CAB40533.1	LQASGGGLVQAGGSLRLSCAASG	RAFESYA	VGWFRQASGKEREFVAAIN	WSGGS	TEYADSAKGRFTISRDNAKNTEYLQMNSLKPEDTALYYCAA	TARPFLGVPRITRPNEY	EYWGQGTQVT	Lama
CAB40535.1	LQASGGGLVQIGGSLRLSCAASG	RSVTSINL	ISWYRQAPGKQRELVAKVP	RSGL	ITFADSVKGRFSISRDSDKNTVYLQMNNMQPEDTAVYYCNA	EGTWYSGPRG	GYWGQGTQVT	Lama
CAB40536.1	LQASGGGLVQAGGSLRLSCAASG	FTFDDTG	IGWFRQAPGKKREGVACIS	SRDGS	THYAHSVKGRFTITSDNAKNTVYLQMNSLKPEDTAVYICAA	EDHKSAASVCNSWLN	DHWGQGTQVT	Lama
CAB40537.1	LQASGGGLVQAGGSVRLTCAASG	GTSNSYR	MGWFRQAPGKEREFVASIS	RSGGS	TLYADAAKGRFTISRDNAKNTAFLQMTSLKPEDTAVYYCAA	DLTDIWEGIREYDEY	AYWGQGTRVT	Lama
CAB40538.1	LQASGGGLVQAGGSLRLSCAAST	PTFSIYA	MGWFRQAPGKEREFVAAIH	WSGSS	TRYADSLKGRFTISRDNAKNTVYLQMNSLKPEDTAVYYCAA	SDGALVVRSDMY	DYWGQGTQVT	Lama
CAB40716.1	LQESGGGLVQAGGSLKLSCTASR	RTFSRYN	MGWFRQAPGKEREFVAAIR	WNDG	GADYADSVKGRFTISRDADGTLYLQMNSLKPEDTAVYYCAL	DDIFATPGKY	DYWGQGTQVTVST	Lama
CAB40718.1	LQESGGGLVQAGGSLRLSCAASG	RTSNIYA	MGWFRQAPGQEREAVAAIN	VDGTS	TYYASSVRGRFTISRDDAKNTLYLIMNSLKPEDTGLYYCAT	RADAEGWW	DYWGQGTQVTVSS	Lama
CAB40719.1	LQESGGGVVLAGGSLRLSCTVSG	FTFEDYA	IGWFRQAPGKERERVGCIS	GSDGR	TRYGKAVQGRVSVSKDNAKSTIYLQMNNLDDNDTAVYYCAA	SPWGGEVYGTPPCLHQGM	IYWGKGTQVTVSA	Lama
CAB40722.1	LQESGGGSVQPGGSLRLSCAAAG	FKLGYYA	IGWFRQAPGKEREGVSCIT	NDGS	TYYADSMKGRFTISRNNAKNMVYLEMNSLKPEDTAVYYCAM	SEFGTAQPLGIREY	DYWGRGTQVTVSS	Lama
CAB40724.1	LQESGGGLVQAGGSLRLSCAASG	LRFSDYV	MGWFRQAPGKEREFVAVIT	WDGGM	TNYADSVKGRFTMSKDNAKNTVYLQMNSLRPEDTAVYYCAA	TRGRSTRLVLPSLV	ESWGQGTQVTVSS	Lama
CAB40725.1	LQESGGGLVQAGGSLALSCAASG	LLFSSYD	MGWFRQFPGKEREFVAAIS	ASGRR	TDYVDSVKGRFTVSRDVAKNTVFLQMNDLKPEDTAVYYCAG	GKSAYRGGAHYTTGAY	DYWGQGTQVTVSS	Lama
CAB40726.1	LQESGGGLVQPGGSLRLSCEASG	IAFQGYA	IGWFRQAPGKERECVSYIE	NGEGN	KYYEDSVKGRFTISRDNTKKTVYLEMNSLKPEDTAVYYCAA	ALSEVWRGSENLREGY	DYWGQGTEVTVSS	Lama
CAB40727.1	LQESGGGLVQPGGSLTLSCSASG	LSFSNYA	MGWFRQGPGKEREFVAAIS	RSGGG	IYYADSVLGRSTISRDNAKHTVYLQMNSLKPDDTAVYYCAG	GNIYPSSNYDLNNSRMY	GYWGQGTQVTVSS	Lama
CAB40728.1	LQESGGGLVQPGGSLKLSCAATG	LPVDYYA	IGWFRQAPGKEREWVSFIS	NNDGR	TDYADSVKGRFTISRDNAKNTVYLQLNSLKPEDTAVYYCAL	GRVPHTMMVLTTTAYY	DYWGQGTQVTVSS	Lama
CAB40729.1	LQESGGGLVQAGDSLRLSCAASG	LIIKDTT	AGWFRQAPGKNREFVAGIN	WSNEN	TAYADSVKGRFTISRDNAKNTVALQMNGLKPEDTAVYYCTA	RPERTYVITPFSDDY	SYWGQGTQVTVSS	Lama
CAB40730.1	LQESGGGLVQAGGSLRLSCAASG	RTFS	MGWFRQAPGKEREFVAAIN	WSDSS	TYYTDSVRGRFTISRDNAKNTVYLQMDSLKPVDTAIYYCAA	QGSLYDDYDGLPIKY	DYWGQGTQVTVSS	Lama
CAB40731.1	LQESGGGLVQAGGSLTLSCASSR	SISSIDY	MMWYRQAPGKERDMVARID	SDGS	TNYADSVKGRFTISRDGARDTLYLQMNNLSPEDTAVYSCVA	NVASGLKIL	QYWGQGTQVTVSS	Lama
CAC07788.1	QVQLQESGGGLVQPGGSLRLSCAASG	FAFNLYW	MYWFRQAPGKGLEWVSSAS	PGNGITFN	TFYADSVKGRFAISRDNAKNTLYLEMNSLQPEDTAVYYCAA	DPSYQLADFLTSLPN	DYSGQGTQVTVSS	Lama
CAC07789.1	QVQLQESGGGLVQAGESLRLSCVASG	LSFSEFV	MTWFRQAPGKEREFVAAIN	WMDDR	TYYGSSVKGRFFISKDNAKNTVYLQMNGLKPEDTAVYYCAA	SRDYYGHNANQY	RYWGQGTQVTVSS	Lama
CAD13187.1	QVQLVESGGGSVQAGGSLRLSCAASG	YAYSSNC	MGWFRQAPGKEREGVAGIY	SGGGS	TYYADSVKGRFTISQDNAKNTVYLQMNSLKPEDTAMYYCAV	HWKAYYNCGMWIAY	NNWGQGTQVTVSS	Lama
CAD22457.1	LQESGGGLVQAGGSLRLSCAASG	RTFSSYA	MGWFRQAPGKEREFVAAIS	WSGTI	TSYADSVKGRFTISRDNAKNMVYLQMNSLKPEDTAVYYCAA	ALGYGSRHLDAY	AYWGLGTQVT	Lama
CAD22458.1	LQESGGGLVQAGGSLRLSCAASE	SYFSINR	MGWYRQAPGNQRELVASIS	SGGS	TNYADSVKGRFTISRDNAKNTVYLQMNSLKPEDTAVYLCNV	NAYHSGNLY	TYWGQGTQVT	Lama
CAD22459.1	LQESGGGLVQAGGSLTLSCAASG	STSSRINA	MGWYRQAPGKQRELVASIN	DGGS	TTYADSVKGRFTISRDNAKNTMSLLMNSLQPEDTAVYYCNA	RVRFFTTYV	NNWGQGTQVT	Lama
CAD22461.1	LQESGGGLVQAGGSLRLSCAASV	STFSINA	MGWYRQAPGKQRELVADIS	SGGG	TNYADSVKGRFTISRDNAKNTLYLQMNSLKPEDTAVYYCNA	VQQSWTRGGLRSY	DYWGQGTQVT	Lama
CAD22462.1	LQESGGGLVQAGGSLRLSCAASG	STFSINA	MGWYRQAPGKQRELVALIS	YGGS	TKYADSVKGRFTISRDNAKNTVYLQMNSLKPEDTAVYYCNA	EGSSWKKF	DYWGQGTQVT	Lama
CAD22464.1	LQESGGGLVQPGGSLRLSCQAST	SIVSFNA	MAWYRQAPGKQRELVALIT	NVGI	TNYAGSVKGRFTISRDTAKNTVYLQMNSLKPEDTAVYYCNA	DS	IGWGQGTQVT	Lama
CAD22465.1	LQQSGGGLVQPGGSLKLSCAASG	SISRNG	MDWYRQVPGKEREWVATIT	SRGN	TNYADSVKGRFTISRDLAKNMVDLQMNSLKPEDTAVYYCRW	R	GYWGQGTQVT	Lama
CAD22466.1	LQQSGGGLVQAGGSLRLSCVASG	STAKINA	MGWYRQAPGKSREFVAGIT	SGGF	TTFASSVKGRFTISRDNAKNTMYLQMNDLKLDDTGVYSCNA	LAPS	SYWGQGTQVT	Lama
CAD22468.1	LQESGGGLVQAGGSLRLSCAPST	RTFGIYQ	TAWFRQVPGKEREFVATIS	GYGTS	TYYADSVKGRFTISRDNAKNTVYLQMNSLKPEDTAVYYCAA	DQTSLQLTKVSAY	RYWGQGTQVT	Lama
CAD22469.1	LQESGGGLVQAGGSLRLSCVVSG	STSTVNG	MGWYRQTPGNQRELVALQS	TGGT	TTYADSVKGRFTISRDNAKNTVYLQMDSLKPEDTAVYYCNY	KNTIPYK	EFWGAGVQVT	Lama
CAD22470.1	LQQSGGGLVQAGGSLRLSCAASG	GTFTMYA	IDWLRQAPGKEREFVGSIS	AGGGS	TFYAESVKGRFTISRDNSKNTVSLQMNNLKPEDTAVYYCAA	RRGIATMAPTSY	ATWGQGTQVT	Lama
CAD22477.1	LQESGGGLVQTGGSLRLSCAASG	FAFSINA	MDWYRQVPGKEREVVARIS	SGGS	TNYADAVKGRFTISRDNAKQLVFLQMNNLKPEDTAVYYCNS	AYKHNR	DSWGQGTQVT	Lama
CAD22472.1	LQESGGGLVQAGGSLRLSCAASG	STFSINA	ARWYRQAPGKQRELVAAIS	IGGT	TNYADSVKGRFTISRDNAKNTVYLQMNSLKPEDTAVYYCNA	PGPYSDYETMAYEY	DYWGQGTQVT	Lama
CAD22473.1	LQESGGGLVQTGGSLRLSCAASG	RTFSNYH	MGWFRQAAGKEREFVAHMT	GTGSI	THYADSVKGRFTISGDSAKNTVYLQMNNLKPEDTAVYYCAA	TVLARRPAPEAY	DYWGQGTQVT	Lama
CAD22479.1	LQQSGGGLVQAGGSLRLSCTASG	RTFSDYI	MGWFRQAPGKERERVATIN	WTGAI	TYVVDAVKGRFSISRDNAKNTVYLQMNGVKPEDTAVYYCAA	GRSGVTVRNS	ESWGQGTQVT	Lama
CAD22476.1	LQESGGGLVQAGGSLRLSCAASG	STFSINA	IRWYRQAPGKQRELVAAIS	IGGT	TNYADSVKGRFTISRDNAKNTVYLQMNSLKPEDTAVYYCNA	PGPYSDYETMGYEY	DYWGQGTQVT	Lama
CAD22482.1	LQESGGGLVQAGDSLRLSCVASG	RTFSNYT	MGWFRQAPGKEREFVAHIT	GSGKL	AYVADSVKGRFIISRDNAKNTVYLQMNNLKPEDTALYYCAA	TILARRPSPGAY	DYWGQGAQVT	Lama
CAD22480.1	LQQSGGGLVQAGGSLRLSCAASG	RAFSSYH	MGWFRQAAGKEREFVAHMT	GTGGS	THYADSVKGRFTISRDNAKNTVYLQMNNLKPEDTAVYYCAA	TILAQRPTPGAY	EYWGPGTQVT	Lama
CAE84869.1	DVQLQASGGGVVQPGGSLRLSCAAHD	PIFDKNL	MGWGRQAPGKQREYVATIS	GSGG	TNYASSVEGRFTISRDNAKKTVYLQMNDLKPEDTAVYYCNS	AF	AIWGQGTQVTVSS	Lama
CAF32436.1	LQESGGGLVQAGGSLRLSCAASG	RSDSTDT	MTWFRQAPGKEREFVASVS	WIAN	TYYADSVKGRFTASRDYTKNTVYLQMNNLTPEDTAVYYCAA	ADHGSRWWRQVADITTY	DYWGQGTQVT	Lama
CAF32424.1	LQESGGGSVQAGGSLRLSCAASG	RTASNWA	THWFRQAPGKEREFVAAIS	SSGGY	TYYADSVKGRFTISRDNTKSTVYLQMNSLKPEDTAVYYCAA	DSVNRAIMLGTSL	DYWGQGTQVT	Lama
CAF32421.1	LQQSGGGLVQTGGSLRLSCAASG	RTASSWA	IHWFRQAPGKEREFVAAIS	SSGEY	TYYADSVKGRFTISRDNTKTTVYLQMDSLKPEDTAVYYCAA	DSSYRAIMLGRSL	DYWGQGTQVT	Lama
CAF32422.1	LQQSGGGSVQAGGSLRLSCAASG	RTASSWA	IHWFRQAPGKEREFVAAIS	SSGDY	TYYADSVKGRFTISRDNTKVTVYLQMNSLKPEDTAVYYCAA	DSNYRAILLGTSL	NYWGQGTQVT	Lama
CAF32423.1	LQQSGGGLVQNGDSLRLSCAASG	RSFRTYA	MGWFRQAPGKEREIVGALS	WSDSG	TYYADSVKGRFTISRDNAKNTLYLQMDSLKPEDTAVYYCAA	DPSYARIVGSGRYII	EYWGQGTQVT	Lama
CAF32427.1	LQESGGGLVQPGGSLRLSCAASG	SIFSINA	AGWYRQAPGKQRELVAYMS	STGS	TNYADSVKGRFTISRDNAKNTVYLQMNSLKPEDTAVYYCNA	DGIAVLAGRTDQY	DFWGQGTQVT	Lama
CAF32439.1	LQESGGGLVQPGGSLRLSCAASG	NISSVSF	MAWYRQTPGTQRELVAQIP	SGGY	PVYTDSVKGRFTISRDNAKNTLYLQMNGLKPEDTAVYYCYA	AARTWFYNY	NYWGQGTQVT	Lama
CAF32430.1	LQESGGGLVQAGGSLRLSCAASG	SVASINV	MGWFRQVPGREREFVGAIG	WSSGN	TYYHHFVEGRFTVSRDRAKNTVYLQMNSLKSEDTAIYYCAA	DTGLQYFSYAYSRRPSDY	VYWGQGTQVT	Lama
CAF32431.1	LQESGGGLVQAGGSLRLSCAASR	SVASINV	MGWFRQVPGREREFVGAIG	LSGGN	TYYHHSVKGRFTVSRDRAKNTVYLQMDSLKSEDTAIYYCAA	DTGLAYFSYEYSRRPSDY	GYWGQGTQVT	Lama
CAF32432.1	LQESGGGLVQAGGSLRLSCAASG	RTDT	MTWFRQAPGKEREFVASIS	WIDN	TNYADSVKGRFTVSRDYTKNTMYLQMNNLAPEDTAVYYCAA	ADHGSRWWRQMADATTY	DYWGQGTQVT	Lama
CAF32437.1	LQQSGGGSVQAGGSLRLSCAASG	RTASNWP	IHWFRQAPGKEREFVAAIS	WSGGY	TYYADSVKGRFTISRDNTKSTVYLQMNSLKPEDTAVYYCAA	DSVNRAILLGTSL	DYWGQGTQVT	Lama
CAF32438.1	LQQSGGGLVQPGGSLRLSCAASG	SIFSINS	MGWYRQAPGKQRELVAYIT	SGGR	INYADSVKGRFTISRDNAKNTVYLQMNSLKPEDTAVYYCNA	DIIATLVGRKDSY	DFWGQGTQVT	Lama
CAF32447.1	LQESGGGLVQPGGSLRLSCTASG	PIFSPNT	MAWFRQAPGKQRELVATIT	YGGG	TTYVDSVKGRFTISRDNTKKMMSLQMNSLKPEDTAVYYCAL	WSQWQSE	TYWGQGTQVT	Lama
CAF32443.1	LQQSGGGSVQPGGSLRLSCAASG	PIISPNT	MGWFRQAPGKQRELVATIT	YNGG	TTYADSVKGRFTISRDNTKKMMSLQMNSLNPDDTAVYYCTL	WSQWESE	TYWGQGTQVT	Lama
CAF32445.1	LQESGGGLVQPGGSLRLSCVASG	PITSPNT	MGWFRQAPGKQRELVATIT	YGGG	TTYADSVKGRFTISRDNAKKTMSLQMNSLKPEDTAVYYCNL	WNQWESE	SYWGQGTQVT	Lama
CAH18009.1	LQESGGGLVQAGGSLRLSCEASG	RTFSSYH	MGWFRQAAGKEREFVATIS	SDYN	TYYADSVKGRFTISRDNAKNTVYLQTNSLKPEDTAVYYCAS	RTVFSGPQYYTRAHEY	GYWGQGTQVT	Lama
CAH18015.1	LQESGGRLVEAGGSLRLSCAVSG	GTFSWYA	MGWFRQAPGKEREFVATVS	RGGGS	TYYADSVKGRFTISRDNAKNTVYLQMNSLKPEDTAVYYCAA	GRGSPSDTGRPDEY	DYWGQGTQVT	Lama
CAH18018.1	LQESGGRLVEAGGSLRLSCAASG	GTFSWYA	MGWFRQAPGKEREFVATVS	RGGGS	IYYADSVKGRFTISRDNAKNTVYLQMNSLKPEDTAVYYCAA	GRGAPSDTGRADEY	DFWGQGTQVT	Lama
1hcv_A	DVQLQESGGGLVQAGGSLRLSCAASG	RTGSTYD	MGWFRQAPGKERESVAAIN	WDSAR	TYYASSVRGRFTISRDNAKKTVYLQMNSLKPEDTAVYTCGA	GEGGTW	DSWGQGTQVTVSS	Lama
1qd0_A	QVQLQESGGGLVQAGGSLRLSCAASG	RAASGHGHYG	MGWFRQVPGKEREFVAAIR	WSGKE	TWYKDSVKGRFTISRDNAKTTVYLQMNSLKGEDTAVYYCAA	RPVRVADISLPVGF	DYWGQGTQVTVSS	Lama
1shm_E	DVQLQESGGGLVQAGGSLRLSCAASG	ATGSTYD	MGWFRQAPGKERESVAAIN	WGSAG	TYYASSVRGRFTISRDNAKKTVYLQMNSLKPEDTAVYTCGA	GRIGRSVFNLRRESWV	TWWGQGTQVTVSS	Lama
1sjx_A	QVQLQESGGGLVQAGGSLRLSCQASG	NIFRIND	MGWYRQAPGTQRELVAAIT	SGGS	TKYADSVKGRFTISKDNAKNTVYLQMNSLKPEDTAVYYCAA	EDRHRIGTV	GYWGQGTQVTVSS	Lama
1u0q_B	EVQLQESGGGLVQAGGSLRLSCAASG	RTFSTYA	VGWFRQAPGKEREFVGYFG	TRGGR	TYYADSVKGRFTIAIDNAKNTVYLQMNSLKLDDTAVYYCAV	RMPYSGDYRSSGTY	DYWGQGTQVTVSS	Lama
2x1o_B	QVQLQESGGGLVQAGGSLRLSCAAAG	RNLRMYR	MGWFRQAPGKEREFVGTMV	WSSDT	IYYADSVKGRFIISRDNAKNTVYLQMNSLKPEDTAVYYCAA	GAGWAGTMTDY	NYWGQGTQVTVSS	Lama
2x1p_D	QVQLQESGGGLVQAGGSLRLSCAASG	RTFTSFA	MGWFRQAPGKEREFVASIS	RSGTL	TRYADSAKGRFTISVDNAKNTVSLQMDNLNPDDTAVYYCAA	DLHRPYGPGTQRSDEY	DSWGQGTQVTVSS	Lama
2x1q_B	QVQLQESGGGLVQPGGSLRLSCAASG	RTFSNYR	MGWFRQAPGKEREFVATIS	QSGAA	TAYADSVKGRFTFSRDNAKNLLYLEMLSLEPEDTAVYYCAA	SSRVFYTEVLQTTTGY	DYWGQGTQVTVSS	Lama
2xa3_A	AVQLQESGGGLVQAGGSLRLSCTVSA	RTSSSHD	MGWFRQAPGKEREFVAAIS	WSGGT	TNYVDSVKGRFDISKDNAKNAVYLQMNSLKPEDTAVYYCAA	KWRPLRYSDNPSNSDY	NYWGQGTQVTVSS	Lama
3ezj_H	QVQLQESGGGLVQAGGSLRLSCAASG	SIFSINS	MDWDRQAPGKQRELVATIT	SGGS	TNYADSVKGRFTISRDNAKNTVYLQMNSLKPEDTAVYYCNA	NVKTWAGMTR	DYWGQGTQVTVSS	Lama
3k7u_A	QVQLQESGGGLVQAGGSLTLSCAASG	RTFSNNA	MGWFRQAPGKEREFVAAIS	WTGGL	LFYADSVNGRFTISRDNAKRTVTLQMNSLKPEDTAVYYCAA	RPQGDYVTAHY	DYWGQGTQVTVSS	Lama
3k80_B	QVQLQESGGGLVQAGDSLRLSCVASG	RAFSSYG	MGWFRQAPGKERAFVAAIS	RSGGL	TQYAESLKGRFAISRDNAKNTVYLQMGSLKPEDTAVYYCAG	DLYGLGSHMENEY	DSWGQGTQVTVSS	Lama
3k81_B	EVQPQESGGGLAQAGGSLRLSCVVSG	ITFASEA	WGWYRRAPGKQRELIAAIN	NEGR	TNYVDSVKGRFTVSRDNAKNVMYLQMNSLKPEDTAVYYCNA	NLQTGTLSGAR	LYWGQGTQVTVSS	Lama
3rjq_B	AVQLQESGGGLVQAGGSLRLSCTASG	RISSSYD	MGWFRQAPGKEREFVAAIS	WSGGT	TDYADSVKGRFAISKDNAKNAVYLQMNSLKPEDTAVYYCAA	KWRPLRYSDYPSNS	DYYDWGQGTQVTV	Lama
3stb_B	QVQLQESGGGLVQAGGSLRLSCAASG	RTLSSYA	MGWFRQAPGKEREFVAAIN	RSGS	TFYADAVKGRFTISRDNAKNTVYLQMNSLKPEDTAAYYCAA	DRFSPVVPGPIPVNTV	DSWGQGTQVTVSS	Lama
4aq1_D	QVQLQESGGGLVQAGGSLRLSCAASG	RTSSAYA	MGWFRQAPGKEREFVAGIS	SKGGS	TYYGASMKGRFTISRDNAKNTVYLQMNGLAPEDTAVYYCAA	SDKYNFDTSHAGY	GYWGQGTQVTVSS	Lama
4y8d_D	QVQLQESGGGSVQAGGSLRLSCGASE	YTSR	MGWFRQAPGAEREGVACIH	RQSNL	SYYSDSVRGRFTISQDNAKTTAFLLMSSLKPEDTAIYYCAT	TTDCAAFVERATA	ITAGQGTQVTVSS	Lama
4cdg_D	QVQLQESGGGLVQAGGSLRLSCAASG	IWFSINN	MAWYRQTPGKQRERIAIIT	SAGT	TNYVDSVKGRFTISRDDAKNTMYLQMNSLIPEDTAVYYCNL	VADYDMGFQ	SFWGRGTQVTVSS	Lama
4dka_B	QVQLQESGGGLVQAGGSLRLSCAASG	RTSSLYS	MGWFRQAPGKEREFVAAIS	RNGAN	TYYTDSVKGRFTISRDNAKNTVELQMNSLKPEDTAVYYCAA	DRFPTMEVVTIMTNEY	DYWGQGTQVTVSS	Lama
4eig_B	QVQLQESGGGLVQAGGSLRLSCKASG	IIFSVYK	MTWYRQAPGKERELVALIT	TNNN	TMTVDSVKGRFTISRDNVQNTVYLEMNNLKPEDTAVYYCNA	NRGLAGP	AYWGQGTQVTVSS	Lama
4ej1_D	QVQLQESGGGLVQAGGSLRLSCTASG	RTFSSYA	MGWFRQTPGKEREFVAAIT	WGGST	TLYADSVKGRFTMSRDNAKNTVYLQMNSLKPEDTAVYYCAA	DGSQYRSTYSFRDKPDY	GSWGQGTQVTVSS	Lama
4fhb_D	QVQLQESGGGLVQAGGSLRLSCEASG	RTFSSYA	MGWFRQAPGKERDFVAVIS	WSGSN	TYYADSAKGRFTISRDNAKNTVYLQMNSLKPEDTAIYYCAA	PGRPHGSSWSLNKKGQGY	DYWGQGTQVTVSS	Lama
4gft_B	EVQLQESGGGTVQPGGSLKLSCSAAP	ERAFSNYA	MGWFRQAPGQEREFVAGIT	GSGRS	QYYADSVKGRFTISRDNAMNAVYLQMNSVKAEDTAVYYCAA	RVVPVFSDSTKGY	VYWGQGTQVTVSS	Lama
4grw_J	EVQLVESGGGLVQPGGSLRLSCAASG	FTLDYLA	IGWFRQAPGKEREGVSCVS	SSGQY	TYYADSVKGRFTISRDNAESTVYLQMNSLKPEDTAVYYCAT	DPECYRVRGYYNGEY	DYWGQGTQVTVSS	Lama
5mzv_D	EVQLVESGGGLVQAGGSLRLSCAASG	RTFSWSA	VGWFRQAPGKEREFVAAIR	WSGGS	PYYADSVKDRFTISRDNAKNTVYLQMNSLRPEDTAVYLCGE	TSLFPTSRGSHY	DTWGQGTQVTVSS	Lama
4hem_G	QVQLVESGGGLVQAGGSLRLSCAASE	STFSNYA	MGWFRQAPGPEREFVATIS	QTGSH	TYYRNSVKGRFTISRDNAKNTVYLQMNNMKPEDTAVYYCAA	GDNYYYTRTYEY	DYWGQGTQVTVSS	Lama
4i13_B	QVQLQESGGGLVQAGASLRLSCAASE	RLTVDYA	IGWFRQAPGKEREFVAAIS	WGGGL	TVYGESVEGRFTISRDIAKNTMNLQMNVLRPEDTANYYCAA	SRISYRVWNTIPYNKL	TLWGRGTQVTVSS	Lama
4i1n_B	QVQLQESGGGLVQAGASLRLSCAASE	RLTVDYA	IGWFRQAPGKEREFVAAIS	WGGGL	TVYGESVEGRFTISRDIAKNTMNLQMNVLRPEDTANYYCAA	SRISYAVWNTIPYNKL	TLWGRGTQVTVSS	Lama
4idl_A	KVQLQQSGGGAVQTGGSLKLTCLASG	NTASIRA	MGWYRRAPGKQREWVASLT	TTGT	ADYGDFVKGRFTISRDNANNAATLQMDSLKPEDTAVYYCNA	DGRRFDGARWREY	ESWGQGTQVTISS	Lama
4n9o_B	AAQLQESGGGLVQPGGSLRLSCAASG	RTFSSYN	MGWFRQAPGKGREFVASIT	SSGDK	SDYTDSVKGRFTISRDNAKNTMYLQMNNLKPEDTATYYCAR	GLGIYIIRARGGY	DHWGQGTQVTVSS	Lama
4krm_L	QVKLEESGGGSVQTGGSLRLTCAASG	RTSRSYG	MGWFRQAPGKEREFVSGIS	WRGDS	TGYADSVKGRFTISRDNAKNTVDLQMNSLKPEDTAIYYCAA	AAGSAWYGTLYEY	DYWGQGTQVTVSS	Lama
4kro_B	QVQLQESGGGLVQPGGSLRLSCAASG	RTFSSYA	MGWFRQAPGKQREFVAAIR	WSGGY	TYYTDSVKGRFTISRDNAKTTVYLQMNSLKPEDTAVYYCAA	TYLSSDYSRYALPQRPLDY	DYWGQGTQVTVSS	Lama
4krp_B	EVQLVESGGGLVQAGGSLRLSCAASG	RTFSSYA	MGWFRQAPGKEREFVVAIN	WSSGS	TYYADSVKGRFTISRDNAKNTMYLQMNSLKPEDTAVYYCAA	GYQINSGNYNFKDYEY	DYWGQGTQVTVSS	Lama
4laj_M	EVQLVESGGGLVQPGGSLRLSCAASG	FTLDYYS	IGWFRQAPGKEREGVSCIS	DSDGR	TYYADSVKGRFTISRDNAKNTVYLQMNSLKPEDTAVYYCAT	DCTVDPSLLYVM	DYYGKGTQVTVSS	Lama
4m3k_B	QVQLQESGGGLVQPGGSLRLSCAASG	SISSITT	MGWYRQDPGKGRELVALIN	SVGD	TTYAGSVKGRFTISRDNAKNTVYLEMSSLKPEDTAVYYCNA	FMSTNSGRTG	SFWGQGTQVTVSS	Lama
4n1h_D	QVQLQESGGGLVQAGASLKLSCAASG	RTFSSYA	MGWFRQAPGKEREFVAAIS	RSGGD	TKYADSVKGRFAISRDNDKNTVWLRMNSLKPEDTAVYYCAA	TTYASLSDTYIGEHIY	DDWGQGTQVTVSS	Lama
4nc1_D	QVQLVESGGGLAQAGGSLRLSCAASG	RTFSMDP	MAWFRQPPGKEREFVAAGS	STGRT	TYYADSVKGRFTISRDNAKNTVYLQMNSLKPEDTAVYYCAA	APYGANWYRDEY	AYWGQGTQVTVSS	Lama
4nc1_F	QVKLEESGGGLVQAGGSLRLSCAASE	RTFSRYP	VAWFRQAPGAEREFVAVIS	STGTS	TYYADSVKGRFTISRDNAKVTVYLQMNNLKREDTAVYFCAV	NSQRTRLQDPNEY	DYWGQGTQVTVSS	Lama
4nc2_B	QVQLVESGGGLVQAGGSLRLSCAASG	LTFSRYV	MGWFRQAPGKEREFVAAIT	WGGT	PNYADSVKGRFTISRDNSKNTQYLQMNSLKPEDTAVYYCAA	GLGWDSRYSQSY	NYWGQGTQVTVSS	Lama
4ocn_F	QVQLQESGGGLVPAGGSLRLSCVDSG	RTFSSTV	MAWFRQAPGKEREFVATIR	WSGGN	TYYADSVKGRFTISRDNARNTVYLQMNSLKPEDTAVYYCAG	GTYYGTLSYKY	DFWGRGTQVTVSS	Lama
4orz_C	EVQLVESGGGLVQAGGSLRLFCAASG	FTFGTSN	MAWLRQAPGKRREWVALIT	ISGY	TDYADSVKDRFTISRDNAKNTVSLQMNSLKPEDTAIYFCAR	RVGSEY	DLWGQGTQVTVSS	Lama
4p2c_K	QVQLQESGGGLVQAGGSLRLSCAVSG	SIFRLST	MGWYRQAPGKQREFVASIT	SYGD	TNYRDSVKGRFTISRDNAKNTVYLQMNSLKPEDTAVYYCNA	NIEAGTYYGPGR	DYWGQGTQVTVSS	Lama
4pir_J	DVQLVESGGGLVQPGGSLRLSCAYSG	SLFSILR	MDWYRQAPGKERELVAGIT	RDAAGYADS	TNYADSVKGRFTISRDSAKNTVYLQMNSLKPEDTAVYYCNA	DARTITGRA	DYWGQGTQVTVSS	Lama
4poy_A	QVQLVESGGGLVQAGGSLRLSCAASG	YPHPYLH	MGWFRQAPGKEREGVAAMD	SGGGG	TLYADSVKGRFTISRDKGKNTVYLQMDSLKPEDTATYYCAA	GGYQLRDRTY	GHWGQGTQVTVSS	Lama
4qlr_B	DVQLVESGGGLVHPGGSLRLSCAASG	RTFSDYA	LGWFRQAPGKDREFVAAIS	WSGGS	TYYADSVQGRFTISRDNDKNSVYLQMNSLKPEDTAVYYCAA	DKYYTGPGGESVY	DYWGRGTQVTVSS	Lama
4qo1_A	QVQLQESGGGLVQAGGSLRLSCAASE	RTFSTYA	MGWFRQAPGREREFLAQIN	WSGTT	TYYAESVKDRTTISRDNAKNTVYLEMNNLNADDTGIYFCAA	HPQRGWGSTLGW	TYWGQGTQVTVSS	Lama
4w81_A	EVQLVESGGGLVQAGDSLRLSATASG	RTFSRAV	MGWFRQAPGKEREFVAAIS	AAPGTAYY	AFYADSVRGRFSISADSAKNTVYLQMNSLKPEDTAVYYVAA	DLKMQVAAYMNQRSV	DYWGQGTQVTVSS	Lama
4w6w_B	QVQLQESGGGSVQAGGSLRLSCAASG	YTSGRDS	MGWFRQAPGKEREGVACID	TSGI	VNYADSVKGRFTISQDSAKKTLYLEMNSLKPEDTALYSCAT	GPFVYGRGCLGQAFY	SYWGQGTQVTVSS	Lama
4w6y_B	QVQLQESGGGSVQAGGSLRLSCAASG	YTYSSNC	MAWFRQVPGKEREGVASIN	TRGGI	TYYADSVKGRFTISRDNAKNTVSLQMNSLKPEDTATYYCAA	VREATYSDNRCSVRSYTY	DYWGQGTQVTVSS	Lama
5m95_D	QVQLQESGGGLVQAGGSLRLSCAASR	SIFSIDT	ANWYRQPPGMQRELVATIT	RDGN	ANYADSVKGRFTISRDRARNTVYLQMNSLKPEDTGVYYCNA	AIRTTVRTSAQ	EYWGQGTQVTVSS	Lama
5o04_D	QVQLQESGGGLVQPGGSLRLSCAASG	SIFSIYA	MGWYRQAPGKQRELVASIS	SGGG	TNYADSVKGRFTISGDNAKNTVYLQMNSLKPEDTAVYYCKR	EDYSAYAPPS	GSRGRGTQVTVSS	Vicugna
4zg1_F	QVQLQESGGGLVQAGGSLRLSCAASG	STFGIRT	MGWYRQAPGKQRDLVAIIS	SGGS	TDYADSVKGRFTISRDNAKNTVYLQMDSLKPEDTAIYYCNA	RVGITML	AHWGQGTQVTVSS	Lama
5bop_C	QVQLQESGGGLVQAGGSLRLSCAASG	GTFSTYG	MGWFRQAPGKEREFVAASS	WTGAN	TYYADSVRGRFTISRDNAKNTVYLEMNSLKPEDTAVYYCAA	RRWLGGSYFDPGNY	DFWGQGTQVTVSS	Lama
5da4_C	QVQLQESGGGLVQAGGSLRLSCAASG	RTFSSDV	MGWFRQAPGKEREFVAAVT	RSGGK	SYNADSVKGRFTISRDNAKNTVSLQMNSLKPEDTAVYYCAA	GDTAITSWYGY	DYWGQGTQVTVSS	Lama
5dfz_E	QVQLQESGGGLVQPGGSLRLSCAPSG	PFSPNS	MGWYRQAPGKQRELVAVMT	IDGR	TNYQDSVKGRFTISRDYVKNTAYLQMNNLKPDDTAVYICNA	ETRGF	MHWGQGTQVTVSS	Lama
5f1k_D	DVQLQESGGGLVQAGGSLRLSCTGSG	RTFRNYP	MAWFRQAPGKEREFVAGIT	WVGAS	TLYADFAKGRFTISRDNAKNTVYLQMNSLKPEDTAVYSCAA	GRGIVAGRIPAEY	ADWGQGTQVTVSS	Lama
5f1o_B	DVQLQESGGGLVQAGHSLRLSCVGSG	SRFDNYA	MGWFRQAPGKEREFVAAIS	WSSGT	TRYLDTVKGRFTISRDNAKSTVYLQMNSLKPEDTAVYYCAA	RYQPRYYDSGDMDGYEY	DNWGQGTQVTVSS	Lama
5f7n_D	QVQLQESGGGLVQPGGSLRLSCAASG	SIFSGNV	MGWYRQAPGKLREWVAAIT	PQGV	PNYADSVKGRFTISRDNAKNMLYLQMSSLKPEDTALYYCNR	LPNY	RSWGQGTQVTVSS	Vicugna
5f7l_D	QVQLQESGGGLVQPGGSLRLSCAASG	SIYSLIA	MGWYRQAPGKEHELVATIS	SGST	TYYADSVKGRFTISRDNAKNTLYLQMNSLKPEDTAMYYCAA	YSDRLTDCSNCEA	DYWGQGTQVTVSH	Lama
5g5x_B	QVQLQESGGGLVQPGGSLRLSCAASG	SGFNNNA	MGWYRQAPGKQRELVAAIT	SFGS	TNYADSVKGRFTISRDNAKNTVYLQMNSLKPEDTAVYYCTA	GWGATPR	SYWGQGTQVTVSS	Lama
5hm1_C	DVQLQESGGGLVQPGGSLRLSCAASG	NIVSIDA	AGWFRQAPGKQREPVATIL	TGGA	TNYADSVKGRFTISRDNAKNTVYLQMNSLKPEDTAVYYCYA	PMIYYGGRYS	DYWGQGTQVTVS	Lama
5ip4_B	QVQLQESGGGLVQAGGSLRLSCTASV	NIIGGNH	WAWYRQAPGQQRDLVASLS	RYN	ANYADSVKGRFTISRDNAKNAAYLQMNSLKPEDTAIYFCAL	EN	YYWGQGTQVTVSS	Lama
5ja8_H	QVQLQESGGGLVQPGGSLRLSCAASG	FTLDYYA	IGWFRQAPGKEREGVSCIS	SSGGT	TNYADSVKGRFTVSRDNAKNTVYLQMNSLKPEDTAVYYCVA	DFACPLIREY	DYWGQGTQVTVSS	Lama
5ja9_B	QVQLQESGGGLVQPGGSLRLSCAASG	FTFSNYA	MRWYRQAPGEEREFVAFIS	SVGGS	TNYADSVKGRFTISRDNGKNTLYLQMNSLKPEDTAVYFCVA	RLSLIS	DSWGQGTQVTVSS	Lama
5jqh_D	QVQLQESGGGLVQAGGSLRLSCAASG	SIFSLND	MGWYRQAPGKLRELVAAIT	SGGS	TKYADSVKGRFTISRDNAKNTVYLQMNSLKAEDTAVYYCNA	KVAGTFSIY	DYWGQGTQVTVSS	Lama
5lwf_D	QVQLQESGGGLVQAGGSLRLSCAASG	RTFSNDH	MGWFRKAPGKEREFVAAIT	PGTEK	TYYADSVKGRFAFSRDNAKNTVYLQMNSLKPEDTAVYYCVA	TPYYRGSYYAASTY	TYWGQGTQVTVSS	Lama
5m2i_L	VQLVESGGGLVQAGGSLSLSCSASG	RSLSNYY	MGWFRQAPGKERELLGNIS	WRGYN	IYYKDSVKGRFTISRDDAKNTIYLQMNRLKPEDTAVYYCAA	SILPLSDDPGWN	TYWGQGTQVTVS	Lama
5m2m_N	QVQLQESGGGLVQPGGSLRLSCAASG	RTFSDHSGYTYT	IGWFRQAPGKEREFVARIY	WSSGN	TYYADSVKGRFAISRDIAKNTVDLTMNNLEPEDTAVYYCAA	RDGIPTSRSVESY	NYWGQGTQVTVSS	Lama
5m30_F	QVQLVESGGGLVQAGGTLKLSCAASG	SISGIVV	MAWYRQAPGKQRELVASIT	SGGT	TNYADSVKGRFTISKDNAENTLYLRMNSLKPEDTAVYYCKA	FFRRDYVGY	DYWGQGTQVTVSS	Vicugna
5mp2_D	QVQLVESGGGSVQAGGSLRLSCAASG	NTDSSYY	MGWFRQGPGKEREGVASIY	IRAGI	PYYTDSVKGRFTISQDNAKNTIYLQMNSLKPEDTAMYFCAG	SVRTTIQPFKGNYY	NYWGRGTQVTVSS	Lama
5mwn_N	QVQLVESGGGLVQPGGSLRLSCAASG	IMLGYFT	MAWYRQAPGKQRELVATEI	SGGS	ANYADAVKGRFTISRDNARSTVYLQMNSLKPEDTAVYYCDA	RIWRGTVYD	NISGPGTQVTVSS	Lama
5o03_D	QVQLQESGGGLVQPGGSLRLSCAASG	FTLGYYP	IGWFRQAPGKGLEGVSCIS	GSGGS	ANYAASVKGRFTISRDNAKNTVYLQMNSLKPEDTAIYYCAA	DLSSLTTVQAMCVIPRPGFSAKAY	DYWGLGTQVTVSS	Lama
5o2u_D	DVQLQESGGGLVQAGGSLRLSCAASG	SISRFNA	MGWWRQAPGKEREFVARIV	KGFD	PVLADSVKGRFTISIDSAENTLALQMNRLKPEDTAVYYCFA	ALDT	AYWGQGTQVTVSS	Lama
5ojm_O	QVQLQESGGGLVQAGGSLRLSCAASG	HTFNYPI	MGWFRQAPGKEREFVGAIS	WSGGS	TSYADSVKDRFTISRDNAKNTVYLEMNNLKPEDTAVYYCAA	KGRYSGGLYYPTNY	DYWGQGTQVTVSS	Lama
5ocl_G	QVQLQESGGGLVQAGDSLRLSCAASG	RTWSIYG	MGWFRQAPGKEREFVAGIT	WRGGN	THYADFVKGRFTISRDNVKNTVYLQMNSLKPEDTAVYYCAA	NPNPSGSSVYRRN	DYWGQGTQVTVSS	Lama
2xxm_B	QVQLVESGGGLVQAGGSLRLSCAASG	SFFMSNV	MAWYRQAPGKARELIAAIR	GGDMS	TVYDDSVKGRFTITRDDDKNILYLQMNDLKPEDTAMYYCKA	SG	SSWGQGTQVTVSS	Vicugna
AHA34195.1	QVQLVETGGGLVQPGGSLTLSCAGSG	GTLEHYA	IGWFRQAPGKEHEWLVCNR	GEYGS	TVYVDSVKGRFTASRDNAKNTVYLQLNSLKPDDTGIYYCVS	GCYSWR	GPWGQGTQVTVSS	Vicugna
ATL24999.1	QVQLVESGGGLVQPGGSLRLHCAASG	SIASIYR	TCWYRQGTGKQRELVAAIT	SGGN	TYYADSVKGRFTISRDNAKNTIDLQMNSLKPKDTAVYYCNA	DEAGIGGFN	DYWGQGTQVTVSS	Vicugna
AHA34189.1	QVQLVESGGGLVQAGGSLSLSCAASG	GDFSRNA	MAWFRQAPGKEREFVASIN	WTGSG	TYYLDSVKGRFTISRDNAKNALYLQMNNLKPEDTAVYYCAR	STVFAEITGLAGYQSGSY	DYWGQGTQVTVSS	Vicugna
AHA34197.1	QVQLVESGGGLVQAGGSLRLSCAASG	SIVNFET	MGWYRQAPGKERELVATIT	NEGS	SNYADSVKGRFTISGDNAKNTVSLQMNSLKPEDTAVYYCSA	TFGSRWPYAHS	DHWGQGTQVTVSS	Vicugna
4lhq_D	VQLVETGGGTVQTGGSLRLSCSASG	GSFSRNA	MGWFRQAPGKEREFVAAIN	WSASS	TYYRDSVKGRFTVSRDNAKNTVYLHLNSLKLEDTAAYYCAG	SSVYAEMPYADSVKATSY	NYWGQGTQVTVSS	Vicugna
4tvs_b	QVQLVESGGGLVQAGGSLRLSCAASG	RTLSSYA	VGWFRQAPGLEREFVATIS	RSGGS	THYADSVKGRFTISRDNAKNTVYLQMNSLKPEDTAVYYCAA	TFTPDGSWYYTRGSSY	DYWGQGTQVTVSS	Vicugna
4x7f_D	DVQLVESGGGLVQPGGSLRLSCAASE	SILSFNH	MAWYRQGPGEQRELVAVIT	REGS	TDYADSVKGRFTISRDNAKNMVYLLMSNLRPEDTAVYYCNR	GIS	NPWGQGTQVTVSS	Vicugna
4xt1_C	QVQLVESGGGLVRPGGSLRLSCAASG	SIFTIYA	MGWYRQAPGKQRELVARIT	FGGD	TNYADSVKGRFTISRDNAKNAVYLQMNSLKPEDTAVYYCNA	EETIVEEA	DYWGQGTQVTVSS	Vicugna
AHA34193.1	QVQLVESGGGLVQAGGSLRLSCAASG	RTFSRSS	MGWFRQAPGKEREFVASIV	WADGT	TLYGDSVKGRFTVSRDNVKNMVYLQMNNLKPEDTALYYCAD	NKFVRGLVAVRAIDY	DYWGQGTQVTVSS	Vicugna
ATL24956.1	QVQLAETGGGLVQAGGSLRLSCAASG	TTFSKNA	MAWFRQAPGKEREFVAGIN	WNAVS	TNYADSVKGRFTVSRDNAKNTVYLQMNSLKPEDTAVYYCAG	SSIYSDISGAATVWATSY	NYWGQGTQVTVSS	Vicugna
5gxb_B	QVQLVESGGRLVQAGDSLRLSCAASG	RTFTTYL	MGWFRQAPGKEREFVAAIR	WSGGS	TYYADSVKGRFTISRDNAKNTVYLQMNSLKLEDTAVYYCAA	AARPSYSGDYGYTEALRY	DYWGQGTQVTVSS	Vicugna
5hvh_C	QVQLQESGGGLVQAGGSLRLSCAASG	SIFSPNA	MGWYRQAPGKERELVAART	NVG	STYADSVKGRFTVSRDNAKNTVYLQMNSLKPEDTAVYYCNA	WGQDGWLGQY	DYWGQGTQVTVSS	Vicugna
5hvh_B	QVQLQESGGGLVQPGGSLRLSCAASG	SIFSGNA	MGWYRQAPGKQRELVAAIT	SGGS	TDYADSVKGRFTISRDNAKNTVYLQMNSLKPEDTAVYYCHV	DPRPWGYDVTDY	DYWGQGTQVTVSS	Vicugna
5j1t_C	QVQLVETGGGLVQAGGSLRLSCAASG	NIFSFNV	MGWYRQAPGKQRELVAAIT	SGDT	TTYADSVQGRFTISRDNAKNAVYLQMNSLTPEDTAVYFCNA	RRNPINGPYYTT	AYWGQGTQVTVSS	Vicugna
ATL24970.1	QVQLVESGGGLVQPGGSLRLSCVASE	FSGFTLDYYA	IGWFRQAPGKEREGLSSIS	SSSDGF	TSYSDSVKGRFTISRDNAKNTVYLQMNSLKPEDTAVYYCAA	RLGGWASFSPQEY	DYWGQGTQVTVSS	Vicugna
ATL24992.1	QVQLAETGGGLVEPGGSLRLSCAAPE	FRLQYYT	AGWFRQAPGKEREWVACIS	AGGGV	TYYTGSVQGRFTISRDNAKRTVYLQMDSLKPEDTAVYSCAA	DLEYSQIMPSCRGSY	GVRGQGTQVTVSS	Vicugna
5lhr_B	QVQLQESGGGLVQAGGSLRLSCAASG	RTFSSYV	MGWFRQAPGKEREFVAAIS	WSGGS	TNYADSVKGRFTISRDNAKNTVYLQMNSLKPEDTAVYYCAA	DLASSRDVSS	WYWGQGTQVTVSS	Vicugna
5nbm_F	QVQLVESGGGSVQAGDSLRLSCTASG	RTFTNYG	MGWFRQAPGKEREFVAAIG	RFGFP	LYYSDSVKGRFTISRDNAKTTVYLQMHNLKPEDTAIYFCAA	RNPRATAEDVSAY	DYWGQGTQVTVSS	Vicugna
5o02_C	QVQLQESGGGLVQPGGSLRLFCAASG	FTFSSYA	MRWYRQAPGKERELVAAIT	SAGGS	THYADSVKERFTISRDNAKNTMYLQMNSLKPEDTAVYYCNA	RRDYGDSWFTAGG	GYWGQGTQVTVSS	Vicugna
5o04_F	QVQLQESGGGLVQPGGSLRLSCTAPR	IIFFMYD	VGWYRQAPEKQRELVAQIN	SDVS	TKYADSVKGRFTISRDNAKRTVYLQMNDLKPEDAAVYYCNV	RRASA	DYWGQGTQVTVSS	Vicugna
5o05_D	QVQLQESGGGLVQPGGSLRLSCAASG	SVSRTYV	MGWYRQTPGNQRELVATIT	SVGS	TNYADSLKGRFTISRENAENTVYLQMNSLKPEDTAIYYCKY	IRYSPIHAPL	DYWGQGTQVTVSS	Vicugna
5o0w_H	QVQLQESGGGLVQPGGSLRLSCAASE	TALTYYA	IGWFRQAPGKEREGVSCIS	RINSGSGAR	TDYADSVKGRFTISRDDAKNTVTLQMNSLEPEDTARYYCAL	DTTDRYDSANGRYYCTISSDTY	DYWGQGTQVTVSS	Vicugna
5ocl_H	QGQLVESGGGLVQAGGSLRLSCAASG	IIFRELG	IDWYRQAPGKQRELVASIA	SAGM	TNYADSVKGRFTISRDNAKNTVYLQMNSLKPEDTAVYYCHT	LPRFS	HLWGQGTRVTVSS	Vicugna
5omm_C	QVQLQESLVGLVQSGGSLRLSCAASR	NINSMHV	VGWYRQAPGNQRELVASIT	DDGS	TDYVDSVKGRFTISRDIAENTVYLQMNSLNPEDTAVYYCKG	TIVVFTTPM	HYWGKGTQVTVSS	Vicugna
5omn_C	QVQLQESGGGLVQPGGSLRLSCAASG	TIFSRNI	MGWYRQAPGKERELVASIY	SDRS	TWYAESVEGRFTISRDNVKNTLYLQMNSLKPEDTAMYYCRD	RTL	GSWGQGTQVTVSS	Vicugna
5td8_E	QVQLVESGGGLVHPGGSLRLSCAASG	RTGSRHA	VAWFRQAPGKERDFVASIN	AVGLV	RNYADSVLGRFSISRDFAKNEVYLQMNSLEPEDTAVYYCAA	RYYSGTYSSTYDRDDY	DYWGQGTQVTVSS	Vicugna
ANJ89050.1	QLQLVESGGGLVQAGGSLRLTCALSE	RTSTSYA	QGWFRQPPGKEREFVASLR	THDGN	THYTDSVKGRFTISRDNAENTLYLQMNSLKTEDTAVYYCAA	SLGYSGAYASGY	DYWGQGTQVTVSS	Vicugna
ANJ89062.1	QLQLVESGGGLVQAGGSLTLSCVASG	RPFRNYR	LGWFRQAPGKEREFVAAIN	WGGVI	TNYADSVKGRFTISRDDAKNTVYLQMNSLKPEETAVYYCAA	FDSTGSPIVRDNY	EYWGQGTQVTVSS	Vicugna
5vxj_J	QVQLAETGGGLAQPGGSLRLSCAASG	FTFSRAV	MNWYRQAPGKERELVARIY	DAGGN	GSIADPVKGRFTISRDNAKNTVHLQMNSLKPEDTAMYVCNA	GIFDGNYR	TYWGQGTQVTVSS	Vicugna
5vxl_B	QVQLAESGGGLVQPGGSLRLSCSASG	GVFIIYN	MGWYRQAPGKQRELVASID	SYSGSI	TNYADSVKGRFTISRDNVEKRVYLEMNNLKPEDTAVYYCNA	NLRTN	NYWGQGTQVTVSS	Vicugna
6cwk_A	QVQLAESGGGLVQAGGSLKLSCAASG	RDFSMYM	LAWFRQAPGKEREFVAAIM	CSGGGGG	TYYADSMQGRFTISRDNAKKTVALQMNSLKPEDTAVYYCAA	STTYCSATTYSSDRLY	DFWGQGTQVTVSS	Vicugna
6h6y_H	QVQLQESGGGLVQAGGSLRLSCAVSG	RTFSNYY	SGWFRQAPGKEREFLASIR	WSDST	TNYADSVKGRFTISRDTAKNTVYLQMNSLKLEDTAVYHCAA	RRLATY	DYWGQGTQVTVSS	Vicugna
6h70_D	QVQLQESGGGLVMTGGSLRLSCAVSG	RTIDVSV	MAWFRQAPGKEREFVSGMR	WSGMT	TYSADSVKDRFTISRDKTKNTVYLQMNSLKPEDTAVYYCAA	RSRFIVGVPQARDLY	DYWGQGTQVTVSS	Vicugna
6h72_D	QVQLQESGGGLVQAGGSLRLSCAASG	RMFSINS	MGWYRQAPGKERELVATIS	EAGT	TTYADSVRGRFTIARDNAKNTVYLQMNSLNPEDTAVYYCNA	YIQLDSTIWFR	AYWGQGTQVTVSS	Vicugna
6iyn_A	QLQLVESGGGLVQAGGSLRLSCAASG	RTFSSYA	MGWFRQAPGKEREFVAVVN	WSGRR	TYYADSVKGRFTISRDNAKNTVYLQMNSLKPEDTAVYNCAA	GKWDGSYYGAP	DYWGQGTQVTVSS	Vicugna
ABO38189.1	QLQLVESGGGLVQPGGSLQLACEASG	VTLEEVS	VAWFRQAPGKEREGVSCIN	SNGNGGS	TTYARSVKGRFTISRDSAKNAVYLQMNSLKSEDTAVYYCSV	VEPNCSSGRKAF	GSWGQGTQVTVSS	Vicugna
ABO38191.1	EVQLVESGGGSVQAGGYLRLSCAVSG	SLASMNS	MGWYRQSPEKEREFVASIN	RSNY	TIYSTSVKDRFILSRDHDKNILSLQMNGLKPEDTAMYYCAA	EGRGWG	PVLGQGTQVTVSS	Vicugna
ABO38192.1	EVRLEESGGGLVQAGGSLRLVCVAYG	TIFSYNA	MGWYRQPPGKERELVAGIT	AQG	TIEYAEAVKGRATISRDNAKKLSLQLNNLKDEDTAMYYCAA	WDRSDYRGHGH	DFLGQGTQVTVSS	Vicugna
ABO38195.1	QEQFVETGGGLVQPGGSLTLSCSVYG	GAVYHRSG	LGWYRQAPGKERAWVGRIH	SGGG	TGYADFVKGRFTLSRPFGNNTVFLQMNNLEPEDTAVYYCNT	WPMKA	STWGQGTQVTVSS	Vicugna
ABO38196.1	QEQLVESGGGLVQPGGSLRLSCAASG	FTIENYH	VRYYRQAPGKECELVAGIA	VGNAW	TSYADSVKGRFTISRDSDNKTVYLQMKSLQPEDTAVYHCNV	RVFSA	PCAGQGTQVTVSS	Vicugna
ABO38199.1	QVQLVESGGGFVQAGGSLNLSCTASG	SNLRLYG	MGWFRQAPGSERELVAQIS	WIGGA	AYYSTSVKGRFTLTRDYDQKTTLLQMNKLSPEDTAVYFCAA	STTPPIFTF	NSYGPGTQVTVSS	Vicugna
ABO38202.1	QLHFVESGGGSVQPGGSLRLTCAAST	FTLNYYS	IAWFRRAPGKEREGVSCMS	GGGV	TVYAESVKGRFTISRDSAKNTMYLEMNSLEPEDTAEYYCAA	DEEAVCSVATLKRRAKY	DWWGQGIQVTVSS	Vicugna
ABO38206.1	QVRPVESGGGSVQPGEALRLSCTQPK	VNLNNFA	IGWFRQAPGKEREGVSCIG	NRGT	PYYADFLEGRFTISRDNAKNTVYLQMNDLKPEDTGVYSCAA	DLGAGGCVLSPAGTLSIARFL	EVMGPGTLVNVSS	Vicugna
ABO38209.1	QLQFVESGGDSVQPGGSLRLSCVASG	LNFDVLA	MGWFRQAPGKEREAVSCIS	NRGGH	TEYVDSVKGRFTISRDNAKNTVYLQMDNLQVEDTAVYYCAA	PTALRWQCNPAYF	GSWGQGTEVSVSS	Vicugna
ABO38213.1	QVKLVESGGGFVDAGGSLTLSCASSG	FVLEIFV	IGWFRQVPGKEREGISCIS	IRDGS	AYYEDSVKGRFTVSRDNAENTVYLQMNNLKPEDTGVYTCAA	ESFWVGPVQAMCNNP	HIWGQGTQVTVSA	Vicugna
ABO38215.1	QPQVAESGGGLVQPGGSLTLSCVVTG	TTSSLDYIP	VAWFRQVPGKEREGISCIG	GVPHGEDH	IFYSTPVKGRFTSSRDDAKNTVYLHMNRLTPGDTAVYYCSP	ANKGFCTLDANDY	KYWGQGTQVTVSS	Vicugna
ABO38221.1	QLHVVESGGGLVQPGGSLRLSCAASG	FTLDSHH	IGWFRQAPGKERELVSCTG	TTGDF	PHYADSVKGRFTISRDNAKNTVYLQMNSLKPEDTAVYYCAA	DSGSRSSWSLCPRGSVGY	DYWGQGTQVTVSS	Vicugna
ABO38222.1	QLHVVESGGGLVQPGGSLRLSCKVSG	LDLDYLT	LGWFRQAPGKEREWVSCVD	HSGDL	EVYGDSVRGRFAISRDNAKNTVYLQMNRLEPKDQAVYYCAA	DPARFTTCSPDEY	DYWGQGTQVTVSS	Vicugna
ABO38223.1	QLQLVESGGGLVQPGGSLRLSCAASG	SSLDSYA	IGWFRQAPGKEREGVSCIN	SSGGT	TNYADSVKGRFTISRDNAKNTVYLQMNSLKPEDTAVYYCAA	APGLTTFQTLCLMIGG	DYWGQGTQVTVSS	Vicugna
ABO38224.1	QLQLVESGGGLVQPGGSLRLSCAASG	SSLDSYA	IGWFRQAPGKEREGVSCIN	SSGGT	TNYADSVKGRFTISRDNAKNTVYLQMDSLKLEDTGIYVCAA	GSGSTYYDCSGYETGWRI	DKWDQGTQVTVSS	Vicugna
ABO38226.1	RLHLVESGGGSVQPGGSLRLSCVASG	EPLENNA	VGWFRQSPGNSREGISCIS	TLGSRGIT	DDYAGSVKGRFTVSRNDAKNTVYLQMNNLKPEDTAVYFCAA	VYTGAGQLLPSLCLDENGY	DYWGQGTQVTVSS	Vicugna
ABO38227.1	QVEPVESGGGLVQPGGSLRLSCTSHI	EALYHYA	VGWFRQVPGRKREWVACIS	SSGEN	VDYHESVKGRFTISKDSTRNTAYLDIMNIEPEDTATYYCGA	ASDLWYSGLYCGPDY	DYWGQGTRVAVSS	Vicugna
ABO38228.1	QLQPARAGGNLVQPGGSLRLFCGVSE	RTLNGYD	IGWFRQAYGTEREGISCTS	RSGN	TVYADSVKGRFTVARDNAKTATFLEMSDLKPEDTGTYFCAA	LGGDVCVRFGRPGAYYCIANRCYD	DYWDQGTQVTVSS	Vicugna
ABO38229.1	QLQLVESGGGLVQPGGSLRLSCVASG	SSLSYYH	IGWFRQAPGKGREAVACIS	DSGGS	ITYADSVKGRFTISRDDAENTVHLQMTSLKAEDTAIYYCAP	VTPGYYGGSYSCIPD	GVWGQGTQVTVSV	Vicugna
ACS73863.1	HVQLQQSGGGLVQPGGSLRLSCAASG	SIFSIYA	MGWYRQAPGKQRELVAAIS	SYGS	TNYADSVKGRFTISRDNAKNTVYLQMNSLKPEDTAVYYCNA	DIATMTAVGGF	DYWGQGTQVTVSS	Vicugna
ACS73868.1	QVQLVESGGGSVQPGGSLRLSCAAIG	SVFTMYT	TAWYRQTPGNLRELVASIT	DEHR	TNYAASAEGRFTISRDNAKHTVDLQMTNLKPEDTAVYYCKL	EHDLGYY	DYWGQGTQVTVSS	Vicugna
ACZ53930.1	QVQLVESGGGLVQPGGSLRLSCATSG	FTLEYYA	IGWFRQAPGKGREGVACMN	SSGGG	TNYADSVKGRFTISRDNAKKMVYLQMNSLKSEDTAVYYCVV	DDFRCGSRWAAYLR	SSWGQGTQVTVSS	Vicugna
ACZ80603.1	DVQLVESGGGLVQAGGSLRLSCAASG	IIFSINA	MGWYRQAPGKERELVAAIS	SNGN	TLYADSVKGRFTISRDNAKNTLYLQMNSLKPEDTAMYYCTA	PDDEY	DYWGQGTQVTVSS	Vicugna
AEJ91544.1	QLQLVESGGGLVQPGGSLRLSCAASA	GNLDYYA	IGWFRQAPGKEREGVSCIS	SSDGS	TVYTDSVKGRFTISRDNTKNTVDLQMDNLKPEDTAVYYCAT	VVNYYCTAGGSIHASPY	EIWGQGTQVTVSS	Vicugna
AEJ91545.1	QVQLVESGGGLVHPGGSLRLSCAPSA	SLPSTPFNPFNNM	VGWYRQAPGKQREMVASIG	LR	INYADSVKGRFTISRDNAKNTVDLQMDSLRPEDSATYYCHI	EYT	HYWGKGTLVTVSS	Vicugna
AEJ91548.1	QVQLVESGGGLVQPGGSLRLSCQVSG	FTFGDWV	MSWFRQAPGKEREFVASIT	ATSSL	KYYADSVKGRFTISRDNVNNTLFLQMDRLKSEDTAVYYCRS	P	NYWGQGTQVTVSA	Vicugna
AEJ91549.1	QVQLVESGGGLVQVGGSLRLSCVVSG	SDISGIA	MGWYRQAPGKRREMVADIF	SGGS	TDYAGSVKGRFTISRDNAKKTSYLQMNNVKPEDTGVYYCRL	YGSG	DYWGQGTQVTVSS	Vicugna
AEJ91550.1	QVQLVETGGGLVQPGGALRLSCAASV	FGMDYYY	IGWVRQAPGKEREGVSCIS	NIGR	THYADSVKGRFTISRDNAKNTVYLQMNSLKPEDTAVYYCAA	APLVGNYCPASYEY	ESWGQGTQVTVSS	Vicugna
AEJ91551.1	QVQLVETGGGLVQAGGSLRLSCTASG	RTSSFYA	LAWFRQGPGKEREFVAAIG	WIDGS	TRYTDSAKGRFTISRDAAKNTMYLQMNSLKPEDTAVYSCTA	RTQYGGSSADPKNY	GYWGQGTQVTVSA	Vicugna
AEJ91553.1	QVQLVETGGGLVQAGGSLRLSCAGSG	RSFSAAV	MGWFRQAPGKEREFVAALR	QIIGS	THYADSVKGRFTISRDNAKNMLYLDMNSLKPTDTAAYYCTA	GPPTMLDVSTDREY	DTWGQGTQVTVSS	Vicugna
AER93245.1	QVQLQESGGGLVQPGGSLRLSCAASG	LIFRFSA	MSWYRQGPGKERELVAGIT	SNGGT	TNYADFAKGRFTISRDNAKNTVDLQMNSLKPEDTAVYYCHA	GLRMDS	RDWGQGTQVTVSS	Vicugna
AER93247.1	QVQLQDSGGGLVQAGGSLRLSCAVSG	LSFRSYG	MGWFRQAPGKEREFVARIS	WIGGF	THYTDSVKGRFTISRDNAKNTLYLQMNSLKPEDTAVYYCAA	PGAPYSDRGRNASEY	GYWGQGTQVTVSS	Vicugna
AER93255.1	QVQLQDSGGGLVQPGGSLRLSCATSG	IILRFTS	MAWYRQAPGKQRELVARIT	SSGK	TNYADSVQGRFTISRDNVNKAVYLQMNSLDPEDTAVYYCNT	Q	DLWGQGTQVTVSS	Vicugna
AER93251.1	QVQLQDSGGGLVQAGGSLRLSCTASG	RTFRLYN	MGYFRQAPGKEREFVAAIT	WLGGR	AYYADSVKGRFTISRDGAKNTLSLQMSSLKPEDTAVYYCAA	KNRGSDSDVVRGY	DYWGQGTQVTVSS	Vicugna
AER93256.1	QVQLQESGGGLVQPGGSLRLSCAASG	FTFSRYT	MSWYRQAPGKERELVAAIT	KSGTA	INYADSVKGRFTISRDNAKNTLYLQMNSLKPEDTAVYYCAR	GGFTIAPLD	SYWGQGTQVTVSS	Vicugna
AGY32871.1	QVQLVETGGGLAQAGDSLRLSCVEPG	RTLDMYA	MGWIRQAPGEEREFVASIS	GVGGS	PRYADSVKGRFTISKDNTKSTIWLQMNSLKPEDTAVYYCAA	GGDIYYGGSP	QWRGQGTRVTVSS	Vicugna
AGY32872.1	QVQLVESGGGLVQAGGSLRLSCAASG	RINGDYA	MGWFRQAPGEEREFVAVNS	WIGGS	TYYTDSVKGRFTLSRDNAKNTLSLQMNSLKPEDTAVYYCAA	GHYTDFPTYFKEY	DYWGQGTQVTVSS	Vicugna
AGY32875.1	QVQLVESGGGLVQPGGSLKLSCAASG	FTLADYV	TVWFRQAPGKSREGVSCIS	SSRGT	PNYADSVKGRATVSRNNANNTVYLQMNGLKPDDTAIYYCAA	IRPARLRAYRECLSSQAEY	DYWGQGTQVTVSS	Vicugna
AGY32877.1	QVQLVETGGLVQAGGSLRLSCAASG	VPFSDYT	MAWFRQAPGKEREVVARIT	WRGGG	PYYGNSGNGRFAISRDIAKSMVYLHMDSLKPEDTAVYYCAA	SRLRPALASMASDY	DYWGQGTQVSVSS	Vicugna
AHA34187.1	QVQLVESGGGLVQPGGSLRLSCAASG	FTLDDYA	IGWFRQVPGKEREGVACVK	D	GSTYYADSVKGRFTISRDNGAVYLQMNSLKPEDTAVYYCAS	RPCFLGVPLIDF	GSWGQGTQVTVSS	Vicugna
ATL25006.1	QVQLVESGGGLVQAGGSLRLSCAASG	GTFSDYG	MGWFRQAPGKEREFVAAIR	WNGNGGNG	IEYADSVKGRFTISRDNAKNTVHLQMNSLTPEDTAVYYCAA	SISGYAYNTIERY	NYWGQGTQVTVSS	Vicugna
AHA34194.1	QVQLVESGGLVQAGGSLRLSCAASG	RADIIYA	MGWFRQAPGKEREFVAAVD	WSGGS	TYYADSVKGRFTISRDNAKNSVYLQMNSLKPEDTAVYYCAA	RRSWYRDALSPSRVYEY	DYWGQGTQVTVSS	Vicugna
AHA34196.1	QVQLVESGGGLVQPGGSLKLSCRASG	SIVSIYA	VGWYRQAPGKQRELLAAIT	TDGS	TKYSDSVKGRFTISRDNAKNTVYLQMNNLKPEDTAIYSCIG	DAAGWGDQ	YYWGQGTQVTVSS	Vicugna
AHA34198.1	QVQLVETGGALVHTGGSLRLSCEVSG	STFSSYG	MAWYRQAPGEQRKWVAGIM	PDGT	PSYVNSVKGRFTISRDNAKNSVYLHMNNLRPEDTAVYYCNQ	WPRTMPD	ANWGRGTQVTVSS	Vicugna
AHA34199.1	QVQLVETGGSLRLTCVTSG	STFNNPA	ITWYRQPPGKQREWVASLR	SGDG	PVYRESVKGRFTIFRDNATDALYLRMNSLKPEDTAVYHCNT	ASPASW	LDWGQGTQVTVSS	Vicugna
AHA34201.1	QVQLVESGGGLVQAGGSLRLSCAASG	SAVSDSFSTYA	ISWHRQAPGKQREWIAGIS	NRGA	TSYRDSVKGRFTISRDNAKNTVYLQMNNLKPEDTGVYYCEP	WPREG	LGGGQGTQVTVSS	Vicugna
AHA34205.1	QVQLVETGGGLVQAGGSLRLSCVVSS	PLFNLYD	MAWYRQAPGNQRELVAGIL	TDGR	ATYSDSVKGRFTISRNNLTNTVFLQMSSLKPEDTAVYYCNR	KNSIYW	DSWGQGTQVTVSS	Vicugna
AIO05488.1	QLQLVESGGGLVQAGGSLRLSCAASG	RTFSRYA	MGWFRQAPGKEREFVAAIS	RSGVN	TRYEDSVKGRSTISRDNAKRSVFLQMDSLKRDDTAVYYCAA	RRGPGTSVLSDDY	DYWGQGTQVTVSS	Vicugna
AIO05489.1	QVQLVESGGGLVQAGGSLRLSCAASG	RTFSRYT	MGWFRQAPGKEREFVATIG	ARGT	IYYADSVKGRFTISRDNAKNTVYLQMNSVEPEDTAAYYCAT	TRTPRVRLPTESREY	TYWGQGTQVTVSS	Vicugna
ALD14642.1	QVQLVESGGGLVQPGGSLRLSCAASG	SSFSRYA	MRWYRQAPGKQRELVANIN	SRGT	SNYADSVKGRFTISRDNAKNTVYLQMNSLKPEDTAVYYCNA	EWLGRSE	PSWGQGTQVTVSS	Vicugna
ALD14643.1	QVQLVESGGGLVQPGGSLRLSCAASG	FIFSLYT	MRWHRQAPGKERELVATIT	SATGI	TNYADSVKGRFIISRDDAKKTGYLQMNSLKPEDTAVYYCNA	VRTTVSR	DYWGQGTQVTVSS	Vicugna
ALD14644.1	QVQLVESGGGLVQPGGSLRLSCAASG	IIFSIYT	MGWYRQAPGKQRELVAAIP	SGPS	ANATDSVGGRFTITRDNAENTVYLQMNDLKPEDTAVYYCNA	RRGPGIK	NYWGQGTQVTVSS	Vicugna
ALD14645.1	QVQLVESGGGLVQPGGSLSVSCAASG	SIARPGA	MAWYRQAPGKERELVASIT	PGGL	TNYADSVTGRFTISRDNAKRTVYLQMNSLQPEDTAVYYCHA	RIIPLGLGSEYR	DHWGQGTQVTVSS	Vicugna
ALD14646.1	QVQLVETGGLVQPGGSLRLSCAASG	LTFSSTA	MAWFRQAPGKEREFVARIS	GAGIT	IYYSDSVKDRFTISRNNVENTVYLQMNSLKTEDTAVYYCAA	RRNTYTSDYNIPARY	PYWGQGTQVTVSS	Vicugna
ALD14647.1	QVQLVETGGLVQPGGSLRLSCAASR	STTATIYS	MNWYRQAPGKQRELVAGMT	SDGQ	TNYATSVKGRFTISRDNAKNTVYLLMNSLKLEDTAVYYCYV	KPWRLQGW	DYWGQGTQVTVSS	Vicugna
ALD14648.1	QVQLVESGGGLVQPGGSLRLSCAAPE	SIVNSRT	MAWYRQAPGKQRERVATIT	TAGS	PNYADSVKGRFAISRDNAKNTVYLQMNSLKPEDTAVYYCNT	LLST	LPYGQGTQVTVSS	Vicugna
ALD14649.1	QVQLVESGGGLVQPGGSLGLSCVVAS	ERSINNYG	MGWYRQAPGKQRELVAQIS	SGGT	TNYADSVEGRFTISRDNVKKMVHLQVNSLKPEDTAVYYCNS	LLRT	FSWGQGTQVTVSS	Vicugna
ALD14650.1	QVQLVETGGGLVQPGGSLRLSCAASG	FTFSSYR	MSWYRQAAGKERDVVATIT	ANGVP	TGYADSVMGRFTISRDNAKNTVYLEMNSLNPEDTAVYYCNA	PRLHTSV	GYWGQGTQVTVSS	Vicugna
ALD14651.1	QVQLVESGGGLVQAGNSLRLSCTASG	VIFSIYT	MGWFRQAPGKEREFVAAIG	VADGT	ALVADSVTGRFTISRDNAKNTVYLHMNSLKPEDTAVYSCAA	YLSPRVQSPYITDSRY	QLWGQGTQVTVSS	Vicugna
ALD14652.1	QVQLVETGGGLVQAGGSLRLSCAASG	RYA	MGWFRQAPGKEREFVATIS	RSGAI	REYADSVKGRFTISRDGAENTVYLEMNSLKPDDTAIYVCAE	GRGATFNPEY	AYWGQGTQVTVSS	Vicugna
ALD14653.1	QVQLAETGGGLVQAGGSLRLSCSASG	LTFGNYA	MGWFRQAPGKEREFVASIS	RSGSN	TWYAEPLKGRFAISRDNDKNALYLQMNSLKPEDTAVYYCAG	GSYNSDWWNY	MYWGQGTQVTVSS	Vicugna
ALD14654.1	QVQLVESGGGGLVQAGGSLRLSCAAS	GRTFSGYA	MGWFRQAPGKEREFVADIS	WSGHN	TYYGDSVKGRFTISRDTAKNTVYLQMNSLKPEDTAVYYCAA	EGARTHLSDSYYFPGLWAEPPV	GYWGQGTQVTVSS	Vicugna
ALD14655.1	QVQLVETGGGLVQAGGTLRLSCAASG	RTFTSYY	IGWFRQEPGKEREFVASIG	WTDDN	TYYADSVKGRFTISRDNAETTAYLQMSGLKPEDTAVYYCAA	DYGSGIRAWYNW	IYWGQGTQVTVSS	Vicugna
ALD14658.1	QLQLAESGGGLVQPGGSLRLSCTASG	IIFDYYS	VDWYRQAPGKERELVATIT	GDGS	PNYADSVKGRFTISRDNAKKTVYLQMNGLKPEETAVYYCHA	KRTIGTKS	EYWGQGTQVTVSS	Vicugna
ALD14659.1	QVQLAETGGGLVQAGGSLRLSCLASR	MSFSRRP	MAWYRQAPGKQRERVATIS	SFGDT	TNYTDSVEGRFTISRDNAKNTMYLQMNSLKPDDTAVYYCNT	LLAT	YAWGQGTQVTVSS	Vicugna
ALD14660.1	QVQLAESGGGLVQAGGSLRLSCAASG	RTFSSYV	MGWFRQAPGKEREFVAAIS	RNGGK	TYYADSVKGRFTISRDGTENTVYLQMNSLKPEDTAVYYCAA	AVAASAEFVTARSNFY	EYWGQGTQVTVSS	Vicugna
ANJ89048.1	QLQLVESGGGLVQAGGSLRLSCAASG	LSLSDYA	MGWFRQAPGKEREFVSGIG	WNGLR	IAYADFVKGRFTISRDNAKNTAYLQMNSLKPEDSAVYYCAA	ARSEWGSRAVY	DYWGQGTQVTVSS	Vicugna
ANJ89051.1	QVQLVETGGGLVQPGGSLRLSCAASG	GTLRNYD	MAWFRQAPGKEREFVASIG	RNGHI	ISYSDSARGRFTISKDSAKNALYLQMNDLKPEDTAVYYCAA	GSGVGYAFQPTR	QDWGQGTQVTVSS	Vicugna
ANJ89052.1	QLQLVESGGGLVQRGGSLRLSCAASG	GTVSTID	MGWFRQVPGKEREFVAGMS	SSGHV	TSTGDSVKGRFTISKDNAKNTVYLQMNDLKPEDTAVYYCAS	GNWNSRAREY	DSWGQGTQVTVSS	Vicugna
ANJ89059.1	QVQLVESGGGLVQAGGSLRLSCATAG	RTLSTKT	MGWFRQTPGKERDFVAAIT	WIGD	TYYANSVKGRFTISRDIAKNTVYLQMHSLTPEDTAVYYCAA	ADPVRRPYYYENNNNY	NYWGQGTQVTVSS	Vicugna
ANJ89060.1	QLQLVESGGDLVQAGGSLRLSCAASG	GTLSSYA	MGWFRQAPGKEREFVAGIG	WSGKR	IAYADFVKGRFTISRDNAKNTVYLQMNSLKPEDSAVYSCAA	ARSEWGSRAEY	DYWGQGTQVTVSS	Vicugna
ANJ89061.1	QVQLVETGGGLVQAGGSLRLSCAASG	IIFRPNY	MGWYRQAPGKQREPVATLT	SGGT	THIADSVKGRFTISRDNDKNTVDLQMNSLKPEDTAVYYCNY	RRSMASNPY	DYWGQGTQVTVSS	Vicugna
ANJ89063.1	QVQLVETGGGLVQAGGSLRLSCVGSG	SIASLNG	MGWYRQGPGKQRELVARFT	NIGE	TYYADSVKGRFTISRDNANKTVSLQMNSLKPEDTAVYYCNY	PLRTM	EYWGKGTLVTVSS	Vicugna
ATL25005.1	QVQLAESGGGLVQAGGSLRLSCAASG	RTFNKNA	MAWFRQTPGKEREFVASID	WTGNS	PYYADSVKGRFAISRDDAKDALYLQMNSLKPEDTAVYYCAV	SIYFASATGDQSRVY	DYWGQGTQVTVSS	Vicugna
ATL24953.1	QVQLAETGGGLVQPGGSLRLSCAASG	SIFSIWA	MGWYRQGPGTLRELVASIT	TDGGR	TNTADSLKGRFTISRDNAKNTVYLQMNNLKPEDTAVYYCFA	GHRSTWAGYPAAD	DYWGQGTQVTVSS	Vicugna
ATL24954.1	QVQLAETGGGLVQAGGSLRLSCGASG	TTFNMYA	MGWYRQAQGNQRELVAIAS	NTGI	INYADSVKGRFTVSRDNGKNTVSLQMNSLKPEDTAVYFCYA	RAPTGEGGW	TLMGQGTQVTVSS	Vicugna
ATL24957.1	QVQLVETGGGTVQIGGSLRLLCSGHG	GTFSSNA	MGWFRQTPGKEREFVAGIN	WSASS	TYYRDSVKGRFTVSRDNAKNTVYLQMNSLKLEDTAIYYCAG	SSVYAEMPYAASVKTTSY	DFWGQGTQVTVSS	Vicugna
ATL24958.1	QVQLAESGGSVQAGGSLRLSCVVSG	STFDDYA	VGWYRQVPGGHRAWVAGIS	NTGS	PAFADSVKGRFTISRDNAKKTVYLTMNSLKPEDTAIYYCNL	WPFTKL	PSWGPGTQVTVYS	Vicugna
ATL24961.1	QVQLVESGGGLVQPGGSLRLSCAASG	FPFSSYV	MSWYRQAPGKEREWVATSF	SFGTN	TMYANSAKGRFTISRSDGHNTLYLQMNSLKPEDSAVYFCHA	RNELRD	IYWGQGTQVTVSA	Vicugna
ATL24962.1	QVQLAESGGGLVQAGGSLRLSCAASG	VTVRDVP	MGWYRQAPGTQREWVARIS	NGGLRDY	TDYTDSVKGRFTISRDDAKNTWYLQMNSLKPEDTAVYFCKT	LIQWR	DYWGQGTQVTVSS	Vicugna
ATL24964.1	QLQLVETGGDLVQAGGSLRLSCAAPR	TTLFIAA	MGWYSQAPGKQRELVATLT	SGGR	TNYRDSVKGRFTVSRDLANNTVHLEMTSLKPEDTAVYYCYA	ERLGK	EYWGQGTQVTVSS	Vicugna
ATL24965.1	QVQLAQTGGGLVQTGESLKLSCTTSG	ITDSNYA	ITWYRQPPGKQREWVASIT	RDG	AVYRNSVQGRFTISGHSAENAVYLQMDSLKPEDTAVYYCNT	PSPASW	LPWGQGTQVTVSS	Vicugna
ATL24967.1	QLQLVETGGGLVQTGGSLRLSCAASG	SFFSMHD	VGWYRQALGKQRELVALLN	NDGL	TTYADSVKGRFTISRDNTKKTGWLEMNMVKPEDAAVYYCNA	RFGNDTNR	NYWGQGTQVTVSS	Vicugna
ATL24969.1	QLQLVETGGGLVQPGGSMRLSCAASG	FTLGHYA	TGWYRQAPEKEREWVSCIS	SSGGS	TYYADSVKGRFAISRDNAKNTVYLQMNSLKPEDTAVYVCEV	EAYGSGCPRVR	DYWGQGTQVTVSS	Vicugna
ATL24972.1	QVQLVESGGGLVQAGGSLRLSCEASG	RTFSTPGRTFSDYG	LGWFRQAPGKEREFVASIS	WGVDDAYY	ADYAASVKGRFTISGVNAKNTVYLQMNSLKPEDTAVYYCAA	GLRGGTYARIQYDY	DYWGQGTQVTVSL	Vicugna
ATL24973.1	QVQLAETGGGLVQPGGARTLSCAASE	SISSFYF	MGWYRQAPGKPRELVAEIS	NYGR	TDYGDSLKGRFTISRDNAANTVNLQMNNLAPEDTALYYCNA	RKWERSVLE	DYWGQGTQVTVSS	Vicugna
ATL24976.1	QVQLVESGGGLVQPGGSLRLSCVASG	FTFSSTP	MNWFRQAPGKEREFVAGVG	SRNDI	AYYADSVKGRFTVSRDDAKNTVYLQMNSLKPEDTGVYYCKR	PAGRIED	ELWGQGTQVTVSS	Vicugna
ATL25009.1	QVQLAESGGGLVQPGGSLRLSCAASG	FTFSTSP	MSWFRQAPGKEREFVANVG	SRNDI	TYYADFVKGRFTISRDNAKNVAYLQMNNLKPEDTGVYYCKR	PARQIEY	ENWGQGTQVTVSS	Vicugna
ATL24979.1	QVQLVETGGGVVQAGGSLRLSCVASG	RTFSVSGRTFSDHG	LGWFRQAPGKEREFVGSIS	WSVDGDATYY	TDLANSVKGRFTISGVNAKNTVYLQMNSLKPEDTAVYYCAA	GLRGGTYARTIYEY	DYWGQGTQVTVSL	Vicugna
ATL25012.1	QVQLVESGGGLVQPGGSLRLSCAASG	VTFSDYY	IGWHRQDPGKEREFVGAVN	WRGDV	TYYGDSVKGRFTISRDNARNTVYLQMNSLKAGDTAVYYCKA	YREGI	EYWGKGTQVTVSS	Vicugna
ATL25007.1	QLQLAETGGGFVQAGGSLRLSCVASG	RTFSNAL	MAWFRQAPGKEREFVARIN	WSTNN	TRHADSVKGRFTISGDNAKNTVYLQMNSLKPEDTAVYYCAG	DTSLDRWLRNGNP	RYWGRGTQVTVSS	Vicugna
ATL24983.1	QLQLVESGGSLKLSCAASG	FTFSAKG	MSWYRQAPGKERELVAYIS	HTGEN	VNYADSVKGRFRISRNNAKNMLYLHMTSLKPEDTAVYYCAA	RRILRP	DFWGQGIEVTVSP	Vicugna
ATL24985.1	QLQLAETGGGLVQAGGSLRLSCAASG	RSFSLAS	MGWFRQAPGKEREFVAAVS	RSISL	TKYADFVKGRYTISRDNVKNTVYLQMNTLKPEDTAVYYCAA	DLGAWSSVIVEPTYEW	DYWGQGTQVTVSP	Vicugna
ATL24986.1	QVQLVESGGGLVQAGGSLRLSCAASE	SISSIDV	MGWYRQASGKEREQVAVST	SGGS	TDYAGSVKGRFTISRDNAKNTVSLQMNSLKPEDTAVYYCQA	EKLRAGIPY	NYWGQGTQVTASS	Vicugna
ATL24990.1	QLQLAETGGGLVQPGGSLRLSCAASG	SMFSMYN	ITWYRQPPGKQRELVAAIT	NIGG	TNYVDSVKGRFTISRDNAKKTAYLQMNSLKPEDTAVYYCNA	KYSLRSSW	DYWGQGTQVTVSS	Vicugna
ATL24993.1	QVQLVETGGGLVQAGGSLRLSCVASG	GTFSSYA	MGWFRQAPGKERDFVAGIS	LSGAG	TYYQDSVKGRFTISRDNAKNTVYLQMNSLKPEDTAVYYCKA	TGERGYGDQGYL	EVWGRGTLVTVSS	Vicugna
ATL24995.1	QVQLAETGGGLVQPGGSLRLSCAASG	FSFSDYQ	MSWYRQAPGKEREWVALIT	TTGTF	TQYADSVKGRFTISRDNAKNTVYLQLNSVKPDDTAVYYCKA	VDLGGSF	GSWGQGTQVTVSS	Vicugna
ATL24996.1	QVQLAETGGGSVQPGGSLGLSCAASG	SMFSMYR	MSWYRQAPGKERELVASIG	SGGR	LNYAESVKGRFTISRDNGKKTVYLQMNSLKPEDTAVYYCNA	YYSDNF	NGWGQGTQVTVSS	Vicugna
ATL24997.1	QVQLAETGGGLVQAGDSLRLSCTASG	RTSSVYS	MGWFRQAAGKEREFVASVG	STNEI	TYYADSVKGRFTVSRDNAKETVYLQMNNLKPEDTGVYYCKR	PARTIEL	ENWGQGTQVTVSS	Vicugna
ATL24998.1	QLQLAETGGGLVQAGGSLRLSCAASG	RMVSSRA	MGWFRQPPGKEREFVAAIS	WTGDS	TYYADSVKGRFTISRDNANNTVYLQMNSLKPEDTGVYYCAA	PAHFSGNYLSPHVYEY	EHWGQGTQVTVSS	Vicugna
ATL25000.1	QVQLVETGGGLVQAGGSLRLSCAASG	FIFDNYA	IGWFRQAPGKEREGVSCTS	SHDGN	TYYADSVKGRFTVSRDSGKNTVYLEMNSLSPEDTAVYYCAA	DRYLYSGSGIVTYCPNP	EYWGQGTQVTVSS	Vicugna
ATL25001.1	QVQLAESGGGLVQAGGSLRLSCATSG	GTFSDYG	MGWFRQAPGKEREFVAAIR	WNGNGGNG	IEYADSVKGRFTISRDNAKNTVHLQMNSLTPEDTAVYYCAA	SISGYAYNAIERY	NYWGQGTQVTVSS	Vicugna
ATL25011.1	QVQLAESGGGLAQSGGSLRLSCVASG	RINSIYA	MDWHRQAPGKQREWVARLT	SGGT	ETYADAVKGRFTISRDNAKNTAYLQMNHLKPEDTGVYLCDV	DVADPGYDD	HFWGQGTQVTVSS	Vicugna
CAP58558.1	EVQLQASGGGSVQPGGSLRLSCAASG	FIFGWST	MSWYRQAPGKQREWVSTIS	GGGSA	TTYTDSVKGRFTISRDRAKNTLYLQMNSLKPEDTAIYYCNA	DVSTGFRYQRK	DYWGRGTQVTVSS	Vicugna
CAQ53176.1	QVQLMESGGGLVQPGGSLRLSCAASG	FTLDYYA	IGWFRQAPGKEREGVSCIS	SSDGS	TYYADSVKGRFTISRDNAKNTVYLQMNSLKPEDTAVYYCAA	DRPPCYYCSGYGCYR	GSWGQGTQVTVSS	Vicugna
CAQ53177.1	QLQLVESGGGLVQPGGSLRLSCAASG	SIFSINA	MGWYRQAPGKQRELVAAIT	SGGS	TNYADSVKGRFTISRDNAKNTVYLQMNSLKPEDTAVYYCNA	ESSWAEGGYL	EVWGQGTLVTVSS	Vicugna
CAQ53178.1	QLQLVESGGGLVRAGGSLRLSCAASG	CTFSSYA	MGWFRQAPGKEREFVAAIS	WSGGS	TYYADSVKGRFTISRDNAKNTVYLQMNSLKPEDTAVYYCAA	EAVVAGLLRPPPYEY	DYWGQGTQVTVSS	Vicugna
CAQ53179.1	QVQLVESGGGLVQAGGSLRLSCAASG	RTFSSYA	MGWFRQAPGKEREFVAAIS	WSGGS	TYYADSVKGRFTISRDNAKNTVYLQMNSLKPEDTAVYYCAA	DRSYTVVAGPRYEY	DYWGQGTQVTVSS	Vicugna
CAQ53181.1	QVQLMESGGGLVQAGGSLRLSCAASG	RTFSSYD	MGWYRQAPGKEREFVAAIS	WSGGS	TYYADSVKGRFTISRDNAKNTVYLQMNSLKPEDTAIYYCNA	DKDSDYDVQYGM	DYWGKGTLVTVSS	Vicugna
CAQ53183.1	QVQLMESGGGLVQAGGSLRLSCAASG	RTFSSYA	MGWFRQAPGKEREFVAAIS	WSGGS	TYYADSVKGRFTISRDNAKNTVYLQMNSLKPEDTAVYYCAA	APFPDGVLALGTIATMPGFF	GSWGQGTQVTVSS	Vicugna
CAQ53185.1	QLQLVESGGGLVQPGGSLRLSCAASG	FTLDYYA	IGWFRQAPGKEREGVSCIS	SSDGS	TYYADSVKGRFTISRDNAENTVYLQMNSLKPEDTAVYYCAT	DPNTDYGLEDLNPQEY	DYWGQGTQVTVSS	Vicugna
