# Supplementary material for: A cell-free nanobody engineering platform rapidly generates SARS-CoV-2 neutralizing nanobodies
Source: Nat Commun. 2021 Sep 17;12:5506. doi: 10.1038/s41467-021-25777-z (PMC8448731; doi:10.1038/s41467-021-25777-z)
Supplement: Supplementary file 3 — Supplementary Data 2 [file 41467_2021_25777_MOESM3_ESM.xlsx]

## Sheet: Sheet1
natural VHHs (298 unique VHHs from PDB)
	Frame1																												CDR1												Frame2
	1	2	3	4	5	6	7	8	9	10	11	12	13	14	15	16	17	18	19	20	21	22	23	24	25	26			1	2	3	4	5	6	7	8	9	10			1	2	3	4	5	6	7	8	9
P	0	0	0	0.33557	0	0	0	0	0	0	0.33557	0	0.671141	27.1812	0	0	0	0	0	0	0	0	0	1.00671	1.00671	0.33557		P	0.33557	3.3557	1.00671	1.34228	3.02013	1.00671	3.02013	0	0.33557	0		P	0	0	0	0	0	0	1.34228	96.9799	0.33557
A	1.34228	0	0.33557	0	2.34899	1.34228	0	0	0	1.34228	0.33557	2.34899	0	66.443	0.33557	1.34228	0.33557	0	0	0	1.00671	0.33557	75.5034	83.2215	1.34228	1.00671		A	1.00671	4.02685	2.01342	2.68456	2.68456	3.02013	33.2215	1.00671	0	1.34228		A	1.67785	14.4295	0	0	0	0	89.5973	1.00671	0
G	0	1.67785	0	0.33557	0	0	0	99.6644	99.6644	97.651	0.33557	0	0	0	99.3289	89.9329	0.671141	0	0	0	0	0	0.671141	2.34899	0	86.5772		G	4.02685	1.00671	2.34899	5.03356	3.02013	1.34228	4.36242	0.33557	0.33557	0.33557		G	0.33557	75.8389	0	0	0	0	1.00671	0	98.9933
M	0	0.33557	0	0.33557	0	0	0	0	0	0	0.671141	0.671141	0.33557	0	0	0	0	0.33557	0	0	0	0	0	0	0	0		M	0	1.00671	0.33557	0.33557	2.34899	0	0.33557	0.33557	0.33557	0		M	73.1544	0.33557	0	0	0	0	0	0	0
I	0	0	0	0	0	0	0	0	0	0	0	0	0	0	0	0	0	0	0	0	0	0	0.33557	0.33557	0	0.671141		I	3.02013	19.7987	4.36242	0.671141	14.4295	2.01342	3.02013	0	0	0		I	13.7584	0	0	0	0	0	0.33557	0	0
L	0	1.67785	0	98.6577	0	0	0	0	0	0	80.2013	0.671141	0	0	0	0	0	98.6577	0.671141	97.9866	0.671141	0	0.671141	0.33557	0	0		L	3.69128	1.67785	10.7383	0	4.36242	4.02685	1.34228	0	0	0		L	2.68456	0	0	0.671141	0	0	0.33557	0.671141	0
V	0	94.9664	0	0	43.2886	0	0	0	0.33557	0	0.671141	95.6376	0.33557	1.00671	0	0	0	0	0	1.34228	0	0	7.71812	7.71812	0	1.00671		V	1.34228	1.00671	4.02685	0.671141	2.01342	0.671141	8.72483	0	0	0		V	5.7047	0	0	0.671141	0	0	3.69128	0	0
F	0	0	0	0.33557	0	0	0.33557	0	0	0	0	0	0	0	0	0	0	0	0	0	1.00671	0	0	0.671141	0	0		F	15.7718	1.34228	51.3423	1.67785	3.02013	2.34899	1.67785	0	0.33557	0.671141		F	0	0	0	67.1141	0.33557	0	0	0	0
W	0	0	0	0	0	0	0	0	0	0	0	0	0	0	0	0	0	0	0	0	0	0	0	0	0	0		W	0.33557	0	0.671141	0.33557	0.671141	1.00671	0	0	0	0		W	0.671141	0	99.3289	0.671141	0	0	0	0	0
C	0	0	0	0	0	0	0	0	0	0.33557	0	0	0	0	0	0	0	0	0	0	0	98.9933	0.671141	0	0	0		C	0	0	0	0.671141	0	0.671141	5.7047	0	0	0.33557		C	0.33557	0.33557	0	0	0	0	0	0	0
S	0	0	0	0	0.33557	0	93.9597	0	0	0	16.1074	0	0	0.671141	0	0.33557	98.3221	0.671141	1.00671	0	95.302	0.671141	2.01342	0.33557	96.9799	0.671141		S	19.4631	4.69799	8.38926	52.349	17.7852	5.03356	7.04698	0	0	0.671141		S	0.671141	1.67785	0	0	0	0	0.671141	0.33557	0
T	0	0	0	0	0	0	5.7047	0	0	0	1.34228	0	0.33557	4.02685	0	0	0.33557	0	4.36242	0	1.34228	0	8.72483	2.34899	0.671141	0.671141		T	1.34228	55.7047	1.34228	5.7047	11.4094	1.34228	8.05369	0.671141	0.33557	0.33557		T	0.671141	1.34228	0	0	0	0	1.67785	0.671141	0
N	0	0	0	0	0	0	0	0	0	0	0	0	0	0	0	0	0	0	0	0	0.33557	0	0	0	0	0		N	3.3557	0.671141	0.671141	4.69799	9.39597	15.4362	3.69128	0.33557	0	0.33557		N	0	1.67785	0	0	0	0	0	0	0
Q	77.1812	0	95.9732	0	51.0067	2.01342	0	0	0	0.33557	0	0	94.9664	0.33557	0	0.33557	0	0	0	0	0	0	0.33557	0	0	0.33557		Q	0	0.33557	0.33557	0.671141	0.33557	0.33557	0	0	0	0		Q	0.33557	0.33557	0	0	0	94.9664	0.33557	0	0
Y	0	0	0	0	0	0	0	0	0	0	0	0	0	0	0	0	0	0	0	0	0	0	0	0.33557	0	0		Y	9.73154	0.671141	6.71141	1.00671	6.37584	48.6577	5.36913	1.00671	2.34899	0		Y	0	0	0.33557	30.5369	0	0	0	0	0
H	0	0	0	0	0	0	0	0	0	0	0	0	1.34228	0	0	0.33557	0	0	0	0	0.33557	0	0	0	0	0		H	1.34228	0.33557	1.34228	0.671141	1.34228	2.01342	2.01342	0.671141	0	0		H	0	0	0	0	0.33557	0	0	0	0
R	0	0.33557	0.33557	0	0	0	0	0	0	0.33557	0	0	0.671141	0	0	0	0.33557	0.33557	90.2685	0.671141	0	0	0	0.33557	0	2.34899		R	33.2215	1.34228	1.00671	9.39597	7.71812	1.34228	2.01342	0.33557	0	0		R	0	2.34899	0.33557	0	99.3289	4.69799	0.33557	0.33557	0
K	1.34228	0	3.3557	0	0	0	0	0	0	0	0	0	0	0	0	0.33557	0	0	3.69128	0	0	0	1.00671	0.33557	0	0		K	0	0.33557	0	0.33557	0.671141	0.671141	0.33557	0	0	0		K	0	0	0	0	0	0.33557	0	0	0
D	8.05369	0	0	0	0	0.33557	0	0	0	0	0	0	0	0	0	6.04027	0	0	0	0	0	0	0	0.671141	0	0.33557		D	1.67785	2.34899	2.68456	10.7383	6.04027	4.69799	6.37584	0.671141	0	0		D	0	1.67785	0	0.33557	0	0	0.671141	0	0
E	7.38255	0	0	0	3.02013	96.3087	0	0.33557	0	0	0	0.671141	1.34228	0.33557	0.33557	1.34228	0	0	0	0	0	0	2.34899	0	0	6.04027		E	0.33557	0.33557	0.671141	1.00671	1.00671	1.34228	0	0	0.33557	0		E	0	0	0	0	0	0	0	0	0.671141
B	4.69799	1.00671	0	0	0	0	0	0	0	0	0	0	0	0	0	0	0	0	0	0	0	0	0	0	0	0			0	0	0	0	2.34899	3.02013	3.69128	94.6309	95.6376	95.9732			0	0	0	0	0	0	0	0	0
MAX	77.1812	94.9664	95.9732	98.6577	51.0067	96.3087	93.9597	99.6644	99.6644	97.651	80.2013	95.6376	94.9664	66.443	99.3289	89.9329	98.3221	98.6577	90.2685	97.9866	95.302	98.9933	75.5034	83.2215	96.9799	86.5772			33.2215	55.7047	51.3423	52.349	17.7852	48.6577	33.2215	1.00671	2.34899	1.34228			73.1544	75.8389	99.3289	67.1141	99.3289	94.9664	89.5973	96.9799	98.9933
1-Gini index	0.0838028	0.0574576	0.0550336	0.0533557	0.107718	0.0557047	0.0563758	0.0503356	0.0503356	0.0543624	0.0795302	0.0583893	0.0647651	0.0946309	0.0510067	0.0701342	0.0536913	0.052349	0.0674497	0.0526846	0.0627517	0.0513423	0.114765	0.1	0.0553691	0.0889262			0.285906	0.21443	0.271812	0.258725	0.482646	0.294291	0.410279	0.34375					0.111074	0.105369	0.0510067	0.088255	0.0510067	0.0553691	0.0838926	0.0573826	0.0513423
VHH input library (43105 VHHs)
	Frame1																												CDR1												Frame2
	1	2	3	4	5	6	7	8	9	10	11	12	13	14	15	16	17	18	19	20	21	22	23	24	25	26			1	2	3	4	5	6	7	8	9	10			1	2	3	4	5	6	7	8	9
P	0	0	0.00463983	0.0371187	0.00231992	0	0.0231992	0	0	0.00463983	0	0	0.0139195	32.1796	0.00231992	0	0	0.0301589	0	0.0417585	0.00231992	0.00231992	0.173994	0.0371187	0.0626377	0.083517		P	3.32444	2.80478	2.55423	2.59135	2.46607	2.42431	2.45447	0.00231992	0	0		P	0.00463983	0	0	0	0.0139195	0.215752	0.00231992	99.884	0
A	0.0162394	0.0440784	0	0	0.0417585	0.00231992	0.00695975	0.00231992	0.0208792	32.2376	0.00231992	0.0347987	0	67.3727	0.00231992	0.0139195	0	0	0	0	0.0371187	0.0951166	89.3145	98.0977	0.292309	0.213432		A	4.68159	4.52616	5.00406	5.04814	5.03654	4.96926	6.43313	0	0	0		A	0.00231992	0.00927967	0	0	0.0185593	0.00463983	99.8237	0.00231992	0.00231992
G	0.0162394	0.143835	0	0	0.0162394	0.0185593	0	99.9118	99.8701	67.4121	0	0.00463983	0	0.00695975	99.8817	62.6749	0.0324788	0	0.00927967	0	0.0347987	0.00231992	0.0579979	0.111356	0.215752	96.7614		G	9.27967	7.3031	7.53045	7.96427	7.80884	7.897	7.8622	0.00463983	0	0		G	1.1646	99.6567	0.0510382	0.0162394	0.00463983	0	0.0139195	0	99.7564
M	0.00463983	0	0	0.027839	0	0	0	0	0	0	0	0	0	0	0	0	0	0	0	0.0533581	0	0.00231992	0.0162394	0.0487182	0.0603178	0.171674		M	2.53799	2.79318	2.39647	2.32688	2.50783	2.22712	1.87217	0.00695975	0	0		M	98.2786	0.00231992	0.00463983	0	0	0	0	0	0
I	0	0.00231992	0	0	0.0533581	0	0.0115996	0	0	0	0.00927967	0.0208792	0	0	0	0	0.0139195	0.115996	0	0	0.0208792	0	0.0440784	0.0579979	0.106716	0.113676		I	4.3568	4.79527	4.20369	3.90906	3.57499	3.56571	3.56803	0.00231992	0	0		I	0.0765572	0	0	0.0162394	0.00463983	0	0	0	0
L	0.00695975	0	0.00695975	99.7147	0.0324788	0.00231992	0.0139195	0.00231992	0	0	99.9606	0.00927967	0.00927967	0.0185593	0	0	0.0231992	99.7332	0.00695975	99.8701	0	0.0185593	0.0626377	0.118316	0.122956	0.238951		L	7.79724	7.96195	8.28906	7.56061	7.59077	7.2335	6.51433	0.00231992	0	0.00231992		L	0.192553	0.00463983	0.0927967	0.0417585	0.0139195	0.0162394	0	0.027839	0
V	0.00463983	99.7402	0.00463983	0	68.5048	0.00927967	0	0.027839	0.0115996	0.0788772	0.00231992	99.8956	0.00231992	0.162394	0.00463983	0.0139195	0	0	0	0.00463983	0	0.00231992	0.141515	0.160074	0.162394	0.382786		V	9.4351	8.43058	9.54414	8.87832	8.68113	8.55817	8.75304	0.00927967	0.00463983	0		V	0.0672776	0.0951166	0.0255191	0.0719174	0	0	0.0255191	0.00927967	0.0394386
F	0	0.0324788	0.00231992	0	1.04396	0	0.0208792	0	0	0	0.00927967	0.0115996	0	0	0	0	0	0.0788772	0	0	0	0.0231992	0.0371187	0.0811971	0.0533581	0.148475		F	4.38232	5.82995	7.10822	5.12238	4.64447	4.496	4.42872	0.00695975	0.00231992	0		F	0.00463983	0.00231992	0	77.8587	0.00927967	0	0	0	0
W	0.00231992	0	0	0.0115996	0	0	0	0.0115996	0.0115996	0	0	0	0	0	0	0	0	0	0	0	0	0.0231992	0.0185593	0.0533581	0.0463983	0.127595		W	2.49623	2.7027	2.8419	2.82566	2.8883	2.55191	2.1088	0.00231992	0	0		W	0.0579979	0.0231992	99.6799	0	0	0	0.00927967	0	0.00231992
C	0	0	0	0.0162394	0.00231992	0	0.00231992	0.0139195	0.0208792	0.00695975	0	0	0	0	0.0139195	0.0139195	0.00463983	0	0.0533581	0	0.00695975	99.6636	0.0394386	0.0927967	0.136875	0.171674		C	6.06426	6.43777	5.5794	5.16877	5.22213	5.28477	4.99014	0	0.00695975	0		C	0	0.0371187	0.0974365	0.00695975	0.0487182	0	0	0	0.102076
S	0	0.00927967	0.0255191	0	0	0	99.8585	0.0115996	0.0255191	0.0301589	0.0162394	0	0	0.0301589	0.0603178	0	97.5618	0.00231992	0.201833	0	99.4015	0.0811971	0.0371187	0.153114	97.7984	0.28767		S	9.22863	9.27735	8.48393	9.82485	9.70885	7.88308	7.88772	0.0115996	0	0		S	0.00463983	0.0487182	0.00463983	0.415265	0.0417585	0.00231992	0.0208792	0.0255191	0.0649577
T	0	0	0	0.027839	0	0	0.0162394	0	0	0.104396	0	0	0	0.0603178	0	0	0.00695975	0	0	0	0.0162394	0.00231992	9.79469	0.336388	0.204153	0.125275		T	4.3684	6.37281	3.85802	3.61675	3.54251	3.67707	3.66083	0	0	0		T	0.027839	0	0	0	0	0.00231992	0.0742373	0.0231992	0
N	0.00231992	0	0.027839	0.00231992	0.00231992	0.0139195	0.00231992	0	0	0	0	0	0	0	0	0.0162394	0.0162394	0	0	0	0.0185593	0	0.0603178	0.0463983	0.118316	0.0927967		N	3.53323	2.93701	2.87438	2.63311	2.37327	2.36631	2.45215	0.00231992	0	0		N	0.00463983	0	0	0.0139195	0	0	0	0	0
Q	62.763	0.00463983	99.8422	0.0185593	30.2448	0.00463983	0	0	0	0	0	0	97.6035	0.0626377	0	0	0	0	0	0.0115996	0	0	0.0115996	0.218072	0.0255191	0.0672776		Q	1.53114	1.41283	1.28755	1.44299	1.47779	1.34555	1.211	0.00231992	0	0		Q	0.00231992	0	0	0	0	99.6172	0	0	0
Y	0	0	0	0	0	0	0.0394386	0	0	0	0	0	0.00231992	0	0	0.00231992	0	0	0	0	0	0.0463983	0.0139195	0.0347987	0.0742373	0.132235		Y	5.06438	4.67463	4.3568	4.21993	3.93226	5.33349	3.65155	0.00463983	0	0		Y	0.0371187	0.00463983	0	21.5311	0	0	0	0	0
H	0.0139195	0	0.0115996	0	0.0139195	0	0	0	0	0	0	0	1.97425	0	0	0.00231992	0.0139195	0.0324788	0.0371187	0	0	0	0.0208792	0.0371187	0.0371187	0.122956		H	3.71187	2.71894	2.61223	2.64006	2.42663	2.32688	2.44055	0	0.00231992	0		H	0.0162394	0.00231992	0	0.0231992	0.115996	0.0347987	0.0115996	0.0208792	0
R	0.0347987	0	0.0324788	0.143835	0.00927967	0.0115996	0	0.00463983	0.00231992	0.0139195	0	0	0.0347987	0.00231992	0.00927967	0.00695975	2.32456	0.00695975	99.6915	0.0185593	0.461663	0.0371187	0.0719174	0.157754	0.27607	0.329428		R	8.32154	7.30542	7.13142	7.24974	7.42837	7.11286	6.83215	0.00231992	0.00463983	0		R	0.0115996	0.0162394	0.0440784	0	99.7286	0.0579979	0	0.00695975	0.00231992
K	0.0394386	0.00231992	0.0324788	0	0.0231992	0.0510382	0	0	0	0	0	0	0.357267	0	0	0	0	0	0	0	0	0	0.0139195	0.0301589	0.0974365	0.0347987		K	1.65874	1.59842	1.51723	1.62858	1.56826	1.66338	1.34787	0.00231992	0.00231992	0		K	0.0139195	0	0	0	0	0.0440784	0	0	0
D	0.00695975	0.0185593	0	0	0.00463983	0.888528	0	0.0139195	0.0371187	0.0301589	0	0.0208792	0	0.104396	0.0255191	37.2509	0.00231992	0	0	0	0	0	0.0672776	0.0487182	0.0742373	0.220392		D	3.39172	2.90686	3.19452	3.23164	2.76534	2.97413	3.28964	0.00695975	0	0		D	0.0208792	0.0974365	0	0.00463983	0	0	0	0	0.0301589
E	37.0862	0	0.00927967	0	0.00463983	98.9978	0.00463983	0	0	0.0811971	0	0.00231992	0.00231992	0	0	0.00463983	0	0	0	0	0	0	0.00231992	0.0788772	0.0347987	0.173994		E	1.6541	1.55666	1.83969	1.94873	1.82577	1.81185	1.62162	0	0.00231992	0		E	0.0115996	0	0	0	0	0.00463983	0.0185593	0	0
B	0.00231992	0.00231992	0	0	0	0	0	0	0	0	0	0	0	0	0	0	0	0	0	0	0	0	0	0	0	0			3.18061	5.65364	7.7926	10.1682	12.5299	14.2976	16.6199	99.9304	99.9745	99.9977			0	0	0	0	0	0	0	0	0
MAX	62.763	99.7402	99.8422	99.7147	68.5048	98.9978	99.8585	99.9118	99.8701	67.4121	99.9606	99.8956	97.6035	67.3727	99.8817	62.6749	97.5618	99.7332	99.6915	99.8701	99.4015	99.6636	89.3145	98.0977	97.7984	96.7614			9.4351	9.27735	9.54414	9.82485	9.70885	8.55817	8.75304	0.0115996	0.00695975	0.00231992			98.2786	99.6567	99.6799	77.8587	99.7286	99.6172	99.8237	99.884	99.7564
1-Gini index	0.0877459	0.0505127	0.0505475	0.0507029	0.0834578	0.0512876	0.0504825	0.0502645	0.0503781	0.0835321	0.0500835	0.0502761	0.052944	0.0837571	0.0502436	0.0875641	0.0527839	0.0505405	0.0504918	0.0502622	0.0509813	0.0510463	0.0655852	0.0621146	0.0643348	0.0736817			0.705085	0.708461	0.694576	0.695775	0.688484	0.699367	0.684701	0.506667					0.0538255	0.0510161	0.0508004	0.073292	0.0507099	0.0507841	0.0504849	0.0503364	0.0505127
Output binders (932 VHHs)
	Frame1																												CDR1												Frame2
	1	2	3	4	5	6	7	8	9	10	11	12	13	14	15	16	17	18	19	20	21	22	23	24	25	26			1	2	3	4	5	6	7	8	9	10			1	2	3	4	5	6	7	8	9
P	0	0	0	0	0	0	0.107296	0	0	0	0	0	0	3.75536	0	0	0	0	0	0.214592	0	0	0.107296	0	0.107296	0.107296		P	3.43348	3.32618	2.25322	3.32618	2.897	1.28755	0.965665	0	0	0		P	0	0	0	0	0	0.321888	0	99.6781	0
A	0	0.107296	0	0	0	0.107296	0	0	0	4.29185	0	0.214592	0	94.8498	0.107296	0	0	0	0	0	0	0	85.6223	98.6052	0.214592	0.107296		A	5.4721	4.50644	5.25751	4.93562	3.43348	2.6824	6.00858	0.107296	0	0		A	0	0.107296	0	0	0	0	99.6781	0	0
G	0	0	0	0	0.107296	0.214592	0	100	100	95.4936	0	0	0	0.107296	99.7854	17.382	0.214592	0	0	0	0	0	0	0.214592	0.321888	98.176		G	8.47639	6.22318	9.01288	11.0515	4.18455	4.61373	5.6867	0.107296	0	0		G	0	99.3562	0	0	0	0	0	0	100
M	0	0	0	0	0	0	0	0	0	0	0	0	0	0	0	0	0	0	0	0.214592	0	0	0	0	0	0		M	2.7897	3.32618	2.36052	1.50215	3.00429	2.57511	1.28755	0	0	0		M	99.5708	0	0	0	0	0	0	0	0
I	0	0	0	0	0.429185	0	0	0	0	0	0	0	0	0	0	0	0	0.107296	0	0	0	0	0	0.107296	0.107296	0		I	5.15021	7.18884	3.54077	4.07725	6.75966	4.93562	2.897	0	0	0		I	0.214592	0	0	0	0	0	0	0	0
L	0	0	0	99.8927	0	0	0	0	0	0	99.8927	0	0	0	0	0	0	99.8927	0	99.3562	0	0	0	0	0	0		L	10.1931	11.2661	7.83262	6.43777	11.1588	9.12017	3.54077	0	0.107296	0		L	0.214592	0	0	0	0	0	0	0	0
V	0	99.6781	0	0	86.2661	0	0	0	0	0.214592	0	99.6781	0	0.965665	0	0.107296	0	0	0	0	0	0	0	0	0.107296	0		V	11.1588	9.97854	11.4807	7.51073	17.0601	26.7167	7.18884	0	0	0		V	0	0.429185	0	0	0	0	0.107296	0	0
F	0	0.214592	0	0	1.71674	0	0.107296	0	0	0	0.107296	0.107296	0	0	0	0	0	0	0	0	0	0	0	0	0	0		F	5.6867	6.97425	4.72103	3.64807	4.39914	7.61803	12.6609	0	0	0		F	0	0	0	78.6481	0	0	0	0	0
W	0	0	0	0	0	0	0	0	0	0	0	0	0	0	0	0	0	0	0	0	0	0	0	0	0.214592	0.107296		W	2.36052	2.7897	1.18026	1.50215	4.39914	3.21888	6.65236	0	0	0.107296		W	0	0	99.8927	0	0	0	0	0	0
C	0	0	0	0	0	0	0	0	0	0	0	0	0	0	0	0	0	0	0	0	0	99.5708	0	0.107296	0	0.214592		C	5.36481	5.4721	7.40343	5.90129	9.01288	5.4721	4.82833	0	0	0		C	0	0	0.107296	0	0.107296	0	0	0	0
S	0	0	0	0	0	0	99.5708	0	0	0	0	0	0	0	0.107296	0	96.6738	0	0.107296	0	99.6781	0.321888	0	0.214592	98.4979	0.429185		S	9.22747	8.15451	11.1588	8.3691	5.15021	5.5794	6.97425	0	0	0		S	0	0	0	0.536481	0	0	0.107296	0.107296	0
T	0	0	0	0	0	0	0.107296	0	0	0	0	0	0	0.107296	0	0	0	0	0	0	0	0	13.9485	0.536481	0	0.107296		T	4.18455	5.15021	4.29185	3.00429	3.32618	2.7897	4.18455	0	0	0		T	0	0	0	0	0	0	0.107296	0	0
N	0	0	0	0	0	0	0	0	0	0	0	0	0	0	0	0	0	0	0	0	0	0	0.107296	0	0.214592	0		N	3.96996	2.6824	3.86266	3.64807	2.25322	1.07296	1.71674	0	0	0		N	0	0	0	0.107296	0	0	0	0	0
Q	15.3433	0	99.6781	0	11.4807	0	0	0	0	0	0	0	98.176	0	0	0	0	0	0	0.107296	0	0	0	0	0	0		Q	1.50215	1.71674	0.858369	2.03863	1.93133	1.28755	3.21888	0	0	0		Q	0	0	0	0	0	99.6781	0	0	0
Y	0	0	0	0	0	0	0.107296	0	0	0	0	0	0	0	0	0	0	0	0	0	0	0.107296	0	0.107296	0	0.214592		Y	4.82833	5.04292	3.75536	3.43348	5.5794	4.82833	12.5536	0	0	0		Y	0	0	0	20.7082	0	0	0	0	0
H	0	0	0.107296	0	0	0	0	0	0	0	0	0	1.39485	0	0	0	0	0	0	0	0	0	0.107296	0	0.214592	0		H	2.897	2.897	3.86266	4.61373	1.07296	2.57511	1.93133	0	0	0		H	0	0	0	0	0.107296	0	0	0.107296	0
R	0	0	0.107296	0.107296	0	0	0	0	0	0	0	0	0.107296	0	0	0	3.11159	0	99.8927	0.107296	0.321888	0	0	0	0	0.321888		R	6.54506	7.18884	7.83262	13.8412	5.6867	4.61373	4.82833	0	0	0		R	0	0	0	0	99.7854	0	0	0.107296	0
K	0.429185	0	0.107296	0	0	0.107296	0	0	0	0	0	0	0.321888	0	0	0	0	0	0	0	0	0	0	0	0	0		K	1.93133	1.28755	1.39485	2.03863	0.429185	0.214592	0.429185	0	0	0		K	0	0	0	0	0	0	0	0	0
D	0.107296	0	0	0	0	0.536481	0	0	0	0	0	0	0	0.214592	0	82.5107	0	0	0	0	0	0	0.107296	0	0	0		D	3.64807	2.7897	3.75536	3.64807	1.82403	0.965665	1.71674	0	0	0		D	0	0.107296	0	0	0	0	0	0	0
E	84.1202	0	0	0	0	99.0343	0	0	0	0	0	0	0	0	0	0	0	0	0	0	0	0	0	0.107296	0	0.214592		E	1.18026	0.965665	1.82403	1.93133	1.60944	1.28755	0.965665	0	0	0		E	0	0	0	0	0	0	0	0	0
	0	0	0	0	0	0	0	0	0	0	0	0	0	0	0	0	0	0	0	0	0	0	0	0	0	0			0	1.07296	2.36052	3.54077	4.82833	6.54506	9.76395	99.7854	99.8927	99.8927			0	0	0	0	0	0	0	0	0
MAX	84.1202	99.6781	99.6781	99.8927	86.2661	99.0343	99.5708	100	100	95.4936	99.8927	99.6781	98.176	94.8498	99.7854	82.5107	96.6738	99.8927	99.8927	99.3562	99.6781	99.5708	85.6223	98.6052	98.4979	98.176			11.1588	11.2661	11.4807	13.8412	17.0601	26.7167	12.6609	0.107296	0.107296	0.107296			99.5708	99.3562	99.8927	78.6481	99.7854	99.6781	99.6781	99.6781	100
1-Gini index	0.0665236	0.0504292	0.0506438	0.0501073	0.0666309	0.0517167	0.051073	0.05	0.05	0.054721	0.0501073	0.0504292	0.0523605	0.0572961	0.0503219	0.0675966	0.0535408	0.0501073	0.0501073	0.0513948	0.0503219	0.0505365	0.0654506	0.05397	0.0555794	0.056867			0.690129	0.684273	0.647143	0.659232	0.600395	0.514638	0.594946	0.1					0.0506438	0.0509657	0.0501073	0.072103	0.0503219	0.0503219	0.0506438	0.0506438	0.05
natural VHHs (1,030 unique VHHs from abYsis)
	Frame1																												CDR1												Frame2
	1	2	3	4	5	6	7	8	9	10	11	12	13	14	15	16	17	18	19	20	21	22	23	24	25	26			1	2	3	4	5	6	7	8	9	10			1	2	3	4	5	6	7	8	9
P	0	0.0970874	0.0970874	0.485437	0	0	0	0	0.0970874	0	0.194175	0	0.776699	20.1942	0	0	0.194175	0	0	0.0970874	0.0970874	0	0	0.873786	2.3301	0.291262		P	1.84466	2.52427	0.679612	0.679612	2.42718	0.776699	2.42718	0	0.194175	0		P	0	0	0	0	0	0.0970874	2.23301	96.1165	0.0970874
A	4.27184	0.485437	0.0970874	0	2.62136	9.12621	0.194175	0.0970874	0	0.582524	0.291262	1.45631	0.0970874	70.4854	0.194175	1.35922	0.38835	0	0.194175	0	1.94175	0.0970874	65.7282	78.5437	1.84466	1.94175		A	1.16505	5.24272	3.30097	1.65049	1.74757	2.81553	24.6602	0.485437	0.194175	0.0970874		A	1.16505	18.835	0	0	0	0.0970874	83.1068	1.35922	0.0970874
G	0.0970874	0.0970874	0	0.0970874	0.0970874	0	0	97.0874	99.4175	95.9223	0.0970874	0.38835	0	0.291262	99.4175	90.2913	0.291262	0.0970874	0.291262	0	0.0970874	0	0.776699	1.84466	0.0970874	82.9126		G	4.95146	1.5534	2.71845	3.78641	3.8835	2.03883	5.24272	0.776699	0.194175	0.582524		G	0.0970874	66.7961	0	0.0970874	0	0	2.13592	0	98.0583
M	0	0.194175	0	0.194175	0.485437	0	0	0	0	0	0.291262	0.0970874	0.194175	0	0	0	0	0.0970874	0	0	0	0	0.0970874	0	0	0.194175		M	0.291262	1.35922	0.194175	0.679612	2.23301	0.194175	0.291262	0.194175	0	0		M	73.2039	0.194175	0	0	0	0	0	0	0
I	0	0	0	0	0	0	0	0	0	0	0	0	0	0.38835	0	0	0	0.0970874	0	0.485437	0.0970874	0	0.0970874	0.582524	0.194175	0.194175		I	4.56311	16.0194	3.59223	1.26214	12.8155	1.45631	1.16505	0.38835	0.0970874	0.194175		I	10.0971	0.291262	0	0.679612	0.0970874	0	0.485437	0	0
L	0	2.91262	0	94.0777	0.485437	0.194175	0	0.0970874	0.0970874	0	59.8058	0.194175	0.291262	0.291262	0	0	0.0970874	99.2233	0.0970874	98.2524	0.194175	0.0970874	0.970874	0.776699	0.0970874	0.194175		L	5.43689	1.5534	8.15534	0.291262	4.07767	2.13592	1.06796	0.194175	0	0		L	5.14563	0	0	0.679612	0.0970874	0.485437	0.291262	0.485437	0
V	0.0970874	70	0.679612	0.776699	43.3981	0.485437	0	0.0970874	0.194175	0.0970874	0.873786	97.5728	0.194175	1.5534	0	0.0970874	0	0.194175	0	1.06796	0.0970874	0	13.5922	8.73786	0.0970874	1.74757		V	1.74757	2.03883	3.20388	1.16505	2.23301	1.65049	6.60194	0.194175	0	0		V	6.40777	0.582524	0	0.485437	0.0970874	0	4.95146	0.0970874	0
F	0	0	0	0.38835	0	0	0	0	0	0	0.679612	0	0	0	0	0	0.0970874	0	0	0	0.291262	0	0	0.38835	0.38835	0.0970874		F	11.3592	1.5534	45.2427	0.970874	3.00971	2.3301	1.45631	0.0970874	0.194175	0.291262		F	0	0	0.0970874	66.5049	0.0970874	0	0.582524	0	0
W	0	0	0	0	0	0	0	0	0	0	0.194175	0	0	0	0	0	0	0	0	0	0	0	0	0	0	0		W	0.0970874	0.194175	0.582524	0	0.970874	1.06796	0.38835	0.0970874	0.194175	0		W	0.970874	0	99.2233	0.38835	0	0	0	0	0
C	0	0.194175	0	0	0	0	0.0970874	0	0	0.0970874	0	0.0970874	0	0	0	0	0	0	0	0	0	99.6117	0.0970874	0.194175	0	0		C	0.194175	0	0.194175	3.78641	0.291262	3.20388	13.0097	0.582524	0.485437	0.38835		C	0.0970874	0.194175	0	0	0.291262	0	0	0	0
S	0	0	0	0	0	0.0970874	91.6505	0.194175	0	0.194175	36.3107	0	0	1.16505	0.194175	0	98.0583	0.0970874	1.84466	0	95.2427	0.0970874	2.42718	1.74757	92.8155	0.970874		S	15.9223	6.60194	7.96117	52.5243	19.5146	5.53398	5.92233	0.38835	0.38835	0.0970874		S	0.38835	5.43689	0	0.291262	0.0970874	0	1.16505	0.873786	0
T	0	0	0	0	0	0	4.07767	0.291262	0	0.0970874	0.970874	0.0970874	0.0970874	4.75728	0	0	0.582524	0	5.63107	0	1.65049	0	10.4854	3.68932	1.16505	1.65049		T	2.13592	54.466	2.03883	6.8932	8.34951	2.62136	8.34951	0.194175	0.38835	0.194175		T	1.65049	1.94175	0	0	0	0	3.8835	0.776699	0
N	0	0	0	0	0	0	0	0	0	0.194175	0	0	0	0.0970874	0	0.291262	0.194175	0	0.582524	0	0.0970874	0	0.0970874	0.38835	0.0970874	0.291262		N	4.07767	0.873786	1.65049	5.63107	10.6796	15.7282	2.71845	0.0970874	0	0.0970874		N	0	1.65049	0	0	0	0	0	0	0
Q	41.4563	0.485437	69.0291	0.582524	45.4369	5.82524	0	0.194175	0	0.194175	0	0	94.0777	0.0970874	0	0.194175	0	0	0.0970874	0	0	0	0.582524	0.0970874	0.0970874	0.38835		Q	0.0970874	0.194175	0.291262	0.291262	0.291262	0.38835	0.38835	0	0	0		Q	0.0970874	0	0	0	0.0970874	95.8252	0.0970874	0.0970874	0
Y	0	0	0	0	0	0	0	0	0	0	0	0	0	0	0	0	0.0970874	0	0	0	0	0	0	0.679612	0.194175	0		Y	15.6311	1.84466	13.3981	1.06796	4.07767	42.9126	6.40777	0.679612	0.776699	0.194175		Y	0.0970874	0.485437	0.291262	29.8058	0	0	0	0.0970874	0
H	0.776699	0	0.582524	0	0.0970874	0	0	0	0	0	0	0	1.16505	0	0	0.0970874	0	0	0	0	0.0970874	0	0.0970874	0.291262	0.38835	0		H	1.35922	0.194175	1.5534	0.0970874	1.35922	2.81553	3.00971	0.194175	0	0		H	0.194175	0.38835	0	0.970874	0.582524	0.291262	0.0970874	0	0
R	0.291262	0.0970874	0.291262	0	0.194175	0.0970874	0	0.0970874	0.0970874	0.970874	0	0	0.582524	0.0970874	0	0.0970874	0	0.194175	86.699	0.0970874	0.0970874	0.0970874	0.485437	0.291262	0.0970874	3.59223		R	24.1748	1.26214	0.582524	8.05825	7.28155	2.42718	2.71845	0.38835	0	0		R	0.38835	1.74757	0.38835	0	98.5437	2.3301	0.291262	0.0970874	0.194175
K	0.776699	0	4.07767	0	0	0.194175	0.0970874	0	0	0	0.194175	0	0.485437	0	0	0	0	0	4.46602	0	0	0	1.16505	0	0	0.38835		K	0.582524	0.582524	0.0970874	0.679612	1.26214	1.26214	0.291262	0.291262	0.0970874	0		K	0	0.0970874	0	0	0	0.291262	0	0	0
D	9.61165	0	0	0	0	1.06796	0	0	0	1.45631	0.0970874	0	0.0970874	0.291262	0	5.24272	0	0	0	0	0	0	0.38835	0.485437	0.0970874	0.485437		D	3.68932	1.84466	3.98058	7.28155	7.57282	3.49515	7.37864	0.485437	0.194175	0		D	0	1.16505	0	0.0970874	0	0	0.485437	0	0.0970874
E	16.5049	0.38835	0.291262	0	3.78641	79.5146	0.485437	0.0970874	0.0970874	0.194175	0	0.0970874	1.94175	0.291262	0.194175	2.3301	0	0	0.0970874	0	0	0	2.91262	0.38835	0	4.66019		E	0.679612	0.0970874	0.582524	1.84466	1.84466	0.485437	0.291262	0	0	0		E	0	0.194175	0	0	0	0.582524	0.194175	0	1.45631
	26.1165	25.0485	24.8544	3.39806	3.39806	3.39806	3.39806	1.74757	0	0	0	0	0	0	0	0	0	0	0	0	0	0	0	0	0	0			0	0	0	1.35922	4.07767	4.66019	6.21359	94.2718	96.6019	97.8641			0	0	0	0	0	0	0	0	0
MAX	41.4563	70	69.0291	94.0777	45.4369	79.5146	91.6505	97.0874	99.4175	95.9223	59.8058	97.5728	94.0777	70.4854	99.4175	90.2913	98.0583	99.2233	86.699	98.2524	95.2427	99.6117	65.7282	78.5437	92.8155	82.9126			24.1748	54.466	45.2427	52.5243	19.5146	42.9126	24.6602	0.776699	0.776699	0.582524			73.2039	66.7961	99.2233	66.5049	98.5437	95.8252	83.1068	96.1165	98.0583
1-Gini index	0.129501	0.0651554	0.0647287	0.0567337	0.118141	0.0805528	0.0567337	0.054249	0.0515534	0.0620388	0.103495	0.0549515	0.068932	0.102913	0.051165	0.0681553	0.0560194	0.0523301	0.0773786	0.0527184	0.0623301	0.0509709	0.13932	0.126602	0.0730097	0.113883			0.381359	0.241845	0.29932	0.272933	0.497267	0.351426	0.434161	0.566949					0.118641	0.130485	0.0512621	0.0949515	0.0543689	0.058835	0.10466	0.0599029	0.0530097
[truncated: 108 more columns]
