# Supplementary material for: A cell-free nanobody engineering platform rapidly generates SARS-CoV-2 neutralizing nanobodies
Source: Nat Commun. 2021 Sep 17;12:5506. doi: 10.1038/s41467-021-25777-z (PMC8448731; doi:10.1038/s41467-021-25777-z)
Supplement: Supplementary file 4 — Supplementary Data 3 [file 41467_2021_25777_MOESM4_ESM.xlsx]

## Sheet: Sheet1
Primers and Templates for VHH library generation
templates
	frames_v1	GTAACCCACTCGTGCACCCAACTGATCTTCAGCATCTTTTACTTTCACCAGCGTTTCTGGGTGAGCAAAAACAGGAAGGCAAAATGCCGCAAAAAAGGGAATAAGGGCGACACGGAAATGTTGAATACTCATACTCTTCCTTTTTCAATATTATTGAAGCATTTATCAGGGTTATTGTCTCATGAGCGGATACATATTTGAATGTATTTAGAAAAATAAACAAATAGGGGTTCCGCGCACATTTCCCCGAAAAGTGCCACCTGACGTCGACGGATCGGGAGTTTAAACTAATACGACTCACTATAGGGTCTAGAAATAATTTTGTTTAACTTTAAGAAGGAGATATACCATGCAGGTTCAACTGGTTGAATCTGGTGGCGCATTAGTTCAACCGGGTGG…
	frames_v2	GTAACCCACTCGTGCACCCAACTGATCTTCAGCATCTTTTACTTTCACCAGCGTTTCTGGGTGAGCAAAAACAGGAAGGCAAAATGCCGCAAAAAAGGGAATAAGGGCGACACGGAAATGTTGAATACTCATACTCTTCCTTTTTCAATATTATTGAAGCATTTATCAGGGTTATTGTCTCATGAGCGGATACATATTTGAATGTATTTAGAAAAATAAACAAATAGGGGTTCCGCGCACATTTCCCCGAAAAGTGCCACCTGACGTCGACGGATCGGGAGTTTAAACTAATACGACTCACTATAGGGTCTAGAAATAATTTTGTTTAACTTTAAGAAGGAGATATACCATGGAAGTTCAACTGGTTGAATCTGGTGGCGGTTTAGTTCAAGCCGGTGA…
	frames_v3	GTAACCCACTCGTGCACCCAACTGATCTTCAGCATCTTTTACTTTCACCAGCGTTTCTGGGTGAGCAAAAACAGGAAGGCAAAATGCCGCAAAAAAGGGAATAAGGGCGACACGGAAATGTTGAATACTCATACTCTTCCTTTTTCAATATTATTGAAGCATTTATCAGGGTTATTGTCTCATGAGCGGATACATATTTGAATGTATTTAGAAAAATAAACAAATAGGGGTTCCGCGCACATTTCCCCGAAAAGTGCCACCTGACGTCGACGGATCGGGAGTTTAAACTAATACGACTCACTATAGGGTCTAGAAATAATTTTGTTTAACTTTAAGAAGGAGATATACCATGCAGGTTCAACTGCAAGAATCTGGTGGCGGTTTAGTTCAAGCCGGTGG…
stage 1 PCR1 primers (CDR2 randomization)					cycling condition		95°C 1 mins, (95°C 15 s, 55°C 20 s, 65°C 40 s)X30, 65°C 2 mins
	sense	GCGGCCGCTGGGCACCTTTTGGTGCCCAGCGGCCGCCACCTGACGTCGACGGATCGGGAG
	antisense	GBTAATGGHTGCCACAAATTCACGTTC
stage 1 PCR2 primers (CDR2 randomization)					cycling condition		95°C 1 mins, (95°C 15 s, 55°C 20 s, 65°C 40 s)X30, 65°C 2 mins
	sense	NNBNNBNNBNNBNNBACCDACTATGCCGATTCTGTT
	antisense	GCGGCCGCTCCGCAGCTTTTGCTGCGGAGCGGCCGCGCCAAGCTCTAGCTAGAGGTCGAC
stage 2 PCR1 primers (CDR1 randomization)					cycling condition		95°C 1 mins, (95°C 15 s, 55°C 20 s, 65°C 40 s)X30, 65°C 2 mins
	sense	GCGGCCGCTGGGCACCTTTTGGTGCCCAGCGGCCGCGTAACCCACTCGTGCACCCAACTG
	antisense	mixture of the following 2 primers at 1:1 ratio
		TCCGCTTGCGGCGCAGCTCAGACGAAGG
		TCCGCTTGCGGTGCAGCTCAGACGAAGG
stage 2 PCR2 primers (CDR1 randomization)					cycling condition		95°C 1 mins, (95°C 15 s, 55°C 20 s, 65°C 45 s)X30, 65°C 2 mins
	sense	mixture of the following 2 primers at 1:1 ratio
		NNBNNBNNBNNBNNBNNBNNBATGGGTTGGTTTCGCCAGGCACCTGGT
		NNBNNBNNBNNBNNBNNBNNBATGGGTTGGTATCGCCAGGCACCTGGT
	antisense	GCGGCCGCTCCGCAGCTTTTGCTGCGGAGCGGCCGCGCCAAGCTCTAGCTAGAGGTCGAC
stage 3 PCR1 primers (CDR3 randomization)					cycling condition		95°C 1 mins, (95°C 15 s, 55°C 20 s, 65°C 30 s)X30, 65°C 2 mins
	sense	GCGGCCGCTGGGCACCTTTTGGTGCCCAGCGGCCGCCACCTGACGTCGACGGATCGGGAG
	antisense	mixture of the following 10 primers at 66:8:7:6:13:66:8:7:6:13 ratio
		VNNVNNTGCCGCACAATAATAAACGGCGGTATCCTCAGGTTTCAG
		VNNVNNACGCGCACAATAATAAACGGCGGTATCCTCAGGTTTCAG
		VNNVNNTGTCGCACAATAATAAACGGCGGTATCCTCAGGTTTCAG
		VNNVNNAACCGCACAATAATAAACGGCGGTATCCTCAGGTTTCAG
		VNNVNNTGCATTACAATAATAAACGGCGGTATCCTCAGGTTTCAG
		VNNVNNVNNVNNVNNVNNTGCCGCACAATAATAAACGGCGGTATC
		VNNVNNVNNVNNVNNVNNACGCGCACAATAATAAACGGCGGTATC
		VNNVNNVNNVNNVNNVNNTGTCGCACAATAATAAACGGCGGTATC
		VNNVNNVNNVNNVNNVNNAACCGCACAATAATAAACGGCGGTATC
		VNNVNNVNNVNNVNNVNNTGCATTACAATAATAAACGGCGGTATC
stage 3 PCR2 primers (CDR3 randomization)					cycling condition		95°C 1 mins, (95°C 15 s, 55°C 20 s, 65°C 40 s)X30, 65°C 2 mins
	sense	mixture of the following 10 primers at 57:14:13:8:8:57:14:13:8:8 ratio
		NNBNNBNNBNNBGACTATTGGGGTCAGGGCACACAAGTCACGGTC
		NNBNNBNNBNNBAACTATTGGGGTCAGGGCACACAAGTCACGGTC
		NNBNNBNNBNNBGGCTATTGGGGTCAGGGCACACAAGTCACGGTC
		NNBNNBNNBNNBGAGTATTGGGGTCAGGGCACACAAGTCACGGTC
		NNBNNBNNBNNBGACTCTTGGGGTCAGGGCACACAAGTCACGGTC
		NNBNNBNNBNNBNNBNNBNNBGACTATTGGGGTCAGGGCACACAA
		NNBNNBNNBNNBNNBNNBNNBAACTATTGGGGTCAGGGCACACAA
		NNBNNBNNBNNBNNBNNBNNBGGCTATTGGGGTCAGGGCACACAA
		NNBNNBNNBNNBNNBNNBNNBGAGTATTGGGGTCAGGGCACACAA
		NNBNNBNNBNNBNNBNNBNNBGACTCTTGGGGTCAGGGCACACAA
	antisense	GCGGCCGCTCCGCAGCTTTTGCTGCGGAGCGGCCGCGCCAAGCTCTAGCTAGAGGTCGAC
Primers for ribosome display and in vitro selection
DNA recovery primer pair					cycling condition		95°C 1 mins, (95°C 15 s, 65°C 15 s, 72°C 20 s)XN, 72°C 10 s
	sense	AAACTAATACGACTCACTATAGGGTCTAGAAATAATTTTGTTTAACTTTAAGAAGGAG
	antisense	ATAGCTGGCGTAGTTATATGAGAAGATG
reverse transcription primer
	CCAGTCGCTATAGCTGGCGTAGTTATATGAG
Primers for sequencing library generation
Primers for first PCR					cycling condition		95°C 1 mins, (95°C 15 s, 60°C 15 s, 72°C 20 s)X4, 72°C 1 mins
	sense	mixture of the following 8 primers at equal molar ratio
		ACACGACGCTCTTCCGATCTNNCTTTAAGAAGGAGATATACCATG
		ACACGACGCTCTTCCGATCTNNNNCTTTAAGAAGGAGATATACCATG
		ACACGACGCTCTTCCGATCTNNNNNNCTTTAAGAAGGAGATATACCATG
		ACACGACGCTCTTCCGATCTNNNNNNNNCTTTAAGAAGGAGATATACCATG
		ACACGACGCTCTTCCGATCTNNNNNNNNNNCTTTAAGAAGGAGATATACCATG
		ACACGACGCTCTTCCGATCTNNNNNNNNNNNCTTTAAGAAGGAGATATACCATG
		ACACGACGCTCTTCCGATCTNNNNNNNNNNNNCTTTAAGAAGGAGATATACCATG
		ACACGACGCTCTTCCGATCTNNNNNNNNNNNNNCTTTAAGAAGGAGATATACCATG
	antisense	mixture of the following 8 primers at equal molar ratio, or use subsets for multiplexing samples, underlined sequences are indexes
		CAGACGTGTGCTCTTCCGATCTGCTTCTGAAATCAGTTTCTGTTC
		CAGACGTGTGCTCTTCCGATCTAACTTCTGAAATCAGTTTCTGTTC
		CAGACGTGTGCTCTTCCGATCTTCGCTTCTGAAATCAGTTTCTGTTC
		CAGACGTGTGCTCTTCCGATCTCGTACTTCTGAAATCAGTTTCTGTTC
		CAGACGTGTGCTCTTCCGATCTCTTGGCTTCTGAAATCAGTTTCTGTTC
		CAGACGTGTGCTCTTCCGATCTACCAACGCTTCTGAAATCAGTTTCTGTTC
		CAGACGTGTGCTCTTCCGATCTGGATCTAGCTTCTGAAATCAGTTTCTGTTC
		CAGACGTGTGCTCTTCCGATCTTAGCTGCTCCTTCTGAAATCAGTTTCTGTTC
Primers for second PCR					cycling condition		95°C 1 mins, (95°C 15 s, 65°C 15 s, 72°C 20 s)XN, 72°C 20 s
	sense	AATGATACGGCGACCACCGAGATCTACACTCTTTCCCTACACGACGCTCTTCCGATCT
	antisense	CAAGCAGAAGACGGCATACGAGATGTGACTGGAGTTCAGACGTGTGCTCTTCCGATCT
