# Supplementary material for: A cell-free nanobody engineering platform rapidly generates SARS-CoV-2 neutralizing nanobodies
Source: Nat Commun. 2021 Sep 17;12:5506. doi: 10.1038/s41467-021-25777-z (PMC8448731; doi:10.1038/s41467-021-25777-z)
Supplement: Supplementary file 5 — Supplementary Data 4 [file 41467_2021_25777_MOESM5_ESM.xls]

## Sheet: all CDR unique
cluster_ID	cluster_size	CDR1 representative	CDR2 representative	CDR3 representative	CDR1_consensus	CDR2_consensus	CDR3_consensus	CDR1_score	CDR2_score	CDR3_score	total_score	CDR1_unique	CDR2_unique	CDR3_unique	Notes	Notes	Notes
17	991	YSCDTVR	IVSGW	QLVANTRLPVAVM	Y99B00.S99B00.C99C99.D99B00.T99B00.V99B00.R99R99.	I99B00.V99B00.S99B00.G99B00.W99W99.	B00	21	15	0	36	Yes	Yes	Yes	SR9	non-binder
22	679	DCHVLWR	LDGLF	MPFF	D99D99.C99B00.H99B00.V99B00.L99L99.W99B00.R99B00.	L99B00.D99B00.G99B00.L99B00.F99B00.	B00	21	15	0	36	Yes	Yes	Yes	SR6	weak binder	Neutralizer
112	574	AIVHVFA	LDNDA	TIFMDSDLG	A99B00.I99I99.V99B00.H99B00.V99V99.F99B00.A99B00.	L99L99.D99D99.N99B00.D99D99.A99A99.	T67B00.I59B00.F60B00.M58B00.D59B00.S82B00.D58B00.L58B00.G59B00.	21	15	19	55	Yes	Yes	Yes	SR12	strong binder	Neutralizer
67	393	DYCMDCF	PYSFK	NPLDPNWTNS	D99D99.Y99B00.C99C99.M99M99.D99D99.C99B00.F99F99.	P99B00.Y99B00.S99B00.F99B00.K99B00.	B00B00.P35B00.L47B00.I40B00.B00B00.B00B00.B00B00.T51B00.B00B00.S39B00.	21	15	11	47	Yes	Yes	Yes	SR8	weak binder	Neutralizer
33	316	PYCMGNQ	QMSRQ	LRSFLE	P99B00.Y97B00.C99B00.M99B00.G99B00.N98B00.Q99B00.	Q99B00.M99B00.S99B00.R98B00.Q99B00.	L99B00.R99B00.S99B00.F99B00.L99B00.E99B00.	21	15	18	54	Yes	Yes	Yes	SR5	non-binder
129	225	WFQRQVY	RTLDS	ICYNRRDVML	W99W99.F99F99.Q98B00.R99R99.Q99B00.V99B00.Y99Y99.	R99B00.T99T99.L99B00.D99D99.S99S99.	I99B00.C99B00.Y99Y99.N99B00.R99B00.R99B00.D99B00.V98B00.M99B00.L99B00.	21	15	30	66	Yes	Yes	Yes	SR14	weak binder
278	202	FQLSCYC	QHAFR	AETPNILVYE	F99F99.Q99B00.L99L99.S99S99.C99C99.Y99B00.C99C99.	Q99Q99.H99H99.A99B00.F99F99.R99R99.	B00	21	15	0	36	Yes	Yes	Yes	SR4	weak binder	Neutralizer
75	198	VCGIVSR	FMNFI	FTRFTH	V99V99.C99C99.G99G99.I99I99.V99V99.S99S99.R98B00.	F99F99.M99B00.N99N99.F99B00.I99I99.	F99B00.T99B00.R99B00.F99B00.T99T99.H99B00.	21	15	18	54	Yes	Yes	Yes	SR10	non-binder
90	185	IGLTWVC	TWNAS	FTSAVH	I96B00.G99B00.L99B00.T99T99.W99B00.V98B00.C99B00.	T99B00.W99B00.N99N99.A99A99.S99S99.	F99F99.T99T99.S99S99.A99B00.V99V99.H99B00.	21	15	18	54	Yes	Yes	Yes	SR3	non-binder
7	172	KTGRSVI	RGDDT	VYFVNDCIV	K98B00.T98B00.G99B00.R99B00.S98B00.V98B00.I97B00.	R99B00.G99B00.D99B00.D98B00.T99B00.	V83B00.Y83B00.F83B00.V83B00.N83B00.D83B00.C83B00.I83B00.V83B00.	21	15	27	63	Yes	Yes	Yes	SR1	strong binder	Neutralizer
227	164	AFGSNVF	PHHTV	AIYRNASVL	A99B00.F99F99.G99G99.S99B00.N98B00.V99V99.F99B00.	P99P99.H99H99.H99H99.T99T99.V99B00.	A99B00.I99I99.Y99Y99.R99B00.N99B00.A99A99.S99S99.V99B00.L99B00.	21	15	27	63	Yes	Yes	Yes	SR2	strong binder	Neutralizer
82	162	IRHDFLL	FGGRR	SLFGEDLSVR	I98B00.R98B00.H99H99.D98B00.F99F99.L99B00.L99L99.	F99F99.G99G99.G99G99.R99R99.R99R99.	S52B00.L53B00.F52B00.G52B00.E52B00.D61B00.L79B00.S52B00.V52B00.R80B00.	21	15	20	56	Yes	Yes	Yes	SR11	weak binder
163	156	IGERCLF	AFSFR	LDTAALFPEF	I98B00.G99B00.E99E99.R99B00.C99C99.L99L99.F99F99.	A99A99.F99F99.S99S99.F99F99.R99R99.	L98B00.D86B00.T99B00.A87B00.A86B00.L86B00.F86B00.P99B00.E99B00.F86B00.	21	15	30	66	Yes	Yes	Yes
120	154	IFSGCVF	RSSQG	MCLDGCYIC	I97B00.F99B00.S99S99.G99G99.C99C99.V99B00.F99F99.	R99B00.S99S99.S99S99.Q99B00.G99G99.	M99B00.C98B00.L99B00.D99B00.G99B00.C98B00.Y98B00.I99B00.C99B00.	21	15	27	63	Yes	Yes	Yes	SR13	weak binder
46	132	CNARQVY	RGPED	AYLGEDMSCS	C98B00.N96B00.A99B00.R99B00.Q99B00.V99B00.Y98B00.	R99R99.G99B00.P99B00.E98B00.D98B00.	A99A99.Y99B00.L99L99.G99G99.E99E99.D99D99.M99B00.S99S99.C99C99.S99S99.	21	15	30	66	Yes	Yes	Yes	SR7	weak binder
210	124	FKLPCL	DHGGR	VFIVKYEEELLVE	F98B00.K95B00.L99L99.P99P99.C99C99.L99L99.	D99D99.H99B00.G99G99.G99G99.R99B00.	V99V99.F99F99.I99I99.V99V99.K99K99.Y99Y99.E99E99.E99E99.E99E99.L99B00.L99L99.V99V99.E99E99.	18	15	39	72	Yes	Yes	Yes
137	118	IWMGTRV	GCYGT	LTRPPFDPLW	I96B00.W99B00.M98B00.G99B00.T98B00.R99B00.V98B00.	G99G99.C99B00.Y98B00.G99G99.T99T99.	L99L99.T99T99.R99R99.P99P99.P99P99.F99F99.D99D99.P99P99.L99L99.W99W99.	21	15	30	66	Yes	Yes	Yes
29	116	IMIGTQS	ANEMF	ITAMGW	I97B00.M99M99.I98B00.G99G99.T99T99.Q99B00.S99S99.	A99A99.N99N99.E99E99.M99M99.F99F99.	B00	21	15	0	36	Yes	Yes	Yes
54	115	ALCRRVY	CAGWR	AVFASDGNVV	A99A99.L99L99.C99C99.R99R99.R99R99.V99B00.Y98B00.	C99C99.A99A99.G99G99.W99W99.R99R99.	A99A99.V99V99.F99F99.A99A99.S99B00.D99D99.G99B00.N99N99.V99V99.V99V99.	21	15	30	66	Yes	Yes	Yes
71	108	LCLSVLA	GSAAA	WLLTYSHDVM	L99L99.C99B00.L99L99.S99S99.V99V99.L99L99.A99A99.	G99G99.S99S99.A99A99.A99A99.A99A99.	W99W99.L99L99.L99L99.T99T99.Y99B00.S99S99.H99H99.D99D99.V99V99.M99M99.	21	15	30	66	Yes	Yes	Yes
189	100	TACGLLG	SVTSF	VCSCMY	T99T99.A99A99.C99C99.G99G99.L99L99.L99L99.G99G99.	S99S99.V99V99.T99T99.S99S99.F99B00.	V99B00.C99B00.S99S99.C99B00.M99B00.Y99B00.	21	15	18	54	Yes	Yes	Yes
62	99	VLGVTIS	LSFDV	RTRFGH	V99V99.L99L99.G98B00.V98B00.T97B00.I98B00.S98B00.	L98B00.S99S99.F99F99.D99D99.V99V99.	R99R99.T99T99.R99R99.F99F99.G99G99.H98B00.	21	15	18	54	Yes	Yes	Yes
209	92	ASFYNTM	SVSHV	KVVGVA	A99A99.S99S99.F99F99.Y99Y99.N99N99.T99T99.M97B00.	S99S99.V99V99.S99S99.H99H99.V99V99.	K98B00.V98B00.V98B00.G98B00.V98B00.A98B00.	21	15	18	54	Yes	Yes	Yes
213	90	ATNFCVQ	TFDDY	SLSPDCLHIS	A99A99.T99T99.N94B00.F99F99.C99C99.V99V99.Q99Q99.	T98B00.F99F99.D99D99.D98B00.Y99Y99.	S92B00.L92B00.S92B00.P91B00.D93B00.C91B00.L92B00.H91B00.I91B00.S93B00.	21	15	30	66	Yes	Yes	Yes
134	87	FWSNAIF	SSA	IDCYGV	F99F99.W99W99.S99S99.N99N99.A99A99.I99I99.F99F99.	S99S99.S99S99.A99A99.	I99I99.D99D99.C98B00.Y99Y99.G98B00.V99V99.	21	9	18	48	Yes	Yes	Yes
24	87	RLLRLVY	TCVGA	ILFDTNVN	R99R99.L99L99.L99L99.R99R99.L99L99.V99V99.Y99Y99.	T99T99.C99C99.V99V99.G99G99.A99A99.	I99I99.L99L99.F99F99.D99D99.T99T99.N98B00.V99V99.N99N99.	21	15	24	60	Yes	Yes	Yes
65	83	LRSVVF	TIALD	VIYNGCYTM	L99L99.R97B00.S97B00.V98B00.V98B00.F98B00.	T98B00.I98B00.A98B00.L97B00.D98B00.	V93B00.I90B00.Y90B00.N90B00.G90B00.C90B00.Y90B00.T95B00.M90B00.	18	15	27	60	Yes	Yes	Yes
180	82	MKCIHAG	LDSSW	FVGCHYSNYYDFA	M98B00.K96B00.C99C99.I99I99.H99H99.A99A99.G99G99.	L98B00.D99D99.S99S99.S99S99.W99W99.	F98B00.V98B00.G98B00.C98B00.H98B00.Y98B00.S98B00.N98B00.Y98B00.Y98B00.D98B00.F97B00.A98B00.	21	15	39	75	Yes	Yes	Yes
378	82	WVTFMVF	QVTGH	CQNVAKSAWYAVG	W99W99.V99V99.T97B00.F99F99.M99M99.V99V99.F99F99.	Q99Q99.V99V99.T99T99.G99G99.H99H99.	B00	21	15	0	36	Yes	Yes	Yes
240	78	RSVG	RCVSD	WLLTPGCIR	R99R99.S99S99.V99V99.G99G99.	R99R99.C99C99.V99V99.S99S99.D99D99.	W70B00.L70B00.L70B00.T70B00.P69B00.G70B00.C70B00.I70B00.R70B00.	12	15	18	45	Yes	Yes	Yes
214	77	RARNIVY	LGEGL	HRFDTTLMCVVRA	R99R99.A98B00.R98B00.N98B00.I99I99.V99V99.Y99Y99.	L99L99.G99G99.E99E99.G99G99.L99L99.	H99H99.R99R99.F99F99.D99D99.T99T99.T99T99.L99L99.M99M99.C99C99.V99V99.V99V99.R99R99.A99A99.	21	15	39	75	Yes	Yes	Yes
397	77	FPCSYVF	CVTGI	TNNTLR	F98B00.P98B00.C98B00.S98B00.Y98B00.V98B00.F98B00.	C99C99.V99V99.T99T99.G99G99.I99I99.	T99T99.N99N99.N99N99.T99T99.L99L99.R99R99.	21	15	18	54	Yes	Yes	Yes
133	75	SRCALVV	SVTCS	INNELN	S99S99.R99R99.C99C99.A99A99.L99L99.V99V99.V99V99.	S99S99.V99V99.T99T99.C99C99.S99S99.	I97B00.N97B00.N97B00.E97B00.L97B00.N97B00.	21	15	18	54	Yes	Yes	Yes
39	75	YVMMWCE	PRNFD	LVCPGS	Y99Y99.V99V99.M98B00.M99M99.W99W99.C99C99.E98B00.	P99P99.R98B00.N99N99.F99F99.D99D99.	L99L99.V99V99.C99C99.P99P99.G99G99.S99S99.	21	15	18	54	Yes	Yes	Yes
501	73	VYVGSAT	AYLGY	QCSVIL	V99V99.Y95B00.V97B00.G99G99.S99S99.A99A99.T98B00.	A99A99.Y99Y99.L99L99.G99G99.Y99Y99.	Q98B00.C98B00.S99S99.V99V99.I99I99.L99L99.	21	15	18	54	Yes	Yes	Yes
78	71	IANKIVF	QSTGV	VRFRTHGAVT	I98B00.A99A99.N97B00.K99K99.I99I99.V99V99.F99F99.	Q99Q99.S98B00.T99T99.G99G99.V99V99.	V98B00.R98B00.F98B00.R98B00.T98B00.H98B00.G98B00.A98B00.V98B00.T98B00.	21	15	30	66	Yes	Yes	Yes
116	70	FLFRVVH	ISSGG	HFFTADLSVV	F99F99.L99L99.F99F99.R99R99.V99V99.V99V99.H99H99.	I99I99.S99S99.S99S99.G99G99.G99G99.	H99H99.F99F99.F98B00.T99T99.A99A99.D99D99.L99L99.S99S99.V99V99.V99V99.	21	15	30	66	Yes	Yes	Yes
95	68	SVYGPSN	IAAQV	RTVTPNYMID	S95B00.V99V99.Y99Y99.G99G99.P98B00.S99S99.N98B00.	I99I99.A99A99.A99A99.Q99Q99.V99V99.	R97B00.T97B00.V97B00.T97B00.P97B00.N97B00.Y97B00.M97B00.I97B00.D97B00.	21	15	30	66	Yes	Yes	Yes
228	65	HFVRIMA	NRHSC	YLLDAHSTCN	H98B00.F98B00.V99V99.R98B00.I98B00.M98B00.A96B00.	N99N99.R99R99.H99H99.S99S99.C98B00.	Y99Y99.L99L99.L99L99.D99D99.A99A99.H99H99.S99S99.T99T99.C99C99.N99N99.	21	15	30	66	Yes	Yes	Yes
148	64	GLYVSIV	NTRQW	NPHLHPHLS	G98B00.L99L99.Y99Y99.V99V99.S99S99.I98B00.V99V99.	N99N99.T99T99.R99R99.Q99Q99.W99W99.	N98B00.P99P99.H98B00.L99L99.H98B00.P98B00.H98B00.L98B00.S98B00.	21	15	27	63	Yes	Yes	Yes
60	64	LVLSYFT	AQDRG	LYNLFE	L99L99.V99V99.L99L99.S99S99.Y99Y99.F99F99.T99T99.	A99A99.Q99Q99.D99D99.R99R99.G99G99.	L96B00.Y98B00.N98B00.L98B00.F98B00.E98B00.	21	15	18	54	Yes	Yes	Yes
315	63	GLYWQND	RYPCY	IPCRWFWIE	G99G99.L99L99.Y99Y99.W99W99.Q99Q99.N99N99.D99D99.	R99R99.Y98B00.P99P99.C99C99.Y99Y99.	I99I99.P99P99.C99C99.R99R99.W99W99.F99F99.W99W99.I99I99.E99E99.	21	15	27	63	Yes	Yes	Yes
14	62	LLAVPVD	WCGLS	IRRASFTFYW	L98B00.L96B00.A98B00.V98B00.P96B00.V99V99.D96B00.	W98B00.C98B00.G98B00.L98B00.S98B00.	I99I99.R99R99.R99R99.A99A99.S99S99.F99F99.T99T99.F95B00.Y95B00.W95B00.	21	15	30	66	Yes	Yes	Yes
259	62	ACCDAH	ATPSA	IQWHARGRY	A99A99.C99C99.C98B00.D96B00.A99A99.H98B00.	A99A99.T99T99.P99P99.S99S99.A99A99.	I98B00.Q98B00.W98B00.H98B00.A98B00.R98B00.G98B00.R98B00.Y98B00.	18	15	27	60	Yes	Yes	Yes
290	62	TGFCHYW	ASSSR	ADMYFF	T98B00.G98B00.F96B00.C98B00.H98B00.Y98B00.W98B00.	A99A99.S99S99.S99S99.S99S99.R99R99.	A99A99.D98B00.M99M99.Y99Y99.F99F99.F99F99.	21	15	18	54	Yes	Yes	Yes
474	62	HSAHASQ	RSAAN	PWALDPAFRA	H98B00.S98B00.A98B00.H98B00.A98B00.S98B00.Q96B00.	R99R99.S99S99.A98B00.A99A99.N99N99.	P99P99.W99W99.A99A99.L99L99.D99D99.P99P99.A99A99.F99F99.R98B00.A98B00.	21	15	30	66	Yes	Yes	Yes
485	60	VLLRRVF	CNNHS	HTLSNKFFVN	V99V99.L99L99.L99L99.R99R99.R99R99.V99V99.F99F99.	C99C99.N98B00.N99N99.H98B00.S99S99.	H96B00.T98B00.L98B00.S98B00.N51D46.K51N46.F51Y46.F50S46.V51I46.N51I46.	21	15	23	59	Yes	Yes	Yes
52	60	VTRGLLN	ASMLT	NIFSDTESVR	V99V99.T99T99.R99R99.G99G99.L99L99.L99L99.N98B00.	A99A99.S99S99.M99M99.L98B00.T99T99.	N99N99.I99I99.F99F99.S99S99.D99D99.T99T99.E99E99.S99S99.V99V99.R99R99.	21	15	30	66	Yes	Yes	Yes
147	57	GVAQVVF	VDAMN	FRLQSPGLVT	G98B00.V98B00.A98B00.Q98B00.V99V99.V98B00.F98B00.	V99V99.D99D99.A99A99.M99M99.N99N99.	F99F99.R99R99.L99L99.Q99Q99.S99S99.P99P99.G98B00.L99L99.V99V99.T99T99.	21	15	30	66	Yes	Yes	Yes
30	57	TFCMFVC	SYSEG	WISCTQ	T98B00.F99F99.C99C99.M99M99.F99F99.V99V99.C99C99.	S99S99.Y99Y99.S99S99.E99E99.G99G99.	W99W99.I99I99.S99S99.C99C99.T98B00.Q98B00.	21	15	18	54	Yes	Yes	Yes
170	56	LRCDSAS	LGG	HTINRYAPWLGCA	L99L99.R99R99.C99C99.D99D99.S99S99.A99A99.S99S99.	L99L99.G99G99.G99G99.	H99H99.T99T99.I99I99.N99N99.R99R99.Y99Y99.A99A99.P99P99.W99W99.L99L99.G99G99.C99C99.A99A99.	21	9	39	69	Yes	Yes	Yes
273	56	TLRSCVN	SGSVH	MCLTLTWSIA	T98B00.L98B00.R98B00.S98B00.C98B00.V98B00.N98B00.	S98B00.G98B00.S98B00.V98B00.H98B00.	M57H42.C57R42.L57F42.T57V42.L57C42.T57G42.W57S42.S57V42.I57R42.A57B42.	21	15	20	56	Yes	Yes	Yes
286	56	R	PHNLG	MNHAYPIFGLADD	R99R99.	P99P99.H99H99.N99N99.L99L99.G98B00.	M99M99.N99N99.H99H99.A99A99.Y99Y99.P99P99.I99I99.F99F99.G99G99.L99L99.A99A99.D99D99.D99D99.	3	15	39	57	Yes	Yes	Yes
199	55	VIFRESF	PGAYR	FDPTSGTLAV	V99V99.I99I99.F99F99.R99R99.E99E99.S99S99.F99F99.	P99P99.G98B00.A99A99.Y99Y99.R98B00.	B00	21	15	0	36	Yes	Yes	Yes
42	55	RCGSVVF	ISGEF	CYYVNHGCCV	R99R99.C99C99.G99G99.S98B00.V99V99.V99V99.F99F99.	I99I99.S99S99.G99G99.E98B00.F99F99.	C99C99.Y99Y99.Y99Y99.V99V99.N99N99.H99H99.G99G99.C99C99.C99C99.V99V99.	21	15	30	66	Yes	Yes	Yes
165	54	GILLRTC	FRLAL	TPWPAFIGLV	G99G99.I99I99.L99L99.L99L99.R99R99.T99T99.C99C99.	F99F99.R99R99.L99L99.A99A99.L99L99.	T99T99.P99P99.W98B00.P99P99.A99A99.F99F99.I99I99.G99G99.L99L99.V99V99.	21	15	30	66	Yes	Yes	Yes
187	54	SLRLVVY	RCGGL	SNLTSNSTGNEVT	S94B00.L99L99.R99R99.L99L99.V99V99.V99V99.Y99Y99.	R99R99.C99C99.G99G99.G98B00.L99L99.	B00	21	15	0	36	Yes	Yes	Yes
211	54	FVIPRYA	YMLRC	IDPTPAVVNL	F99F99.V98B00.I96B00.P99P99.R98B00.Y98B00.A99A99.	Y98B00.M99M99.L99L99.R98B00.C99C99.	I99I99.D98B00.P99P99.T99T99.P99P99.A99A99.V98B00.V99V99.N99N99.L99L99.	21	15	30	66	Yes	Yes	Yes
266	54	PVFRCVY	NDIND	ISLQTNGSLQ	P99P99.V99V99.F99F99.R99R99.C99C99.V99V99.Y99Y99.	N99N99.D99D99.I99I99.N99N99.D99D99.	I51A48.S51A46.L51Y46.Q51L46.T98B00.N51P46.G53F46.S98B00.L51V48.Q51C46.	21	15	22	58	Yes	Yes	Yes
388	54	VCRGVVA	DCHSD	FCLDTRSAAITVC	V99V99.C99C99.R99R99.G99G99.V96B00.V98B00.A99A99.	D99D99.C99C99.H98B00.S99S99.D99D99.	B00	21	15	0	36	Yes	Yes	Yes
256	53	WGYRMRV	HPSCV	VYLVGNTMV	W99W99.G99G99.Y99Y99.R99R99.M99M99.R99R99.V99V99.	H99H99.P99P99.S99S99.C99C99.V99V99.	V99V99.Y99Y99.L99L99.V99V99.G99G99.N99N99.T99T99.M98B00.V99V99.	21	15	27	63	Yes	Yes	Yes
91	53	RLRHVVF	TTACG	ALYHPMHSVL	R99R99.L98B00.R98B00.H99H99.V99V99.V99V99.F99F99.	T99T99.T99T99.A99A99.C99C99.G99G99.	A94B00.L92B00.Y96B00.H94B00.P94B00.M94B00.H94B00.S94B00.V94B00.L96B00.	21	15	30	66	Yes	Yes	Yes
93	52	VLGILST	SFD	ATRWSS	V99V99.L99L99.G99G99.I99I99.L99L99.S99S99.T99T99.	S98B00.F99F99.D99D99.	A99A99.T99T99.R99R99.W99W99.S99S99.S99S99.	21	9	18	48	Yes	Yes	Yes
141	51	DFANIHG	MYGEY	HIITSSFSGIESR	D98B00.F98B00.A98B00.N98B00.I98B00.H98B00.G96B00.	M98B00.Y98B00.G98B00.E98B00.Y98B00.	H99H99.I99I99.I99I99.T99T99.S99S99.S99S99.F98B00.S99S99.G99G99.I99I99.E99E99.S99S99.R99R99.	21	15	39	75	Yes	Yes	Yes
292	50	LDRAVL	DCGHQ	YRLTHDKVVS	L99L99.D98B00.R98B00.A98B00.V99V99.L98B00.	D99D99.C99C99.G99G99.H98B00.Q99Q99.	Y99Y99.R99R99.L99L99.T99T99.H99H99.D98B00.K99K99.V99V99.V99V99.S99S99.	18	15	30	63	Yes	Yes	Yes
175	49	ARDRLLG	ISFRL	WTEYSS	A99A99.R99R99.D99D99.R99R99.L99L99.L99L99.G99G99.	I97B00.S99S99.F99F99.R99R99.L99L99.	W99W99.T99T99.E99E99.Y99Y99.S99S99.S97B00.	21	15	18	54	Yes	Yes	Yes
202	49	MPAFGGR	TCNCW	FNLPTFYSFA	M97B00.P97B00.A95B00.F97B00.G99G99.G97B00.R97B00.	T99T99.C99C99.N99N99.C99C99.W99W99.	F99F99.N99N99.L99L99.P99P99.T99T99.F99F99.Y99Y99.S99S99.F99F99.A99A99.	21	15	30	66	Yes	Yes	Yes
277	49	HSQHVFY	AYDAN	GIFEMFGCR	H99H99.S99S99.Q99Q99.H97B00.V99V99.F99F99.Y99Y99.	A99A99.Y99Y99.D99D99.A99A99.N99N99.	G99G99.I99I99.F99F99.E99E99.M97B00.F99F99.G99G99.C99C99.R99R99.	21	15	27	63	Yes	Yes	Yes
56	49	LGSGLLF	GCFNL	SALSSENDVR	L99L99.G99G99.S99S99.G99G99.L99L99.L99L99.F99F99.	G99G99.C99C99.F99F99.N99N99.L99L99.	S99S99.A99A99.L97B00.S99S99.S97B00.E99E99.N99N99.D99D99.V99V99.R99R99.	21	15	30	66	Yes	Yes	Yes
118	48	HTTRRIY	VDARC	VYFAGEGPV	H99H99.T99T99.T97B00.R99R99.R99R99.I99I99.Y99Y99.	V99V99.D99D99.A99A99.R99R99.C99C99.	V99V99.Y97B00.F99F99.A99A99.G99G99.E99E99.G99G99.P99P99.V99V99.	21	15	27	63	Yes	Yes	Yes
293	48	VFGIVRS	ITNSH	ISRFTT	V99V99.F99F99.G99G99.I99I99.V99V99.R99R99.S99S99.	I99I99.T97B00.N99N99.S99S99.H99H99.	I97B00.S99S99.R97B00.F97B00.T97B00.T97B00.	21	15	18	54	Yes	Yes	Yes
340	48	HLDALVY	SNMHT	RTAFHDHWN	H99H99.L97B00.D99D99.A99A99.L97B00.V99V99.Y99Y99.	S99S99.N99N99.M97B00.H99H99.T99T99.	R99R99.T99T99.A99A99.F99F99.H99H99.D99D99.H99H99.W99W99.N99N99.	21	15	27	63	Yes	Yes	Yes
371	48	QAIVVSW	FGKHG	LIFDIHGYGF	Q99Q99.A99A99.I97B00.V99V99.V99V99.S97B00.W99W99.	F99F99.G99G99.K99K99.H99H99.G99G99.	L99L99.I99I99.F99F99.D99D99.I99I99.H99H99.G99G99.Y97B00.G99G99.F99F99.	21	15	30	66	Yes	Yes	Yes
157	47	SFRGLRW	VRLSC	HPIVCDLWV	S97B00.F99F99.R95B00.G99G99.L99L99.R99R99.W99W99.	V99V99.R99R99.L99L99.S99S99.C99C99.	H99H99.P99P99.I99I99.V99V99.C99C99.D99D99.L99L99.W99W99.V99V99.	21	15	27	63	Yes	Yes	Yes
534	47	RLVNVVY	AGNSW	CVFDTADVR	R99R99.L99L99.V99V99.N99N99.V99V99.V99V99.Y97B00.	A99A99.G99G99.N99N99.S99S99.W99W99.	C91B00.V87B00.F91B00.D91B00.T93B00.A91B00.D93B00.V95B00.R91B00.	21	15	27	63	Yes	Yes	Yes
152	46	DPRGLVY	CSTSC	AYCRQLLVT	D99D99.P99P99.R99R99.G99G99.L99L99.V99V99.Y95B00.	C99C99.S99S99.T99T99.S99S99.C99C99.	A99A99.Y99Y99.C99C99.R99R99.Q99Q99.L99L99.L99L99.V97B00.T99T99.	21	15	27	63	Yes	Yes	Yes
270	46	NSIVCCA	FRGTV	AHPSAD	N97B00.S99S99.I99I99.V99V99.C99C99.C99C99.A99A99.	F99F99.R99R99.G99G99.T99T99.V99V99.	A99A99.H99H99.P99P99.S99S99.A99A99.D99D99.	21	15	18	54	Yes	Yes	Yes
314	46	HYPDARW	LATVV	THYSPYFSRC	H99H99.Y99Y99.P99P99.D97B00.A99A99.R99R99.W99W99.	L99L99.A97B00.T99T99.V97B00.V99V99.	T99T99.H99H99.Y99Y99.S99S99.P99P99.Y99Y99.F99F99.S99S99.R97B00.C99C99.	21	15	30	66	Yes	Yes	Yes
64	46	SCWQWHR	RSFSD	FCVGYH	S99S99.C99C99.W99W99.Q99Q99.W99W99.H97B00.R99R99.	R99R99.S99S99.F99F99.S99S99.D99D99.	F99F99.C99C99.V99V99.G99G99.Y99Y99.H99H99.	21	15	18	54	Yes	Yes	Yes
200	45	NPVDIQC	HRLMA	ESTSYF	N99N99.P97B00.V99V99.D99D99.I99I99.Q97B00.C99C99.	H99H99.R99R99.L99L99.M99M99.A99A99.	B00	21	15	0	36	Yes	Yes	Yes
3	45	VRGLVLN	RSG	PIHFLNRTV	V99V99.R99R99.G99G99.L99L99.V99V99.L99L99.N97B00.	R99R99.S99S99.G99G99.	P99P99.I99I99.H99H99.F99F99.L99L99.N99N99.R99R99.T99T99.V99V99.	21	9	27	57	Yes	Yes	Yes
382	45	ITHSLVY	NNGKW	VFLSGDSVCH	I97B00.T99T99.H99H99.S99S99.L99L99.V99V99.Y99Y99.	N99N99.N99N99.G99G99.K99K99.W99W99.	V99V99.F88B00.L88B00.S99S99.G88B00.D88B00.S88B00.V88B00.C88B00.H88B00.	21	15	30	66	Yes	Yes	Yes
408	45	MGTSLSG	CGALL	YNLSTV	M97B00.G99G99.T97B00.S99S99.L99L99.S99S99.G99G99.	C99C99.G99G99.A99A99.L99L99.L99L99.	B00	21	15	0	36	Yes	Yes	Yes
108	44	VNCLVW	FWDGR	GPDFVV	V99V99.N97B00.C99C99.L99L99.V99V99.W99W99.	F99F99.W99W99.D99D99.G99G99.R99R99.	G88B00.P88B00.D88B00.F88B00.V88B00.V99V99.	18	15	18	51	Yes	Yes	Yes
276	44	APCVLLS	RGVHH	HEGACRRLLDQSA	A99A99.P99P99.C99C99.V99V99.L99L99.L99L99.S99S99.	R99R99.G99G99.V99V99.H99H99.H99H99.	H99H99.E99E99.G99G99.A99A99.C99C99.R99R99.R99R99.L99L99.L99L99.D99D99.Q99Q99.S99S99.A99A99.	21	15	39	75	Yes	Yes	Yes
424	44	AMTGVYM	PGTGF	AHLISK	A99A99.M99M99.T97B00.G99G99.V99V99.Y99Y99.M99M99.	P99P99.G99G99.T99T99.G99G99.F99F99.	A99A99.H99H99.L99L99.I97B00.S99S99.K99K99.	21	15	18	54	Yes	Yes	Yes
142	43	LHHRVVF	PACSD	AVCLDHLVIH	L99L99.H93B00.H99H99.R99R99.V99V99.V99V99.F99F99.	P99P99.A99A99.C99C99.S99S99.D99D99.	A99A99.V93B00.C93B00.L93B00.D93B00.H93B00.L93B00.V93B00.I93B00.H93B00.	21	15	30	66	Yes	Yes	Yes
425	43	EMSRIVY	SGACL	IKIQGEELA	E99E99.M99M99.S97B00.R99R99.I99I99.V99V99.Y99Y99.	S99S99.G97B00.A99A99.C99C99.L99L99.	I99I99.K99K99.I99I99.Q99Q99.G99G99.E97B00.E99E99.L99L99.A99A99.	21	15	27	63	Yes	Yes	Yes
237	42	R	PHNLG	IHYGAK	R99R99.	P99P99.H99H99.N99N99.L99L99.G99G99.	I99I99.H99H99.Y99Y99.G99G99.A99A99.K99K99.	3	15	18	36	Yes	Yes	Yes
375	42	RLPCVVF	SGSIV	HTFLST	R99R99.L99L99.P99P99.C99C99.V99V99.V99V99.F99F99.	S99S99.G99G99.S99S99.I99I99.V99V99.	H99H99.T99T99.F99F99.L99L99.S99S99.T99T99.	21	15	18	54	Yes	Yes	Yes
155	41	RHFHIVA	GWQGI	YIFNQSNCCF	R99R99.H99H99.F99F99.H99H99.I97B00.V99V99.A99A99.	G99G99.W99W99.Q99Q99.G99G99.I99I99.	Y99Y99.I97B00.F97B00.N97B00.Q97B00.S97B00.N97B00.C97B00.C97B00.F97B00.	21	15	30	66	Yes	Yes	Yes
81	41	RNSGCVF	ACDSI	SYFGLRVVS	R97B00.N97B00.S99S99.G99G99.C99C99.V99V99.F99F99.	A99A99.C99C99.D99D99.S99S99.I99I99.	S87B00.Y95B00.F95B00.G87B00.L92B00.R87B00.V87B00.V87B00.S87B00.	21	15	27	63	Yes	Yes	Yes
177	40	GNFDVFS	TFSRG	LCCPVCVIV	G97B00.N99N99.F99F99.D99D99.V99V99.F99F99.S99S99.	T99T99.F99F99.S99S99.R99R99.G99G99.	L99L99.C99C99.C99C99.P99P99.V99V99.C99C99.V99V99.I99I99.V99V99.	21	15	27	63	Yes	Yes	Yes
242	40	NSNVVYA	TFLGN	IIPYASRLHY	N95B00.S97B00.N99N99.V99V99.V99V99.Y99Y99.A99A99.	T99T99.F99F99.L99L99.G99G99.N99N99.	I90B00.I90B00.P99P99.Y90B00.A90B00.S90B00.R90B00.L90B00.H90B00.Y90B00.	21	15	30	66	Yes	Yes	Yes
131	39	DKCAYIM	GVTIN	LTNECL	D97B00.K97B00.C99C99.A99A99.Y99Y99.I97B00.M97B00.	G99G99.V99V99.T99T99.I99I99.N99N99.	L99L99.T99T99.N99N99.E99E99.C99C99.L99L99.	21	15	18	54	Yes	Yes	Yes
317	39	AGCFVSN	FRSLQ	HTPDAS	A99A99.G99G99.C99C99.F99F99.V97B00.S99S99.N94B00.	F99F99.R99R99.S99S99.L99L99.Q99Q99.	H99H99.T99T99.P99P99.D99D99.A99A99.S99S99.	21	15	18	54	Yes	Yes	Yes
384	38	YYEALRG	IDSYS	KHFNTGLQRWIYV	Y99Y99.Y99Y99.E99E99.A99A99.L99L99.R99R99.G99G99.	I99I99.D97B00.S99S99.Y99Y99.S99S99.	K99K99.H99H99.F99F99.N99N99.T97B00.G99G99.L99L99.Q99Q99.R99R99.W99W99.I99I99.Y99Y99.V99V99.	21	15	39	75	Yes	Yes	Yes
470	38	VTTKQVY	MVLGS	VCLVGTSCV	V99V99.T99T99.T99T99.K99K99.Q99Q99.V99V99.Y97B00.	M99M99.V99V99.L99L99.G99G99.S99S99.	V99V99.C99C99.L99L99.V99V99.G99G99.T99T99.S99S99.C97B00.V97B00.	21	15	27	63	Yes	Yes	Yes
630	38	KVFLTVW	NDGHT	VSFQPRHPVV	K97B00.V99V99.F99F99.L99L99.T99T99.V99V99.W99W99.	N99N99.D99D99.G99G99.H99H99.T99T99.	V99V99.S99S99.F99F99.Q99Q99.P99P99.R99R99.H99H99.P99P99.V99V99.V99V99.	21	15	30	66	Yes	Yes	Yes
96	38	RARGKVF	CSGVD	IFYDRTDRLS	R97B00.A97B00.R97B00.G97B00.K97B00.V97B00.F97B00.	C99C99.S99S99.G99G99.V99V99.D99D99.	I99I99.F99F99.Y99Y99.D99D99.R99R99.T99T99.D99D99.R99R99.L99L99.S99S99.	21	15	30	66	Yes	Yes	Yes
111	37	LESLCG	VGAIR	WNYDCLGIS	L99L99.E99E99.S99S99.L99L99.C99C99.G99G99.	V99V99.G99G99.A99A99.I99I99.R99R99.	B00	18	15	0	33	Yes	Yes	Yes
32	37	RLMNEVF	RSAGT	AFYISFMVY	R99R99.L99L99.M99M99.N99N99.E99E99.V99V99.F99F99.	R99R99.S99S99.A99A99.G99G99.T99T99.	A99A99.F99F99.Y99Y99.I99I99.S99S99.F99F99.M99M99.V97B00.Y99Y99.	21	15	27	63	Yes	Yes	Yes
436	37	IYLEAYG	LYSFR	LQPTPSGWRE	I99I99.Y94B00.L99L99.E99E99.A99A99.Y99Y99.G99G99.	L99L99.Y99Y99.S99S99.F99F99.R99R99.	L99L99.Q99Q99.P99P99.T99T99.P99P99.S99S99.G99G99.W99W99.R99R99.E99E99.	21	15	30	66	Yes	Yes	Yes
614	37	SCIRWLS	EYVKF	LENPHIASKY	S99S99.C99C99.I99I99.R99R99.W99W99.L99L99.S99S99.	E99E99.Y99Y99.V99V99.K99K99.F99F99.	L97B00.E97B00.N97B00.P97B00.H97B00.I97B00.A97B00.S97B00.K97B00.Y97B00.	21	15	30	66	Yes	Yes	Yes
70	37	TVIPYS	CMFLH	PVPIPEESIT	T97B00.V97B00.I94B00.P97B00.Y97B00.S94B00.	C99C99.M99M99.F99F99.L99L99.H99H99.	P99P99.V86B00.P86B00.I86B00.P86B00.E86B00.E86B00.S86B00.I99I99.T86B00.	18	15	30	63	Yes	Yes	Yes
76	37	RTYRMVF	VCSSV	VSLLRTITAH	R99R99.T99T99.Y99Y99.R99R99.M99M99.V99V99.F99F99.	V99V99.C99C99.S97B00.S99S99.V99V99.	V99V99.S37B00.L37B00.L37B00.R37B00.T37B00.I37B00.T70B00.A37B00.H37B00.	21	15	13	49	Yes	Yes	Yes
109	36	CVTRRYR	NVLTL	VDSTLFGV	C99C99.V99V99.T99T99.R99R99.R99R99.Y99Y99.R99R99.	N99N99.V99V99.L99L99.T99T99.L99L99.	V99V99.D99D99.S97B00.T97B00.L99L99.F99F99.G99G99.V97B00.	21	15	24	60	Yes	Yes	Yes
298	36	IDFCYRF	PYAFR	DCPLFSLCF	I94B00.D99D99.F99F99.C99C99.Y99Y99.R99R99.F99F99.	P99P99.Y99Y99.A97B00.F99F99.R99R99.	D99D99.C99C99.P99P99.L99L99.F99F99.S97B00.L99L99.C97B00.F99F99.	21	15	27	63	Yes	Yes	Yes
336	36	MSE	DWRGC	SNPPISYRVD	M99M99.S99S99.E99E99.	D99D99.W99W99.R99R99.G99G99.C99C99.	S99S99.N99N99.P99P99.P99P99.I99I99.S99S99.Y99Y99.R99R99.V99V99.D99D99.	9	15	30	54	Yes	Yes	Yes
352	36	PECPIIY	HGIGE	VHYCHGQVF	P99P99.E99E99.C99C99.P99P99.I99I99.I99I99.Y99Y99.	H99H99.G99G99.I99I99.G97B00.E99E99.	V99V99.H99H99.Y99Y99.C99C99.H99H99.G99G99.Q99Q99.V99V99.F99F99.	21	15	27	63	Yes	Yes	Yes
387	36	SFMPFIR	NPRGT	QLVLVIEQW	S99S99.F99F99.M97B00.P99P99.F99F99.I99I99.R99R99.	N99N99.P99P99.R99R99.G99G99.T99T99.	Q99Q99.L99L99.V99V99.L99L99.V99V99.I99I99.E99E99.Q99Q99.W99W99.	21	15	27	63	Yes	Yes	Yes
540	36	VQPGVVY	ACDS	WCMSGVAIM	V99V99.Q99Q99.P99P99.G99G99.V99V99.V99V99.Y99Y99.	A99A99.C99C99.D99D99.S99S99.	W99W99.C99C99.M99M99.S99S99.G99G99.V99V99.A99A99.I99I99.M99M99.	21	12	27	60	Yes	Yes	Yes
619	36	LSIEGCQ	SSRWS	VTISIICHILHVH	L97B00.S99S99.I99I99.E99E99.G99G99.C99C99.Q99Q99.	S99S99.S99S99.R99R99.W99W99.S99S99.	V99V99.T99T99.I99I99.S99S99.I99I99.I99I99.C99C99.H99H99.I99I99.L99L99.H99H99.V99V99.H99H99.	21	15	39	75	Yes	Yes	Yes
107	35	SCGSVVY	SWGAA	AIFLKSSVVL	S94B00.C99C99.G99G99.S99S99.V99V99.V97B00.Y99Y99.	S99S99.W99W99.G99G99.A99A99.A99A99.	A99A99.I99I99.F99F99.L99L99.K99K99.S99S99.S99S99.V99V99.V99V99.L99L99.	21	15	30	66	Yes	Yes	Yes
121	35	YICHVTM	PVYND	ISLQSDFSMH	Y97B00.I94B00.C97B00.H97B00.V97B00.T97B00.M94B00.	P94B00.V91B00.Y94B00.N94B00.D94B00.	I99I99.S97B00.L99L99.Q97B00.S97B00.D97B00.F94B00.S97B00.M97B00.H97B00.	21	15	30	66	Yes	Yes	Yes
135	35	QSGKGCR	TGGVG	WTWSDHYYLS	Q99Q99.S97B00.G99G99.K99K99.G99G99.C99C99.R99R99.	T99T99.G99G99.G99G99.V99V99.G99G99.	W99W99.T99T99.W99W99.S99S99.D99D99.H99H99.Y99Y99.Y99Y99.L99L99.S99S99.	21	15	30	66	Yes	Yes	Yes
281	35	SIVSAVF	KTIGS	FQYQDGSVF	S99S99.I99I99.V99V99.S99S99.A94B00.V99V99.F99F99.	K99K99.T99T99.I99I99.G99G99.S99S99.	F99F99.Q99Q99.Y99Y99.Q97B00.D99D99.G99G99.S99S99.V99V99.F99F99.	21	15	27	63	Yes	Yes	Yes
400	35	AWEDLVC	GFTRT	VDNGLC	A99A99.W99W99.E99E99.D99D99.L99L99.V99V99.C99C99.	G97B00.F99F99.T99T99.R99R99.T99T99.	V99V99.D99D99.N99N99.G99G99.L99L99.C99C99.	21	15	18	54	Yes	Yes	Yes
542	35	VLGIVGG	GGARQ	SSRFGA	V99V99.L99L99.G99G99.I99I99.V99V99.G99G99.G99G99.	G99G99.G99G99.A99A99.R99R99.Q99Q99.	S99S99.S97B00.R99R99.F99F99.G99G99.A99A99.	21	15	18	54	Yes	Yes	Yes
74	35	YRVYYAL	GHSDA	LHLLGR	Y99Y99.R99R99.V99V99.Y99Y99.Y99Y99.A99A99.L99L99.	G97B00.H99H99.S99S99.D99D99.A99A99.	L97B00.H97B00.L97B00.L97B00.G97B00.R94B00.	21	15	18	54	Yes	Yes	Yes
221	34	LGGQCVW	AYSGS	LIDYTRDDGWQSV	L94B00.G94B00.G99G99.Q91B00.C99C99.V91B00.W99W99.	A94B00.Y94B00.S94B00.G94B00.S99S99.	L99L99.I94B00.D94B00.Y99Y99.T94B00.R94B00.D99D99.D94B00.G94B00.W99W99.Q94B00.S94B00.V94B00.	21	15	39	75	Yes	Yes	Yes
248	34	WFGRLVY	ADGCT	ATFVKYEVL	W99W99.F99F99.G99G99.R99R99.L99L99.V99V99.Y99Y99.	A99A99.D99D99.G97B00.C99C99.T99T99.	A99A99.T99T99.F99F99.V99V99.K99K99.Y99Y99.E99E99.V99V99.L99L99.	21	15	27	63	Yes	Yes	Yes
319	34	SFGL	FPFGL	VARR	S99S99.F99F99.G99G99.L99L99.	F99F99.P99P99.F99F99.G99G99.L99L99.	V99V99.A99A99.R99R99.R99R99.	12	15	12	39	Yes	Yes	Yes
105	33	LDVRYFV	FYSCV	NYFDAM	L99L99.D96B00.V99V99.R99R99.Y99Y99.F99F99.V99V99.	F99F99.Y99Y99.S99S99.C99C99.V99V99.	N78B00.Y78B00.F75B00.D75B00.A75B00.M75B00.	21	15	12	48	Yes	Yes	Yes
160	33	VIGHFVY	ADSSR	ATLISNVGVK	V99V99.I99I99.G96B00.H99H99.F99F99.V99V99.Y99Y99.	A99A99.D99D99.S99S99.S99S99.R99R99.	A96B00.T96B00.L96B00.I96B00.S96B00.N96B00.V96B00.G96B00.V96B00.K96B00.	21	15	30	66	Yes	Yes	Yes
258	33	NFVCNHQ	WSVAV	TLTVITRCR	N96B00.F99F99.V99V99.C99C99.N99N99.H99H99.Q96B00.	W99W99.S99S99.V99V99.A99A99.V99V99.	T99T99.L99L99.T63S36.V60L36.I63S36.T60S36.R63S36.C63P36.R63K36.	21	15	20	56	Yes	Yes	Yes
274	33	VHPHIFG	LWASD	TAFLGCDMLL	V99V99.H96B00.P99P99.H99H99.I99I99.F99F99.G99G99.	L99L99.W99W99.A99A99.S99S99.D96B00.	T93B00.A93B00.F93B00.L99L99.G93B00.C93B00.D90B00.M93B00.L93B00.L93B00.	21	15	30	66	Yes	Yes	Yes
460	33	VLGLLRL	CLAHG	VTRFDA	V96B00.L96B00.G96B00.L96B00.L96B00.R96B00.L96B00.	C99C99.L96B00.A99A99.H99H99.G99G99.	V99V99.T99T99.R99R99.F99F99.D96B00.A99A99.	21	15	18	54	Yes	Yes	Yes
592	33	ITHSCVY	HDVAS	VSLTHGGIV	I96B00.T99T99.H99H99.S99S99.C99C99.V99V99.Y99Y99.	H99H99.D99D99.V99V99.A99A99.S99S99.	V72B00.S72B00.L72B00.T72B00.H72B00.G72B00.G72B00.I72B00.V72B00.	21	15	18	54	Yes	Yes	Yes
685	33	NGGHVFA	PDTMC	TQWLVEEVM	N90B00.G99G99.G99G99.H99H99.V99V99.F99F99.A99A99.	P99P99.D99D99.T99T99.M99M99.C99C99.	T99T99.Q99Q99.W99W99.L99L99.V99V99.E99E99.E99E99.V99V99.M99M99.	21	15	27	63	Yes	Yes	Yes
114	32	SIPRVVI	DLGRG	YIFHYTSSVV	S99S99.I99I99.P99P99.R99R99.V99V99.V99V99.I99I99.	D99D99.L99L99.G99G99.R96B00.G99G99.	Y99Y99.I99I99.F99F99.H99H99.Y99Y99.T99T99.S99S99.S96B00.V99V99.V99V99.	21	15	30	66	Yes	Yes	Yes
136	32	CLRGICW	YNCVR	SRFDSF	C99C99.L99L99.R99R99.G99G99.I99I99.C99C99.W99W99.	Y99Y99.N99N99.C99C99.V99V99.R99R99.	S99S99.R99R99.F99F99.D99D99.S99S99.F99F99.	21	15	18	54	Yes	Yes	Yes
31	32	HLGIEVA	RFPEN	SMLADNGVTS	H96B00.L96B00.G96B00.I96B00.E96B00.V96B00.A96B00.	R96B00.F96B00.P96B00.E96B00.N96B00.	S99S99.M99M99.L99L99.A99A99.D99D99.N99N99.G99G99.V99V99.T99T99.S99S99.	21	15	30	66	Yes	Yes	Yes
447	32	KCSLIVY	RDSRG	CYFGASYIS	K99K99.C99C99.S96B00.L99L99.I99I99.V99V99.Y99Y99.	R99R99.D99D99.S99S99.R99R99.G99G99.	C71B00.Y71B00.F71B00.G71B00.A87B00.S71B00.Y71B00.I71B00.S71B00.	21	15	19	55	Yes	Yes	Yes
59	32	GGLFDMF	PKQHN	LRPPSC	G99G99.G99G99.L99L99.F99F99.D99D99.M93B00.F99F99.	P96B00.K99K99.Q99Q99.H99H99.N99N99.	B00	21	15	0	36	Yes	Yes	Yes
604	32	LFLRNVY	HSSGD	VYLLQACIVK	L99L99.F99F99.L99L99.R99R99.N99N99.V99V99.Y99Y99.	H99H99.S99S99.S99S99.G99G99.D99D99.	V99V99.Y99Y99.L99L99.L99L99.Q99Q99.A99A99.C99C99.I99I99.V99V99.K99K99.	21	15	30	66	Yes	Yes	Yes
313	31	IRCTLGW	LAAQV	PYWYFGEVR	I96B00.R99R99.C93B00.T96B00.L93B00.G96B00.W96B00.	L99L99.A99A99.A99A99.Q99Q99.V99V99.	P99P99.Y99Y99.W99W99.Y99Y99.F99F99.G96B00.E99E99.V99V99.R96B00.	21	15	27	63	Yes	Yes	Yes
44	31	FIYRLVY	RAAEN	YSLGYLADIS	F96B00.I96B00.Y96B00.R96B00.L96B00.V96B00.Y96B00.	R99R99.A99A99.A99A99.E99E99.N99N99.	Y96B00.S93B00.L96B00.G99G99.Y96B00.L96B00.A96B00.D96B00.I96B00.S96B00.	21	15	30	66	Yes	Yes	Yes
450	31	INVRVCC	ALYIG	CLPNAH	I96B00.N99N99.V99V99.R99R99.V99V99.C99C99.C99C99.	A99A99.L99L99.Y99Y99.I99I99.G99G99.	C61S38.L61H38.P99P99.N61S38.A61S38.H58T38.	21	15	13	49	Yes	Yes	Yes
477	31	SINGGVY	RAGCW	AFLRGNRVI	S99S99.I99I99.N96B00.G99G99.G99G99.V99V99.Y96B00.	R99R99.A99A99.G99G99.C99C99.W99W99.	A99A99.F99F99.L99L99.R99R99.G99G99.N99N99.R99R99.V99V99.I99I99.	21	15	27	63	Yes	Yes	Yes
184	30	FLSSVWF	TCHMD	RYGWCT	F99F99.L99L99.S99S99.S99S99.V99V99.W99W99.F99F99.	T99T99.C99C99.H99H99.M99M99.D99D99.	R70B00.Y70B00.G96B00.W70B00.C70B00.T70B00.	21	15	13	49	Yes	Yes	Yes
196	30	FNCCDVQ	GVSCE	LLGYSSEVRW	F99F99.N96B00.C99C99.C99C99.D99D99.V99V99.Q99Q99.	G99G99.V99V99.S99S99.C99C99.E99E99.	L99L99.L99L99.G99G99.Y99Y99.S99S99.S99S99.E99E99.V99V99.R99R99.W99W99.	21	15	30	66	Yes	Yes	Yes
204	30	GIFVYGG	GVTAN	LHDTHLKAVDSN	G99G99.I99I99.F99F99.V99V99.Y99Y99.G99G99.G99G99.	G99G99.V99V99.T99T99.A99A99.N99N99.	L99L99.H99H99.D99D99.T99T99.H99H99.L99L99.K99K99.A99A99.V96B00.D99D99.S99S99.N99N99.	21	15	36	72	Yes	Yes	Yes
245	30	GRSRQSD	ISCCD	FWRGRIDCSIMRL	G99G99.R99R99.S99S99.R99R99.Q99Q99.S99S99.D99D99.	I99I99.S99S99.C99C99.C99C99.D99D99.	F99F99.W99W99.R99R99.G99G99.R99R99.I99I99.D99D99.C99C99.S99S99.I99I99.M99M99.R99R99.L96B00.	21	15	39	75	Yes	Yes	Yes
356	30	GCSGIWR	RELVG	YVISEAYGSD	G99G99.C99C99.S99S99.G99G99.I99I99.W99W99.R99R99.	R99R99.E99E99.L99L99.V99V99.G99G99.	Y99Y99.V99V99.I99I99.S99S99.E99E99.A99A99.Y99Y99.G99G99.S96B00.D99D99.	21	15	30	66	Yes	Yes	Yes
393	30	GAEFVGC	IWYSS	AHLHLGAVC	G99G99.A99A99.E99E99.F99F99.V99V99.G99G99.C99C99.	I99I99.W99W99.Y99Y99.S99S99.S96B00.	B00	21	15	0	36	Yes	Yes	Yes
101	29	NIGILLV	TPNGV	HIVEPPRHVS	N99N99.I99I99.G99G99.I99I99.L99L99.L99L99.V99V99.	T99T99.P99P99.N99N99.G99G99.V99V99.	H96B00.I96B00.V96B00.E96B00.P96B00.P96B00.R96B00.H96B00.V96B00.S93B00.	21	15	30	66	Yes	Yes	Yes
102	29	R	PHNLG	LDFQNTQIDR	R99R99.	P96B00.H99H99.N99N99.L99L99.G99G99.	L99L99.D99D99.F93B00.Q99Q99.N99N99.T96B00.Q99Q99.I99I99.D99D99.R99R99.	3	15	30	48	Yes	Yes	Yes
123	29	VVGVIVV	DRERV	TTRFSY	V99V99.V99V99.G99G99.V96B00.I96B00.V99V99.V96B00.	D96B00.R96B00.E96B00.R96B00.V96B00.	T96B00.T99T99.R96B00.F99F99.S96B00.Y99Y99.	21	15	18	54	Yes	Yes	Yes
301	29	VMMPGPT	RCVFG	FTSADT	V99V99.M96B00.M99M99.P99P99.G99G99.P99P99.T99T99.	R99R99.C99C99.V99V99.F99F99.G99G99.	F99F99.T99T99.S99S99.A99A99.D99D99.T99T99.	21	15	18	54	Yes	Yes	Yes
529	29	IVGVCVG	VRTAD	HTRFGW	I86B00.V86B00.G99G99.V86B00.C86B00.V86B00.G86B00.	V86B00.R99R99.T86B00.A86B00.D86B00.	H99H99.T99T99.R99R99.F99F99.G86B00.W99W99.	21	15	18	54	Yes	Yes	Yes
641	29	ERYRSVY	GGSVF	ASFFMGAVS	E99E99.R99R99.Y99Y99.R99R99.S99S99.V99V99.Y99Y99.	G99G99.G99G99.S99S99.V99V99.F99F99.	A99A99.S99S99.F96B00.F99F99.M99M99.G99G99.A99A99.V99V99.S99S99.	21	15	27	63	Yes	Yes	Yes
167	28	VVDRWVC	SWSST	TLTWHTVHGAHLE	V99V99.V99V99.D96B00.R99R99.W99W99.V99V99.C99C99.	S99S99.W99W99.S99S99.S99S99.T99T99.	T99T99.L99L99.T99T99.W99W99.H99H99.T99T99.V99V99.H99H99.G99G99.A99A99.H96B00.L99L99.E99E99.	21	15	39	75	Yes	Yes	Yes
171	28	NIVGCVF	ASLSG	MTLHANLCIS	N96B00.I99I99.V99V99.G99G99.C99C99.V99V99.F99F99.	A99A99.S99S99.L99L99.S99S99.G99G99.	M99M99.T99T99.L99L99.H99H99.A99A99.N99N99.L99L99.C99C99.I99I99.S99S99.	21	15	30	66	Yes	Yes	Yes
25	28	AGLCMYQ	YPCFD	TLSVYGFQLR	A99A99.G99G99.L99L99.C99C99.M99M99.Y99Y99.Q96B00.	Y99Y99.P99P99.C99C99.F99F99.D99D99.	T96B00.L96B00.S96B00.V96B00.Y96B00.G96B00.F96B00.Q96B00.L99L99.R96B00.	21	15	30	66	Yes	Yes	Yes
364	28	IMPIISW	FHLDR	FTRFRH	I96B00.M99M99.P99P99.I99I99.I99I99.S99S99.W99W99.	F99F99.H99H99.L99L99.D99D99.R99R99.	F99F99.T99T99.R99R99.F99F99.R99R99.H99H99.	21	15	18	54	Yes	Yes	Yes
493	28	LFTRVVF	ANACS	YIFTESGAVI	L99L99.F99F99.T99T99.R99R99.V99V99.V99V99.F99F99.	A99A99.N99N99.A99A99.C99C99.S99S99.	Y67B00.I67B00.F67B00.T67B00.E67B00.S67B00.G78B00.A67B00.V78B00.I67B00.	21	15	20	56	Yes	Yes	Yes
495	28	VCNRLVF	CGNRC	ISLSLDSCLQ	V99V99.C99C99.N96B00.R99R99.L99L99.V99V99.F99F99.	C99C99.G99G99.N99N99.R99R99.C99C99.	I99I99.S99S99.L99L99.S99S99.L99L99.D99D99.S99S99.C99C99.L99L99.Q99Q99.	21	15	30	66	Yes	Yes	Yes
520	28	GSVTFVH	NHSCR	YGSDMCSLLS	G99G99.S99S99.V99V99.T99T99.F99F99.V99V99.H99H99.	N99N99.H99H99.S99S99.C99C99.R99R99.	Y99Y99.G99G99.S99S99.D99D99.M99M99.C99C99.S99S99.L99L99.L99L99.S99S99.	21	15	30	66	Yes	Yes	Yes
580	28	VAGHLSR	PSILF	LPKLT	V99V99.A99A99.G99G99.H99H99.L99L99.S99S99.R99R99.	P99P99.S99S99.I99I99.L99L99.F99F99.	L99L99.P99P99.K99K99.L99L99.T99T99.	21	15	15	51	Yes	Yes	Yes
629	28	VVGIVHE	GNCPR	TTVFSH	V99V99.V99V99.G99G99.I99I99.V99V99.H96B00.E99E99.	G99G99.N99N99.C99C99.P99P99.R99R99.	T99T99.T99T99.V99V99.F99F99.S99S99.H99H99.	21	15	18	54	Yes	Yes	Yes
634	28	MASGDIT	MDANV	DLIRVSFGRLVLY	M92B00.A96B00.S99S99.G99G99.D99D99.I99I99.T99T99.	M99M99.D96B00.A99A99.N99N99.V99V99.	D99D99.L99L99.I99I99.R99R99.V99V99.S99S99.F99F99.G99G99.R99R99.L96B00.V99V99.L99L99.Y99Y99.	21	15	39	75	Yes	Yes	Yes
657	28	LFRRIVF	AGSVA	TTLLRTGSCS	L99L99.F99F99.R99R99.R99R99.I99I99.V99V99.F99F99.	A99A99.G99G99.S99S99.V99V99.A99A99.	T99T99.T99T99.L99L99.L99L99.R99R99.T99T99.G99G99.S99S99.C99C99.S99S99.	21	15	30	66	Yes	Yes	Yes
779	28	VV	EYGYR	LHGDPDDG	V99V99.V99V99.	E99E99.Y99Y99.G99G99.Y99Y99.R99R99.	L99L99.H99H99.G99G99.D99D99.P99P99.D99D99.D99D99.G99G99.	6	15	24	45	Yes	Yes	Yes
835	28	SPCIFCC	FADKT	CVNHAIIWLS	S99S99.P99P99.C96B00.I99I99.F99F99.C99C99.C99C99.	F99F99.A99A99.D99D99.K99K99.T99T99.	C99C99.V99V99.N99N99.H99H99.A96B00.I99I99.I99I99.W99W99.L99L99.S99S99.	21	15	30	66	Yes	Yes	Yes
106	27	VVGTLSD	CFGTQ	TTRFKH	V99V99.V99V99.G99G99.T96B00.L99L99.S99S99.D99D99.	C99C99.F99F99.G99G99.T99T99.Q99Q99.	T99T99.T99T99.R99R99.F99F99.K96B00.H99H99.	21	15	18	54	Yes	Yes	Yes
179	27	MFSSFWF	SGYYD	RFGFAG	M99M99.F99F99.S99S99.S99S99.F99F99.W99W99.F99F99.	S99S99.G99G99.Y99Y99.Y99Y99.D99D99.	R99R99.F99F99.G99G99.F99F99.A99A99.G99G99.	21	15	18	54	Yes	Yes	Yes
191	27	SLHGVVF	KWLHE	MCLESTLVR	S99S99.L96B00.H99H99.G99G99.V99V99.V99V99.F99F99.	K99K99.W99W99.L99L99.H99H99.E99E99.	M96B00.C96B00.L96B00.E96B00.S96B00.T96B00.L96B00.V96B00.R96B00.	21	15	27	63	Yes	Yes	Yes
272	27	FMLRVVE	PMHNM	PYTPIDSVLDGIR	F99F99.M99M99.L99L99.R99R99.V99V99.V99V99.E99E99.	P99P99.M99M99.H99H99.N99N99.M99M99.	P99P99.Y99Y99.T99T99.P99P99.I99I99.D99D99.S99S99.V99V99.L99L99.D99D99.G99G99.I99I99.R99R99.	21	15	39	75	Yes	Yes	Yes
45	27	NERHCVF	PGHSG	VLFHPTFDPE	N92B00.E99E99.R99R99.H99H99.C99C99.V99V99.F99F99.	P99P99.G99G99.H99H99.S99S99.G99G99.	V99V99.L99L99.F99F99.H99H99.P99P99.T99T99.F96B00.D99D99.P99P99.E99E99.	21	15	30	66	Yes	Yes	Yes
457	27	PVKRCVY	ADLVG	VVMDTDIVGRDVI	P96B00.V96B00.K88B00.R96B00.C96B00.V96B00.Y96B00.	A99A99.D96B00.L96B00.V99V99.G96B00.	V99V99.V99V99.M99M99.D99D99.T99T99.D99D99.I99I99.V99V99.G99G99.R99R99.D99D99.V99V99.I99I99.	21	15	39	75	Yes	Yes	Yes
63	27	RIGCLVF	AGNLI	VAYVTALSIC	R99R99.I99I99.G99G99.C99C99.L99L99.V99V99.F99F99.	A99A99.G99G99.N99N99.L99L99.I99I99.	V77B00.A77B00.Y77B00.V77B00.T77B00.A77B00.L77B00.S77B00.I77B00.C77B00.	21	15	20	56	Yes	Yes	Yes
201	26	R	PHNLG	LQFNPHYPLC	B00	P96B00.H96B00.N96B00.L96B00.G96B00.	L99L99.Q99Q99.F99F99.N99N99.P99P99.H99H99.Y99Y99.P99P99.L99L99.C99C99.	0	15	30	45	Yes	Yes	Yes
217	26	CSFKYFI	DGSSI	FPTLHDSTAF	C99C99.S99S99.F99F99.K99K99.Y99Y99.F99F99.I96B00.	D99D99.G96B00.S99S99.S99S99.I99I99.	F99F99.P99P99.T99T99.L99L99.H99H99.D99D99.S99S99.T99T99.A99A99.F99F99.	21	15	30	66	Yes	Yes	Yes
302	26	PEAVLIA	FYPSG	NAVSSRGRWYGCI	P99P99.E99E99.A96B00.V99V99.L99L99.I96B00.A99A99.	F96B00.Y99Y99.P99P99.S99S99.G99G99.	B00	21	15	0	36	Yes	Yes	Yes
584	26	RIVQCVF	AGAVT	SRLTHQMYVL	R99R99.I99I99.V99V99.Q99Q99.C99C99.V99V99.F99F99.	A99A99.G99G99.A99A99.V99V99.T99T99.	S99S99.R99R99.L99L99.T99T99.H99H99.Q99Q99.M99M99.Y99Y99.V99V99.L99L99.	21	15	30	66	Yes	Yes	Yes
618	26	LVGFLGH	CNNAV	PYYDCLLGVL	L99L99.V96B00.G99G99.F99F99.L99L99.G99G99.H99H99.	C99C99.N99N99.N99N99.A99A99.V99V99.	P99P99.Y99Y99.Y99Y99.D99D99.C99C99.L99L99.L99L99.G99G99.V99V99.L99L99.	21	15	30	66	Yes	Yes	Yes
687	26	VTAHCFA	LDSRC	EVWRYVSVA	V99V99.T99T99.A99A99.H99H99.C99C99.F99F99.A99A99.	L99L99.D99D99.S99S99.R99R99.C99C99.	E57B00.V57B00.W57B00.R57B00.Y53B00.V57B00.S57B00.V88B00.A57B00.	21	15	19	55	Yes	Yes	Yes
413	25	VMFRACF	CEGFR	LNDKHSYYSW	V99V99.M99M99.F99F99.R99R99.A99A99.C99C99.F99F99.	C99C99.E99E99.G99G99.F99F99.R99R99.	L99L99.N99N99.D99D99.K99K99.H99H99.S99S99.Y99Y99.Y99Y99.S99S99.W99W99.	21	15	30	66	Yes	Yes	Yes
449	25	R	PHNLG	LATLHYGGFSGAG	R99R99.	P99P99.H99H99.N99N99.L99L99.G99G99.	L99L99.A99A99.T99T99.L99L99.H99H99.Y99Y99.G99G99.G99G99.F99F99.S99S99.G99G99.A99A99.G99G99.	3	15	39	57	Yes	Yes	Yes
608	25	FLIRDMI	GRCSV	ITQHPDASFLLAD	F99F99.L99L99.I99I99.R99R99.D99D99.M99M99.I99I99.	G99G99.R99R99.C99C99.S99S99.V99V99.	I99I99.T99T99.Q99Q99.H99H99.P99P99.D96B00.A99A99.S99S99.F99F99.L99L99.L99L99.A99A99.D99D99.	21	15	39	75	Yes	Yes	Yes
613	25	VRPVPYQ	YCRCV	LACITTSQSW	V99V99.R99R99.P99P99.V99V99.P99P99.Y99Y99.Q99Q99.	Y99Y99.C99C99.R99R99.C99C99.V99V99.	L99L99.A99A99.C96B00.I99I99.T99T99.T99T99.S99S99.Q99Q99.S99S99.W99W99.	21	15	30	66	Yes	Yes	Yes
195	24	RMNGVCF	ICGAD	MICRATVEVV	R99R99.M99M99.N99N99.G99G99.V99V99.C99C99.F99F99.	I99I99.C95B00.G99G99.A99A99.D99D99.	M58H41.I58L41.C58Y41.R58H41.A58R41.T58H41.V58L37.E58G41.V99V99.V58R41.	21	15	21	57	Yes	Yes	Yes
300	24	GRTLV	LGYGN	HMCSSFNVS	G99G99.R99R99.T99T99.L99L99.V99V99.	L99L99.G99G99.Y99Y99.G99G99.N99N99.	B00	15	15	0	30	Yes	Yes	Yes
362	24	IKVYYLV	NVS	MYGSSLSCY	I95B00.K99K99.V99V99.Y99Y99.Y99Y99.L99L99.V99V99.	N99N99.V99V99.S99S99.	B00	21	9	0	30	Yes	Yes	Yes
434	24	GMHSVVF	LARIQ	ARLCWDGVA	G99G99.M99M99.H99H99.S99S99.V99V99.V99V99.F99F99.	L99L99.A99A99.R99R99.I99I99.Q99Q99.	A99A99.R99R99.L99L99.C99C99.W99W99.D99D99.G99G99.V99V99.A99A99.	21	15	27	63	Yes	Yes	Yes
451	24	CQSLPCA	MLYFM	ERPHHSIQF	C99C99.Q95B00.S99S99.L99L99.P99P99.C99C99.A99A99.	M99M99.L99L99.Y99Y99.F99F99.M99M99.	E99E99.R99R99.P99P99.H95B00.H99H99.S99S99.I99I99.Q99Q99.F99F99.	21	15	27	63	Yes	Yes	Yes
572	24	LCVCRSS	NVLSF	YLIETNEGAVVRC	L99L99.C99C99.V95B00.C99C99.R99R99.S99S99.S99S99.	N99N99.V99V99.L99L99.S99S99.F99F99.	Y99Y99.L99L99.I99I99.E99E99.T99T99.N99N99.E99E99.G99G99.A99A99.V99V99.V99V99.R99R99.C99C99.	21	15	39	75	Yes	Yes	Yes
582	24	VPMDVLS	IHSVL	VDTSPVREMMRVK	V99V99.P99P99.M99M99.D99D99.V99V99.L99L99.S99S99.	I99I99.H99H99.S99S99.V99V99.L99L99.	V99V99.D99D99.T99T99.S99S99.P99P99.V99V99.R99R99.E99E99.M99M99.M99M99.R99R99.V99V99.K99K99.	21	15	39	75	Yes	Yes	Yes
125	23	IRAGCLI	TDD	YIYVLTCSRGTVR	I95B00.R99R99.A99A99.G99G99.C99C99.L99L99.I99I99.	T99T99.D99D99.D99D99.	B00	21	9	0	30	Yes	Yes	Yes
144	23	FVGLLLS	LYPYC	STHHMGFST	F95B00.V95B00.G95B00.L95B00.L95B00.L91B00.S95B00.	L99L99.Y99Y99.P99P99.Y99Y99.C99C99.	S99S99.T95B00.H99H99.H99H99.M99M99.G95B00.F99F99.S99S99.T99T99.	21	15	27	63	Yes	Yes	Yes
182	23	YVVGMIY	RASTS	MRFVGGSVR	Y95B00.V99V99.V99V99.G99G99.M99M99.I99I99.Y95B00.	R99R99.A99A99.S99S99.T99T99.S99S99.	M99M99.R99R99.F99F99.V99V99.G99G99.G99G99.S99S99.V99V99.R99R99.	21	15	27	63	Yes	Yes	Yes
253	23	WSSQ	YPGYY	LSCTQRCVRW	W99W99.S99S99.S99S99.Q99Q99.	Y99Y99.P99P99.G99G99.Y99Y99.Y99Y99.	L99L99.S99S99.C99C99.T99T99.Q99Q99.R95B00.C99C99.V95B00.R99R99.W99W99.	12	15	30	57	Yes	Yes	Yes
26	23	CLAGVVF	PVVC	AVLDRVVR	C99C99.L99L99.A99A99.G99G99.V99V99.V99V99.F99F99.	P99P99.V99V99.V99V99.C99C99.	A99A99.V99V99.L99L99.D99D99.R99R99.V99V99.V99V99.R99R99.	21	12	24	57	Yes	Yes	Yes
318	23	FGDLIGC	FLLHS	FCSADR	F99F99.G95B00.D99D99.L99L99.I99I99.G99G99.C99C99.	F99F99.L99L99.L99L99.H99H99.S99S99.	F99F99.C99C99.S99S99.A99A99.D99D99.R99R99.	21	15	18	54	Yes	Yes	Yes
350	23	ICAGFCR	VGHIR	QHVSYYNCLLSWS	I91B00.C99C99.A99A99.G99G99.F99F99.C99C99.R99R99.	V99V99.G99G99.H99H99.I99I99.R99R99.	Q99Q99.H99H99.V99V99.S99S99.Y99Y99.Y99Y99.N99N99.C99C99.L99L99.L99L99.S99S99.W95B00.S99S99.	21	15	39	75	Yes	Yes	Yes
394	23	RTNGMVY	RSYYG	ARVDASGVVS	R99R99.T99T99.N99N99.G99G99.M99M99.V99V99.Y99Y99.	R99R99.S99S99.Y99Y99.Y99Y99.G99G99.	A99A99.R95B00.V95B00.D95B00.A95B00.S95B00.G99G99.V95B00.V99V99.S95B00.	21	15	30	66	Yes	Yes	Yes
41	23	SHCSFMY	RLLDD	RMLGMAKGSIRWS	S95B00.H95B00.C95B00.S95B00.F95B00.M95B00.Y95B00.	R99R99.L99L99.L99L99.D99D99.D99D99.	R99R99.M99M99.L99L99.G99G99.M99M99.A99A99.K99K99.G99G99.S99S99.I99I99.R95B00.W99W99.S99S99.	21	15	39	75	Yes	Yes	Yes
452	23	IDVLLTR	CWVLE	TWNAAHFWDC	I99I99.D99D99.V99V99.L99L99.L99L99.T99T99.R99R99.	C99C99.W99W99.V99V99.L99L99.E99E99.	T99T99.W99W99.N99N99.A99A99.A95B00.H99H99.F99F99.W99W99.D99D99.C99C99.	21	15	30	66	Yes	Yes	Yes
463	23	VLSLLLA	RHACS	FTRFSH	V99V99.L99L99.S95B00.L99L99.L99L99.L99L99.A95B00.	R99R99.H99H99.A99A99.C99C99.S99S99.	F99F99.T99T99.R99R99.F99F99.S99S99.H99H99.	21	15	18	54	Yes	Yes	Yes
480	23	LDS	ASGNA	TVVYLF	L99L99.D99D99.S95B00.	A99A99.S99S99.G99G99.N99N99.A99A99.	T99T99.V99V99.V99V99.Y99Y99.L99L99.F99F99.	9	15	18	42	Yes	Yes	Yes
514	23	SVFQIHW	HICGS	LLQNHGNMVY	S99S99.V99V99.F99F99.Q99Q99.I99I99.H99H99.W99W99.	H99H99.I99I99.C99C99.G99G99.S99S99.	L95B00.L99L99.Q99Q99.N99N99.H99H99.G99G99.N99N99.M99M99.V99V99.Y99Y99.	21	15	30	66	Yes	Yes	Yes
537	23	LFKNVVF	NNGLP	ALLAPARCVL	L99L99.F99F99.K99K99.N99N99.V99V99.V99V99.F99F99.	N99N99.N99N99.G99G99.L99L99.P99P99.	A99A99.L73B00.L73B00.A73B00.P73B00.A73B00.R73B00.C73B00.V99V99.L73B00.	21	15	22	58	Yes	Yes	Yes
712	23	LVRGSVF	YCDHD	VHRDHDTSLV	L95B00.V99V99.R99R99.G99G99.S99S99.V99V99.F99F99.	Y99Y99.C99C99.D99D99.H99H99.D99D99.	V99V99.H99H99.R99R99.D99D99.H99H99.D95B00.T99T99.S99S99.L99L99.V99V99.	21	15	30	66	Yes	Yes	Yes
115	22	LCSRVVI	TSLSG	HRLCDTGSVR	L95B00.C90B00.S95B00.R95B00.V95B00.V95B00.I95B00.	T99T99.S99S99.L99L99.S99S99.G99G99.	H99H99.R99R99.L99L99.C99C99.D99D99.T99T99.G99G99.S99S99.V99V99.R95B00.	21	15	30	66	Yes	Yes	Yes
145	22	KYIAYTP	LMRGI	AWALLCEASES	K95B00.Y99Y99.I90B00.A99A99.Y99Y99.T99T99.P99P99.	L95B00.M99M99.R99R99.G99G99.I99I99.	A99A99.W99W99.A99A99.L99L99.L99L99.C99C99.E99E99.A99A99.S95B00.E99E99.S99S99.	21	15	33	69	Yes	Yes	Yes
206	22	IVGLLVC	FSPTA	CTRFRA	I99I99.V99V99.G99G99.L99L99.L99L99.V99V99.C99C99.	F99F99.S99S99.P99P99.T99T99.A99A99.	C99C99.T99T99.R99R99.F99F99.R99R99.A99A99.	21	15	18	54	Yes	Yes	Yes
249	22	KVSDVYV	SSRHA	QTMSYPGVWLIIQ	K95B00.V99V99.S99S99.D99D99.V99V99.Y99Y99.V99V99.	S99S99.S99S99.R99R99.H99H99.A95B00.	Q99Q99.T99T99.M99M99.S99S99.Y99Y99.P99P99.G99G99.V99V99.W99W99.L99L99.I99I99.I99I99.Q99Q99.	21	15	39	75	Yes	Yes	Yes
252	22	HHYHLFA	SSGG	TACATTPGEVDVH	H99H99.H95B00.Y99Y99.H99H99.L99L99.F99F99.A99A99.	S99S99.S99S99.G99G99.G99G99.	T95B00.A99A99.C95B00.A95B00.T95B00.T95B00.P95B00.G95B00.E95B00.V95B00.D95B00.V95B00.H95B00.	21	12	39	72	Yes	Yes	Yes
295	22	LGRLVL	EFGGQ	ITISGARSYMSSH	L99L99.G99G99.R99R99.L99L99.V99V99.L99L99.	E95B00.F99F99.G99G99.G99G99.Q99Q99.	I99I99.T99T99.I99I99.S99S99.G99G99.A99A99.R99R99.S99S99.Y99Y99.M99M99.S99S99.S99S99.H95B00.	18	15	39	72	Yes	Yes	Yes
332	22	RFSSAVY	RDNKG	MYLKSRSEIG	R95B00.F95B00.S95B00.S95B00.A95B00.V99V99.Y95B00.	R99R99.D99D99.N99N99.K99K99.G99G99.	M99M99.Y99Y99.L99L99.K99K99.S99S99.R99R99.S99S99.E99E99.I99I99.G99G99.	21	15	30	66	Yes	Yes	Yes
575	22	SARKCVQ	ASGEV	LIANPVVR	S95B00.A95B00.R95B00.K95B00.C95B00.V95B00.Q95B00.	A99A99.S99S99.G99G99.E99E99.V99V99.	L99L99.I99I99.A99A99.N99N99.P99P99.V99V99.V99V99.R95B00.	21	15	24	60	Yes	Yes	Yes
58	22	VDIRNMC	GWLCA	RPTHALVSVY	V99V99.D95B00.I99I99.R99R99.N95B00.M99M99.C99C99.	G99G99.W99W99.L99L99.C99C99.A99A99.	R90B00.P95B00.T95B00.H95B00.A95B00.L95B00.V95B00.S99S99.V95B00.Y95B00.	21	15	30	66	Yes	Yes	Yes
100	21	IRNQLLF	AGIGA	FYFSTHFNVI	I90B00.R95B00.N90B00.Q95B00.L95B00.L95B00.F95B00.	A95B00.G95B00.I95B00.G95B00.A95B00.	F99F99.Y99Y99.F99F99.S99S99.T99T99.H99H99.F99F99.N99N99.V99V99.I99I99.	21	15	30	66	Yes	Yes	Yes
162	21	HCDGGFM	QYGYR	DKNTWPNSCS	H99H99.C99C99.D99D99.G99G99.G99G99.F99F99.M95B00.	Q99Q99.Y99Y99.G99G99.Y99Y99.R99R99.	D47L42.T52K47.N47Y42.H52T47.W47I42.P47L42.N57P42.S47L42.C47Y42.S47W42.	21	15	13	49	Yes	Yes	Yes
207	21	NLVRLMG	IYPAA	AILRPAAVCS	N95B00.L99L99.V99V99.R99R99.L99L99.M99M99.G99G99.	I99I99.Y99Y99.P99P99.A99A99.A99A99.	A99A99.I99I99.L99L99.R99R99.P99P99.A99A99.A99A99.V99V99.C99C99.S99S99.	21	15	30	66	Yes	Yes	Yes
351	21	MCYRCFN	YRWTV	FPSDCMDCGGLVF	M99M99.C99C99.Y99Y99.R99R99.C99C99.F99F99.N99N99.	Y99Y99.R99R99.W99W99.T95B00.V99V99.	F99F99.P99P99.S99S99.D99D99.C99C99.M99M99.D99D99.C99C99.G99G99.G99G99.L99L99.V99V99.F99F99.	21	15	39	75	Yes	Yes	Yes
516	21	TRFWSSL	TNGCC	HIITKSKFGTCVT	T90B00.R95B00.F95B00.W95B00.S95B00.S95B00.L95B00.	T95B00.N95B00.G95B00.C95B00.C95B00.	H99H99.I99I99.I99I99.T99T99.K99K99.S95B00.K99K99.F99F99.G99G99.T99T99.C99C99.V99V99.T99T99.	21	15	39	75	Yes	Yes	Yes
550	21	ASLPWVL	RSVMS	IYVCTGQVD	A95B00.S95B00.L99L99.P95B00.W95B00.V95B00.L95B00.	R99R99.S99S99.V99V99.M99M99.S99S99.	I99I99.Y95B00.V99V99.C95B00.T99T99.G99G99.Q99Q99.V99V99.D99D99.	21	15	27	63	Yes	Yes	Yes
686	21	SFVDRIF	PYDAG	FRPDHSGSCV	S95B00.F99F99.V99V99.D99D99.R99R99.I99I99.F99F99.	P99P99.Y99Y99.D99D99.A99A99.G99G99.	F99F99.R99R99.P99P99.D99D99.H99H99.S99S99.G99G99.S99S99.C99C99.V99V99.	21	15	30	66	Yes	Yes	Yes
220	20	IVILVCQ	FRGVT	NDPSAV	I99I99.V99V99.I99I99.L99L99.V99V99.C99C99.Q99Q99.	F99F99.R99R99.G99G99.V99V99.T99T99.	N99N99.D99D99.P99P99.S99S99.A90B00.V99V99.	21	15	18	54	Yes	Yes	Yes
239	20	GVQCPVL	EFGWS	VIINVTDLMGPTI	G99G99.V99V99.Q99Q99.C99C99.P99P99.V99V99.L99L99.	E95B00.F99F99.G99G99.W99W99.S99S99.	B00	21	15	0	36	Yes	Yes	Yes
353	20	YGFHGSV	PLRHV	TITEPF	Y99Y99.G99G99.F99F99.H99H99.G99G99.S99S99.V99V99.	P99P99.L99L99.R99R99.H99H99.V99V99.	T99T99.I99I99.T99T99.E99E99.P95B00.F99F99.	21	15	18	54	Yes	Yes	Yes
365	20	GRYVGVV	LRTDR	TCYIDGERNGRWF	G95B00.R95B00.Y95B00.V95B00.G95B00.V99V99.V95B00.	L99L99.R99R99.T99T99.D99D99.R99R99.	T99T99.C99C99.Y99Y99.I99I99.D99D99.G99G99.E99E99.R99R99.N99N99.G99G99.R99R99.W95B00.F99F99.	21	15	39	75	Yes	Yes	Yes
510	20	LIVSSGL	CVGLF	FTFCSPTSRI	L99L99.I99I99.V99V99.S99S99.S99S99.G99G99.L99L99.	C99C99.V99V99.G99G99.L99L99.F99F99.	F99F99.T99T99.F99F99.C99C99.S99S99.P99P99.T95B00.S99S99.R99R99.I99I99.	21	15	30	66	Yes	Yes	Yes
532	20	LLALTVF	NCGSV	ANLRPNDTVY	L95B00.L95B00.A90B00.L95B00.T95B00.V99V99.F95B00.	N95B00.C95B00.G95B00.S95B00.V95B00.	A99A99.N99N99.L99L99.R99R99.P99P99.N99N99.D99D99.T99T99.V99V99.Y99Y99.	21	15	30	66	Yes	Yes	Yes
535	20	LKRLTI	LVSSS	YAYVSIGVMR	L95B00.K80B00.R99R99.L95B00.T95B00.I95B00.	L95B00.V95B00.S95B00.S95B00.S95B00.	Y99Y99.A99A99.Y99Y99.V99V99.S99S99.I99I99.G99G99.V99V99.M99M99.R99R99.	17	15	30	62	Yes	Yes	Yes
661	20	MIGVVY	PDSIQ	FTFAPR	M99M99.I99I99.G99G99.V99V99.V99V99.Y99Y99.	P99P99.D99D99.S99S99.I99I99.Q99Q99.	F95B00.T95B00.F95B00.A95B00.P90B00.R95B00.	18	15	18	51	Yes	Yes	Yes
773	20	CYRQRVF	AAWPM	ATFSDTNGVI	C99C99.Y99Y99.R99R99.Q99Q99.R99R99.V99V99.F99F99.	A99A99.A99A99.W99W99.P99P99.M95B00.	A99A99.T99T99.F95B00.S99S99.D99D99.T99T99.N99N99.G99G99.V99V99.I99I99.	21	15	30	66	Yes	Yes	Yes
11	19	AGDRVLL	TDVPT	LTVRVQYLC	A99A99.G99G99.D99D99.R99R99.V99V99.L99L99.L99L99.	T99T99.D99D99.V99V99.P99P99.T99T99.	L99L99.T99T99.V99V99.R99R99.V99V99.Q99Q99.Y99Y99.L99L99.C99C99.	21	15	27	63	Yes	Yes	Yes
158	19	DTMDRCF	PFSFR	NDLANDIQFS	D99D99.T99T99.M99M99.D99D99.R99R99.C99C99.F99F99.	P99P99.F99F99.S99S99.F99F99.R99R99.	N73B00.D73B00.L99L99.A73B00.N73B00.D84B00.I73B00.Q73B00.F73B00.S73B00.	21	15	22	58	Yes	Yes	Yes
192	19	SAGFRVF	ADGER	AFLWLGSVA	S99S99.A99A99.G99G99.F99F99.R99R99.V99V99.F99F99.	A99A99.D99D99.G99G99.E99E99.R99R99.	B00	21	15	0	36	Yes	Yes	Yes
235	19	ALSD	GHSFS	WRVRHADIWF	A99A99.L99L99.S99S99.D99D99.	G99G99.H99H99.S99S99.F99F99.S99S99.	W99W99.R99R99.V99V99.R99R99.H99H99.A99A99.D99D99.I99I99.W99W99.F99F99.	12	15	30	57	Yes	Yes	Yes
236	19	GFYGLL	TSVAR	YDLLAHGTVR	G99G99.F99F99.Y99Y99.G99G99.L99L99.L99L99.	T99T99.S99S99.V99V99.A99A99.R99R99.	Y99Y99.D99D99.L99L99.L99L99.A99A99.H99H99.G94B00.T99T99.V99V99.R99R99.	18	15	30	63	Yes	Yes	Yes
264	19	NTWLCFR	HFLNS	HFSTGDNIVL	N99N99.T94B00.W99W99.L99L99.C99C99.F99F99.R99R99.	H99H99.F99F99.L99L99.N99N99.S99S99.	H99H99.F99F99.S99S99.T99T99.G99G99.D99D99.N99N99.I99I99.V99V99.L99L99.	21	15	30	66	Yes	Yes	Yes
359	19	IVDMEFQ	LSHLR	YHCLGR	I99I99.V99V99.D99D99.M99M99.E99E99.F99F99.Q99Q99.	L99L99.S99S99.H99H99.L99L99.R99R99.	Y99Y99.H99H99.C99C99.L99L99.G99G99.R99R99.	21	15	18	54	Yes	Yes	Yes
441	19	FMTHIVY	PGYSL	ICLEERMVCK	F99F99.M99M99.T99T99.H99H99.I99I99.V99V99.Y99Y99.	P99P99.G99G99.Y99Y99.S99S99.L99L99.	I99I99.C99C99.L99L99.E99E99.E99E99.R99R99.M99M99.V99V99.C99C99.K99K99.	21	15	30	66	Yes	Yes	Yes
494	19	SIQKVVY	TSGCD	ACFIHFRGVF	S99S99.I99I99.Q99Q99.K99K99.V99V99.V99V99.Y99Y99.	T99T99.S99S99.G99G99.C99C99.D99D99.	A73B00.C73B00.F73B00.I73B00.H73B00.F73B00.R73B00.G73B00.V73B00.F73B00.	21	15	20	56	Yes	Yes	Yes
605	19	CTNIYC	VFRRA	QTECHPLLQ	C99C99.T99T99.N99N99.I99I99.Y99Y99.C99C99.	V99V99.F99F99.R99R99.R94B00.A99A99.	Q99Q99.T94B00.E99E99.C99C99.H99H99.P99P99.L99L99.L99L99.Q99Q99.	18	15	27	60	Yes	Yes	Yes
104	18	MSVMCMS	GLDRY	DYATLVICGY	M94B00.S99S99.V99V99.M99M99.C99C99.M94B00.S99S99.	G94B00.L99L99.D99D99.R99R99.Y99Y99.	D99D99.Y99Y99.A99A99.T99T99.L99L99.V99V99.I99I99.C99C99.G99G99.Y99Y99.	21	15	30	66	Yes	Yes	Yes
127	18	QYLAVCW	RAAVT	HVLLSSSESY	Q99Q99.Y99Y99.L99L99.A99A99.V99V99.C99C99.W99W99.	R99R99.A99A99.A99A99.V99V99.T94B00.	H94B00.V94B00.L94B00.L94B00.S94B00.S94B00.S94B00.E94B00.S94B00.Y94B00.	21	15	30	66	Yes	Yes	Yes
185	18	WFC	NYPEH	HAIDSKGLRT	W99W99.F99F99.C99C99.	N99N99.Y99Y99.P99P99.E99E99.H99H99.	H99H99.A94B00.I99I99.D99D99.S99S99.K99K99.G99G99.L99L99.R99R99.T99T99.	9	15	30	54	Yes	Yes	Yes
267	18	LIRHFFV	MPGVV	VSWWED	L99L99.I99I99.R99R99.H99H99.F99F99.F99F99.V99V99.	M99M99.P99P99.G99G99.V99V99.V99V99.	V99V99.S99S99.W99W99.W99W99.E99E99.D99D99.	21	15	18	54	Yes	Yes	Yes
287	18	CYGVVYS	IGGSR	LCHHDTFVVH	C99C99.Y94B00.G99G99.V99V99.V99V99.Y99Y99.S99S99.	I99I99.G99G99.G99G99.S99S99.R99R99.	L99L99.C94B00.H99H99.H99H99.D99D99.T99T99.F99F99.V99V99.V94B00.H99H99.	21	15	30	66	Yes	Yes	Yes
316	18	LRNCLW	HAPQD	ASYTLTGVVD	L99L99.R99R99.N99N99.C99C99.L99L99.W99W99.	H99H99.A99A99.P99P99.Q99Q99.D99D99.	A99A99.S94B00.Y99Y99.T99T99.L99L99.T99T99.G99G99.V99V99.V99V99.D55N44.	18	15	29	62	Yes	Yes	Yes
335	18	GYIRQNW	FYTIS	TWYCDLGFF	G99G99.Y94B00.I88B00.R99R99.Q99Q99.N94B00.W99W99.	F99F99.Y99Y99.T99T99.I99I99.S99S99.	T83B00.W83B00.Y99Y99.C83B00.D83B00.L83B00.G83B00.F83B00.F83B00.	21	15	27	63	Yes	Yes	Yes
377	18	TIRSCVF	NDVDG	AAFLTTVMGVI	T94B00.I99I99.R99R99.S99S99.C99C99.V99V99.F99F99.	N99N99.D99D99.V99V99.D99D99.G99G99.	B00	21	15	0	36	Yes	Yes	Yes
399	18	LIAPVVY	RAGRC	IAFRTHDCVL	L99L99.I99I99.A99A99.P99P99.V99V99.V99V99.Y99Y99.	R99R99.A99A99.G99G99.R99R99.C99C99.	I99I99.A99A99.F99F99.R99R99.T99T99.H99H99.D99D99.C99C99.V99V99.L99L99.	21	15	30	66	Yes	Yes	Yes
445	18	IQRRVA	GFTAP	RALAISHAVL	I99I99.Q99Q99.R99R99.R99R99.V99V99.A99A99.	G99G99.F99F99.T99T99.A99A99.P99P99.	R99R99.A99A99.L99L99.A99A99.I99I99.S99S99.H99H99.A99A99.V99V99.L99L99.	18	15	30	63	Yes	Yes	Yes
50	18	NIRRIVY	CDGTT	SHLTNFLLVH	N94B00.I99I99.R99R99.R99R99.I99I99.V99V99.Y99Y99.	C99C99.D99D99.G99G99.T99T99.T99T99.	S99S99.H99H99.L99L99.T99T99.N99N99.F99F99.L99L99.L99L99.V99V99.H99H99.	21	15	30	66	Yes	Yes	Yes
533	18	CCHVFG	FGDIG	HAWDTNVSVT	C99C99.C99C99.H99H99.V99V99.F99F99.G99G99.	F99F99.G99G99.D99D99.I99I99.G99G99.	H99H99.A99A99.W99W99.D99D99.T94B00.N99N99.V99V99.S99S99.V99V99.T99T99.	18	15	30	63	Yes	Yes	Yes
594	18	IPYAQRS	MLLKS	VDDYC	I99I99.P99P99.Y99Y99.A99A99.Q99Q99.R99R99.S94B00.	M99M99.L99L99.L99L99.K99K99.S99S99.	V99V99.D99D99.D99D99.Y99Y99.C99C99.	21	15	15	51	Yes	Yes	Yes
647	18	SFLTVLS	GILCE	TVGSYHLDCLCVC	S99S99.F99F99.L99L99.T99T99.V99V99.L99L99.S99S99.	G99G99.I99I99.L99L99.C99C99.E99E99.	T99T99.V99V99.G99G99.S99S99.Y99Y99.H99H99.L99L99.D99D99.C99C99.L99L99.C99C99.V99V99.C99C99.	21	15	39	75	Yes	Yes	Yes
748	18	FACVY	NGGVL	TYLESDHFSR	F99F99.A99A99.C99C99.V99V99.Y99Y99.	N99N99.G99G99.G99G99.V99V99.L99L99.	T88B00.Y99Y99.L88B00.E88B00.S88B00.D88B00.H88B00.F88B00.S88B00.R83B00.	15	15	30	60	Yes	Yes	Yes
146	17	RLCDWIW	NSGST	LHCSLF	R99R99.L99L99.C99C99.D99D99.W99W99.I99I99.W99W99.	N99N99.S99S99.G99G99.S99S99.T99T99.	L99L99.H99H99.C99C99.S99S99.L99L99.F99F99.	21	15	18	54	Yes	Yes	Yes
174	17	FSRRYYV	MILGS	STVMYSTSL	F99F99.S99S99.R99R99.R94B00.Y99Y99.Y99Y99.V99V99.	M94B00.I99I99.L99L99.G99G99.S99S99.	S99S99.T52D47.V99V99.M52S47.Y52E47.S52H47.T52M41.S52G47.L52R47.	21	15	20	56	Yes	Yes	Yes
323	17	LDVVGGC	RG	LNCIDCDFA	L99L99.D94B00.V99V99.V99V99.G99G99.G99G99.C99C99.	R99R99.G99G99.	L99L99.N99N99.C99C99.I99I99.D99D99.C99C99.D99D99.F99F99.A99A99.	21	6	27	54	Yes	Yes	Yes
325	17	DGGFWVA	RTQRF	TTLCPNGWCF	D99D99.G99G99.G99G99.F99F99.W99W99.V99V99.A99A99.	R99R99.T99T99.Q99Q99.R99R99.F99F99.	T99T99.T94B00.L99L99.C94B00.P94B00.N94B00.G99G99.W94B00.C99C99.F94B00.	21	15	30	66	Yes	Yes	Yes
333	17	LMVVTSF	NQWPA	IDSFGW	L99L99.M99M99.V99V99.V99V99.T99T99.S94B00.F99F99.	N99N99.Q99Q99.W99W99.P99P99.A99A99.	I99I99.D99D99.S99S99.F99F99.G99G99.W99W99.	21	15	18	54	Yes	Yes	Yes
338	17	QASEIWL	SSQTE	RYGLGC	Q99Q99.A99A99.S99S99.E99E99.I99I99.W99W99.L99L99.	S99S99.S99S99.Q99Q99.T99T99.E99E99.	R99R99.Y99Y99.G99G99.L99L99.G99G99.C99C99.	21	15	18	54	Yes	Yes	Yes
358	17	WRCIGGR	PVGRF	WHFPDNGLVE	W99W99.R99R99.C99C99.I99I99.G99G99.G99G99.R99R99.	P99P99.V99V99.G99G99.R99R99.F99F99.	W99W99.H99H99.F99F99.P99P99.D99D99.N99N99.G99G99.L99L99.V99V99.E99E99.	21	15	30	66	Yes	Yes	Yes
367	17	YYMHIEF		LITHDTGVAF	Y99Y99.Y99Y99.M99M99.H99H99.I99I99.E99E99.F99F99.		L99L99.I99I99.T99T99.H99H99.D99D99.T99T99.G99G99.V99V99.A99A99.F99F99.	21	0	30	51	Yes	Yes	Yes
462	17	VFFSVDR	PSSCR	LIAVSEDVLY	V99V99.F99F99.F99F99.S99S99.V99V99.D99D99.R99R99.	P99P99.S99S99.S99S99.C99C99.R99R99.	L99L99.I99I99.A99A99.V99V99.S99S99.E99E99.D99D99.V99V99.L99L99.Y99Y99.	21	15	30	66	Yes	Yes	Yes
512	17	LLGAPYY	KFYRG	TSLDADGTYF	L94B00.L99L99.G99G99.A99A99.P99P99.Y99Y99.Y99Y99.	K99K99.F99F99.Y99Y99.R99R99.G99G99.	T99T99.S99S99.L99L99.D99D99.A99A99.D99D99.G99G99.T99T99.Y99Y99.F99F99.	21	15	30	66	Yes	Yes	Yes
609	17	LHSCWIR	RRPVL	LRVITHYGVW	L99L99.H99H99.S99S99.C99C99.W99W99.I99I99.R99R99.	R99R99.R99R99.P99P99.V99V99.L99L99.	L94B00.R94B00.V94B00.I94B00.T94B00.H94B00.Y94B00.G94B00.V94B00.W94B00.	21	15	30	66	Yes	Yes	Yes
69	17	YKLSYLA	GSMLH	SYAMHQCIEY	Y99Y99.K99K99.L99L99.S99S99.Y99Y99.L99L99.A99A99.	G99G99.S99S99.M99M99.L99L99.H99H99.	S94B00.Y99Y99.A99A99.M99M99.H99H99.Q99Q99.C99C99.I99I99.E99E99.Y99Y99.	21	15	30	66	Yes	Yes	Yes
704	17	DRRYNVW	ISASI	AYFVNGAVI	D99D99.R94B00.R99R99.Y99Y99.N99N99.V99V99.W99W99.	I99I99.S99S99.A99A99.S99S99.I99I99.	A99A99.Y99Y99.F99F99.V99V99.N99N99.G99G99.A99A99.V99V99.I99I99.	21	15	27	63	Yes	Yes	Yes
717	17	HSYLPLS	EFGEC	VCYNYNGGDDPCR	H99H99.S99S99.Y99Y99.L99L99.P99P99.L99L99.S99S99.	E99E99.F99F99.G99G99.E99E99.C99C99.	V99V99.C99C99.Y99Y99.N99N99.Y99Y99.N99N99.G99G99.G99G99.D99D99.D99D99.P99P99.C99C99.R99R99.	21	15	39	75	Yes	Yes	Yes
787	17	TIYRIIY	YGHGP	VQFLGA	T99T99.I99I99.Y99Y99.R99R99.I99I99.I94B00.Y94B00.	Y99Y99.G99G99.H99H99.G99G99.P99P99.	V99V99.Q99Q99.F99F99.L99L99.G99G99.A99A99.	21	15	18	54	Yes	Yes	Yes
796	17	VCCLVTV	SDRGV	TTRFSH	V99V99.C99C99.C99C99.L99L99.V99V99.T99T99.V99V99.	S99S99.D99D99.R99R99.G99G99.V99V99.	T99T99.T99T99.R99R99.F99F99.S99S99.H99H99.	21	15	18	54	Yes	Yes	Yes
153	16	SISMR	VLNHH	EQLYFDPWGLNVV	S99S99.I99I99.S99S99.M99M99.R99R99.	V99V99.L99L99.N99N99.H99H99.H99H99.	E99E99.Q99Q99.L99L99.Y99Y99.F99F99.D99D99.P99P99.W99W99.G99G99.L99L99.N99N99.V99V99.V99V99.	15	15	39	69	Yes	Yes	Yes
255	16	NI	FWDRV	IRFVSSGFD	N99N99.I99I99.	F99F99.W99W99.D99D99.R99R99.V99V99.	I99I99.R99R99.F99F99.V99V99.S99S99.S99S99.G99G99.F99F99.D99D99.	6	15	27	48	Yes	Yes	Yes
271	16	YVHFSVL	IRDVC	HISFFNGTIVSSY	Y93B00.V93B00.H93B00.F93B00.S93B00.V93B00.L93B00.	I99I99.R99R99.D99D99.V99V99.C99C99.	H99H99.I99I99.S99S99.F99F99.F99F99.N99N99.G99G99.T99T99.I99I99.V99V99.S99S99.S99S99.Y99Y99.	21	15	39	75	Yes	Yes	Yes
308	16	DRIVVLG	WSTCE	HIFDQYEGCS	D99D99.R99R99.I99I99.V99V99.V99V99.L99L99.G99G99.	W99W99.S99S99.T93B00.C99C99.E99E99.	H99H99.I99I99.F99F99.D99D99.Q99Q99.Y99Y99.E99E99.G99G99.C99C99.S99S99.	21	15	30	66	Yes	Yes	Yes
360	16	PSVSYVA	RSWFV	SYIGLGTVV	P99P99.S99S99.V99V99.S99S99.Y99Y99.V99V99.A99A99.	R99R99.S99S99.W99W99.F99F99.V99V99.	S99S99.Y93B00.I93B00.G93B00.L93B00.G93B00.T93B00.V93B00.V93B00.	21	15	27	63	Yes	Yes	Yes
468	16	GSDLGCW	WFMGA	HSLSSYSGFVYLC	G99G99.S99S99.D99D99.L99L99.G99G99.C99C99.W99W99.	W99W99.F99F99.M99M99.G99G99.A99A99.	H99H99.S99S99.L99L99.S99S99.S99S99.Y99Y99.S99S99.G99G99.F99F99.V99V99.Y99Y99.L99L99.C99C99.	21	15	39	75	Yes	Yes	Yes
555	16	VGFHWFA	NPSYD	YVFCHPCMVA	V99V99.G99G99.F99F99.H99H99.W99W99.F99F99.A99A99.	N99N99.P99P99.S99S99.Y99Y99.D99D99.	Y99Y99.V99V99.F99F99.C99C99.H99H99.P99P99.C99C99.M99M99.V99V99.A99A99.	21	15	30	66	Yes	Yes	Yes
576	16	SRASDTS	YCGIW	GPYIYYHRV	S68B00.R75B00.A75B00.S75B00.D75B00.T75B00.S75B00.	Y75B00.C75B00.G99G99.I99I99.W75B00.	G99G99.P99P99.Y99Y99.I99I99.Y99Y99.Y99Y99.H75B00.R75B00.V75B00.	14	12	24	50	Yes	Yes	Yes
586	16	CCRSVVW	CGGFA	ACFTANRGVS	C56S37.C99C99.R93B00.S99S99.V99V99.V99V99.W99W99.	C99C99.G99G99.G99G99.F99F99.A99A99.	A99A99.C99C99.F99F99.T99T99.A99A99.N99N99.R99R99.G99G99.V99V99.S99S99.	20	15	30	65	Yes	Yes	Yes
588	16	GITNNVT	RSVEW	QTSCET	G99G99.I99I99.T81B00.N99N99.N99N99.V99V99.T99T99.	R99R99.S99S99.V99V99.E99E99.W99W99.	Q99Q99.T99T99.S99S99.C99C99.E99E99.T99T99.	21	15	18	54	Yes	Yes	Yes
670	16	SVIYICE	RVGPV	AIKSRYVTVP	S99S99.V99V99.I93B00.Y99Y99.I99I99.C99C99.E99E99.	R99R99.V99V99.G99G99.P99P99.V99V99.	A99A99.I99I99.K99K99.S99S99.R99R99.Y99Y99.V99V99.T99T99.V99V99.P99P99.	21	15	30	66	Yes	Yes	Yes
700	16	SGARRVF	SGALS	VNLDSDMCCR	S99S99.G99G99.A99A99.R99R99.R99R99.V99V99.F99F99.	S99S99.G99G99.A93B00.L99L99.S99S99.	V99V99.N99N99.L99L99.D99D99.S99S99.D99D99.M99M99.C99C99.C99C99.R99R99.	21	15	30	66	Yes	Yes	Yes
747	16	LYHGLVF	NGDLC	CLLSGEYVA	L99L99.Y99Y99.H99H99.G99G99.L99L99.V99V99.F99F99.	N99N99.G99G99.D99D99.L99L99.C99C99.	C99C99.L99L99.L99L99.S99S99.G99G99.E99E99.Y99Y99.V99V99.A99A99.	21	15	27	63	Yes	Yes	Yes
77	16	PRTGGVY	AHESH	AYMFHNCGVK	P99P99.R99R99.T99T99.G99G99.G99G99.V99V99.Y99Y99.	A99A99.H99H99.E99E99.S99S99.H99H99.	A99A99.Y99Y99.M99M99.F99F99.H99H99.N99N99.C99C99.G99G99.V99V99.K99K99.	21	15	30	66	Yes	Yes	Yes
8	16	FHAIARA	NCSCR	YHVTGNTVLI	F93B00.H93B00.A93B00.I93B00.A93B00.R93B00.A93B00.	N93B00.C93B00.S99S99.C93B00.R93B00.	Y99Y99.H99H99.V99V99.T99T99.G99G99.N99N99.T99T99.V99V99.L99L99.I99I99.	21	15	30	66	Yes	Yes	Yes
85	16	QQLRCVN	GWNFT	VFVNDCSGCNTVI	Q99Q99.Q99Q99.L99L99.R99R99.C99C99.V99V99.N99N99.	G99G99.W99W99.N99N99.F99F99.T99T99.	B00	21	15	0	36	Yes	Yes	Yes
895	16	VGAIVLC	RSKWV	VVLHANACVL	V99V99.G99G99.A99A99.I99I99.V99V99.L99L99.C99C99.	R99R99.S99S99.K99K99.W99W99.V99V99.	V99V99.V99V99.L99L99.H99H99.A99A99.N99N99.A99A99.C93B00.V99V99.L99L99.	21	15	30	66	Yes	Yes	Yes
94	16	VSSSFPL	FTGFM	DSGLMPWKHG	V56B00.S56B00.S56B00.S56B00.F56B00.P68B00.L56B00.	F56B00.T56B00.G68B00.F56B00.M56B00.	D99D99.S99S99.G99G99.L99L99.M99M99.P99P99.W99W99.K99K99.H99H99.G99G99.	14	10	30	54	Yes	Yes	Yes
117	15	TVNALCY	VGGDY	ARFIHPVVV	T99T99.V99V99.N99N99.A93B00.L99L99.C99C99.Y99Y99.	V99V99.G99G99.G99G99.D93B00.Y99Y99.	A99A99.R99R99.F99F99.I99I99.H99H99.P99P99.V99V99.V99V99.V99V99.	21	15	27	63	Yes	Yes	Yes
164	15	VNCFWHS	FGASR	MMVDQFSVCC	V99V99.N99N99.C99C99.F99F99.W99W99.H99H99.S99S99.	F99F99.G99G99.A99A99.S99S99.R99R99.	M73B00.M73B00.V73B00.D73B00.Q73B00.F73B00.S73B00.V73B00.C73B00.C73B00.	21	15	20	56	Yes	Yes	Yes
20	15	DKPLRTP	ARGLV	NSITHT	D99D99.K99K99.P99P99.L99L99.R99R99.T99T99.P99P99.	A99A99.R99R99.G99G99.L99L99.V99V99.	N60B00.S66B00.I60B00.T60B00.H60B00.T60B00.	21	15	12	48	Yes	Yes	Yes
254	15	FGLIRYP	CGIRH	FICAED	F99F99.G99G99.L99L99.I99I99.R99R99.Y99Y99.P99P99.	C99C99.G99G99.I99I99.R99R99.H99H99.	F99F99.I99I99.C99C99.A99A99.E99E99.D99D99.	21	15	18	54	Yes	Yes	Yes
344	15	YISALVF		VNLVAGDCV	Y99Y99.I99I99.S99S99.A99A99.L99L99.V99V99.F99F99.		V99V99.N99N99.L99L99.V99V99.A99A99.G99G99.D99D99.C99C99.V99V99.	21	0	27	48	Yes	Yes	Yes
372	15	VFPNWGI	DMSTT	LAPMIDYF	V99V99.F99F99.P99P99.N99N99.W99W99.G99G99.I99I99.	D99D99.M99M99.S99S99.T99T99.T99T99.	L99L99.A99A99.P99P99.M99M99.I99I99.D99D99.Y99Y99.F99F99.	21	15	24	60	Yes	Yes	Yes
402	15	VWLRSVY	LGVCS	ATLDSLGSVPTVS	V99V99.W99W99.L99L99.R99R99.S99S99.V99V99.Y99Y99.	L99L99.G99G99.V99V99.C99C99.S99S99.	A99A99.T99T99.L99L99.D99D99.S99S99.L99L99.G99G99.S99S99.V99V99.P99P99.T99T99.V99V99.S99S99.	21	15	39	75	Yes	Yes	Yes
414	15	TWSFMLV	GYRQH	FCFSTDLGVV	T93B00.W93B00.S93B00.F93B00.M93B00.L93B00.V93B00.	G99G99.Y99Y99.R99R99.Q99Q99.H99H99.	F99F99.C99C99.F99F99.S99S99.T99T99.D99D99.L99L99.G99G99.V99V99.V99V99.	21	15	30	66	Yes	Yes	Yes
442	15	RFLWCVY	PANGE	VCLAHYECLL	R99R99.F93B00.L93B00.W93B00.C93B00.V99V99.Y93B00.	P99P99.A99A99.N99N99.G99G99.E99E99.	V99V99.C99C99.L99L99.A99A99.H99H99.Y99Y99.E99E99.C99C99.L99L99.L99L99.	21	15	30	66	Yes	Yes	Yes
444	15	LQDVTWI	ASEVW	HIFTGVKSR	L99L99.Q99Q99.D99D99.V99V99.T99T99.W99W99.I99I99.	A99A99.S99S99.E99E99.V99V99.W99W99.	H99H99.I99I99.F99F99.T99T99.G99G99.V99V99.K99K99.S99S99.R99R99.	21	15	27	63	Yes	Yes	Yes
461	15	GNRHVYA	DSVFR	TLHTDLWGAQ	G99G99.N93B00.R99R99.H99H99.V99V99.Y99Y99.A99A99.	D99D99.S99S99.V93B00.F99F99.R99R99.	T99T99.L99L99.H99H99.T99T99.D99D99.L99L99.W99W99.G99G99.A99A99.Q99Q99.	21	15	30	66	Yes	Yes	Yes
464	15	LFNPTIG	IRWTA	LATDPTWGSE	L99L99.F99F99.N93B00.P99P99.T99T99.I99I99.G99G99.	I99I99.R99R99.W99W99.T99T99.A99A99.	L99L99.A99A99.T99T99.D99D99.P99P99.T99T99.W99W99.G99G99.S99S99.E99E99.	21	15	30	66	Yes	Yes	Yes
476	15	SFRWGEE	HDCLP	H	S99S99.F99F99.R99R99.W99W99.G99G99.E99E99.E99E99.	H99H99.D99D99.C99C99.L99L99.P99P99.	H99H99.	21	15	3	39	Yes	Yes	Yes
546	15	RLTFLVW	GDGFG	QCFYLGSVT	R93B00.L99L99.T99T99.F99F99.L99L99.V99V99.W99W99.	G99G99.D99D99.G99G99.F99F99.G99G99.	Q99Q99.C99C99.F99F99.Y99Y99.L99L99.G99G99.S99S99.V99V99.T99T99.	21	15	27	63	Yes	Yes	Yes
653	15	GIHSPLQ	EISCW	LCWSNSGRR	G99G99.I99I99.H99H99.S99S99.P99P99.L99L99.Q99Q99.	E99E99.I99I99.S99S99.C99C99.W99W99.	L99L99.C99C99.W99W99.S99S99.N99N99.S99S99.G99G99.R99R99.R99R99.	21	15	27	63	Yes	Yes	Yes
682	15	MNIVWSW	LTSLQ	IDIWGC	M99M99.N99N99.I99I99.V99V99.W99W99.S99S99.W99W99.	L99L99.T99T99.S99S99.L99L99.Q99Q99.	I99I99.D99D99.I99I99.W99W99.G99G99.C99C99.	21	15	18	54	Yes	Yes	Yes
699	15	CDDDFRV	YGCPS	VTPHM	C93B00.D99D99.D99D99.D99D99.F99F99.R99R99.V99V99.	Y99Y99.G99G99.C99C99.P99P99.S99S99.	V93B00.T93B00.P93B00.H93B00.M93B00.	21	15	15	51	Yes	Yes	Yes
734	15	AWR	LSAIC	YDFLTW	A99A99.W99W99.R99R99.	L99L99.S99S99.A99A99.I99I99.C99C99.	Y99Y99.D99D99.F99F99.L99L99.T99T99.W99W99.	9	15	18	42	Yes	Yes	Yes
746	15	LMGRLIF	TRGME	VVFLNHFSNV	L99L99.M99M99.G99G99.R99R99.L99L99.I99I99.F99F99.	T99T99.R99R99.G99G99.M99M99.E99E99.	V93B00.V93B00.F93B00.L93B00.N93B00.H93B00.F93B00.S99S99.N93B00.V93B00.	21	15	30	66	Yes	Yes	Yes
798	15	SRIRILA	RNPCC	SILAGSTGA	S99S99.R99R99.I99I99.R99R99.I99I99.L99L99.A99A99.	R99R99.N99N99.P99P99.C99C99.C99C99.	S80B00.I99I99.L80B00.A80B00.G80B00.S80B00.T80B00.G80B00.A80B00.	21	15	19	55	Yes	Yes	Yes
810	15	DYASLVY	NGSGD	AYVSLGSVY	D93B00.Y99Y99.A99A99.S99S99.L99L99.V99V99.Y99Y99.	N99N99.G99G99.S99S99.G99G99.D99D99.	A99A99.Y99Y99.V99V99.S99S99.L99L99.G99G99.S99S99.V99V99.Y99Y99.	21	15	27	63	Yes	Yes	Yes
847	15	SMCDPRS	TNTYW	QDHWAD	S99S99.M99M99.C99C99.D99D99.P99P99.R99R99.S99S99.	T99T99.N99N99.T99T99.Y99Y99.W99W99.	Q99Q99.D99D99.H99H99.W99W99.A99A99.D99D99.	21	15	18	54	Yes	Yes	Yes
92	15	YIDSHEV	KFSFH	VRL	Y99Y99.I99I99.D99D99.S99S99.H99H99.E99E99.V99V99.	K99K99.F99F99.S99S99.F99F99.H99H99.	V99V99.R99R99.L99L99.	21	15	9	45	Yes	Yes	Yes
130	14	RPYRGSV	YGSLD	DKFFRAHVV	R99R99.P99P99.Y99Y99.R99R99.G99G99.S99S99.V99V99.	Y99Y99.G99G99.S99S99.L92B00.D99D99.	D99D99.K99K99.F99F99.F99F99.R99R99.A99A99.H99H99.V99V99.V99V99.	21	15	27	63	Yes	Yes	Yes
138	14	LMHRVVF	NDSSI	VRYGGH	L99L99.M99M99.H99H99.R99R99.V99V99.V99V99.F99F99.	N99N99.D99D99.S99S99.S99S99.I99I99.	V99V99.R99R99.Y99Y99.G99G99.G99G99.H99H99.	21	15	18	54	Yes	Yes	Yes
150	14	VCHVVW	GDANR	VLLINMGRLE	V99V99.C99C99.H99H99.V99V99.V99V99.W99W99.	G99G99.D99D99.A99A99.N99N99.R99R99.	V99V99.L99L99.L99L99.I99I99.N99N99.M99M99.G99G99.R99R99.L99L99.E99E99.	18	15	30	63	Yes	Yes	Yes
218	14	VDARALS	CLFIR	VHPDTC	V99V99.D99D99.A99A99.R99R99.A99A99.L99L99.S99S99.	C99C99.L99L99.F99F99.I99I99.R99R99.	V99V99.H99H99.P99P99.D99D99.T99T99.C99C99.	21	15	18	54	Yes	Yes	Yes
285	14	GHAEMYQ	AVSGN	MNWCWRGRC	G99G99.H99H99.A99A99.E99E99.M99M99.Y99Y99.Q99Q99.	A99A99.V99V99.S99S99.G99G99.N99N99.	M99M99.N99N99.W99W99.C99C99.W99W99.R99R99.G99G99.R99R99.C99C99.	21	15	27	63	Yes	Yes	Yes
369	14	LDSGVVF	SWGTR	SIFIDHGCVD	L99L99.D99D99.S99S99.G99G99.V99V99.V99V99.F99F99.	S99S99.W99W99.G99G99.T99T99.R99R99.	S99S99.I99I99.F99F99.I99I99.D99D99.H99H99.G99G99.C99C99.V99V99.D99D99.	21	15	30	66	Yes	Yes	Yes
379	14	IRGFIVC	SCPSG	NIHNAGYTD	I99I99.R99R99.G99G99.F99F99.I99I99.V99V99.C99C99.	S99S99.C99C99.P99P99.S99S99.G99G99.	N99N99.I99I99.H99H99.N99N99.A99A99.G99G99.Y99Y99.T99T99.D99D99.	21	15	27	63	Yes	Yes	Yes
396	14	YASEIRS	AVRPY	FVSCIF	Y92B00.A92B00.S85B00.E92B00.I92B00.R92B00.S92B00.	A99A99.V99V99.R99R99.P99P99.Y99Y99.	F99F99.V99V99.S99S99.C99C99.I99I99.F99F99.	21	15	18	54	Yes	Yes	Yes
423	14	RVVDMLH	GFNSL	PIFNSLGLS	R99R99.V99V99.V99V99.D99D99.M99M99.L99L99.H92B00.	G99G99.F99F99.N99N99.S99S99.L99L99.	P99P99.I92B00.F92B00.N92B00.S92B00.L92B00.G92B00.L92B00.S92B00.	21	15	27	63	Yes	Yes	Yes
440	14	CLDMCYV	RLLHE	WTSCSR	C99C99.L99L99.D99D99.M99M99.C99C99.Y99Y99.V99V99.	R99R99.L99L99.L99L99.H99H99.E99E99.	W99W99.T99T99.S99S99.C99C99.S99S99.R99R99.	21	15	18	54	Yes	Yes	Yes
471	14	ICEPMWA	FGSVR	LDSEW	I92B00.C99C99.E99E99.P99P99.M99M99.W99W99.A99A99.	F99F99.G99G99.S92B00.V99V99.R99R99.	L99L99.D99D99.S99S99.E99E99.W99W99.	21	15	15	51	Yes	Yes	Yes
547	14	MYIGDVL	GVSGL	CVFVGTCQRR	M92B00.Y99Y99.I99I99.G99G99.D99D99.V99V99.L99L99.	G99G99.V99V99.S99S99.G99G99.L99L99.	C99C99.V99V99.F99F99.V99V99.G99G99.T99T99.C99C99.Q99Q99.R99R99.R99R99.	21	15	30	66	Yes	Yes	Yes
549	14	VFWTERW	PCSSR	GHVITSVLIF	V99V99.F99F99.W99W99.T99T99.E99E99.R99R99.W99W99.	P99P99.C99C99.S99S99.S99S99.R99R99.	G99G99.H99H99.V99V99.I99I99.T99T99.S99S99.V99V99.L99L99.I99I99.F99F99.	21	15	30	66	Yes	Yes	Yes
557	14	FSSPWLC	FGSLR	LLLTNTDFGRAAR	F99F99.S99S99.S99S99.P99P99.W99W99.L99L99.C99C99.	F99F99.G99G99.S99S99.L99L99.R99R99.	B00	21	15	0	36	Yes	Yes	Yes
559	14	VCVHCFA	LGGLN	IAMNTAWDVC	V99V99.C99C99.V99V99.H99H99.C99C99.F99F99.A99A99.	L99L99.G99G99.G99G99.L92B00.N99N99.	I99I99.A99A99.M99M99.N99N99.T99T99.A99A99.W99W99.D99D99.V99V99.C99C99.	21	15	30	66	Yes	Yes	Yes
563	14	SNVPMNS	CNFFF	DCASFVIVGY	S92B00.N92B00.V99V99.P92B00.M99M99.N99N99.S99S99.	C99C99.N99N99.F99F99.F99F99.F99F99.	D99D99.C99C99.A99A99.S99S99.F99F99.V99V99.I99I99.V99V99.G99G99.Y99Y99.	21	15	30	66	Yes	Yes	Yes
568	14	KLGHVVF		VACRLYGHSLNLE	K99K99.L99L99.G99G99.H99H99.V99V99.V99V99.F99F99.		V99V99.A99A99.C99C99.R99R99.L99L99.Y99Y99.G99G99.H99H99.S99S99.L99L99.N99N99.L99L99.E99E99.	21	0	39	60	Yes	Yes	Yes
617	14	AFVGCWT	NYPAI	HIMCCHCMPARCF	A92B00.F99F99.V99V99.G99G99.C99C99.W99W99.T99T99.	N99N99.Y99Y99.P99P99.A92B00.I99I99.	H99H99.I99I99.M99M99.C92B00.C99C99.H99H99.C99C99.M99M99.P99P99.A92B00.R99R99.C99C99.F99F99.	21	15	39	75	Yes	Yes	Yes
624	14	FDLSWVQ	ALSAH	ILASGAGVS	F99F99.D99D99.L99L99.S99S99.W99W99.V99V99.Q99Q99.	A99A99.L99L99.S99S99.A99A99.H99H99.	I99I99.L99L99.A99A99.S99S99.G99G99.A99A99.G99G99.V99V99.S99S99.	21	15	27	63	Yes	Yes	Yes
659	14	CSVLRGT	VCAFW	QHTCEL	C99C99.S99S99.V99V99.L99L99.R99R99.G99G99.T99T99.	V99V99.C99C99.A92B00.F99F99.W99W99.	Q99Q99.H99H99.T99T99.C99C99.E99E99.L99L99.	21	15	18	54	Yes	Yes	Yes
675	14	RGFDWFQ	RPVRV	LSILPTSRVG	R99R99.G99G99.F99F99.D99D99.W99W99.F99F99.Q99Q99.	R99R99.P99P99.V99V99.R99R99.V99V99.	L99L99.S99S99.I99I99.L99L99.P99P99.T99T99.S99S99.R99R99.V99V99.G99G99.	21	15	30	66	Yes	Yes	Yes
703	14	LSCGIGS	KMFAV	SLCNRLEMYI	L85B00.S92B00.C99C99.G99G99.I99I99.G99G99.S99S99.	K99K99.M99M99.F99F99.A99A99.V99V99.	S99S99.L99L99.C99C99.N99N99.R99R99.L99L99.E99E99.M99M99.Y99Y99.I99I99.	21	15	30	66	Yes	Yes	Yes
737	14	GLRRMGG	WWDLF	VTWSVLGVL	G99G99.L99L99.R99R99.R99R99.M99M99.G99G99.G99G99.	W99W99.W99W99.D99D99.L99L99.F99F99.	V99V99.T99T99.W99W99.S99S99.V99V99.L99L99.G99G99.V99V99.L99L99.	21	15	27	63	Yes	Yes	Yes
812	14	NLR	RCMCF	LPLFAD	N99N99.L99L99.R99R99.	R99R99.C99C99.M99M99.C99C99.F99F99.	L99L99.P92B00.L92B00.F92B00.A92B00.D92B00.	9	15	18	42	Yes	Yes	Yes
97	14	KPGPMLY	RDPRG	IYWSSGRVC	K99K99.P99P99.G99G99.P99P99.M99M99.L99L99.Y99Y99.	R99R99.D99D99.P99P99.R99R99.G99G99.	I99I99.Y99Y99.W99W99.S99S99.S99S99.G99G99.R99R99.V99V99.C99C99.	21	15	27	63	Yes	Yes	Yes
119	13	AFGGVCW	WERGN	LLWLCPGSFGEYF	A99A99.F99F99.G99G99.G99G99.V99V99.C99C99.W99W99.	W99W99.E99E99.R99R99.G99G99.N99N99.	L99L99.L99L99.W99W99.L99L99.C99C99.P92B00.G99G99.S99S99.F99F99.G99G99.E99E99.Y99Y99.F99F99.	21	15	39	75	Yes	Yes	Yes
194	13	DCLIGGV	SGNGH	DSYARYIFPF	D99D99.C99C99.L99L99.I99I99.G99G99.G99G99.V99V99.	S99S99.G99G99.N99N99.G99G99.H99H99.	D99D99.S99S99.Y99Y99.A99A99.R99R99.Y99Y99.I99I99.F99F99.P99P99.F99F99.	21	15	30	66	Yes	Yes	Yes
219	13	VSHYWCR	RAASP	SYITHTVDNC	V99V99.S99S99.H99H99.Y99Y99.W99W99.C99C99.R99R99.	R99R99.A99A99.A99A99.S99S99.P99P99.	S99S99.Y99Y99.I99I99.T99T99.H99H99.T99T99.V99V99.D99D99.N99N99.C99C99.	21	15	30	66	Yes	Yes	Yes
251	13	RLHEIFY	CYCAT	AASHHGLNII	R99R99.L99L99.H99H99.E99E99.I99I99.F99F99.Y99Y99.	C99C99.Y99Y99.C99C99.A99A99.T99T99.	A99A99.A99A99.S99S99.H99H99.H99H99.G99G99.L99L99.N99N99.I99I99.I99I99.	21	15	30	66	Yes	Yes	Yes
305	13	PMLCGFP	FDGLF	FTISYPGYFR	P99P99.M99M99.L99L99.C99C99.G99G99.F99F99.P99P99.	F99F99.D99D99.G99G99.L99L99.F99F99.	F99F99.T99T99.I99I99.S99S99.Y99Y99.P99P99.G99G99.Y99Y99.F99F99.R99R99.	21	15	30	66	Yes	Yes	Yes
310	13	FIRNCML	TGNRT	IVFNYNNCVD	F99F99.I99I99.R99R99.N99N99.C99C99.M99M99.L99L99.	T99T99.G99G99.N99N99.R99R99.T99T99.	I99I99.V99V99.F99F99.N99N99.Y99Y99.N99N99.N99N99.C99C99.V99V99.D99D99.	21	15	30	66	Yes	Yes	Yes
342	13	PVLRVTF	SGEYL	VMLDKQMHTC	P99P99.V99V99.L99L99.R99R99.V99V99.T99T99.F99F99.	S99S99.G99G99.E99E99.Y99Y99.L99L99.	V99V99.M99M99.L99L99.D99D99.K99K99.Q99Q99.M99M99.H99H99.T92B00.C99C99.	21	15	30	66	Yes	Yes	Yes
346	13	VARFRGT	IISPA	LAYPVESCFD	V99V99.A99A99.R99R99.F99F99.R99R99.G99G99.T92B00.	I99I99.I99I99.S99S99.P99P99.A99A99.	L99L99.A99A99.Y99Y99.P99P99.V99V99.E99E99.S99S99.C99C99.F99F99.D99D99.	21	15	30	66	Yes	Yes	Yes
361	13	DVDHVFV	SYVER	NIFRDDCNR	D99D99.V99V99.D99D99.H99H99.V99V99.F99F99.V99V99.	S99S99.Y99Y99.V99V99.E99E99.R99R99.	N99N99.I99I99.F99F99.R99R99.D99D99.D99D99.C99C99.N99N99.R99R99.	21	15	27	63	Yes	Yes	Yes
390	13	ILGILAY	FAPDA	LSRFSH	I99I99.L99L99.G99G99.I99I99.L99L99.A99A99.Y99Y99.	F99F99.A99A99.P99P99.D99D99.A99A99.	L99L99.S99S99.R99R99.F99F99.S99S99.H99H99.	21	15	18	54	Yes	Yes	Yes
405	13	PGRRTIS	CLDWC	TTLFTDCRCQ	P99P99.G92B00.R99R99.R99R99.T99T99.I99I99.S92B00.	C99C99.L99L99.D99D99.W99W99.C99C99.	T99T99.T99T99.L99L99.F99F99.T99T99.D99D99.C99C99.R99R99.C99C99.Q99Q99.	21	15	30	66	Yes	Yes	Yes
430	13	INACYEH	PIAPV	YKLKQS	I99I99.N92B00.A99A99.C99C99.Y99Y99.E99E99.H84B00.	P99P99.I99I99.A99A99.P99P99.V99V99.	Y76B00.K53B00.L76B00.K53B00.Q53B00.S53B00.	21	15	12	48	Yes	Yes	Yes
482	13	GDSLFGV	KATAR	ASSFEVCMAMGLC	G99G99.D99D99.S99S99.L99L99.F99F99.G99G99.V99V99.	K99K99.A99A99.T99T99.A99A99.R99R99.	A99A99.S99S99.S99S99.F99F99.E99E99.V99V99.C99C99.M99M99.A99A99.M99M99.G99G99.L99L99.C99C99.	21	15	39	75	Yes	Yes	Yes
503	13	DEFRRSG	CLMEY	NSGYGY	D99D99.E99E99.F99F99.R99R99.R99R99.S99S99.G99G99.	C99C99.L99L99.M99M99.E99E99.Y99Y99.	N99N99.S99S99.G99G99.Y99Y99.G99G99.Y99Y99.	21	15	18	54	Yes	Yes	Yes
504	13	TRDCGAS	PVFAC	YFSLEC	T99T99.R99R99.D99D99.C99C99.G99G99.A99A99.S99S99.	P99P99.V99V99.F99F99.A99A99.C99C99.	Y99Y99.F99F99.S99S99.L99L99.E99E99.C99C99.	21	15	18	54	Yes	Yes	Yes
543	13	NLDSIVF	IACGP	MKYHKSGDMV	N99N99.L99L99.D99D99.S99S99.I99I99.V99V99.F99F99.	I99I99.A99A99.C99C99.G99G99.P99P99.	M99M99.K99K99.Y99Y99.H99H99.K99K99.S99S99.G99G99.D99D99.M99M99.V99V99.	21	15	30	66	Yes	Yes	Yes
554	13	KRRVLVE	SWCGS	FYPIPNLVCA	K99K99.R99R99.R99R99.V92B00.L99L99.V99V99.E99E99.	S99S99.W99W99.C99C99.G99G99.S99S99.	F99F99.Y99Y99.P99P99.I99I99.P99P99.N99N99.L99L99.V99V99.C99C99.A99A99.	21	15	30	66	Yes	Yes	Yes
57	13	ARRCMLW	PNIDG	VLYVNGLAA	A99A99.R99R99.R99R99.C99C99.M99M99.L99L99.W99W99.	P99P99.N99N99.I99I99.D99D99.G99G99.	V99V99.L99L99.Y99Y99.V99V99.N99N99.G92B00.L99L99.A99A99.A99A99.	21	15	27	63	Yes	Yes	Yes
636	13	HVARVVF	ACQSL	IANGLTTRML	H99H99.V99V99.A99A99.R99R99.V99V99.V99V99.F99F99.	A99A99.C99C99.Q99Q99.S99S99.L99L99.	I99I99.A99A99.N99N99.G99G99.L99L99.T99T99.T99T99.R99R99.M99M99.L99L99.	21	15	30	66	Yes	Yes	Yes
73	13	SIPFGGQ	SDYHV	LNSTCLGVRW	S99S99.I99I99.P99P99.F99F99.G99G99.G99G99.Q99Q99.	S99S99.D99D99.Y99Y99.H99H99.V99V99.	L99L99.N99N99.S99S99.T99T99.C99C99.L99L99.G99G99.V99V99.R99R99.W99W99.	21	15	30	66	Yes	Yes	Yes
743	13	CIVGYPC	YYILA	FASQWV	C99C99.I99I99.V99V99.G99G99.Y99Y99.P99P99.C99C99.	Y99Y99.Y99Y99.I99I99.L99L99.A99A99.	F99F99.A99A99.S99S99.Q99Q99.W99W99.V99V99.	21	15	18	54	Yes	Yes	Yes
759	13	R	WVNGP	APWRVD	R99R99.	W99W99.V99V99.N99N99.G99G99.P99P99.	A99A99.P99P99.W99W99.R92B00.V99V99.D99D99.	3	15	18	36	Yes	Yes	Yes
766	13	TLTGVVY	VGSVE	ITFCLT	T99T99.L99L99.T99T99.G99G99.V99V99.V99V99.Y99Y99.	V99V99.G99G99.S99S99.V99V99.E99E99.	I99I99.T99T99.F99F99.C99C99.L99L99.T99T99.	21	15	18	54	Yes	Yes	Yes
774	13	NRPHVCQ	ALGDF	LTTSPNRVFW	N99N99.R99R99.P99P99.H99H99.V99V99.C99C99.Q99Q99.	A99A99.L99L99.G99G99.D99D99.F99F99.	L99L99.T99T99.T99T99.S99S99.P99P99.N99N99.R99R99.V92B00.F99F99.W99W99.	21	15	30	66	Yes	Yes	Yes
797	13	VVDLLIS	KDLSA	PTRFGA	V99V99.V99V99.D99D99.L99L99.L99L99.I99I99.S99S99.	K99K99.D99D99.L99L99.S99S99.A99A99.	P99P99.T99T99.R99R99.F99F99.G99G99.A99A99.	21	15	18	54	Yes	Yes	Yes
800	13	TQVRPAC	PLRGD	RIYIELMIYWGLV	T99T99.Q92B00.V99V99.R99R99.P99P99.A99A99.C99C99.	P99P99.L99L99.R99R99.G99G99.D99D99.	R99R99.I99I99.Y99Y99.I99I99.E99E99.L99L99.M99M99.I99I99.Y99Y99.W99W99.G99G99.L99L99.V99V99.	21	15	39	75	Yes	Yes	Yes
809	13	YHLEMSG	GSFLR	HPEGSW	Y99Y99.H92B00.L99L99.E99E99.M99M99.S99S99.G99G99.	G99G99.S99S99.F99F99.L99L99.R99R99.	H99H99.P99P99.E99E99.G99G99.S99S99.W99W99.	21	15	18	54	Yes	Yes	Yes
89	13	FIDFGQS	SEGSR	VAFYSK	F99F99.I99I99.D99D99.F99F99.G99G99.Q99Q99.S92B00.	S99S99.E99E99.G99G99.S99S99.R99R99.	V99V99.A99A99.F99F99.Y99Y99.S99S99.K99K99.	21	15	18	54	Yes	Yes	Yes
143	12	SGSVVFA	IRDPE	HVFRPSCYCGYVT	S99S99.G99G99.S99S99.V99V99.V99V99.F99F99.A99A99.	I99I99.R99R99.D99D99.P99P99.E99E99.	H91B00.V91B00.F91B00.R91B00.P91B00.S91B00.C91B00.Y91B00.C91B00.G91B00.Y91B00.V99V99.T91B00.	21	15	39	75	Yes	Yes	Yes
193	12	RILKCVF	VGGFY	YRLAEPYEECLME	R99R99.I99I99.L99L99.K91B00.C99C99.V99V99.F99F99.	V99V99.G99G99.G99G99.F99F99.Y99Y99.	B00	21	15	0	36	Yes	Yes	Yes
224	12	HCLEQS	SAQTH	RNWWIE	H99H99.C99C99.L99L99.E99E99.Q99Q99.S99S99.	S91B00.A99A99.Q99Q99.T99T99.H99H99.	R58A41.N58D41.W58S41.W99W99.I58A41.E58R41.	18	15	13	46	Yes	Yes	Yes
238	12	YFSGCVF	FGNNG	AIFKHCSEVS	Y99Y99.F99F99.S99S99.G99G99.C99C99.V99V99.F99F99.	F99F99.G99G99.N99N99.N99N99.G99G99.	A99A99.I99I99.F99F99.K99K99.H99H99.C99C99.S99S99.E99E99.V99V99.S99S99.	21	15	30	66	Yes	Yes	Yes
268	12	APTGLVY	PMYSL	CLFRNSSVA	A99A99.P99P99.T99T99.G99G99.L99L99.V99V99.Y99Y99.	P99P99.M99M99.Y99Y99.S99S99.L99L99.	C58A41.L58Y41.F58M41.R58T41.N58P41.S58T41.S58G41.V58G41.A58V41.	21	15	18	54	Yes	Yes	Yes
284	12	VVSLLIW	LSLSR	MTRFGW	V99V99.V99V99.S99S99.L99L99.L99L99.I99I99.W99W99.	L99L99.S99S99.L99L99.S99S99.R99R99.	M99M99.T99T99.R99R99.F99F99.G99G99.W99W99.	21	15	18	54	Yes	Yes	Yes
299	12	ALDGRIY	SDASA	AFFNWNDIY	A99A99.L99L99.D91B00.G99G99.R99R99.I99I99.Y91B00.	S99S99.D99D99.A99A99.S99S99.A99A99.	A99A99.F99F99.F99F99.N99N99.W99W99.N99N99.D99D99.I99I99.Y99Y99.	21	15	27	63	Yes	Yes	Yes
307	12	RVKRLIF	RSGEF	FSLIHHSCCN	R99R99.V99V99.K99K99.R99R99.L99L99.I99I99.F99F99.	R99R99.S99S99.G99G99.E99E99.F99F99.	F50I41.S91B00.L91B00.I50B00.H50B00.H58B00.S50G41.C50B00.C50B00.N50B00.	21	15	15	51	Yes	Yes	Yes
321	12	ILKCRVF	CHD	AFYHNESQCL	I99I99.L91B00.K99K99.C99C99.R99R99.V99V99.F99F99.	C99C99.H99H99.D99D99.	A99A99.F99F99.Y99Y99.H99H99.N99N99.E99E99.S99S99.Q99Q99.C99C99.L99L99.	21	9	30	60	Yes	Yes	Yes
326	12	FISSCVF	QAVSV	IRYISCSPGGELL	F99F99.I99I99.S99S99.S99S99.C99C99.V99V99.F99F99.	Q99Q99.A99A99.V99V99.S91B00.V99V99.	I99I99.R99R99.Y99Y99.I99I99.S99S99.C91B00.S99S99.P99P99.G91B00.G99G99.E99E99.L99L99.L99L99.	21	15	39	75	Yes	Yes	Yes
370	12	GHSGTPS	PSAG	WSTFLG	G99G99.H91B00.S99S99.G99G99.T99T99.P99P99.S99S99.	P99P99.S99S99.A99A99.G99G99.	W99W99.S99S99.T99T99.F99F99.L99L99.G99G99.	21	12	18	51	Yes	Yes	Yes
373	12	AVAGHGG	YWSDK	FVSCAD	A99A99.V99V99.A99A99.G99G99.H99H99.G99G99.G99G99.	Y99Y99.W99W99.S99S99.D99D99.K99K99.	F99F99.V99V99.S99S99.C99C99.A99A99.D99D99.	21	15	18	54	Yes	Yes	Yes
395	12	FTHEMWR	RSLQF	LYAPH	F99F99.T99T99.H99H99.E99E99.M99M99.W99W99.R99R99.	R99R99.S99S99.L99L99.Q99Q99.F99F99.	L99L99.Y99Y99.A99A99.P99P99.H99H99.	21	15	15	51	Yes	Yes	Yes
398	12	LRLRMYG	FHTQA	SVCFSF	L99L99.R99R99.L99L99.R99R99.M99M99.Y99Y99.G99G99.	F99F99.H99H99.T99T99.Q99Q99.A99A99.	S99S99.V99V99.C99C99.F99F99.S99S99.F99F99.	21	15	18	54	Yes	Yes	Yes
410	12	RCHGSVQ	DVGAW	LHPIRYYISW	R83B00.C83B00.H83B00.G83B00.S83B00.V75B00.Q83B00.	D83B00.V99V99.G99G99.A83B00.W99W99.	L99L99.H83B00.P99P99.I83B00.R83B00.Y99Y99.Y91B00.I83B00.S99S99.W99W99.	20	15	30	65	Yes	Yes	Yes
421	12	YLCRCTF	TAASC	AHLNLDSSLL	Y99Y99.L99L99.C99C99.R99R99.C99C99.T99T99.F99F99.	T99T99.A99A99.A99A99.S99S99.C99C99.	A99A99.H99H99.L99L99.N99N99.L99L99.D99D99.S99S99.S99S99.L99L99.L99L99.	21	15	30	66	Yes	Yes	Yes
437	12	VGHVLSA	FNHAY	TTVAMYCRR	V99V99.G99G99.H99H99.V99V99.L99L99.S99S99.A99A99.	F91B00.N99N99.H99H99.A99A99.Y99Y99.	T99T99.T99T99.V99V99.A99A99.M99M99.Y99Y99.C99C99.R99R99.R99R99.	21	15	27	63	Yes	Yes	Yes
509	12	VTGSSND	CYGIS	H	V99V99.T99T99.G99G99.S99S99.S99S99.N99N99.D99D99.	C99C99.Y99Y99.G99G99.I99I99.S99S99.	H99H99.	21	15	3	39	Yes	Yes	Yes
53	12	PLVCWHD	RVAFE	GHNSALGRS	P99P99.L99L99.V99V99.C99C99.W99W99.H99H99.D99D99.	R99R99.V99V99.A99A99.F99F99.E99E99.	G99G99.H99H99.N99N99.S99S99.A99A99.L99L99.G99G99.R99R99.S99S99.	21	15	27	63	Yes	Yes	Yes
530	12	YFERIVF	RDWNI	AQFQNNLCLQ	Y99Y99.F99F99.E66B00.R99R99.I66B00.V99V99.F66B00.	R66B00.D66B00.W66B00.N66B00.I66B00.	B00B00.B00B00.L66B00.B00B00.H66B00.T66B00.L66B00.B00B00.V66B00.B00B00.	18	10	15	43	Yes	Yes	Yes
610	12	CIMSLVW	ESHDC	LISTSSDASY	C99C99.I99I99.M99M99.S99S99.L99L99.V99V99.W99W99.	E99E99.S99S99.H99H99.D99D99.C99C99.	L99L99.I91B00.S99S99.T99T99.S99S99.S99S99.D99D99.A99A99.S99S99.Y99Y99.	21	15	30	66	Yes	Yes	Yes
626	12	VVALIMS	MLTGH	PTRYMH	V99V99.V99V99.A99A99.L99L99.I99I99.M99M99.S99S99.	M99M99.L99L99.T99T99.G99G99.H99H99.	P99P99.T99T99.R99R99.Y99Y99.M99M99.H99H99.	21	15	18	54	Yes	Yes	Yes
632	12	SMKVVLL	PNRGF	ITYYEDLVA	S99S99.M99M99.K99K99.V99V99.V99V99.L99L99.L99L99.	P99P99.N99N99.R99R99.G99G99.F99F99.	I99I99.T99T99.Y99Y99.Y99Y99.E99E99.D91B00.L99L99.V99V99.A99A99.	21	15	27	63	Yes	Yes	Yes
635	12	GPGYVVW	RAEGV	VIYTGVEVM	G99G99.P99P99.G99G99.Y99Y99.V99V99.V99V99.W99W99.	R99R99.A99A99.E99E99.G99G99.V99V99.	V99V99.I99I99.Y99Y99.T99T99.G99G99.V99V99.E99E99.V99V99.M99M99.	21	15	27	63	Yes	Yes	Yes
644	12	SCVSVRF	HGQDV	LIYDKSSLGL	S99S99.C99C99.V99V99.S99S99.V99V99.R99R99.F99F99.	H99H99.G99G99.Q99Q99.D99D99.V99V99.	L99L99.I99I99.Y99Y99.D99D99.K99K99.S99S99.S99S99.L99L99.G99G99.L99L99.	21	15	30	66	Yes	Yes	Yes
656	12	WPCFTRY	AHSMD	PHCTSTNGFVIVS	W99W99.P99P99.C99C99.F99F99.T99T99.R99R99.Y99Y99.	A99A99.H99H99.S99S99.M99M99.D99D99.	P99P99.H99H99.C99C99.T99T99.S99S99.T99T99.N99N99.G99G99.F99F99.V99V99.I99I99.V99V99.S99S99.	21	15	39	75	Yes	Yes	Yes
725	12	SLRAKVY	NDFRD	VTFNLN	S99S99.L99L99.R99R99.A99A99.K91B00.V99V99.Y99Y99.	N99N99.D99D99.F99F99.R99R99.D99D99.	B00	21	15	0	36	Yes	Yes	Yes
731	12	CWVGACM	CSGDW	SLINLRLEVV	C99C99.W99W99.V99V99.G99G99.A99A99.C99C99.M99M99.	C99C99.S99S99.G99G99.D99D99.W99W99.	S99S99.L99L99.I99I99.N99N99.L99L99.R99R99.L99L99.E99E99.V99V99.V99V99.	21	15	30	66	Yes	Yes	Yes
828	12	AARRLVF	MDNVV	VQFNGTAVA	A99A99.A99A99.R99R99.R99R99.L99L99.V99V99.F99F99.	M99M99.D99D99.N99N99.V99V99.V99V99.	V99V99.Q99Q99.F99F99.N99N99.G99G99.T99T99.A99A99.V99V99.A99A99.	21	15	27	63	Yes	Yes	Yes
879	12	PRDFVRV	VFAGN	YSPCCS	P99P99.R99R99.D99D99.F99F99.V99V99.R99R99.V99V99.	V99V99.F99F99.A99A99.G99G99.N99N99.	B00	21	15	0	36	Yes	Yes	Yes
178	11	SSNCWVL	RVNDV	ISDIGV	S99S99.S99S99.N99N99.C99C99.W99W99.V99V99.L99L99.	R99R99.V99V99.N99N99.D99D99.V99V99.	I99I99.S99S99.D99D99.I99I99.G99G99.V99V99.	21	15	18	54	Yes	Yes	Yes
186	11	SVVDPQL	SWPSQ	HCWSGGIRC	S99S99.V99V99.V99V99.D99D99.P99P99.Q99Q99.L99L99.	S99S99.W99W99.P99P99.S99S99.Q99Q99.	H99H99.C99C99.W99W99.S99S99.G99G99.G99G99.I99I99.R99R99.C99C99.	21	15	27	63	Yes	Yes	Yes
203	11	HSLPGVI	LGGVA	FQCLACEFS	H81B00.S81B00.L81B00.P81B00.G81B00.V81B00.I81B00.	L99L99.G99G99.G99G99.V99V99.A99A99.	F90B00.Q99Q99.C99C99.L99L99.A99A99.C99C99.E99E99.F99F99.S99S99.	21	15	27	63	Yes	Yes	Yes
208	11	IFNKVVF	PDVSL	AVLNSDALVT	I99I99.F99F99.N99N99.K99K99.V99V99.V99V99.F99F99.	P99P99.D99D99.V99V99.S99S99.L99L99.	A99A99.V54Y45.L54Y45.N54H45.S54A45.D54A45.A54N45.L99L99.V90B00.T54L45.	21	15	23	59	Yes	Yes	Yes
263	11	PVEFWYW	SMSLA	VSDY	P99P99.V99V99.E99E99.F99F99.W99W99.Y99Y99.W99W99.	S99S99.M99M99.S99S99.L99L99.A99A99.	B00	21	15	0	36	Yes	Yes	Yes
334	11	FEQFDWR	SAYST	GTFLEDYFYR	F99F99.E99E99.Q99Q99.F99F99.D99D99.W99W99.R99R99.	S99S99.A99A99.Y99Y99.S99S99.T99T99.	G99G99.T99T99.F99F99.L99L99.E99E99.D99D99.Y99Y99.F99F99.Y99Y99.R99R99.	21	15	30	66	Yes	Yes	Yes
386	11	FASDLCF	CLGW	YSHDLNSVVR	F99F99.A90B00.S99S99.D99D99.L99L99.C99C99.F99F99.	C99C99.L99L99.G99G99.W99W99.	Y99Y99.S81B00.H81B00.D81B00.L81B00.N81B00.S81B00.V99V99.V81B00.R81B00.	21	12	30	63	Yes	Yes	Yes
391	11	ALSCGVF	GLGVD	AFFSSTGTVE	A99A99.L99L99.S99S99.C99C99.G99G99.V99V99.F99F99.	G99G99.L99L99.G99G99.V99V99.D99D99.	A99A99.F99F99.F99F99.S90B00.S99S99.T90B00.G90B00.T90B00.V90B00.E90B00.	21	15	30	66	Yes	Yes	Yes
409	11	DGRRVVY	VDGYC	AAYLAGGVS	D99D99.G99G99.R99R99.R99R99.V99V99.V99V99.Y99Y99.	V99V99.D99D99.G99G99.Y99Y99.C99C99.	A99A99.A99A99.Y99Y99.L99L99.A99A99.G99G99.G99G99.V99V99.S99S99.	21	15	27	63	Yes	Yes	Yes
426	11	RADIYWM	WRTSD	VYLAGGVGY	R99R99.A99A99.D90B00.I99I99.Y99Y99.W99W99.M99M99.	W99W99.R99R99.T99T99.S99S99.D90B00.	V99V99.Y99Y99.L99L99.A99A99.G99G99.G99G99.V99V99.G99G99.Y99Y99.	21	15	27	63	Yes	Yes	Yes
428	11	HARCSVI	LAESV	VLPAMRLRY	H99H99.A99A99.R99R99.C99C99.S99S99.V99V99.I90B00.	L99L99.A99A99.E99E99.S99S99.V99V99.	V99V99.L99L99.P99P99.A99A99.M99M99.R99R99.L99L99.R99R99.Y99Y99.	21	15	27	63	Yes	Yes	Yes
443	11	GLHLALT	QVLKV	QILSHFDIVS	G99G99.L99L99.H99H99.L99L99.A99A99.L90B00.T90B00.	Q99Q99.V99V99.L99L99.K99K99.V99V99.	Q99Q99.I99I99.L99L99.S99S99.H99H99.F99F99.D99D99.I99I99.V99V99.S99S99.	21	15	30	66	Yes	Yes	Yes
499	11	NDLRCLI	MIGNT	VDGFW	N99N99.D99D99.L99L99.R99R99.C99C99.L99L99.I99I99.	M99M99.I99I99.G99G99.N99N99.T99T99.	V99V99.D99D99.G99G99.F99F99.W99W99.	21	15	15	51	Yes	Yes	Yes
523	11	KWLVY	YHHAG	AFWTTGDRVE	K99K99.W99W99.L99L99.V99V99.Y99Y99.	Y99Y99.H99H99.H99H99.A99A99.G99G99.	A99A99.F99F99.W99W99.T99T99.T99T99.G99G99.D99D99.R99R99.V99V99.E99E99.	15	15	30	60	Yes	Yes	Yes
525	11	GHTCGSR	FRPPH	LVVPYY	G99G99.H90B00.T99T99.C99C99.G99G99.S99S99.R99R99.	F99F99.R99R99.P99P99.P99P99.H99H99.	L99L99.V99V99.V99V99.P99P99.Y99Y99.Y99Y99.	21	15	18	54	Yes	Yes	Yes
536	11	DYLYVYA	RMSDS	VINIRC	D99D99.Y99Y99.L99L99.Y99Y99.V99V99.Y99Y99.A99A99.	R99R99.M99M99.S99S99.D99D99.S99S99.	V99V99.I99I99.N99N99.I99I99.R99R99.C99C99.	21	15	18	54	Yes	Yes	Yes
539	11	ICCCYET	ATRPE	NIRGFS	I99I99.C99C99.C99C99.C99C99.Y99Y99.E99E99.T99T99.	A99A99.T99T99.R99R99.P99P99.E99E99.	B00	21	15	0	36	Yes	Yes	Yes
593	11	VVGVVLG	LSHES	YSRFLH	V99V99.V99V99.G99G99.V99V99.V99V99.L99L99.G99G99.	L99L99.S99S99.H99H99.E99E99.S99S99.	Y99Y99.S99S99.R99R99.F99F99.L99L99.H99H99.	21	15	18	54	Yes	Yes	Yes
598	11	TRTVNVC	GWDEI	HVLIPLVGLGVRA	T99T99.R99R99.T99T99.V99V99.N99N99.V99V99.C99C99.	G99G99.W99W99.D99D99.E99E99.I99I99.	H99H99.V99V99.L99L99.I99I99.P99P99.L99L99.V99V99.G99G99.L99L99.G99G99.V99V99.R99R99.A99A99.	21	15	39	75	Yes	Yes	Yes
655	11	R	PHNLG	IEPAVEFFKF	B00	P99P99.H99H99.N99N99.L99L99.G99G99.	I99I99.E99E99.P99P99.A99A99.V99V99.E99E99.F99F99.F99F99.K99K99.F99F99.	0	15	30	45	Yes	Yes	Yes
690	11	WR	MSCVC	LRIGENCEVH	W99W99.R99R99.	M99M99.S99S99.C99C99.V99V99.C90B00.	L99L99.R99R99.I99I99.G99G99.E99E99.N99N99.C99C99.E99E99.V99V99.H99H99.	6	15	30	51	Yes	Yes	Yes
695	11	FHVGSNV	GYVGD	LATRPNCPSN	F99F99.H99H99.V99V99.G99G99.S99S99.N90B00.V99V99.	G99G99.Y99Y99.V99V99.G99G99.D99D99.	L90B00.A90B00.T90B00.R90B00.P90B00.N90B00.C90B00.P90B00.S90B00.N90B00.	21	15	30	66	Yes	Yes	Yes
710	11	STSYYTY	HCFNS	ISGDFGY	S90B00.T99T99.S99S99.Y99Y99.Y99Y99.T99T99.Y99Y99.	H99H99.C99C99.F99F99.N99N99.S99S99.	I99I99.S99S99.G99G99.D99D99.F99F99.G99G99.Y99Y99.	21	15	21	57	Yes	Yes	Yes
714	11	RCHRRVY	SPGSG	ATMADDHLVS	R99R99.C99C99.H99H99.R99R99.R99R99.V90B00.Y99Y99.	S99S99.P99P99.G99G99.S99S99.G99G99.	A99A99.T99T99.M99M99.A99A99.D99D99.D99D99.H99H99.L99L99.V99V99.S99S99.	21	15	30	66	Yes	Yes	Yes
727	11	GQIPALV	RNFLF	ICEHY	G99G99.Q99Q99.I99I99.P99P99.A99A99.L99L99.V99V99.	R99R99.N99N99.F99F99.L99L99.F99F99.	I99I99.C99C99.E99E99.H99H99.Y99Y99.	21	15	15	51	Yes	Yes	Yes
735	11	GFCYADR	SSGLC	QYYLGPNYFF	G99G99.F99F99.C99C99.Y99Y99.A99A99.D99D99.R99R99.	S99S99.S99S99.G99G99.L99L99.C99C99.	Q99Q99.Y99Y99.Y99Y99.L99L99.G99G99.P99P99.N99N99.Y99Y99.F99F99.F99F99.	21	15	30	66	Yes	Yes	Yes
739	11	PAYYFSR	YFSTL	LSITPDTCYW	P99P99.A99A99.Y99Y99.Y99Y99.F99F99.S99S99.R99R99.	Y99Y99.F99F99.S99S99.T99T99.L99L99.	L99L99.S99S99.I99I99.T99T99.P99P99.D99D99.T99T99.C99C99.Y99Y99.W99W99.	21	15	30	66	Yes	Yes	Yes
740	11	HQDCVVH	RDDTA	HYLHRSQCVM	H99H99.Q99Q99.D99D99.C99C99.V99V99.V99V99.H99H99.	R99R99.D99D99.D99D99.T99T99.A99A99.	H99H99.Y99Y99.L99L99.H99H99.R99R99.S99S99.Q99Q99.C99C99.V99V99.M99M99.	21	15	30	66	Yes	Yes	Yes
760	11	LTLLPFC	LTREA	FCRRVVDGLWLRY	L99L99.T99T99.L99L99.L99L99.P99P99.F99F99.C99C99.	L99L99.T99T99.R99R99.E99E99.A99A99.	F99F99.C99C99.R99R99.R99R99.V99V99.V99V99.D99D99.G99G99.L99L99.W99W99.L99L99.R99R99.Y99Y99.	21	15	39	75	Yes	Yes	Yes
762	11	KIFESFR	SKAGI	LTIELDNSLI	K99K99.I99I99.F99F99.E99E99.S99S99.F99F99.R99R99.	S99S99.K99K99.A99A99.G99G99.I99I99.	L99L99.T99T99.I99I99.E99E99.L99L99.D99D99.N99N99.S99S99.L99L99.I99I99.	21	15	30	66	Yes	Yes	Yes
775	11	ATCRVIR	TSCEA	LALFRGPCML	A99A99.T90B00.C99C99.R99R99.V99V99.I99I99.R99R99.	T99T99.S99S99.C90B00.E99E99.A99A99.	L99L99.A99A99.L99L99.F99F99.R99R99.G99G99.P99P99.C99C99.M99M99.L99L99.	21	15	30	66	Yes	Yes	Yes
788	11	IRRSYST	DRGYR	ALIDSEGYLA	I90B00.R90B00.R99R99.S99S99.Y99Y99.S99S99.T99T99.	D99D99.R99R99.G99G99.Y99Y99.R99R99.	A99A99.L99L99.I99I99.D99D99.S99S99.E99E99.G99G99.Y99Y99.L99L99.A99A99.	21	15	30	66	Yes	Yes	Yes
795	11	KNVIINV	ADGWF	IYYSVSKSNNS	K99K99.N90B00.V99V99.I99I99.I99I99.N90B00.V99V99.	A99A99.D99D99.G99G99.W99W99.F99F99.	I99I99.Y99Y99.Y99Y99.S99S99.V99V99.S99S99.K99K99.S99S99.N99N99.N99N99.S99S99.	21	15	33	69	Yes	Yes	Yes
821	11	SARWVVY	TGYPG	VCFSQILMHTATV	S99S99.A99A99.R99R99.W99W99.V99V99.V99V99.Y90B00.	T99T99.G99G99.Y99Y99.P99P99.G99G99.	V99V99.C99C99.F99F99.S99S99.Q99Q99.I99I99.L99L99.M99M99.H99H99.T99T99.A99A99.T99T99.V99V99.	21	15	39	75	Yes	Yes	Yes
837	11	GSVRIVY	GSCLT	SACCDY	G99G99.S99S99.V99V99.R99R99.I99I99.V99V99.Y99Y99.	G99G99.S99S99.C99C99.L99L99.T99T99.	S99S99.A99A99.C99C99.C99C99.D99D99.Y99Y99.	21	15	18	54	Yes	Yes	Yes
864	11	TVVKVHW	YSTLL	LIEGSHSGFQSTY	T90B00.V99V99.V99V99.K99K99.V99V99.H99H99.W99W99.	Y99Y99.S99S99.T99T99.L99L99.L99L99.	L99L99.I99I99.E99E99.G99G99.S99S99.H99H99.S99S99.G99G99.F99F99.Q99Q99.S99S99.T99T99.Y99Y99.	21	15	39	75	Yes	Yes	Yes
867	11	MSSWCTW	PIGTK	IDDWGC	M99M99.S99S99.S99S99.W99W99.C99C99.T99T99.W99W99.	P99P99.I99I99.G99G99.T99T99.K99K99.	I99I99.D99D99.D99D99.W99W99.G99G99.C99C99.	21	15	18	54	Yes	Yes	Yes
907	11	KFVYCLA	WHHAA	HYSLDTDEFMEVA	B00	W90B00.H90B00.H90B00.A99A99.A90B00.	H90B00.Y90B00.S90B00.L90B00.D90B00.T90B00.D90B00.E90B00.F90B00.M90B00.E90B00.V90B00.A90B00.	0	15	39	54	Yes	Yes	Yes
99	11	VIERLVY	RDGHS	ITVDHLISVL	V99V99.I99I99.E99E99.R99R99.L99L99.V99V99.Y99Y99.	R99R99.D99D99.G99G99.H99H99.S99S99.	I90B00.T90B00.V90B00.D90B00.H90B00.L90B00.I90B00.S90B00.V90B00.L90B00.	21	15	30	66	Yes	Yes	Yes
110	10	FDFAGDVA	SWWCV	YITPVS	F99F99.D80B00.F99F99.A99A99.G99G99.D99D99.V99V99.A99A99.	S99S99.W99W99.W99W99.C99C99.V99V99.	Y90B00.I90B00.T90B00.P99P99.V90B00.S90B00.	23	15	18	56	Yes	Yes	Yes
151	10	DTLCNSI	TSPSC	FFFYHRCHRC	D99D99.T99T99.L99L99.C99C99.N99N99.S99S99.I99I99.	T99T99.S99S99.P99P99.S99S99.C99C99.	F99F99.F99F99.F99F99.Y99Y99.H99H99.R99R99.C99C99.H99H99.R99R99.C99C99.	21	15	30	66	Yes	Yes	Yes
205	10	SDVPGPY	PG	IDDYGW	S90B00.D99D99.V99V99.P99P99.G99G99.P99P99.Y99Y99.	P99P99.G99G99.	I99I99.D90B00.D99D99.Y99Y99.G99G99.W99W99.	21	6	18	45	Yes	Yes	Yes
230	10	SCSKRVF	YSW	WLYFAPGLLM	S90B00.C90B00.S90B00.K90B00.R90B00.V99V99.F99F99.	Y90B00.S90B00.W90B00.	W99W99.L99L99.Y99Y99.F99F99.A99A99.P99P99.G99G99.L99L99.L99L99.M99M99.	21	9	30	60	Yes	Yes	Yes
260	10	NSLHVFA	HGSFM	SCFHWGMVR	N99N99.S99S99.L99L99.H99H99.V99V99.F99F99.A99A99.	H99H99.G99G99.S99S99.F99F99.M99M99.	S99S99.C99C99.F99F99.H99H99.W99W99.G99G99.M90B00.V99V99.R99R99.	21	15	27	63	Yes	Yes	Yes
261	10	YLPRVDD	NSLIC	H	Y99Y99.L99L99.P99P99.R99R99.V99V99.D99D99.D99D99.	N99N99.S99S99.L99L99.I99I99.C99C99.	H99H99.	21	15	3	39	Yes	Yes	Yes
280	10	SFAFSLC	RWGA	TLLLSNSRSD	S99S99.F99F99.A99A99.F99F99.S99S99.L99L99.C99C99.	R99R99.W99W99.G99G99.A99A99.	T99T99.L99L99.L99L99.L99L99.S99S99.N99N99.S99S99.R99R99.S99S99.D99D99.	21	12	30	63	Yes	Yes	Yes
330	10	CFPYDFW	IETGD	PICLG	C99C99.F99F99.P99P99.Y99Y99.D99D99.F99F99.W99W99.	I99I99.E99E99.T99T99.G99G99.D99D99.	P99P99.I99I99.C99C99.L99L99.G99G99.	21	15	15	51	Yes	Yes	Yes
374	10	FACHWCA	VESGG	FVPSKVCCGK	F99F99.A99A99.C99C99.H99H99.W99W99.C99C99.A99A99.	V99V99.E99E99.S99S99.G99G99.G99G99.	F90B00.V90B00.P90B00.S90B00.K90B00.V90B00.C90B00.C99C99.G90B00.K90B00.	21	15	30	66	Yes	Yes	Yes
381	10	RTSRIVG	NFSQC	HCIMSGFGMPWVV	R99R99.T99T99.S99S99.R99R99.I99I99.V99V99.G99G99.	N99N99.F99F99.S99S99.Q99Q99.C99C99.	H99H99.C99C99.I99I99.M99M99.S99S99.G99G99.F99F99.G99G99.M99M99.P99P99.W99W99.V99V99.V99V99.	21	15	39	75	Yes	Yes	Yes
418	10	VASADVL	SVSWF	MIRRLG	V99V99.A99A99.S99S99.A99A99.D99D99.V99V99.L99L99.	S99S99.V99V99.S99S99.W99W99.F99F99.	B00	21	15	0	36	Yes	Yes	Yes
427	10	YYHNIVY	GAAEV	ASFSSHCLVA	Y99Y99.Y99Y99.H99H99.N99N99.I99I99.V99V99.Y99Y99.	G99G99.A99A99.A99A99.E99E99.V99V99.	A99A99.S99S99.F99F99.S99S99.S99S99.H99H99.C99C99.L99L99.V99V99.A99A99.	21	15	30	66	Yes	Yes	Yes
439	10	SVSAVFQ	CLNYV	LASHLKNEVH	S99S99.V99V99.S99S99.A99A99.V99V99.F99F99.Q99Q99.	C99C99.L99L99.N99N99.Y99Y99.V99V99.	L99L99.A99A99.S99S99.H99H99.L99L99.K99K99.N99N99.E99E99.V99V99.H99H99.	21	15	30	66	Yes	Yes	Yes
475	10	CSLRVVY	CDGTR	ASVTQNLTVL	C99C99.S99S99.L99L99.R99R99.V99V99.V99V99.Y99Y99.	C99C99.D99D99.G99G99.T99T99.R99R99.	A99A99.S99S99.V99V99.T99T99.Q99Q99.N99N99.L99L99.T99T99.V99V99.L99L99.	21	15	30	66	Yes	Yes	Yes
490	10	VVGILAS	SSGG	NSRWIH	V99V99.V99V99.G99G99.I99I99.L99L99.A99A99.S99S99.	S99S99.S99S99.G99G99.G99G99.	N99N99.S99S99.R99R99.W99W99.I99I99.H99H99.	21	12	18	51	Yes	Yes	Yes
491	10	GSYLVYR	CGVLS	FILQTDGMFF	G99G99.S99S99.Y99Y99.L99L99.V99V99.Y99Y99.R99R99.	C99C99.G99G99.V99V99.L99L99.S99S99.	F99F99.I99I99.L99L99.Q99Q99.T99T99.D99D99.G99G99.M99M99.F99F99.F99F99.	21	15	30	66	Yes	Yes	Yes
519	10	SHVTNEF	LSALC	IDDFGH	S99S99.H99H99.V99V99.T90B00.N99N99.E99E99.F99F99.	L99L99.S99S99.A99A99.L99L99.C99C99.	I99I99.D99D99.D99D99.F99F99.G99G99.H99H99.	21	15	18	54	Yes	Yes	Yes
616	10	QAAVCFA	VQYGT	NADPTLLGI	Q99Q99.A99A99.A99A99.V99V99.C99C99.F99F99.A99A99.	V99V99.Q99Q99.Y99Y99.G99G99.T90B00.	N99N99.A99A99.D99D99.P99P99.T99T99.L99L99.L99L99.G99G99.I99I99.	21	15	27	63	Yes	Yes	Yes
627	10	VNTEFVC	LSVML	ETAYAVNGP	V99V99.N99N99.T99T99.E99E99.F99F99.V99V99.C99C99.	L99L99.S99S99.V99V99.M99M99.L99L99.	E99E99.T99T99.A99A99.Y99Y99.A99A99.V90B00.N99N99.G99G99.P99P99.	21	15	27	63	Yes	Yes	Yes
631	10	FHRVTG	RHNVD	HVFDSL	F99F99.H99H99.R99R99.V99V99.T99T99.G99G99.	R99R99.H99H99.N99N99.V99V99.D99D99.	H99H99.V99V99.F99F99.D90B00.S99S99.L99L99.	18	15	18	51	Yes	Yes	Yes
671	10	GLRAIMC	SYESR	LVLARDCRLV	G99G99.L99L99.R99R99.A99A99.I99I99.M90B00.C99C99.	S99S99.Y99Y99.E99E99.S99S99.R99R99.	L99L99.V99V99.L99L99.A99A99.R99R99.D99D99.C99C99.R99R99.L99L99.V99V99.	21	15	30	66	Yes	Yes	Yes
677	10	CRMCAFT	HCALR	FPAATESQFY	C99C99.R90B00.M99M99.C99C99.A99A99.F90B00.T99T99.	H90B00.C99C99.A99A99.L99L99.R99R99.	F99F99.P99P99.A99A99.A99A99.T99T99.E99E99.S99S99.Q99Q99.F99F99.Y99Y99.	21	15	30	66	Yes	Yes	Yes
697	10	VPIDYVM	TIANV	HNPGVLGHWW	V99V99.P90B00.I99I99.D99D99.Y99Y99.V99V99.M99M99.	T99T99.I99I99.A99A99.N99N99.V99V99.	H99H99.N99N99.P99P99.G99G99.V99V99.L99L99.G99G99.H99H99.W99W99.W99W99.	21	15	30	66	Yes	Yes	Yes
719	10	VSHHVFG	LGCSL	HYYCDMDVS	V99V99.S99S99.H99H99.H99H99.V99V99.F99F99.G99G99.	L99L99.G99G99.C99C99.S99S99.L99L99.	H99H99.Y99Y99.Y99Y99.C99C99.D99D99.M99M99.D99D99.V99V99.S99S99.	21	15	27	63	Yes	Yes	Yes
750	10	TIVKSIA	FSDKF	CILAALSFET	T99T99.I99I99.V99V99.K99K99.S99S99.I99I99.A99A99.	F99F99.S99S99.D99D99.K99K99.F99F99.	C99C99.I99I99.L99L99.A99A99.A99A99.L99L99.S99S99.F99F99.E99E99.T99T99.	21	15	30	66	Yes	Yes	Yes
751	10	DAFIVSH	RCCQ	YNLVL	D99D99.A99A99.F99F99.I99I99.V99V99.S99S99.H99H99.	R99R99.C99C99.C99C99.Q99Q99.	Y99Y99.N99N99.L99L99.V99V99.L90B00.	21	12	15	48	Yes	Yes	Yes
777	10	CLVSYEC	ALRNT	LRSFLTVSVSSLV	C99C99.L99L99.V99V99.S99S99.Y90B00.E90B00.C90B00.	A99A99.L99L99.R99R99.N99N99.T99T99.	B00	21	15	0	36	Yes	Yes	Yes
789	10	YFVSIVW	DRGDT	VTWKYSHCVA	Y99Y99.F99F99.V99V99.S99S99.I99I99.V99V99.W99W99.	D99D99.R99R99.G99G99.D99D99.T99T99.	V99V99.T90B00.W99W99.K90B00.Y90B00.S90B00.H90B00.C90B00.V90B00.A90B00.	21	15	30	66	Yes	Yes	Yes
814	10	VVGYPIA	GRWGG	WCLSDIDTCL	V99V99.V99V99.G99G99.Y99Y99.P99P99.I99I99.A99A99.	G99G99.R99R99.W99W99.G99G99.G99G99.	W99W99.C99C99.L99L99.S99S99.D99D99.I99I99.D99D99.T99T99.C99C99.L99L99.	21	15	30	66	Yes	Yes	Yes
838	10	IIGCSVY	PDSIT	HLLSRTLNVS	I99I99.I99I99.G99G99.C99C99.S99S99.V99V99.Y99Y99.	P99P99.D99D99.S99S99.I99I99.T99T99.	H99H99.L99L99.L99L99.S99S99.R99R99.T99T99.L99L99.N99N99.V99V99.S99S99.	21	15	30	66	Yes	Yes	Yes
849	10	ISKRAWS	MGFCH	VALLGNCIC	I99I99.S99S99.K99K99.R99R99.A99A99.W99W99.S99S99.	M99M99.G99G99.F99F99.C99C99.H99H99.	V90B00.A90B00.L90B00.L90B00.G90B00.N90B00.C90B00.I90B00.C90B00.	21	15	27	63	Yes	Yes	Yes
15	9	ATMSSEW	HAGYR	GQVDFTVCW	A99A99.T99T99.M99M99.S99S99.S99S99.E99E99.W99W99.	H99H99.A99A99.G99G99.Y99Y99.R99R99.	G99G99.Q99Q99.V99V99.D99D99.F99F99.T99T99.V99V99.C99C99.W99W99.	21	15	27	63	Yes	Yes	Yes
172	9	TIVQYYP	SAASN	SNGGYH	T99T99.I99I99.V99V99.Q99Q99.Y99Y99.Y99Y99.P99P99.	S99S99.A99A99.A99A99.S99S99.N99N99.	S99S99.N99N99.G99G99.G99G99.Y99Y99.H99H99.	21	15	18	54	Yes	Yes	Yes
176	9	GLVAWAF	RMSIG	ITCNTISSGLWTF	G99G99.L99L99.V99V99.A99A99.W99W99.A99A99.F99F99.	R99R99.M99M99.S99S99.I99I99.G99G99.	I99I99.T99T99.C99C99.N99N99.T99T99.I99I99.S99S99.S99S99.G99G99.L99L99.W99W99.T99T99.F99F99.	21	15	39	75	Yes	Yes	Yes
2	9	PLLRVVY	VGSFV	SQFHHGRCSL	P99P99.L99L99.L99L99.R99R99.V99V99.V99V99.Y99Y99.	V99V99.G99G99.S99S99.F99F99.V99V99.	S99S99.Q99Q99.F99F99.H99H99.H99H99.G99G99.R99R99.C99C99.S99S99.L99L99.	21	15	30	66	Yes	Yes	Yes
223	9	AKNGMIG	LFRTV	LSWPDTSPLI	A99A99.K88B00.N99N99.G99G99.M99M99.I99I99.G99G99.	L99L99.F99F99.R99R99.T99T99.V99V99.	L99L99.S99S99.W99W99.P99P99.D99D99.T99T99.S99S99.P99P99.L99L99.I99I99.	21	15	30	66	Yes	Yes	Yes
226	9	CTFNVIW	LHNGI	LIFDHNSGML	C99C99.T99T99.F99F99.N99N99.V99V99.I99I99.W99W99.	L99L99.H99H99.N99N99.G99G99.I99I99.	L99L99.I99I99.F99F99.D99D99.H99H99.N99N99.S99S99.G99G99.M99M99.L99L99.	21	15	30	66	Yes	Yes	Yes
234	9	FRS	MSDLQ	CIFIFHSLR	F99F99.R99R99.S99S99.	M99M99.S99S99.D99D99.L99L99.Q99Q99.	C99C99.I99I99.F99F99.I99I99.F99F99.H99H99.S99S99.L99L99.R88B00.	9	15	27	51	Yes	Yes	Yes
241	9	TFLPFIQ	GFTET	LFPQLSPRPA	T99T99.F99F99.L99L99.P99P99.F99F99.I99I99.Q99Q99.	G99G99.F99F99.T99T99.E99E99.T99T99.	L99L99.F99F99.P99P99.Q99Q99.L99L99.S99S99.P99P99.R88B00.P99P99.A99A99.	21	15	30	66	Yes	Yes	Yes
243	9	IMGLIRL	SNWLF	TTRFTH	I88B00.M99M99.G99G99.L99L99.I99I99.R99R99.L99L99.	S99S99.N99N99.W99W99.L99L99.F99F99.	T99T99.T99T99.R99R99.F99F99.T99T99.H99H99.	21	15	18	54	Yes	Yes	Yes
244	9	VLGIVES	ARLEN	ITRFSG	V99V99.L99L99.G88B00.I88B00.V88B00.E88B00.S88B00.	A99A99.R99R99.L99L99.E99E99.N99N99.	I99I99.T99T99.R99R99.F99F99.S99S99.G99G99.	21	15	18	54	Yes	Yes	Yes
247	9	SRTHPLR	TWGHV	SLPGTNGWAD	S99S99.R99R99.T88B00.H99H99.P99P99.L99L99.R99R99.	T99T99.W99W99.G99G99.H99H99.V99V99.	S99S99.L99L99.P99P99.G99G99.T99T99.N99N99.G99G99.W99W99.A99A99.D99D99.	21	15	30	66	Yes	Yes	Yes
303	9	DTNACVY	CHGVT	AFLMGARTI	D99D99.T99T99.N99N99.A99A99.C99C99.V99V99.Y99Y99.	C99C99.H99H99.G99G99.V99V99.T99T99.	A99A99.F99F99.L99L99.M99M99.G99G99.A99A99.R99R99.T99T99.I99I99.	21	15	27	63	Yes	Yes	Yes
327	9	ASRTVY	VSGLA	VIMQNIYVLK	A99A99.S99S99.R99R99.T99T99.V99V99.Y99Y99.	V99V99.S99S99.G99G99.L99L99.A99A99.	V99V99.I99I99.M99M99.Q99Q99.N99N99.I99I99.Y99Y99.V99V99.L99L99.K99K99.	18	15	30	63	Yes	Yes	Yes
337	9	LAGGVVY	AFGNG	AILSGRFVC	L99L99.A99A99.G99G99.G99G99.V99V99.V99V99.Y99Y99.	A99A99.F99F99.G99G99.N99N99.G99G99.	A99A99.I88B00.L99L99.S99S99.G88B00.R99R99.F99F99.V99V99.C99C99.	21	15	27	63	Yes	Yes	Yes
34	9	RLSGLVW	CDASL	KCYYSDAIV	R99R99.L99L99.S99S99.G99G99.L99L99.V99V99.W99W99.	C99C99.D99D99.A99A99.S99S99.L99L99.	B00	21	15	0	36	Yes	Yes	Yes
347	9	PLVRACY	LSESY	AIFDPTQEGGGAV	P99P99.L99L99.V99V99.R99R99.A99A99.C99C99.Y88B00.	L99L99.S99S99.E99E99.S99S99.Y99Y99.	A99A99.I99I99.F99F99.D99D99.P99P99.T88B00.Q99Q99.E99E99.G99G99.G99G99.G99G99.A99A99.V99V99.	21	15	39	75	Yes	Yes	Yes
349	9	SVTARVD	HVPFA	FSANCRDISR	S99S99.V99V99.T99T99.A99A99.R99R99.V99V99.D88B00.	H99H99.V99V99.P99P99.F99F99.A99A99.	F99F99.S99S99.A99A99.N99N99.C99C99.R99R99.D99D99.I99I99.S99S99.R99R99.	21	15	30	66	Yes	Yes	Yes
385	9	CVLYVF	ANNAE	ALYSLFSTR	C99C99.V99V99.L99L99.Y99Y99.V99V99.F99F99.	A99A99.N99N99.N99N99.A99A99.E99E99.	A99A99.L99L99.Y99Y99.S99S99.L99L99.F99F99.S99S99.T99T99.R99R99.	18	15	27	60	Yes	Yes	Yes
392	9	ISVSFWF	PCLNN	WTPTRLVVV	I88B00.S99S99.V99V99.S99S99.F99F99.W88B00.F99F99.	P99P99.C99C99.L99L99.N99N99.N99N99.	W99W99.T99T99.P99P99.T99T99.R99R99.L99L99.V99V99.V99V99.V99V99.	21	15	27	63	Yes	Yes	Yes
432	9	RGVGTVY	PCDDG	GIYYDCHCIT	R99R99.G99G99.V99V99.G99G99.T99T99.V99V99.Y99Y99.	P99P99.C99C99.D99D99.D99D99.G99G99.	G99G99.I99I99.Y99Y99.Y99Y99.D99D99.C99C99.H99H99.C99C99.I99I99.T99T99.	21	15	30	66	Yes	Yes	Yes
433	9	CLICYST	DVHAL	TTGYDTGALP	C99C99.L99L99.I99I99.C99C99.Y99Y99.S99S99.T99T99.	D99D99.V99V99.H99H99.A99A99.L99L99.	T99T99.T88B00.G99G99.Y99Y99.D99D99.T99T99.G88B00.A99A99.L99L99.P99P99.	21	15	30	66	Yes	Yes	Yes
448	9	TMLHIFS	SLYPH	TVMCYVMGFSGTD	T99T99.M99M99.L99L99.H99H99.I99I99.F99F99.S99S99.	S99S99.L99L99.Y99Y99.P99P99.H99H99.	T99T99.V99V99.M99M99.C99C99.Y99Y99.V99V99.M99M99.G99G99.F99F99.S99S99.G99G99.T99T99.D99D99.	21	15	39	75	Yes	Yes	Yes
466	9	CVLMATS	GIDMT	HDFHPHYRGG	C99C99.V99V99.L99L99.M99M99.A99A99.T99T99.S88B00.	G99G99.I99I99.D99D99.M99M99.T99T99.	H77B00.D66B00.F77B00.H77B00.P77B00.H77B00.Y77B00.R77B00.G77B00.G77B00.	21	15	20	56	Yes	Yes	Yes
472	9	QALSCFN	SSSTS	FPTPNSAGVF	Q99Q99.A99A99.L99L99.S99S99.C99C99.F99F99.N99N99.	S99S99.S99S99.S99S99.T99T99.S99S99.	F99F99.P99P99.T99T99.P99P99.N99N99.S99S99.A99A99.G99G99.V99V99.F99F99.	21	15	30	66	Yes	Yes	Yes
483	9	AHARTVW	RSGGG	MCLLCNGVI	A99A99.H99H99.A99A99.R99R99.T99T99.V99V99.W99W99.	R99R99.S99S99.G99G99.G99G99.G99G99.	M99M99.C99C99.L99L99.L99L99.C99C99.N99N99.G99G99.V99V99.I99I99.	21	15	27	63	Yes	Yes	Yes
49	9	CLSNYLN	MSFSL	VYCIDHSVSTDVL	C99C99.L99L99.S99S99.N99N99.Y99Y99.L99L99.N99N99.	M99M99.S99S99.F99F99.S99S99.L99L99.	B00	21	15	0	36	Yes	Yes	Yes
496	9	AGSRCVY	PRVET	YLLVDGIVV	A99A99.G99G99.S99S99.R99R99.C99C99.V99V99.Y99Y99.	P99P99.R99R99.V99V99.E99E99.T88B00.	Y99Y99.L99L99.L99L99.V99V99.D99D99.G99G99.I99I99.V99V99.V88B00.	21	15	27	63	Yes	Yes	Yes
498	9	DVVNYYT	AHVGF	HIGTVS	D99D99.V99V99.V99V99.N99N99.Y99Y99.Y88B00.T99T99.	A99A99.H99H99.V99V99.G99G99.F99F99.	H99H99.I99I99.G99G99.T99T99.V99V99.S99S99.	21	15	18	54	Yes	Yes	Yes
508	9	ICTLTCW	LVQVM	RHLIRDLNGVLVR	I99I99.C99C99.T77B00.L99L99.T99T99.C99C99.W99W99.	L99L99.V99V99.Q99Q99.V99V99.M99M99.	R99R99.H99H99.L99L99.I99I99.R99R99.D99D99.L99L99.N99N99.G99G99.V99V99.L99L99.V99V99.R99R99.	20	15	39	74	Yes	Yes	Yes
51	9	YSGRMVW	MATDN	CSEWW	Y99Y99.S99S99.G99G99.R99R99.M99M99.V99V99.W99W99.	M99M99.A99A99.T99T99.D99D99.N99N99.	C99C99.S99S99.E99E99.W99W99.W99W99.	21	15	15	51	Yes	Yes	Yes
513	9	TYLTMLG	HQSCY	SVFLINLSVV	T99T99.Y99Y99.L99L99.T99T99.M99M99.L99L99.G99G99.	H99H99.Q99Q99.S99S99.C99C99.Y99Y99.	S99S99.V99V99.F99F99.L99L99.I99I99.N99N99.L99L99.S99S99.V99V99.V99V99.	21	15	30	66	Yes	Yes	Yes
522	9	VLYGEVY	QGCYD	AVFHPDLGVH	V99V99.L99L99.Y99Y99.G99G99.E99E99.V99V99.Y99Y99.	Q99Q99.G99G99.C99C99.Y99Y99.D99D99.	A99A99.V99V99.F99F99.H99H99.P99P99.D99D99.L99L99.G99G99.V99V99.H99H99.	21	15	30	66	Yes	Yes	Yes
55	9	SGLRVMG	IGLAL	CILSYRRAEEAE	S88B00.G99G99.L99L99.R99R99.V99V99.M99M99.G99G99.	I99I99.G99G99.L99L99.A99A99.L99L99.	C99C99.I99I99.L99L99.S99S99.Y99Y99.R99R99.R99R99.A99A99.E99E99.E99E99.A99A99.E99E99.	21	15	36	72	Yes	Yes	Yes
564	9	HARGGAC	VWADQ	FHSSQS	H99H99.A99A99.R99R99.G99G99.G99G99.A99A99.C99C99.	V99V99.W99W99.A99A99.D99D99.Q99Q99.	F99F99.H99H99.S99S99.S99S99.Q99Q99.S99S99.	21	15	18	54	Yes	Yes	Yes
569	9	IQSMFHY	PRYS	DNTPIMIG	I99I99.Q99Q99.S99S99.M99M99.F99F99.H99H99.Y99Y99.	P99P99.R99R99.Y99Y99.S99S99.	B00	21	12	0	33	Yes	Yes	Yes
597	9	SGYRVVY	TDAKA	VLFPSC	S99S99.G99G99.Y99Y99.R99R99.V99V99.V99V99.Y99Y99.	T99T99.D99D99.A99A99.K99K99.A99A99.	B00	21	15	0	36	Yes	Yes	Yes
601	9	LSGGVAI	VQEYC	TNFLSRNAS	L99L99.S99S99.G99G99.G99G99.V99V99.A99A99.I88B00.	V99V99.Q99Q99.E99E99.Y99Y99.C99C99.	T99T99.N99N99.F99F99.L99L99.S99S99.R99R99.N99N99.A99A99.S99S99.	21	15	27	63	Yes	Yes	Yes
648	9	VTFSLFR	VSNCA	TGSPIPFIYFAHG	V99V99.T99T99.F99F99.S99S99.L99L99.F99F99.R99R99.	V99V99.S99S99.N99N99.C99C99.A88B00.	T99T99.G99G99.S99S99.P99P99.I99I99.P99P99.F99F99.I99I99.Y99Y99.F99F99.A99A99.H99H99.G99G99.	21	15	39	75	Yes	Yes	Yes
672	9	AYTNLCC	FYLGV	ERYPYS	A99A99.Y99Y99.T99T99.N99N99.L99L99.C99C99.C99C99.	F99F99.Y99Y99.L99L99.G99G99.V99V99.	E99E99.R99R99.Y99Y99.P99P99.Y99Y99.S99S99.	21	15	18	54	Yes	Yes	Yes
676	9	ILVCYTV	GNVRC	MHIYGE	I99I99.L99L99.V99V99.C99C99.Y99Y99.T99T99.V99V99.	G99G99.N99N99.V99V99.R99R99.C99C99.	B00	21	15	0	36	Yes	Yes	Yes
679	9	FASNRRF	GVHRI	RGDPLHPVWY	F99F99.A99A99.S99S99.N99N99.R99R99.R99R99.F99F99.	G99G99.V99V99.H99H99.R99R99.I99I99.	R99R99.G99G99.D99D99.P99P99.L99L99.H99H99.P99P99.V99V99.W99W99.Y99Y99.	21	15	30	66	Yes	Yes	Yes
681	9	PVRCFVW	CVSAF	LHHTNDDNYR	P99P99.V99V99.R99R99.C99C99.F99F99.V99V99.W99W99.	C99C99.V99V99.S99S99.A99A99.F99F99.	L99L99.H99H99.H99H99.T99T99.N99N99.D99D99.D99D99.N99N99.Y99Y99.R99R99.	21	15	30	66	Yes	Yes	Yes
706	9	MVKRWVY	RSVAS	GLLDDHACFGHGR	M99M99.V99V99.K99K99.R99R99.W99W99.V99V99.Y99Y99.	R99R99.S99S99.V99V99.A99A99.S99S99.	G99G99.L99L99.L99L99.D99D99.D99D99.H99H99.A99A99.C99C99.F99F99.G99G99.H99H99.G99G99.R99R99.	21	15	39	75	Yes	Yes	Yes
707	9	GVSSIVV	RHAQH	QALTANFFVS	G99G99.V99V99.S99S99.S99S99.I99I99.V99V99.V99V99.	R99R99.H99H99.A99A99.Q99Q99.H99H99.	Q99Q99.A99A99.L99L99.T99T99.A99A99.N99N99.F99F99.F99F99.V99V99.S99S99.	21	15	30	66	Yes	Yes	Yes
715	9	YSFAADQ	VHCDA	LAPRFGFVAW	Y99Y99.S99S99.F99F99.A99A99.A99A99.D99D99.Q99Q99.	V99V99.H99H99.C99C99.D99D99.A99A99.	L99L99.A88B00.P88B00.R88B00.F88B00.G88B00.F88B00.V88B00.A88B00.W88B00.	21	15	30	66	Yes	Yes	Yes
718	9	GSGYVGY	VDGVP	VLIHRINGSFAML	G99G99.S99S99.G99G99.Y99Y99.V99V99.G99G99.Y99Y99.	V99V99.D99D99.G99G99.V99V99.P99P99.	V99V99.L88B00.I99I99.H99H99.R99R99.I99I99.N99N99.G99G99.S99S99.F99F99.A99A99.M99M99.L99L99.	21	15	39	75	Yes	Yes	Yes
722	9	NIWYHGQ	LTHMG	MRFFEN	N99N99.I99I99.W99W99.Y99Y99.H99H99.G99G99.Q99Q99.	L99L99.T99T99.H99H99.M99M99.G99G99.	M99M99.R99R99.F99F99.F99F99.E99E99.N99N99.	21	15	18	54	Yes	Yes	Yes
726	9	CVRSSVY	VGMRC	AYYRSSIMVE	C99C99.V99V99.R99R99.S99S99.S99S99.V99V99.Y99Y99.	V99V99.G99G99.M99M99.R99R99.C99C99.	A99A99.Y99Y99.Y99Y99.R99R99.S99S99.S99S99.I99I99.M99M99.V99V99.E99E99.	21	15	30	66	Yes	Yes	Yes
728	9	GRVIA	CHPSQ	HYIVSNYLMVYVC	G99G99.R99R99.V99V99.I99I99.A99A99.	C99C99.H99H99.P99P99.S99S99.Q99Q99.	H99H99.Y99Y99.I99I99.V99V99.S99S99.N99N99.Y99Y99.L99L99.M99M99.V99V99.Y99Y99.V99V99.C99C99.	15	15	39	69	Yes	Yes	Yes
733	9	SLRGLLV	SSGVT	YMFTPRSDVS	S99S99.L99L99.R99R99.G99G99.L99L99.L99L99.V99V99.	S99S99.S99S99.G99G99.V99V99.T99T99.	Y99Y99.M99M99.F99F99.T99T99.P99P99.R99R99.S99S99.D99D99.V99V99.S99S99.	21	15	30	66	Yes	Yes	Yes
738	9	TSSWEW	NRGFR	LASGTNGVFF	T99T99.S99S99.S99S99.W99W99.E99E99.W99W99.	N99N99.R99R99.G99G99.F99F99.R99R99.	L99L99.A99A99.S99S99.G99G99.T99T99.N99N99.G99G99.V99V99.F99F99.F99F99.	18	15	30	63	Yes	Yes	Yes
749	9	AFVWSAV	SQLTL	FELPDHFSFS	A99A99.F99F99.V99V99.W99W99.S99S99.A99A99.V99V99.	S99S99.Q99Q99.L99L99.T99T99.L99L99.	F99F99.E99E99.L99L99.P99P99.D99D99.H99H99.F99F99.S99S99.F99F99.S99S99.	21	15	30	66	Yes	Yes	Yes
804	9	LQRVVH	VCAAM	VKHVSHLQTV	L99L99.Q99Q99.R99R99.V99V99.V99V99.H99H99.	V99V99.C99C99.A99A99.A99A99.M99M99.	V88B00.K88B00.H88B00.V88B00.S77B00.H88B00.L88B00.Q88B00.T88B00.V88B00.	18	15	29	62	Yes	Yes	Yes
805	9	CHLVY	KGDGM	AYMTLVDVT	C99C99.H99H99.L99L99.V99V99.Y99Y99.	K99K99.G99G99.D99D99.G99G99.M99M99.	A99A99.Y99Y99.M99M99.T99T99.L99L99.V99V99.D99D99.V99V99.T99T99.	15	15	27	57	Yes	Yes	Yes
818	9	SWHIVGA	CYTSS	AINPICIAYMALL	S88B00.W99W99.H99H99.I99I99.V99V99.G99G99.A99A99.	C99C99.Y99Y99.T99T99.S99S99.S99S99.	A99A99.I99I99.N99N99.P99P99.I99I99.C99C99.I99I99.A99A99.Y99Y99.M99M99.A99A99.L99L99.L99L99.	21	15	39	75	Yes	Yes	Yes
830	9	VTINSN	RHVDV	FSIPTFGYVAPVR	V99V99.T99T99.I99I99.N99N99.S88B00.N99N99.	R99R99.H99H99.V99V99.D99D99.V99V99.	F99F99.S99S99.I99I99.P99P99.T99T99.F99F99.G99G99.Y99Y99.V99V99.A99A99.P99P99.V99V99.R99R99.	18	15	39	72	Yes	Yes	Yes
87	9	HDGLRVT	DYYER	FISVCI	H99H99.D99D99.G99G99.L99L99.R99R99.V99V99.T99T99.	D99D99.Y99Y99.Y99Y99.E99E99.R99R99.	F99F99.I99I99.S99S99.V99V99.C99C99.I99I99.	21	15	18	54	Yes	Yes	Yes
88	9	VFAKVKG	AF	DTNWDYVYPS	V99V99.F99F99.A99A99.K99K99.V99V99.K99K99.G99G99.	A99A99.F99F99.	D88B00.T99T99.N99N99.W99W99.D99D99.Y99Y99.V99V99.Y99Y99.P99P99.S99S99.	21	6	30	57	Yes	Yes	Yes
882	9	TTCQCCF	VCEFL	AYVRGASVT	T99T99.T99T99.C99C99.Q99Q99.C99C99.C99C99.F99F99.	V99V99.C99C99.E99E99.F99F99.L99L99.	A99A99.Y99Y99.V99V99.R99R99.G99G99.A99A99.S99S99.V99V99.T99T99.	21	15	27	63	Yes	Yes	Yes
154	8	VRCLDAF	IQLGD	QAFGCWGHV	V99V99.R99R99.C99C99.L99L99.D99D99.A99A99.F99F99.	I99I99.Q99Q99.L99L99.G99G99.D99D99.	Q99Q99.A99A99.F99F99.G99G99.C99C99.W99W99.G99G99.H99H99.V99V99.	21	15	27	63	Yes	Yes	Yes
159	8	NLCSF	QFSSD	ANTSSMVKPV	N99N99.L99L99.C99C99.S99S99.F99F99.	Q99Q99.F99F99.S99S99.S99S99.D99D99.	A99A99.N99N99.T99T99.S99S99.S99S99.M99M99.V99V99.K99K99.P99P99.V99V99.	15	15	30	60	Yes	Yes	Yes
225	8	FLNSLVF	TDSYV	AVYLRRGSVA	F99F99.L99L99.N99N99.S99S99.L87B00.V99V99.F99F99.	T99T99.D99D99.S99S99.Y99Y99.V99V99.	A87B00.V99V99.Y99Y99.L99L99.R99R99.R99R99.G99G99.S99S99.V99V99.A99A99.	21	15	30	66	Yes	Yes	Yes
306	8	SFGLVRF	EAAAG	IYSLDDVGCM	S99S99.F99F99.G99G99.L99L99.V99V99.R99R99.F99F99.	E99E99.A99A99.A99A99.A99A99.G99G99.	I99I99.Y99Y99.S99S99.L99L99.D99D99.D99D99.V99V99.G99G99.C99C99.M99M99.	21	15	30	66	Yes	Yes	Yes
311	8	GRCYMSS	MAHSL	VDSYY	G99G99.R99R99.C99C99.Y99Y99.M87B00.S99S99.S99S99.	M99M99.A99A99.H99H99.S99S99.L99L99.	V99V99.D99D99.S99S99.Y99Y99.Y99Y99.	21	15	15	51	Yes	Yes	Yes
312	8	SVAALRF	YATSR	PLHFHY	S99S99.V99V99.A99A99.A99A99.L99L99.R99R99.F99F99.	Y99Y99.A99A99.T99T99.S99S99.R99R99.	P99P99.L99L99.H99H99.F99F99.H99H99.Y99Y99.	21	15	18	54	Yes	Yes	Yes
324	8	GSTGQVY	RDGFI	YHFVAGNVN	G87B00.S87B00.T75B00.G87B00.Q87B00.V87B00.Y87B00.	R99R99.D99D99.G99G99.F99F99.I99I99.	Y99Y99.H99H99.F99F99.V99V99.A99A99.G99G99.N99N99.V99V99.N99N99.	20	15	27	62	Yes	Yes	Yes
328	8	TSCPFQC	ITWCV	EDMEGY	T99T99.S99S99.C99C99.P99P99.F99F99.Q99Q99.C99C99.	I99I99.T99T99.W99W99.C99C99.V99V99.	E87B00.D87B00.M99M99.E87B00.G87B00.Y87B00.	21	15	18	54	Yes	Yes	Yes
339	8	MNRKAR	TDGSL	LVEFL	M99M99.N99N99.R99R99.K99K99.A99A99.R99R99.	T99T99.D99D99.G99G99.S99S99.L99L99.	L75B00.V75B00.E75B00.F75B00.L75B00.	18	15	10	43	Yes	Yes	Yes
341	8	LVCCSCT	HWFKS	FTSCIT	L99L99.V99V99.C99C99.C99C99.S99S99.C99C99.T99T99.	H99H99.W99W99.F99F99.K99K99.S99S99.	F99F99.T99T99.S99S99.C99C99.I99I99.T99T99.	21	15	18	54	Yes	Yes	Yes
348	8	EFVRVFA	LGSHD	TIMQSPSLVH	E99E99.F99F99.V99V99.R99R99.V99V99.F99F99.A99A99.	L99L99.G99G99.S99S99.H99H99.D99D99.	T99T99.I99I99.M99M99.Q99Q99.S99S99.P99P99.S99S99.L99L99.V99V99.H99H99.	21	15	30	66	Yes	Yes	Yes
403	8	CAYNWFC	VTTSH	VDDFGI	C99C99.A99A99.Y99Y99.N99N99.W99W99.F99F99.C99C99.	V99V99.T99T99.T99T99.S99S99.H99H99.	V99V99.D99D99.D99D99.F99F99.G99G99.I99I99.	21	15	18	54	Yes	Yes	Yes
438	8	ATCDAFR	TTIDS	SHFNDTTRM	A99A99.T99T99.C99C99.D99D99.A99A99.F99F99.R99R99.	T99T99.T99T99.I99I99.D99D99.S99S99.	B00	21	15	0	36	Yes	Yes	Yes
486	8	TFARCLV	LHFLN	TYTHDGYYLS	T99T99.F99F99.A99A99.R99R99.C99C99.L99L99.V99V99.	L99L99.H99H99.F99F99.L99L99.N99N99.	B00	21	15	0	36	Yes	Yes	Yes
545	8	NILYVFG	GSHKV	NAILSTNTHD	N87B00.I99I99.L99L99.Y99Y99.V99V99.F99F99.G99G99.	G99G99.S99S99.H99H99.K99K99.V99V99.	N99N99.A99A99.I99I99.L99L99.S99S99.T99T99.N99N99.T99T99.H99H99.D99D99.	21	15	30	66	Yes	Yes	Yes
551	8	HICGCVF	PARCH	SIYLNENVIL	H87B00.I87B00.C87B00.G87B00.C87B00.V87B00.F87B00.	P99P99.A99A99.R99R99.C99C99.H99H99.	S99S99.I99I99.Y99Y99.L99L99.N99N99.E99E99.N99N99.V99V99.I87B00.L99L99.	21	15	30	66	Yes	Yes	Yes
560	8	KSMIW	VTGGR	VTFHNECIVR	K99K99.S99S99.M99M99.I99I99.W99W99.	V99V99.T99T99.G99G99.G99G99.R99R99.	V99V99.T99T99.F99F99.H99H99.N99N99.E99E99.C99C99.I99I99.V99V99.R99R99.	15	15	30	60	Yes	Yes	Yes
581	8	GTPGR	SCVAS	RDTAFSLCQNGWT	G99G99.T99T99.P99P99.G99G99.R99R99.	S99S99.C99C99.V99V99.A99A99.S99S99.	R99R99.D99D99.T99T99.A99A99.F99F99.S99S99.L99L99.C99C99.Q99Q99.N99N99.G99G99.W99W99.T99T99.	15	15	39	69	Yes	Yes	Yes
583	8	AHGGLVY	RGGVL	AYYELG	A99A99.H99H99.G99G99.G99G99.L99L99.V99V99.Y99Y99.	R99R99.G99G99.G99G99.V99V99.L99L99.	A99A99.Y99Y99.Y99Y99.E99E99.L99L99.G99G99.	21	15	18	54	Yes	Yes	Yes
585	8	GTRGCIC	HSCTD	LFLDSSGLVF	G99G99.T99T99.R99R99.G99G99.C99C99.I99I99.C99C99.	H99H99.S99S99.C99C99.T99T99.D99D99.	L87B00.F99F99.L99L99.D87B00.S99S99.S87B00.G99G99.L99L99.V99V99.F99F99.	21	15	30	66	Yes	Yes	Yes
587	8	GSLWQWM	SVSCF	VVGRCTNMHW	G99G99.S99S99.L99L99.W99W99.Q99Q99.W99W99.M99M99.	S99S99.V99V99.S99S99.C99C99.F99F99.	V99V99.V99V99.G99G99.R99R99.C99C99.T99T99.N99N99.M99M99.H99H99.W99W99.	21	15	30	66	Yes	Yes	Yes
590	8	GQGDAFC	HAVSR	HYLNVSCSL	G99G99.Q99Q99.G99G99.D99D99.A99A99.F99F99.C99C99.	H99H99.A87B00.V99V99.S99S99.R99R99.	H99H99.Y99Y99.L99L99.N99N99.V99V99.S99S99.C99C99.S99S99.L99L99.	21	15	27	63	Yes	Yes	Yes
599	8	SLVNVVW	NVPDL	ATFTTFVVT	S99S99.L99L99.V99V99.N99N99.V99V99.V99V99.W99W99.	N99N99.V99V99.P99P99.D99D99.L99L99.	A99A99.T99T99.F99F99.T99T99.T99T99.F99F99.V99V99.V99V99.T99T99.	21	15	27	63	Yes	Yes	Yes
646	8	SVTVRA	LYSRG	HYSIPTEHCL	S87B00.V99V99.T99T99.V99V99.R99R99.A99A99.	L99L99.Y99Y99.S99S99.R99R99.G99G99.	H99H99.Y99Y99.S99S99.I99I99.P99P99.T99T99.E99E99.H99H99.C99C99.L99L99.	18	15	30	63	Yes	Yes	Yes
649	8	PYLGRLA	GYACA	IALSLSGFIL	P99P99.Y99Y99.L99L99.G99G99.R87B00.L99L99.A99A99.	G99G99.Y99Y99.A99A99.C99C99.A99A99.	I99I99.A99A99.L99L99.S99S99.L99L99.S99S99.G99G99.F99F99.I99I99.L99L99.	21	15	30	66	Yes	Yes	Yes
652	8	GRGCCVY	YDNVQ	ARYTAVAVV	G99G99.R99R99.G99G99.C99C99.C99C99.V99V99.Y99Y99.	Y99Y99.D99D99.N99N99.V99V99.Q99Q99.	A99A99.R99R99.Y99Y99.T99T99.A99A99.V99V99.A99A99.V99V99.V99V99.	21	15	27	63	Yes	Yes	Yes
662	8	PRCYCVW	PGGGE	PCWSHRLGVF	P99P99.R99R99.C99C99.Y99Y99.C99C99.V99V99.W99W99.	P99P99.G99G99.G99G99.G99G99.E99E99.	P99P99.C99C99.W99W99.S99S99.H99H99.R99R99.L99L99.G99G99.V99V99.F99F99.	21	15	30	66	Yes	Yes	Yes
668	8	HW	AHSSC	VHVSVHSGLVCIC	B00	A99A99.H99H99.S99S99.S99S99.C99C99.	V99V99.H99H99.V99V99.S99S99.V99V99.H99H99.S99S99.G99G99.L99L99.V99V99.C99C99.I99I99.C99C99.	0	15	39	54	Yes	Yes	Yes
669	8	LSAVCF	HDYTA	IVFNPIGGVL	L99L99.S99S99.A99A99.V99V99.C99C99.F99F99.	H99H99.D99D99.Y99Y99.T99T99.A99A99.	I99I99.V99V99.F99F99.N99N99.P99P99.I99I99.G99G99.G99G99.V99V99.L99L99.	18	15	30	63	Yes	Yes	Yes
674	8	FSVVRCS	LHAFG	RIVFDEYHIA	F99F99.S99S99.V99V99.V99V99.R99R99.C99C99.S99S99.	L99L99.H99H99.A99A99.F99F99.G99G99.	R99R99.I99I99.V99V99.F99F99.D99D99.E99E99.Y99Y99.H99H99.I99I99.A99A99.	21	15	30	66	Yes	Yes	Yes
680	8	LSVLTQR	SHLGP	ATVLVPSYHCAGC	L99L99.S99S99.V99V99.L99L99.T99T99.Q87B00.R99R99.	S99S99.H99H99.L99L99.G99G99.P99P99.	A99A99.T99T99.V99V99.L99L99.V99V99.P99P99.S99S99.Y99Y99.H99H99.C99C99.A99A99.G99G99.C99C99.	21	15	39	75	Yes	Yes	Yes
683	8	ARSITL	PGDRF	FSWFHIDALL	A99A99.R99R99.S99S99.I99I99.T99T99.L99L99.	P99P99.G99G99.D99D99.R99R99.F99F99.	F99F99.S99S99.W99W99.F99F99.H99H99.I99I99.D99D99.A99A99.L99L99.L99L99.	18	15	30	63	Yes	Yes	Yes
711	8	FGVYYLG	RMC	HCFSFTRNNLPVE	F99F99.G99G99.V99V99.Y99Y99.Y99Y99.L99L99.G99G99.	R99R99.M99M99.C99C99.	H99H99.C99C99.F99F99.S99S99.F87B00.T99T99.R99R99.N99N99.N99N99.L99L99.P99P99.V99V99.E99E99.	21	9	39	69	Yes	Yes	Yes
732	8	TGVGSVF	RGGPG	AYMDIHTCVN	T87B00.G99G99.V99V99.G99G99.S99S99.V99V99.F99F99.	R99R99.G99G99.G99G99.P99P99.G99G99.	A99A99.Y99Y99.M99M99.D99D99.I99I99.H99H99.T99T99.C99C99.V99V99.N99N99.	21	15	30	66	Yes	Yes	Yes
741	8	RLTRTIG	SCLAD	TDLPAEFLCA	R99R99.L99L99.T87B00.R99R99.T99T99.I99I99.G99G99.	S99S99.C99C99.L99L99.A99A99.D99D99.	T99T99.D99D99.L99L99.P99P99.A99A99.E99E99.F99F99.L99L99.C99C99.A99A99.	21	15	30	66	Yes	Yes	Yes
752	8	SADVAPT	GFCWG	CFDGRF	S87B00.A99A99.D99D99.V99V99.A99A99.P99P99.T99T99.	G99G99.F99F99.C99C99.W99W99.G99G99.	C99C99.F99F99.D99D99.G99G99.R99R99.F99F99.	21	15	18	54	Yes	Yes	Yes
755	8	MCDRFIW	FDNNF	VTPIW	M87B00.C99C99.D99D99.R99R99.F99F99.I99I99.W99W99.	F99F99.D99D99.N99N99.N99N99.F99F99.	V99V99.T99T99.P99P99.I99I99.W99W99.	21	15	15	51	Yes	Yes	Yes
768	8	AGFLLIA	RAATP	TCLSDCHLCC	A99A99.G99G99.F99F99.L99L99.L99L99.I99I99.A99A99.	R99R99.A87B00.A99A99.T99T99.P99P99.	T99T99.C99C99.L99L99.S99S99.D99D99.C99C99.H99H99.L99L99.C99C99.C99C99.	21	15	30	66	Yes	Yes	Yes
784	8	IEMVPLG	GTTGW	MLWDMDACH	I99I99.E99E99.M99M99.V99V99.P99P99.L99L99.G99G99.	G99G99.T99T99.T99T99.G99G99.W99W99.	M75B00.L75B00.W75B00.D75B00.M75B00.D75B00.A75B00.C75B00.H99H99.	21	15	19	55	Yes	Yes	Yes
785	8	NGRVNVS	FGGLR	AFVLPHRENTDVL	N99N99.G99G99.R99R99.V99V99.N99N99.V99V99.S99S99.	F99F99.G99G99.G99G99.L99L99.R99R99.	A99A99.F99F99.V99V99.L99L99.P99P99.H99H99.R99R99.E99E99.N99N99.T99T99.D99D99.V99V99.L99L99.	21	15	39	75	Yes	Yes	Yes
791	8	VTSLIQH	LALLD	VTRFAY	V99V99.T99T99.S99S99.L99L99.I99I99.Q99Q99.H99H99.	L99L99.A99A99.L99L99.L99L99.D99D99.	V99V99.T99T99.R99R99.F99F99.A99A99.Y99Y99.	21	15	18	54	Yes	Yes	Yes
802	8	SVASWCM	RSLLS	VIVVHSGSTSEAC	S99S99.V99V99.A99A99.S99S99.W99W99.C99C99.M99M99.	R99R99.S99S99.L99L99.L99L99.S99S99.	V99V99.I99I99.V99V99.V87B00.H99H99.S99S99.G99G99.S99S99.T99T99.S99S99.E99E99.A99A99.C99C99.	21	15	39	75	Yes	Yes	Yes
806	8	VVSHCVF	CARAG	AYLSIDDIIY	V99V99.V99V99.S99S99.H99H99.C99C99.V99V99.F99F99.	C99C99.A99A99.R99R99.A99A99.G99G99.	A99A99.Y99Y99.L99L99.S99S99.I99I99.D99D99.D99D99.I99I99.I99I99.Y99Y99.	21	15	30	66	Yes	Yes	Yes
827	8	CASNLLG	CLPCQ	FTWSSLGRR	C99C99.A99A99.S99S99.N99N99.L99L99.L99L99.G99G99.	C99C99.L99L99.P99P99.C99C99.Q99Q99.	F99F99.T99T99.W99W99.S99S99.S99S99.L99L99.G99G99.R99R99.R99R99.	21	15	27	63	Yes	Yes	Yes
829	8	VHHGMVF	LAGIE	GYLCGRDVS	V99V99.H99H99.H99H99.G99G99.M99M99.V99V99.F99F99.	L99L99.A99A99.G99G99.I99I99.E99E99.	G99G99.Y99Y99.L99L99.C99C99.G99G99.R99R99.D99D99.V99V99.S99S99.	21	15	27	63	Yes	Yes	Yes
83	8	SKGVSMA	NMGIT	LILSNSILM	S87B00.K99K99.G99G99.V99V99.S99S99.M99M99.A99A99.	N99N99.M99M99.G99G99.I99I99.T99T99.	L99L99.I99I99.L99L99.S99S99.N99N99.S99S99.I99I99.L99L99.M99M99.	21	15	27	63	Yes	Yes	Yes
839	8	FGLGPGW	LPIGH	VSQVGG	F99F99.G99G99.L99L99.G99G99.P99P99.G99G99.W99W99.	L99L99.P99P99.I99I99.G99G99.H99H99.	V99V99.S99S99.Q99Q99.V99V99.G99G99.G99G99.	21	15	18	54	Yes	Yes	Yes
842	8	RADSYIW	SCGRD	LYSWSDSCLF	R99R99.A99A99.D99D99.S99S99.Y99Y99.I99I99.W99W99.	S99S99.C99C99.G99G99.R99R99.D99D99.	L99L99.Y99Y99.S99S99.W99W99.S99S99.D99D99.S99S99.C99C99.L99L99.F99F99.	21	15	30	66	Yes	Yes	Yes
844	8	LLRYNTY	PVFGS	SMLGCS	L99L99.L99L99.R99R99.Y99Y99.N99N99.T99T99.Y99Y99.	P99P99.V99V99.F99F99.G99G99.S99S99.	S99S99.M99M99.L99L99.G99G99.C99C99.S99S99.	21	15	18	54	Yes	Yes	Yes
86	8	RFVFSLY	AFDVD	VPPHYHELVK	R99R99.F99F99.V99V99.F99F99.S99S99.L99L99.Y99Y99.	A99A99.F99F99.D99D99.V99V99.D99D99.	V99V99.P99P99.P99P99.H99H99.Y99Y99.H99H99.E99E99.L99L99.V99V99.K99K99.	21	15	30	66	Yes	Yes	Yes
863	8	WIKWLHV	SMCGH	CPCCFS	W99W99.I87B00.K99K99.W99W99.L99L99.H99H99.V99V99.	S99S99.M99M99.C99C99.G99G99.H99H99.	B00	21	15	0	36	Yes	Yes	Yes
874	8	FLMERHT	VILAS	FPAIYPDWR	F99F99.L99L99.M99M99.E99E99.R99R99.H99H99.T99T99.	V99V99.I99I99.L99L99.A99A99.S99S99.	F99F99.P99P99.A99A99.I99I99.Y99Y99.P99P99.D99D99.W99W99.R99R99.	21	15	27	63	Yes	Yes	Yes
880	8	GSMIVTL	HGSST	AVLSLTNMTLLVQ	G99G99.S99S99.M99M99.I99I99.V99V99.T99T99.L99L99.	H99H99.G99G99.S99S99.S99S99.T99T99.	A99A99.V99V99.L99L99.S99S99.L99L99.T99T99.N99N99.M99M99.T99T99.L99L99.L99L99.V99V99.Q99Q99.	21	15	39	75	Yes	Yes	Yes
883	8	VFGAYNV	LLGTN	LGPMHHDGGL	V99V99.F99F99.G99G99.A99A99.Y99Y99.N99N99.V99V99.	L99L99.L99L99.G99G99.T99T99.N99N99.	L99L99.G99G99.P99P99.M99M99.H99H99.H99H99.D99D99.G99G99.G99G99.L99L99.	21	15	30	66	Yes	Yes	Yes
890	8	FIRRRVY	SASFS	YALADYGLVF	F99F99.I99I99.R99R99.R99R99.R99R99.V99V99.Y99Y99.	S99S99.A99A99.S99S99.F99F99.S99S99.	Y99Y99.A99A99.L99L99.A99A99.D99D99.Y99Y99.G99G99.L99L99.V99V99.F99F99.	21	15	30	66	Yes	Yes	Yes
897	8	LIRSVVW	RCGAV	YLYSHFSAVV	L99L99.I99I99.R99R99.S99S99.V99V99.V99V99.W99W99.	R99R99.C99C99.G99G99.A99A99.V99V99.	Y99Y99.L99L99.Y99Y99.S99S99.H99H99.F99F99.S99S99.A99A99.V99V99.V99V99.	21	15	30	66	Yes	Yes	Yes
98	8	ALGGCVF	LCGCC	AYYSKAALVGRVL	A99A99.L99L99.G99G99.G99G99.C99C99.V99V99.F99F99.	L99L99.C99C99.G99G99.C99C99.C99C99.	A99A99.Y99Y99.Y99Y99.S99S99.K99K99.A99A99.A99A99.L99L99.V99V99.G99G99.R99R99.V99V99.L99L99.	21	15	39	75	Yes	Yes	Yes
128	7	FVLCTRS	TGFIC	FHARSTMAGQDIY	F99F99.V99V99.L99L99.C99C99.T99T99.R99R99.S99S99.	T99T99.G99G99.F99F99.I99I99.C99C99.	F99F99.H99H99.A99A99.R99R99.S99S99.T99T99.M99M99.A99A99.G99G99.Q99Q99.D99D99.I99I99.Y99Y99.	21	15	39	75	Yes	Yes	Yes
156	7	HYLKVFG	MQLHG	AAYVSRSVD	H99H99.Y85B00.L99L99.K99K99.V99V99.F99F99.G99G99.	M99M99.Q99Q99.L99L99.H99H99.G99G99.	A99A99.A99A99.Y99Y99.V99V99.S99S99.R99R99.S99S99.V99V99.D99D99.	21	15	27	63	Yes	Yes	Yes
166	7	VVLTFTD	GPQFC	WPWTI	V99V99.V99V99.L99L99.T99T99.F99F99.T99T99.D99D99.	G99G99.P99P99.Q99Q99.F99F99.C99C99.	W99W99.P99P99.W99W99.T99T99.I99I99.	21	15	15	51	Yes	Yes	Yes
188	7	LYSYLAI	SRVQY	SCSSDI	L99L99.Y99Y99.S99S99.Y99Y99.L99L99.A99A99.I99I99.	S99S99.R99R99.V99V99.Q99Q99.Y99Y99.	S99S99.C99C99.S99S99.S99S99.D99D99.I99I99.	21	15	18	54	Yes	Yes	Yes
250	7	LVH	SYGGY	SNLEGT	L99L99.V99V99.H99H99.	S99S99.Y99Y99.G99G99.G99G99.Y99Y99.	S99S99.N99N99.L99L99.E99E99.G99G99.T99T99.	9	15	18	42	Yes	Yes	Yes
265	7	MVMRCVF	QSGVG	VHLASSLEFL	M99M99.V99V99.M99M99.R99R99.C99C99.V99V99.F99F99.	Q99Q99.S99S99.G99G99.V99V99.G99G99.	V99V99.H99H99.L99L99.A99A99.S99S99.S99S99.L99L99.E99E99.F99F99.L99L99.	21	15	30	66	Yes	Yes	Yes
289	7	MDI	RHTFV	LDSIY	M99M99.D99D99.I99I99.	R99R99.H99H99.T99T99.F99F99.V99V99.	L99L99.D99D99.S99S99.I99I99.Y99Y99.	9	15	15	39	Yes	Yes	Yes
297	7	GRAYYVC	RRDDD	YVYEESFRHPVVR	G99G99.R99R99.A99A99.Y99Y99.Y99Y99.V99V99.C99C99.	R99R99.R99R99.D99D99.D99D99.D99D99.	B00	21	15	0	36	Yes	Yes	Yes
304	7	DMSGVFI	AVSCC	ARFLSISARV	D99D99.M71B00.S85B00.G85B00.V85B00.F85B00.I85B00.	A99A99.V99V99.S99S99.C99C99.C99C99.	A99A99.R99R99.F99F99.L99L99.S99S99.I99I99.S99S99.A99A99.R99R99.V99V99.	20	15	30	65	Yes	Yes	Yes
322	7	YFKCLVY	NLDDY	VCLLRTVSPIHAV	Y99Y99.F99F99.K85B00.C99C99.L99L99.V99V99.Y99Y99.	N99N99.L99L99.D99D99.D99D99.Y99Y99.	V99V99.C99C99.L99L99.L99L99.R99R99.T99T99.V99V99.S99S99.P99P99.I99I99.H99H99.A99A99.V99V99.	21	15	39	75	Yes	Yes	Yes
345	7	LILRWSV	LRSCC	QYFIRDYPL	L99L99.I99I99.L99L99.R99R99.W99W99.S99S99.V99V99.	L99L99.R99R99.S99S99.C99C99.C99C99.	Q99Q99.Y99Y99.F99F99.I99I99.R99R99.D99D99.Y99Y99.P99P99.L99L99.	21	15	27	63	Yes	Yes	Yes
354	7	STHTLLA	CYQGA	HDIYSNDGLVVIG	S99S99.T99T99.H99H99.T99T99.L99L99.L99L99.A99A99.	C99C99.Y99Y99.Q99Q99.G99G99.A99A99.	H99H99.D99D99.I99I99.Y99Y99.S99S99.N99N99.D99D99.G99G99.L99L99.V99V99.V99V99.I99I99.G99G99.	21	15	39	75	Yes	Yes	Yes
366	7	HSIAQYY	TVQSR	FPAVNSESCF	H99H99.S99S99.I99I99.A99A99.Q99Q99.Y99Y99.Y99Y99.	T99T99.V99V99.Q99Q99.S99S99.R99R99.	F99F99.P99P99.A99A99.V99V99.N99N99.S99S99.E99E99.S99S99.C99C99.F99F99.	21	15	30	66	Yes	Yes	Yes
376	7	RLPCLVY	VDCTT	YTFVSVGCE	R99R99.L99L99.P99P99.C99C99.L99L99.V99V99.Y99Y99.	V99V99.D99D99.C99C99.T99T99.T99T99.	Y57I42.T71B00.F42B00.V57B00.S57B00.V57B00.G57B00.C57B00.E57B00.	21	15	17	53	Yes	Yes	Yes
419	7	VMGIVSG	LDAYR	ITRWSM	V99V99.M99M99.G99G99.I99I99.V99V99.S99S99.G99G99.	L99L99.D99D99.A99A99.Y99Y99.R99R99.	I99I99.T99T99.R99R99.W99W99.S99S99.M99M99.	21	15	18	54	Yes	Yes	Yes
43	7	WPRRPLG	MWSGS	HCPDPNFSPVLIV	W99W99.P99P99.R99R99.R99R99.P99P99.L99L99.G99G99.	M99M99.W99W99.S99S99.G99G99.S99S99.	H99H99.C99C99.P99P99.D99D99.P99P99.N99N99.F99F99.S99S99.P99P99.V99V99.L99L99.I99I99.V99V99.	21	15	39	75	Yes	Yes	Yes
431	7	PSRPVVY	HDGLI	VFFVNGSGTL	P99P99.S99S99.R99R99.P99P99.V99V99.V99V99.Y99Y99.	H99H99.D99D99.G99G99.L99L99.I99I99.	V99V99.F99F99.F99F99.V99V99.N99N99.G99G99.S99S99.G99G99.T99T99.L99L99.	21	15	30	66	Yes	Yes	Yes
454	7	WGSSPVS	QYAGG	WYSCLQ	W99W99.G99G99.S85B00.S99S99.P99P99.V99V99.S99S99.	Q99Q99.Y99Y99.A99A99.G99G99.G99G99.	W99W99.Y99Y99.S99S99.C99C99.L99L99.Q99Q99.	21	15	18	54	Yes	Yes	Yes
455	7	CWRHMFV	CDSGN	GILCYDGFV	C99C99.W99W99.R99R99.H99H99.M99M99.F99F99.V99V99.	C99C99.D99D99.S99S99.G99G99.N99N99.	G99G99.I99I99.L99L99.C99C99.Y99Y99.D99D99.G99G99.F85B00.V85B00.	21	15	27	63	Yes	Yes	Yes
469	7	YVGSNVY	TGHPN	AFFFVYDVS	Y99Y99.V99V99.G99G99.S99S99.N99N99.V99V99.Y99Y99.	T99T99.G99G99.H99H99.P99P99.N99N99.	A99A99.F99F99.F99F99.F99F99.V99V99.Y99Y99.D99D99.V99V99.S99S99.	21	15	27	63	Yes	Yes	Yes
481	7	GFNVVLW	GSRLI	VLAFKCHGGFECC	G99G99.F99F99.N99N99.V99V99.V99V99.L99L99.W99W99.	G99G99.S99S99.R99R99.L99L99.I99I99.	V99V99.L99L99.A99A99.F99F99.K99K99.C99C99.H99H99.G99G99.G99G99.F99F99.E99E99.C99C99.C99C99.	21	15	39	75	Yes	Yes	Yes
497	7	EYMRIMI	TWHMH	QLLQPTFHVT	E99E99.Y99Y99.M99M99.R99R99.I99I99.M99M99.I99I99.	T99T99.W99W99.H99H99.M99M99.H99H99.	Q99Q99.L99L99.L99L99.Q99Q99.P99P99.T99T99.F99F99.H99H99.V99V99.T99T99.	21	15	30	66	Yes	Yes	Yes
500	7	YFERIYC	IVACS	ATGSTA	Y99Y99.F99F99.E99E99.R99R99.I99I99.Y99Y99.C99C99.	I99I99.V99V99.A99A99.C99C99.S99S99.	A99A99.T99T99.G99G99.S99S99.T99T99.A99A99.	21	15	18	54	Yes	Yes	Yes
527	7	LRSSWGR	GGPFT	SGPDTTLFRL	L99L99.R99R99.S99S99.S99S99.W99W99.G99G99.R99R99.	G99G99.G99G99.P99P99.F99F99.T99T99.	S99S99.G99G99.P99P99.D99D99.T99T99.T99T99.L99L99.F99F99.R99R99.L99L99.	21	15	30	66	Yes	Yes	Yes
528	7	PDTRVVY	TWPHD	TFLCSCLGSL	P99P99.D99D99.T99T99.R99R99.V99V99.V99V99.Y99Y99.	T99T99.W99W99.P99P99.H99H99.D99D99.	T99T99.F99F99.L99L99.C99C99.S99S99.C99C99.L99L99.G99G99.S99S99.L99L99.	21	15	30	66	Yes	Yes	Yes
538	7	VCIVCGN	NYTYS	RSFNEDADFY	V99V99.C99C99.I99I99.V99V99.C99C99.G99G99.N99N99.	N99N99.Y99Y99.T99T99.Y99Y99.S99S99.	R99R99.S99S99.F99F99.N99N99.E99E99.D99D99.A99A99.D99D99.F99F99.Y99Y99.	21	15	30	66	Yes	Yes	Yes
541	7	ASRTCGF	EFSFH	LRFEPVAVW	A99A99.S99S99.R99R99.T99T99.C99C99.G99G99.F99F99.	E99E99.F99F99.S99S99.F99F99.H99H99.	L99L99.R99R99.F99F99.E99E99.P99P99.V99V99.A99A99.V99V99.W99W99.	21	15	27	63	Yes	Yes	Yes
556	7	KGCFWHA	VHKEL	DLLTHAVGLCRHE	K99K99.G99G99.C99C99.F99F99.W99W99.H85B00.A99A99.	V99V99.H99H99.K99K99.E99E99.L99L99.	D99D99.L99L99.L99L99.T99T99.H99H99.A99A99.V99V99.G99G99.L99L99.C99C99.R99R99.H99H99.E99E99.	21	15	39	75	Yes	Yes	Yes
561	7	YTNNYVF	AVGQI	ARFGDHHMVH	Y99Y99.T99T99.N99N99.N99N99.Y99Y99.V99V99.F85B00.	A99A99.V99V99.G99G99.Q99Q99.I99I99.	A99A99.R99R99.F99F99.G99G99.D99D99.H99H99.H99H99.M99M99.V99V99.H99H99.	21	15	30	66	Yes	Yes	Yes
562	7	IGGLTLV	WVHCV	SSYKDGGIV	I99I99.G99G99.G99G99.L99L99.T99T99.L99L99.V99V99.	W99W99.V99V99.H99H99.C99C99.V99V99.	S99S99.S99S99.Y99Y99.K99K99.D99D99.G99G99.G99G99.I99I99.V99V99.	21	15	27	63	Yes	Yes	Yes
565	7	GRNPIVW	RDRVD	VHLKHVGLLQ	G99G99.R99R99.N99N99.P99P99.I99I99.V99V99.W99W99.	R99R99.D99D99.R99R99.V99V99.D99D99.	V99V99.H99H99.L99L99.K99K99.H99H99.V99V99.G99G99.L99L99.L99L99.Q99Q99.	21	15	30	66	Yes	Yes	Yes
566	7	FMRGSLY	CAGRP	VTFSSDGPV	F99F99.M99M99.R99R99.G99G99.S99S99.L99L99.Y99Y99.	C99C99.A99A99.G99G99.R99R99.P99P99.	V99V99.T99T99.F99F99.S99S99.S99S99.D99D99.G99G99.P99P99.V99V99.	21	15	27	63	Yes	Yes	Yes
573	7	NYGGVYT	RAPDL	NWWLDEWKSNDVS	N99N99.Y99Y99.G99G99.G99G99.V99V99.Y99Y99.T99T99.	R99R99.A99A99.P99P99.D99D99.L99L99.	N99N99.W99W99.W99W99.L99L99.D99D99.E99E99.W99W99.K99K99.S99S99.N99N99.D99D99.V99V99.S99S99.	21	15	39	75	Yes	Yes	Yes
596	7	VSGIIRI	KRSYT	RSLFDH	V85B00.S99S99.G85B00.I85B00.I85B00.R85B00.I85B00.	K99K99.R99R99.S99S99.Y99Y99.T99T99.	R99R99.S99S99.L99L99.F99F99.D85B00.H99H99.	21	15	18	54	Yes	Yes	Yes
603	7	VSFCERF	VHSFR	FDLTTPWLPA	V99V99.S99S99.F99F99.C99C99.E99E99.R99R99.F99F99.	V99V99.H99H99.S99S99.F99F99.R99R99.	B00	21	15	0	36	Yes	Yes	Yes
615	7	TTYNRVH	GAYNG	HHYFHGTVF	T99T99.T99T99.Y99Y99.N99N99.R99R99.V99V99.H99H99.	G99G99.A99A99.Y99Y99.N99N99.G99G99.	H99H99.H99H99.Y99Y99.F99F99.H99H99.G99G99.T99T99.V99V99.F99F99.	21	15	27	63	Yes	Yes	Yes
623	7	FYCGYVS	YSHAC	AYSHCGPSEG	F99F99.Y99Y99.C99C99.G85B00.Y99Y99.V99V99.S99S99.	Y99Y99.S99S99.H99H99.A99A99.C99C99.	B00	21	15	0	36	Yes	Yes	Yes
633	7	EYMGLLG	GFFKL	HMYNGFDSII	E99E99.Y99Y99.M99M99.G99G99.L99L99.L99L99.G99G99.	G99G99.F99F99.F99F99.K99K99.L99L99.	H99H99.M99M99.Y99Y99.N99N99.G99G99.F99F99.D99D99.S99S99.I99I99.I99I99.	21	15	30	66	Yes	Yes	Yes
640	7	SGCYPPF	TVSYI	TTFGEAGRK	S85B00.G99G99.C85B00.Y99Y99.P85B00.P85B00.F85B00.	T85B00.V85B00.S85B00.Y85B00.I85B00.	T71B00.T99T99.F71B00.G71B00.E71B00.A71B00.G71B00.R71B00.K71B00.	21	15	19	55	Yes	Yes	Yes
663	7	NACVVFR	LSSRW	YAVHAILSDSDVT	N99N99.A99A99.C99C99.V99V99.V99V99.F99F99.R99R99.	L99L99.S99S99.S99S99.R99R99.W99W99.	Y99Y99.A99A99.V99V99.H99H99.A99A99.I99I99.L99L99.S99S99.D99D99.S99S99.D99D99.V99V99.T99T99.	21	15	39	75	Yes	Yes	Yes
666	7	VRISIWV	TWRER	LYGPFA	V99V99.R99R99.I99I99.S99S99.I99I99.W99W99.V99V99.	T99T99.W99W99.R99R99.E99E99.R99R99.	L99L99.Y99Y99.G99G99.P99P99.F99F99.A99A99.	21	15	18	54	Yes	Yes	Yes
673	7	RVIGLWA	GLERR	YLYSALWGSI	R99R99.V99V99.I99I99.G99G99.L99L99.W99W99.A99A99.	G99G99.L99L99.E99E99.R99R99.R85B00.	Y99Y99.L99L99.Y99Y99.S99S99.A99A99.L99L99.W99W99.G99G99.S99S99.I99I99.	21	15	30	66	Yes	Yes	Yes
684	7	TCLHCLG	SSFSF	WMEADGECF	T71B00.C99C99.L99L99.H99H99.C99C99.L99L99.G99G99.	S85B00.S99S99.F99F99.S99S99.F99F99.	W99W99.M99M99.E99E99.A99A99.D99D99.G99G99.E99E99.C99C99.F99F99.	20	15	27	62	Yes	Yes	Yes
696	7	LDCFYYL	IGWGR	LHGERKPTPP	L99L99.D99D99.C99C99.F99F99.Y99Y99.Y99Y99.L99L99.	I99I99.G99G99.W99W99.G99G99.R99R99.	B00	21	15	0	36	Yes	Yes	Yes
701	7	KMHRVIW	CVPAG	GYLWCTYVL	K99K99.M99M99.H99H99.R99R99.V99V99.I99I99.W99W99.	C99C99.V99V99.P99P99.A99A99.G99G99.	G99G99.Y99Y99.L99L99.W99W99.C99C99.T99T99.Y99Y99.V99V99.L99L99.	21	15	27	63	Yes	Yes	Yes
702	7	ACYSGYV	AFTNN	FPSATTAWGY	A99A99.C85B00.Y99Y99.S99S99.G99G99.Y99Y99.V99V99.	A99A99.F99F99.T99T99.N99N99.N99N99.	F99F99.P99P99.S99S99.A99A99.T99T99.T99T99.A99A99.W99W99.G99G99.Y99Y99.	21	15	30	66	Yes	Yes	Yes
72	7	VYMAYCR	GIVGW	YIDAYSPTES	V99V99.Y99Y99.M99M99.A99A99.Y99Y99.C99C99.R99R99.	G99G99.I99I99.V99V99.G99G99.W99W99.	Y99Y99.I99I99.D99D99.A99A99.Y99Y99.S99S99.P99P99.T99T99.E99E99.S99S99.	21	15	30	66	Yes	Yes	Yes
724	7	AHHQSVI	DEDRA	YNFVARAGLTSIC	A85B00.H99H99.H99H99.Q99Q99.S99S99.V99V99.I85B00.	D99D99.E99E99.D99D99.R85B00.A99A99.	Y99Y99.N99N99.F85B00.V99V99.A99A99.R99R99.A99A99.G99G99.L99L99.T99T99.S99S99.I99I99.C99C99.	21	15	39	75	Yes	Yes	Yes
729	7	ERCSWSS	RCYRI	TIPSPAFGGD	E99E99.R99R99.C99C99.S99S99.W99W99.S99S99.S99S99.	R99R99.C99C99.Y99Y99.R99R99.I99I99.	T99T99.I99I99.P99P99.S99S99.P99P99.A99A99.F99F99.G99G99.G99G99.D99D99.	21	15	30	66	Yes	Yes	Yes
736	7	LRVRVMA	SYLCE	TVLDLAFAGSYTF	L99L99.R99R99.V99V99.R99R99.V99V99.M99M99.A99A99.	S99S99.Y99Y99.L99L99.C99C99.E99E99.	T99T99.V99V99.L99L99.D99D99.L99L99.A99A99.F99F99.A99A99.G99G99.S99S99.Y99Y99.T99T99.F99F99.	21	15	39	75	Yes	Yes	Yes
756	7	VPTCNVY	RIGST	AYWLNHSTVT	V99V99.P99P99.T99T99.C99C99.N99N99.V99V99.Y99Y99.	R99R99.I99I99.G99G99.S99S99.T99T99.	A99A99.Y99Y99.W99W99.L99L99.N99N99.H99H99.S99S99.T99T99.V99V99.T99T99.	21	15	30	66	Yes	Yes	Yes
761	7	GCMDMFV	FFGFH	AEDIIRVGVIPWV	G99G99.C99C99.M99M99.D99D99.M99M99.F99F99.V99V99.	F99F99.F99F99.G99G99.F99F99.H99H99.	A99A99.E99E99.D99D99.I99I99.I99I99.R99R99.V99V99.G99G99.V99V99.I99I99.P99P99.W99W99.V99V99.	21	15	39	75	Yes	Yes	Yes
763	7	RCSRCCY	TDMRH	SYLCDGLDVK	R99R99.C99C99.S99S99.R99R99.C99C99.C99C99.Y99Y99.	T99T99.D99D99.M99M99.R99R99.H99H99.	S99S99.Y99Y99.L99L99.C99C99.D99D99.G99G99.L99L99.D99D99.V99V99.K99K99.	21	15	30	66	Yes	Yes	Yes
770	7	NFVVVFG	FGSRE	HATDLRDSQLCIR	N99N99.F99F99.V99V99.V99V99.V99V99.F99F99.G99G99.	F99F99.G99G99.S99S99.R99R99.E99E99.	H99H99.A99A99.T99T99.D99D99.L99L99.R99R99.D99D99.S99S99.Q99Q99.L99L99.C99C99.I99I99.R99R99.	21	15	39	75	Yes	Yes	Yes
778	7	WSVKVFD	AHAGG	HRLTDVGLV	W99W99.S99S99.V99V99.K99K99.V99V99.F99F99.D99D99.	A99A99.H99H99.A99A99.G99G99.G99G99.	H99H99.R99R99.L99L99.T99T99.D99D99.V99V99.G99G99.L99L99.V99V99.	21	15	27	63	Yes	Yes	Yes
780	7	TLSLRSH	SFIFN	HAIHADSAELSVR	T99T99.L99L99.S99S99.L99L99.R99R99.S99S99.H99H99.	S99S99.F99F99.I99I99.F99F99.N99N99.	H99H99.A99A99.I99I99.H99H99.A99A99.D85B00.S99S99.A99A99.E99E99.L99L99.S99S99.V99V99.R99R99.	21	15	39	75	Yes	Yes	Yes
781	7	LPVPC	FFNGR	FATVSS	L99L99.P99P99.V99V99.P99P99.C99C99.	F99F99.F99F99.N99N99.G99G99.R99R99.	F99F99.A99A99.T99T99.V99V99.S99S99.S99S99.	15	15	18	48	Yes	Yes	Yes
783	7	GLHFVYS	FRADS	YCMAYDAVL	G99G99.L99L99.H99H99.F99F99.V99V99.Y99Y99.S99S99.	F99F99.R99R99.A99A99.D99D99.S99S99.	Y99Y99.C99C99.M99M99.A99A99.Y99Y99.D99D99.A99A99.V99V99.L99L99.	21	15	27	63	Yes	Yes	Yes
792	7	CFSAVGS	LWMVR	WLSCAG	C99C99.F99F99.S85B00.A99A99.V99V99.G99G99.S99S99.	L99L99.W99W99.M99M99.V99V99.R99R99.	W99W99.L99L99.S99S99.C99C99.A99A99.G99G99.	21	15	18	54	Yes	Yes	Yes
794	7	LGVVLVQ	GGLVD	GAVWPF	L99L99.G99G99.V99V99.V99V99.L99L99.V99V99.Q99Q99.	G99G99.G99G99.L99L99.V99V99.D99D99.	G99G99.A99A99.V99V99.W99W99.P99P99.F99F99.	21	15	18	54	Yes	Yes	Yes
799	7	PYE	NRGRG	IFLYTQKVSE	P99P99.Y99Y99.E99E99.	N99N99.R99R99.G99G99.R85B00.G99G99.	I99I99.F99F99.L99L99.Y99Y99.T99T99.Q99Q99.K99K99.V99V99.S99S99.E99E99.	9	15	30	54	Yes	Yes	Yes
816	7	YLFCTMA	LGAR	ELTNGL	Y99Y99.L99L99.F99F99.C99C99.T99T99.M99M99.A99A99.	L99L99.G99G99.A99A99.R99R99.	E99E99.L99L99.T99T99.N99N99.G99G99.L99L99.	21	12	18	51	Yes	Yes	Yes
825	7	FTERVVS	YGARG	VMALFMAGLTLS	F99F99.T99T99.E99E99.R99R99.V99V99.V99V99.S99S99.	Y99Y99.G99G99.A99A99.R99R99.G99G99.	B00	21	15	0	36	Yes	Yes	Yes
832	7	VSEVPYA	TITTN	IMLRRTYVCY	V99V99.S99S99.E99E99.V99V99.P99P99.Y99Y99.A99A99.	T99T99.I99I99.T99T99.T99T99.N99N99.	I99I99.M99M99.L99L99.R99R99.R99R99.T99T99.Y99Y99.V99V99.C99C99.Y99Y99.	21	15	30	66	Yes	Yes	Yes
84	7	YSDTWYL	RCLAQ	KGLSGVSVT	Y99Y99.S99S99.D99D99.T99T99.W99W99.Y99Y99.L99L99.	R99R99.C99C99.L99L99.A99A99.Q99Q99.	K99K99.G99G99.L99L99.S99S99.G99G99.V99V99.S99S99.V99V99.T99T99.	21	15	27	63	Yes	Yes	Yes
841	7	GVNGNVY	ANDII	AYITLSSDVV	G99G99.V99V99.N85B00.G99G99.N99N99.V99V99.Y99Y99.	A99A99.N99N99.D99D99.I99I99.I99I99.	A99A99.Y99Y99.I99I99.T99T99.L99L99.S99S99.S99S99.D99D99.V99V99.V99V99.	21	15	30	66	Yes	Yes	Yes
846	7	CCINRFT	WYANF	PVPDDNVMFF	C99C99.C99C99.I99I99.N99N99.R99R99.F99F99.T99T99.	W99W99.Y99Y99.A99A99.N99N99.F99F99.	P99P99.V99V99.P99P99.D99D99.D99D99.N99N99.V99V99.M99M99.F99F99.F99F99.	21	15	30	66	Yes	Yes	Yes
854	7	FNVHVFG	LDTIR	AILNEYQYRIGVT	F85B00.N85B00.V85B00.H85B00.V85B00.F85B00.G85B00.	L85B00.D85B00.T85B00.I85B00.R85B00.	A99A99.I99I99.L99L99.N99N99.E99E99.Y99Y99.Q99Q99.Y99Y99.R99R99.I99I99.G99G99.V99V99.T99T99.	21	15	39	75	Yes	Yes	Yes
861	7	CIHSCVF	YASVG	CVYIPHGGVN	C99C99.I99I99.H99H99.S99S99.C99C99.V99V99.F99F99.	Y99Y99.A99A99.S99S99.V99V99.G99G99.	B00	21	15	0	36	Yes	Yes	Yes
876	7	SGATPMS	LPAIY	LFDQHDGSVL	S99S99.G99G99.A99A99.T99T99.P99P99.M99M99.S99S99.	L99L99.P99P99.A99A99.I99I99.Y99Y99.	L85B00.F85B00.D85B00.Q85B00.H85B00.D71B00.G85B00.S85B00.V85B00.L85B00.	21	15	29	65	Yes	Yes	Yes
884	7	PTCGQLS	RPFGD	VYWSQRVVI	P99P99.T99T99.C99C99.G99G99.Q99Q99.L99L99.S85B00.	R99R99.P99P99.F99F99.G99G99.D99D99.	V99V99.Y99Y99.W99W99.S99S99.Q99Q99.R99R99.V99V99.V99V99.I99I99.	21	15	27	63	Yes	Yes	Yes
885	7	VIGILEG	RVFCV	KSRCSPQFSC	V99V99.I99I99.G99G99.I99I99.L99L99.E99E99.G99G99.	R99R99.V99V99.F99F99.C99C99.V99V99.	K99K99.S99S99.R99R99.C99C99.S99S99.P99P99.Q99Q99.F99F99.S99S99.C99C99.	21	15	30	66	Yes	Yes	Yes
893	7	GVSDVFV	SCSGW	ASAHYQNIIL	G99G99.V99V99.S99S99.D99D99.V99V99.F99F99.V99V99.	S99S99.C99C99.S99S99.G99G99.W99W99.	A99A99.S99S99.A99A99.H99H99.Y99Y99.Q99Q99.N99N99.I99I99.I99I99.L99L99.	21	15	30	66	Yes	Yes	Yes
894	7	KTTSAVY	CSVYD	VYYCRLSSVN	K99K99.T99T99.T99T99.S99S99.A99A99.V99V99.Y99Y99.	C99C99.S99S99.V99V99.Y99Y99.D99D99.	V99V99.Y99Y99.Y99Y99.C99C99.R99R99.L99L99.S99S99.S99S99.V99V99.N99N99.	21	15	30	66	Yes	Yes	Yes
901	7	NGGKSVW	TCGCY	PYFSSGAVF	N99N99.G99G99.G99G99.K99K99.S99S99.V99V99.W99W99.	T99T99.C99C99.G99G99.C99C99.Y99Y99.	P99P99.Y99Y99.F99F99.S99S99.S99S99.G99G99.A99A99.V99V99.F99F99.	21	15	27	63	Yes	Yes	Yes
909	7	NACDVCQ	CSHRL	IDSSS	N99N99.A99A99.C99C99.D99D99.V99V99.C99C99.Q99Q99.	C99C99.S99S99.H99H99.R99R99.L99L99.	I99I99.D99D99.S99S99.S99S99.S99S99.	21	15	15	51	Yes	Yes	Yes
911	7	LVSRMSE	YTRSR	TALVAQGYHYDAT	L99L99.V99V99.S99S99.R99R99.M99M99.S99S99.E99E99.	Y99Y99.T99T99.R99R99.S99S99.R99R99.	T99T99.A99A99.L99L99.V99V99.A99A99.Q99Q99.G99G99.Y99Y99.H99H99.Y99Y99.D99D99.A99A99.T99T99.	21	15	39	75	Yes	Yes	Yes
915	7	FGSI	HNYQL	HIRTRSSDGFWYE	F99F99.G99G99.S99S99.I99I99.	H99H99.N99N99.Y99Y99.Q99Q99.L99L99.	H99H99.I99I99.R99R99.T99T99.R99R99.S99S99.S99S99.D99D99.G99G99.F99F99.W99W99.Y99Y99.E99E99.	12	15	39	66	Yes	Yes	Yes
920	7	A	LDCGR	SHIHLPLNRWVVT	A99A99.	L99L99.D99D99.C99C99.G99G99.R85B00.	S85B00.H99H99.I99I99.H99H99.L99L99.P99P99.L99L99.N99N99.R99R99.W99W99.V99V99.V99V99.T99T99.	3	15	39	57	Yes	Yes	Yes
113	6	PLYCAVY	SGGVG	ACLTSTGFLSYVK	P99P99.L99L99.Y99Y99.C99C99.A99A99.V99V99.Y99Y99.	S99S99.G99G99.G99G99.V99V99.G99G99.	A99A99.C99C99.L99L99.T99T99.S99S99.T99T99.G99G99.F99F99.L99L99.S99S99.Y99Y99.V99V99.K99K99.	21	15	39	75	Yes	Yes	Yes
132	6	PIDRLVF	VDSMS	VAFFGN	P99P99.I99I99.D99D99.R99R99.L99L99.V99V99.F99F99.	V99V99.D99D99.S99S99.M99M99.S99S99.	B00	21	15	0	36	Yes	Yes	Yes
169	6	EINFCLF	TGSQE	SLYVFPSAHR	E99E99.I99I99.N99N99.F99F99.C99C99.L99L99.F99F99.	T99T99.G99G99.S99S99.Q99Q99.E99E99.	S99S99.L99L99.Y99Y99.V99V99.F99F99.P99P99.S99S99.A99A99.H99H99.R99R99.	21	15	30	66	Yes	Yes	Yes
269	6	LYCGCVF	VDRQL	AIMRNVGLDYEIN	L99L99.Y99Y99.C99C99.G99G99.C99C99.V99V99.F99F99.	V99V99.D99D99.R99R99.Q99Q99.L99L99.	B00	21	15	0	36	Yes	Yes	Yes
282	6	RSSRRVY	VNSWD	VCYEPSVGAV	R99R99.S99S99.S99S99.R99R99.R99R99.V99V99.Y99Y99.	V99V99.N99N99.S99S99.W99W99.D99D99.	V99V99.C99C99.Y99Y99.E99E99.P99P99.S99S99.V99V99.G99G99.A99A99.V99V99.	21	15	30	66	Yes	Yes	Yes
296	6	GVHLVAI	LFEGV	LCVAPTRLAW	G99G99.V99V99.H99H99.L99L99.V99V99.A99A99.I99I99.	L99L99.F99F99.E99E99.G99G99.V99V99.	L99L99.C99C99.V99V99.A99A99.P99P99.T99T99.R99R99.L99L99.A99A99.W99W99.	21	15	30	66	Yes	Yes	Yes
320	6	QATRCPV	VSAQI	PTRMLTGLDI	Q99Q99.A99A99.T99T99.R99R99.C99C99.P99P99.V99V99.	V99V99.S99S99.A99A99.Q99Q99.I99I99.	P99P99.T99T99.R99R99.M99M99.L99L99.T99T99.G99G99.L99L99.D99D99.I99I99.	21	15	30	66	Yes	Yes	Yes
329	6	TWLRMWC	WQPAR	QVLTTHNAQV	T99T99.W99W99.L99L99.R99R99.M99M99.W99W99.C99C99.	W99W99.Q99Q99.P99P99.A99A99.R99R99.	Q99Q99.V99V99.L99L99.T99T99.T99T99.H99H99.N99N99.A99A99.Q99Q99.V99V99.	21	15	30	66	Yes	Yes	Yes
343	6	DCHRRVW	CGAAT	AHFNAGVIC	D99D99.C99C99.H99H99.R99R99.R99R99.V99V99.W99W99.	C99C99.G99G99.A99A99.A99A99.T99T99.	A99A99.H99H99.F99F99.N99N99.A99A99.G99G99.V99V99.I99I99.C83B00.	21	15	27	63	Yes	Yes	Yes
355	6	SGRPHVR	LNSDW	WGHG	S99S99.G99G99.R99R99.P99P99.H99H99.V99V99.R99R99.	L99L99.N99N99.S99S99.D99D99.W99W99.	W99W99.G99G99.H99H99.G99G99.	21	15	12	48	Yes	Yes	Yes
368	6	IYNAYSC	YSLRV	ESKSGHCVGVEVS	I99I99.Y99Y99.N99N99.A99A99.Y99Y99.S99S99.C99C99.	Y99Y99.S99S99.L99L99.R99R99.V99V99.	E99E99.S99S99.K99K99.S99S99.G99G99.H99H99.C99C99.V99V99.G99G99.V99V99.E99E99.V99V99.S99S99.	21	15	39	75	Yes	Yes	Yes
383	6	VWVLGQR	HSGRD	HTVQIVCFSIILL	V99V99.W99W99.V99V99.L99L99.G99G99.Q99Q99.R99R99.	H99H99.S99S99.G99G99.R99R99.D99D99.	H99H99.T99T99.V99V99.Q99Q99.I99I99.V99V99.C99C99.F99F99.S99S99.I99I99.I99I99.L99L99.L99L99.	21	15	39	75	Yes	Yes	Yes
406	6	RDVERIV	TLATR	TWVLSQ	R99R99.D99D99.V99V99.E99E99.R99R99.I99I99.V99V99.	T99T99.L99L99.A99A99.T99T99.R99R99.	T99T99.W99W99.V99V99.L99L99.S99S99.Q99Q99.	21	15	18	54	Yes	Yes	Yes
412	6	GLPNCVF	SDSSR	VLYVRNSWPL	G99G99.L99L99.P99P99.N99N99.C99C99.V99V99.F99F99.	S99S99.D99D99.S99S99.S99S99.R99R99.	V99V99.L99L99.Y99Y99.V99V99.R99R99.N99N99.S99S99.W99W99.P99P99.L99L99.	21	15	30	66	Yes	Yes	Yes
415	6	VLGAMGH	LVSGT	VDDWF	V99V99.L99L99.G99G99.A99A99.M99M99.G99G99.H99H99.	L99L99.V99V99.S99S99.G83B00.T99T99.	V99V99.D99D99.D99D99.W99W99.F99F99.	21	15	15	51	Yes	Yes	Yes
416	6	WGRIPFV	LGGEE	PFTIAAFGPY	W99W99.G99G99.R99R99.I99I99.P99P99.F99F99.V99V99.	L99L99.G99G99.G99G99.E99E99.E99E99.	P99P99.F99F99.T99T99.I99I99.A99A99.A99A99.F99F99.G99G99.P99P99.Y99Y99.	21	15	30	66	Yes	Yes	Yes
420	6	SWNTPLA	PESLC	HLWMHAPVGF	S99S99.W99W99.N99N99.T99T99.P99P99.L99L99.A99A99.	P99P99.E99E99.S99S99.L99L99.C99C99.	H99H99.L99L99.W99W99.M99M99.H99H99.A99A99.P99P99.V99V99.G99G99.F99F99.	21	15	30	66	Yes	Yes	Yes
422	6	SMVGLLQ	NTALI	LVVTTSGHVG	S99S99.M99M99.V99V99.G99G99.L99L99.L99L99.Q99Q99.	N99N99.T99T99.A99A99.L99L99.I99I99.	L99L99.V99V99.V99V99.T99T99.T99T99.S99S99.G99G99.H99H99.V99V99.G99G99.	21	15	30	66	Yes	Yes	Yes
458	6	SPAHLLN	FCFGW	TLVPANDFPC	S99S99.P99P99.A99A99.H99H99.L99L99.L99L99.N99N99.	F99F99.C99C99.F99F99.G99G99.W99W99.	T99T99.L99L99.V99V99.P99P99.A99A99.N83B00.D99D99.F99F99.P99P99.C99C99.	21	15	30	66	Yes	Yes	Yes
467	6	SRA	GFGNC	PCYCI	S99S99.R99R99.A99A99.	G99G99.F99F99.G99G99.N99N99.C99C99.	B00	9	15	0	24	Yes	Yes	Yes
473	6	LPFSVHS	VVFSL	TTPIGDYHYSLGP	L99L99.P99P99.F99F99.S99S99.V99V99.H99H99.S99S99.	V99V99.V99V99.F99F99.S99S99.L99L99.	T99T99.T99T99.P99P99.I99I99.G99G99.D99D99.Y99Y99.H99H99.Y99Y99.S99S99.L99L99.G99G99.P99P99.	21	15	39	75	Yes	Yes	Yes
484	6	LMTRVVH	GPRGS	ARFHANSVR	L99L99.M99M99.T99T99.R99R99.V99V99.V99V99.H99H99.	G99G99.P99P99.R99R99.G99G99.S99S99.	A99A99.R99R99.F99F99.H99H99.A83B00.N99N99.S99S99.V99V99.R99R99.	21	15	27	63	Yes	Yes	Yes
489	6	WRNWVLT	TAHSH	EYDEAK	W99W99.R99R99.N99N99.W99W99.V99V99.L99L99.T99T99.	T99T99.A83B00.H99H99.S99S99.H99H99.	E99E99.Y99Y99.D99D99.E99E99.A99A99.K99K99.	21	15	18	54	Yes	Yes	Yes
502	6	LFSSVVF	CAGGL	VTASMSENLMLCR	L99L99.F99F99.S99S99.S99S99.V99V99.V99V99.F99F99.	C99C99.A99A99.G99G99.G99G99.L99L99.	V99V99.T99T99.A99A99.S99S99.M99M99.S99S99.E99E99.N99N99.L99L99.M99M99.L99L99.C99C99.R99R99.	21	15	39	75	Yes	Yes	Yes
507	6	LRRVDTS	TYEPG	RNSCSAIYGESCV	L99L99.R99R99.R99R99.V99V99.D99D99.T99T99.S99S99.	T99T99.Y99Y99.E99E99.P83B00.G99G99.	R99R99.N99N99.S99S99.C99C99.S99S99.A99A99.I99I99.Y99Y99.G99G99.E99E99.S99S99.C99C99.V99V99.	21	15	39	75	Yes	Yes	Yes
521	6	VYGILSS	VYGGC	YNRWSG	V99V99.Y99Y99.G99G99.I99I99.L99L99.S99S99.S99S99.	V99V99.Y99Y99.G99G99.G99G99.C99C99.	Y99Y99.N99N99.R99R99.W99W99.S83B00.G99G99.	21	15	18	54	Yes	Yes	Yes
526	6	CRVEYSF	CVRGD	FRD	C99C99.R99R99.V99V99.E99E99.Y99Y99.S99S99.F99F99.	C99C99.V99V99.R99R99.G99G99.D99D99.	F99F99.R99R99.D83B00.	21	15	9	45	Yes	Yes	Yes
552	6	STPDGFF	WFVED	YWISCVGYV	S99S99.T99T99.P99P99.D99D99.G99G99.F99F99.F99F99.	W99W99.F99F99.V99V99.E99E99.D99D99.	Y99Y99.W99W99.I99I99.S99S99.C99C99.V99V99.G99G99.Y99Y99.V99V99.	21	15	27	63	Yes	Yes	Yes
570	6	VKNFSAR	TDSVI	LYDWT	V99V99.K99K99.N99N99.F99F99.S99S99.A99A99.R99R99.	T99T99.D99D99.S99S99.V99V99.I99I99.	B00	21	15	0	36	Yes	Yes	Yes
571	6	ISVDRHQ	DVAGI	FSFSLMSRS	I99I99.S99S99.V99V99.D99D99.R99R99.H99H99.Q99Q99.	D99D99.V99V99.A99A99.G99G99.I99I99.	F99F99.S99S99.F99F99.S99S99.L99L99.M99M99.S99S99.R99R99.S99S99.	21	15	27	63	Yes	Yes	Yes
574	6	LGTVLLR	MHCNH	LLTCTALGSR	L99L99.G99G99.T99T99.V99V99.L83B00.L99L99.R99R99.	M99M99.H99H99.C99C99.N99N99.H99H99.	L99L99.L99L99.T99T99.C99C99.T99T99.A99A99.L99L99.G99G99.S99S99.R99R99.	21	15	30	66	Yes	Yes	Yes
577	6	FW	HPVSV	INFADGRRR	F99F99.W99W99.	H99H99.P99P99.V99V99.S99S99.V99V99.	I99I99.N99N99.F99F99.A99A99.D99D99.G99G99.R99R99.R99R99.R99R99.	6	15	27	48	Yes	Yes	Yes
600	6	RGSYTVV	MHNDY	LTAYKDRCT	R99R99.G99G99.S99S99.Y99Y99.T99T99.V99V99.V99V99.	M99M99.H99H99.N99N99.D99D99.Y99Y99.	L99L99.T99T99.A99A99.Y99Y99.K99K99.D99D99.R99R99.C99C99.T99T99.	21	15	27	63	Yes	Yes	Yes
602	6	CRAVVCG	FMNSC	NIYSDAVCHGVWS	C99C99.R99R99.A99A99.V99V99.V99V99.C99C99.G99G99.	F99F99.M99M99.N99N99.S99S99.C99C99.	N99N99.I99I99.Y99Y99.S99S99.D99D99.A99A99.V99V99.C99C99.H99H99.G99G99.V99V99.W99W99.S99S99.	21	15	39	75	Yes	Yes	Yes
607	6	RVWCCYT	SGSWR	LAAFEYGAL	R99R99.V99V99.W99W99.C99C99.C99C99.Y99Y99.T99T99.	S99S99.G99G99.S99S99.W99W99.R99R99.	L99L99.A99A99.A99A99.F99F99.E99E99.Y99Y99.G99G99.A99A99.L99L99.	21	15	27	63	Yes	Yes	Yes
622	6	CLEHSYQ	GEFFR	FHHRDA	C99C99.L99L99.E99E99.H99H99.S99S99.Y99Y99.Q99Q99.	G99G99.E99E99.F99F99.F99F99.R99R99.	F66B00.H66B00.H66B00.R66B00.D66B00.A66B00.	21	15	12	48	Yes	Yes	Yes
625	6	YCYTLLA	WSSSF	HFFASRSSIPTVQ	Y99Y99.C99C99.Y99Y99.T99T99.L99L99.L99L99.A99A99.	W99W99.S99S99.S99S99.S99S99.F99F99.	H99H99.F99F99.F99F99.A99A99.S99S99.R99R99.S99S99.S83B00.I99I99.P99P99.T99T99.V99V99.Q99Q99.	21	15	39	75	Yes	Yes	Yes
637	6	FQ	RHNLV	GHIFVH	F99F99.Q99Q99.	R99R99.H99H99.N99N99.L99L99.V99V99.	G83B00.H99H99.I99I99.F83B00.V99V99.H99H99.	6	15	18	39	Yes	Yes	Yes
638	6	PVARYWS	DVSHA	HNWGCLGRQ	P99P99.V99V99.A99A99.R99R99.Y99Y99.W99W99.S99S99.	D99D99.V99V99.S99S99.H83B00.A99A99.	H99H99.N99N99.W99W99.G99G99.C99C99.L99L99.G99G99.R99R99.Q99Q99.	21	15	27	63	Yes	Yes	Yes
639	6	LWVVYAK	SNLRL	MGATVY	L99L99.W99W99.V99V99.V99V99.Y99Y99.A99A99.K99K99.	S99S99.N99N99.L99L99.R99R99.L99L99.	M99M99.G99G99.A99A99.T99T99.V99V99.Y99Y99.	21	15	18	54	Yes	Yes	Yes
642	6	FVFCQFL	EDGHG	H	F99F99.V99V99.F99F99.C99C99.Q99Q99.F99F99.L99L99.	E99E99.D99D99.G99G99.H99H99.G99G99.	H99H99.	21	15	3	39	Yes	Yes	Yes
650	6	RLCGLVW	TSARD	IGSPYGH	R99R99.L99L99.C99C99.G99G99.L99L99.V99V99.W99W99.	T99T99.S99S99.A99A99.R99R99.D99D99.	I99I99.G99G99.S83B00.P99P99.Y99Y99.G99G99.H99H99.	21	15	21	57	Yes	Yes	Yes
651	6	ELGRSVY	SCGTA	ATSNYSSSIV	E99E99.L99L99.G99G99.R99R99.S99S99.V99V99.Y99Y99.	S99S99.C99C99.G99G99.T99T99.A99A99.	A99A99.T99T99.S99S99.N99N99.Y99Y99.S99S99.S99S99.S99S99.I99I99.V99V99.	21	15	30	66	Yes	Yes	Yes
658	6	KRTDFQL	VGIEI	LTFVTRDTRL	K99K99.R99R99.T99T99.D99D99.F99F99.Q99Q99.L99L99.	V99V99.G99G99.I99I99.E99E99.I99I99.	L99L99.T99T99.F99F99.V99V99.T99T99.R99R99.D99D99.T99T99.R99R99.L99L99.	21	15	30	66	Yes	Yes	Yes
66	6	HRCMA	RGSRD	WIHRDTLYCE	H99H99.R99R99.C99C99.M99M99.A99A99.	R99R99.G99G99.S99S99.R99R99.D99D99.	W99W99.I99I99.H99H99.R99R99.D99D99.T99T99.L99L99.Y99Y99.C99C99.E99E99.	15	15	30	60	Yes	Yes	Yes
660	6	SLVRLVF	HRDPT	ANINQNHGVF	S99S99.L99L99.V99V99.R99R99.L99L99.V99V99.F99F99.	H99H99.R99R99.D99D99.P99P99.T99T99.	A99A99.N99N99.I99I99.N99N99.Q99Q99.N99N99.H99H99.G99G99.V99V99.F99F99.	21	15	30	66	Yes	Yes	Yes
667	6	CRANEVV	GYVRC	QTSNVD	C99C99.R99R99.A99A99.N99N99.E99E99.V99V99.V99V99.	G99G99.Y99Y99.V99V99.R99R99.C99C99.	Q99Q99.T99T99.S99S99.N99N99.V99V99.D99D99.	21	15	18	54	Yes	Yes	Yes
692	6	PHCSDRL	HRYVQ	LLWSNDSFPR	P99P99.H99H99.C99C99.S99S99.D99D99.R99R99.L99L99.	H99H99.R99R99.Y99Y99.V99V99.Q99Q99.	L99L99.L99L99.W99W99.S99S99.N99N99.D99D99.S99S99.F99F99.P99P99.R99R99.	21	15	30	66	Yes	Yes	Yes
694	6	YVSYVIY	NGEDP	HRYSANGSYP	Y99Y99.V99V99.S99S99.Y99Y99.V99V99.I83B00.Y99Y99.	N99N99.G99G99.E99E99.D99D99.P99P99.	H66B00.R66B00.Y66B00.S66B00.A66B00.N66B00.G66B00.S66B00.Y66B00.P66B00.	21	15	20	56	Yes	Yes	Yes
709	6	HLYMILI	SRLEH	DIVLPSGQVG	H99H99.L99L99.Y99Y99.M99M99.I99I99.L99L99.I99I99.	S99S99.R99R99.L99L99.E99E99.H99H99.	D99D99.I99I99.V99V99.L99L99.P99P99.S99S99.G99G99.Q99Q99.V99V99.G99G99.	21	15	30	66	Yes	Yes	Yes
716	6	YLAVLAW	SVNG	CGEY	Y99Y99.L99L99.A99A99.V99V99.L99L99.A99A99.W99W99.	S99S99.V99V99.N99N99.G99G99.	C99C99.G99G99.E99E99.Y99Y99.	21	12	12	45	Yes	Yes	Yes
723	6	YIERLWV	PPLPR	LSTCVHGYRP	Y99Y99.I99I99.E99E99.R99R99.L99L99.W99W99.V99V99.	P99P99.P99P99.L99L99.P99P99.R99R99.	L99L99.S99S99.T99T99.C99C99.V99V99.H99H99.G99G99.Y99Y99.R99R99.P99P99.	21	15	30	66	Yes	Yes	Yes
744	6	DGTRCVF	RVGLT	AYFDNHSRVD	D99D99.G99G99.T83B00.R99R99.C99C99.V99V99.F99F99.	R99R99.V99V99.G99G99.L99L99.T99T99.	A99A99.Y99Y99.F99F99.D99D99.N99N99.H99H99.S99S99.R99R99.V99V99.D99D99.	21	15	30	66	Yes	Yes	Yes
758	6	GTYCVHL	PDMSV	LLTTTYGQLF	G99G99.T99T99.Y99Y99.C99C99.V99V99.H99H99.L99L99.	P99P99.D99D99.M99M99.S99S99.V99V99.	L99L99.L99L99.T99T99.T99T99.T99T99.Y99Y99.G99G99.Q99Q99.L99L99.F99F99.	21	15	30	66	Yes	Yes	Yes
765	6	GCIQSVV	GIIGV	YRRLPHVGVW	G99G99.C99C99.I99I99.Q99Q99.S99S99.V99V99.V99V99.	G99G99.I99I99.I99I99.G99G99.V99V99.	Y99Y99.R99R99.R99R99.L99L99.P99P99.H99H99.V99V99.G99G99.V99V99.W99W99.	21	15	30	66	Yes	Yes	Yes
772	6	DALQ	CFEYY	FNWQPRGRV	D99D99.A99A99.L99L99.Q99Q99.	C99C99.F99F99.E99E99.Y99Y99.Y99Y99.	F99F99.N99N99.W99W99.Q99Q99.P99P99.R99R99.G99G99.R99R99.V99V99.	12	15	27	54	Yes	Yes	Yes
776	6	CWCNEAH	GCSFV	FD	C99C99.W99W99.C99C99.N99N99.E99E99.A99A99.H99H99.	G99G99.C99C99.S99S99.F99F99.V99V99.	F99F99.D99D99.	21	15	6	42	Yes	Yes	Yes
790	6	MMCGIVQ	PCE	HALCLTCTQGVIL	M99M99.M99M99.C99C99.G99G99.I99I99.V99V99.Q99Q99.	P99P99.C99C99.E99E99.	H99H99.A99A99.L99L99.C99C99.L99L99.T99T99.C99C99.T99T99.Q99Q99.G99G99.V99V99.I99I99.L99L99.	21	9	39	69	Yes	Yes	Yes
793	6	NYVAYLL	STMAS	VDLCLL	N99N99.Y99Y99.V99V99.A99A99.Y99Y99.L99L99.L99L99.	S99S99.T99T99.M99M99.A99A99.S99S99.	V99V99.D99D99.L99L99.C99C99.L99L99.L99L99.	21	15	18	54	Yes	Yes	Yes
803	6	R	PAIMC	LQVGFG	R99R99.	P99P99.A99A99.I99I99.M99M99.C99C99.	L99L99.Q99Q99.V99V99.G99G99.F99F99.G99G99.	3	15	18	36	Yes	Yes	Yes
811	6	LTHSCVY	GCGPY	ALYISSNHVH	L99L99.T99T99.H99H99.S99S99.C99C99.V99V99.Y99Y99.	G99G99.C99C99.G99G99.P99P99.Y99Y99.	A99A99.L99L99.Y99Y99.I99I99.S99S99.S99S99.N99N99.H99H99.V99V99.H99H99.	21	15	30	66	Yes	Yes	Yes
813	6	AVNAQVW	RGSHC	AYWAPGGVF	A99A99.V99V99.N99N99.A99A99.Q99Q99.V99V99.W99W99.	R99R99.G99G99.S99S99.H99H99.C99C99.	A99A99.Y99Y99.W99W99.A99A99.P99P99.G99G99.G99G99.V99V99.F99F99.	21	15	27	63	Yes	Yes	Yes
815	6	NHRPIVS	GAIAV	NSYRGVGLIL	N99N99.H99H99.R99R99.P99P99.I99I99.V99V99.S99S99.	G99G99.A99A99.I99I99.A99A99.V99V99.	N99N99.S99S99.Y99Y99.R99R99.G99G99.V99V99.G99G99.L99L99.I99I99.L99L99.	21	15	30	66	Yes	Yes	Yes
822	6	HPYEDSA	RFGDV	IHLVRNKLLA	H99H99.P99P99.Y99Y99.E99E99.D99D99.S99S99.A99A99.	R99R99.F99F99.G99G99.D99D99.V99V99.	I99I99.H99H99.L99L99.V99V99.R99R99.N99N99.K99K99.L99L99.L99L99.A99A99.	21	15	30	66	Yes	Yes	Yes
824	6	WR	PSFGY	AHVGLNCCVI	W99W99.R99R99.	P99P99.S99S99.F99F99.G99G99.Y99Y99.	A99A99.H99H99.V99V99.G99G99.L99L99.N99N99.C83B00.C99C99.V99V99.I99I99.	6	15	30	51	Yes	Yes	Yes
831	6	EWRSVVW	PGATG	TIFSHGPVLT	E99E99.W99W99.R99R99.S99S99.V99V99.V99V99.W99W99.	P99P99.G99G99.A99A99.T99T99.G99G99.	T99T99.I99I99.F99F99.S99S99.H99H99.G99G99.P99P99.V99V99.L99L99.T99T99.	21	15	30	66	Yes	Yes	Yes
833	6	LLRKCVF	NGICV	VIYSPAAVE	L99L99.L99L99.R99R99.K99K99.C99C99.V99V99.F99F99.	N99N99.G99G99.I99I99.C99C99.V99V99.	V99V99.I99I99.Y99Y99.S99S99.P99P99.A99A99.A99A99.V99V99.E99E99.	21	15	27	63	Yes	Yes	Yes
843	6	VGLLCVV	PSTF	FQPSACCSVR	V99V99.G99G99.L99L99.L99L99.C99C99.V99V99.V99V99.	P99P99.S83B00.T99T99.F99F99.	F99F99.Q99Q99.P99P99.S99S99.A99A99.C99C99.C99C99.S99S99.V99V99.R99R99.	21	12	30	63	Yes	Yes	Yes
845	6	ILSCWYV	IAPVN	FPAYSACFHF	I99I99.L99L99.S99S99.C99C99.W99W99.Y99Y99.V99V99.	I99I99.A99A99.P99P99.V99V99.N99N99.	F99F99.P99P99.A99A99.Y99Y99.S99S99.A99A99.C99C99.F99F99.H99H99.F99F99.	21	15	30	66	Yes	Yes	Yes
848	6	MSLSSST	MFLFV	FLTNVL	M99M99.S99S99.L99L99.S99S99.S99S99.S99S99.T99T99.	M99M99.F99F99.L99L99.F99F99.V99V99.	F99F99.L99L99.T99T99.N99N99.V99V99.L99L99.	21	15	18	54	Yes	Yes	Yes
850	6	MVNANVY	RDHYV	AYCCSASGRYTVA	M99M99.V99V99.N99N99.A99A99.N99N99.V99V99.Y99Y99.	R99R99.D99D99.H99H99.Y99Y99.V99V99.	A99A99.Y99Y99.C99C99.C99C99.S99S99.A99A99.S99S99.G99G99.R83B00.Y99Y99.T99T99.V99V99.A99A99.	21	15	39	75	Yes	Yes	Yes
851	6	ACVV	ATHLN	YCFGDS	A99A99.C99C99.V99V99.V99V99.	A99A99.T99T99.H99H99.L99L99.N99N99.	B00	12	15	0	27	Yes	Yes	Yes
857	6	WNGTALN	PVFAT	FCYNTSCVIE	W99W99.N83B00.G99G99.T99T99.A99A99.L99L99.N99N99.	P99P99.V99V99.F99F99.A99A99.T99T99.	F99F99.C99C99.Y99Y99.N99N99.T99T99.S99S99.C99C99.V99V99.I99I99.E99E99.	21	15	30	66	Yes	Yes	Yes
862	6	WVVRECF	VDASS	AALVTLVSVV	W99W99.V99V99.V99V99.R83B00.E99E99.C99C99.F99F99.	V99V99.D99D99.A99A99.S99S99.S99S99.	B00	21	15	0	36	Yes	Yes	Yes
865	6	PTIGCCY	VGSIS	LYATGSSEELTIH	P99P99.T99T99.I99I99.G99G99.C99C99.C99C99.Y99Y99.	V99V99.G99G99.S99S99.I99I99.S99S99.	L99L99.Y99Y99.A99A99.T99T99.G99G99.S99S99.S99S99.E99E99.E99E99.L99L99.T83B00.I99I99.H99H99.	21	15	39	75	Yes	Yes	Yes
870	6	YLSRRIF	VLGVP	YCIDCLFTVV	Y99Y99.L99L99.S99S99.R99R99.R99R99.I99I99.F99F99.	V99V99.L99L99.G99G99.V99V99.P99P99.	B00	21	15	0	36	Yes	Yes	Yes
872	6	DMLVIYG	TCSFE	NIHVTGYGNC	D99D99.M99M99.L99L99.V99V99.I99I99.Y83B00.G99G99.	T99T99.C99C99.S99S99.F99F99.E99E99.	N99N99.I99I99.H99H99.V99V99.T99T99.G99G99.Y99Y99.G99G99.N99N99.C99C99.	21	15	30	66	Yes	Yes	Yes
873	6	HIAGCHA	YGNMI	PGF	H99H99.I99I99.A99A99.G99G99.C99C99.H99H99.A99A99.	Y99Y99.G99G99.N99N99.M99M99.I99I99.	P99P99.G99G99.F99F99.	21	15	9	45	Yes	Yes	Yes
881	6	TLGRNVY	VLD	VYLSRLSNVL	T99T99.L99L99.G99G99.R99R99.N99N99.V99V99.Y99Y99.	V99V99.L99L99.D99D99.	V99V99.Y99Y99.L99L99.S99S99.R99R99.L99L99.S99S99.N99N99.V99V99.L99L99.	21	9	30	60	Yes	Yes	Yes
886	6	LCFHSYC	FARKG	NDIYWV	L99L99.C99C99.F99F99.H99H99.S99S99.Y83B00.C99C99.	F99F99.A99A99.R99R99.K99K99.G99G99.	N99N99.D99D99.I99I99.Y99Y99.W99W99.V99V99.	21	15	18	54	Yes	Yes	Yes
892	6	DGGCWLV	SWQSS	NSWFGDNVC	D99D99.G99G99.G99G99.C99C99.W99W99.L99L99.V99V99.	S99S99.W99W99.Q99Q99.S99S99.S99S99.	N99N99.S99S99.W99W99.F99F99.G99G99.D99D99.N99N99.V99V99.C99C99.	21	15	27	63	Yes	Yes	Yes
898	6	GPYCWER	MCFND	SPSGYCLFLL	G99G99.P99P99.Y99Y99.C99C99.W99W99.E99E99.R99R99.	M99M99.C99C99.F99F99.N99N99.D99D99.	S99S99.P99P99.S99S99.G99G99.Y99Y99.C99C99.L99L99.F99F99.L99L99.L99L99.	21	15	30	66	Yes	Yes	Yes
908	6	VLEFLVY	TGGCC	ACYNTTAICA	V99V99.L99L99.E99E99.F99F99.L99L99.V99V99.Y99Y99.	T99T99.G99G99.G99G99.C99C99.C99C99.	B00	21	15	0	36	Yes	Yes	Yes
913	6	VVTRKVF	PDLAS	YCNSRTGVVV	V99V99.V83B00.T99T99.R99R99.K99K99.V99V99.F99F99.	P99P99.D99D99.L99L99.A99A99.S99S99.	B00	21	15	0	36	Yes	Yes	Yes
914	6	TYDHCFG	EMEWL	NMWISSALG	T99T99.Y83B00.D99D99.H99H99.C99C99.F99F99.G99G99.	E99E99.M99M99.E99E99.W99W99.L99L99.	N99N99.M99M99.W99W99.I99I99.S99S99.S99S99.A99A99.L99L99.G99G99.	21	15	27	63	Yes	Yes	Yes
916	6	DWTRIVF	TAGGH	FRLSLSGSII	D99D99.W99W99.T99T99.R83B00.I99I99.V99V99.F99F99.	T99T99.A99A99.G99G99.G99G99.H99H99.	F99F99.R99R99.L99L99.S99S99.L99L99.S99S99.G99G99.S99S99.I99I99.I99I99.	21	15	30	66	Yes	Yes	Yes
103	5	TYSALVW	ELGCD	VMLLYSRDHCCAQ	T99T99.Y99Y99.S99S99.A99A99.L99L99.V99V99.W99W99.	E99E99.L99L99.G99G99.C99C99.D99D99.	V99V99.M99M99.L99L99.L99L99.Y99Y99.S99S99.R99R99.D99D99.H99H99.C99C99.C99C99.A99A99.Q99Q99.	21	15	39	75	Yes	Yes	Yes
12	5	LNRDVFA	TCGPR	HHYEHNYMLN	L99L99.N99N99.R99R99.D99D99.V99V99.F99F99.A99A99.	T99T99.C99C99.G99G99.P99P99.R99R99.	H99H99.H99H99.Y99Y99.E99E99.H99H99.N99N99.Y99Y99.M99M99.L99L99.N99N99.	21	15	30	66	Yes	Yes	Yes
126	5	CSNEYPL	ALHKV	VSPSLS	C99C99.S99S99.N99N99.E99E99.Y99Y99.P99P99.L99L99.	A99A99.L99L99.H99H99.K99K99.V99V99.	V99V99.S99S99.P99P99.S99S99.L99L99.S99S99.	21	15	18	54	Yes	Yes	Yes
173	5	CPNTRVY	SSGAL	YYYCALNCLD	C99C99.P99P99.N99N99.T99T99.R99R99.V99V99.Y99Y99.	S99S99.S99S99.G99G99.A99A99.L99L99.	Y99Y99.Y99Y99.Y99Y99.C99C99.A99A99.L99L99.N99N99.C99C99.L99L99.D99D99.	21	15	30	66	Yes	Yes	Yes
183	5	GGCSCST	LV	IAHRCYCCF	G99G99.G99G99.C99C99.S99S99.C99C99.S99S99.T99T99.	L99L99.V99V99.	I99I99.A99A99.H99H99.R99R99.C99C99.Y99Y99.C99C99.C99C99.F99F99.	21	6	27	54	Yes	Yes	Yes
197	5	VTVLSLG	GLKRA	HFFARHFVD	V99V99.T99T99.V80B00.L80B00.S80B00.L80B00.G80B00.	G99G99.L99L99.K99K99.R99R99.A99A99.	H99H99.F99F99.F99F99.A99A99.R99R99.H99H99.F99F99.V99V99.D99D99.	16	15	27	58	Yes	Yes	Yes
198	5	VVCNRIF	NDMCG	AVLTVCGLVT	V99V99.V99V99.C99C99.N99N99.R99R99.I99I99.F99F99.	N99N99.D99D99.M99M99.C99C99.G99G99.	A99A99.V99V99.L99L99.T99T99.V99V99.C99C99.G99G99.L99L99.V99V99.T99T99.	21	15	30	66	Yes	Yes	Yes
215	5	VRSAWFY	PHYRG	PLFYNVLTGSLSG	V99V99.R99R99.S99S99.A99A99.W99W99.F99F99.Y99Y99.	P99P99.H99H99.Y99Y99.R99R99.G99G99.	P99P99.L99L99.F99F99.Y99Y99.N99N99.V99V99.L99L99.T99T99.G99G99.S99S99.L99L99.S99S99.G99G99.	21	15	39	75	Yes	Yes	Yes
23	5	WYVDTSH	AVSDH	VCQARW	W99W99.Y99Y99.V99V99.D80B00.T99T99.S99S99.H99H99.	A99A99.V99V99.S99S99.D99D99.H99H99.	V99V99.C99C99.Q99Q99.A99A99.R99R99.W99W99.	20	15	18	53	Yes	Yes	Yes
233	5	VHFKYSC	CLLDR	FLIDRRDDFVLCM	V99V99.H80B00.F99F99.K99K99.Y99Y99.S99S99.C99C99.	C99C99.L99L99.L99L99.D99D99.R99R99.	F99F99.L99L99.I99I99.D99D99.R99R99.R99R99.D99D99.D99D99.F99F99.V99V99.L99L99.C99C99.M99M99.	20	15	39	74	Yes	Yes	Yes
246	5	CLSHTVY	AGSLG	TLIDSQGYVA	C99C99.L99L99.S99S99.H99H99.T99T99.V99V99.Y99Y99.	A99A99.G99G99.S99S99.L99L99.G99G99.	T99T99.L99L99.I99I99.D99D99.S99S99.Q99Q99.G99G99.Y99Y99.V99V99.A99A99.	21	15	30	66	Yes	Yes	Yes
262	5	LRSLLG	RSDTD	HVYSLTGAVM	L99L99.R99R99.S99S99.L99L99.L99L99.G99G99.	R99R99.S99S99.D99D99.T99T99.D99D99.	H99H99.V99V99.Y99Y99.S99S99.L99L99.T99T99.G99G99.A99A99.V99V99.M99M99.	18	15	30	63	Yes	Yes	Yes
279	5	VRVLGVV	TRACN	TYFAHSSVLT	V99V99.R99R99.V99V99.L99L99.G99G99.V99V99.V99V99.	T99T99.R99R99.A99A99.C99C99.N99N99.	T80B00.Y99Y99.F80B00.A80B00.H80B00.S80B00.S99S99.V80B00.L80B00.T80B00.	21	15	22	58	Yes	Yes	Yes
283	5	LPLPPIR	ILTRW	LYNLSTSVME	L99L99.P99P99.L99L99.P99P99.P99P99.I99I99.R99R99.	I99I99.L99L99.T99T99.R99R99.W99W99.	L99L99.Y99Y99.N99N99.L99L99.S99S99.T99T99.S99S99.V99V99.M99M99.E99E99.	21	15	30	66	Yes	Yes	Yes
291	5	LWASEFG	EEDGI	MICSYR	L99L99.W99W99.A99A99.S99S99.E99E99.F99F99.G99G99.	E99E99.E99E99.D99D99.G99G99.I99I99.	M99M99.I99I99.C99C99.S99S99.Y99Y99.R99R99.	21	15	18	54	Yes	Yes	Yes
294	5	WSNCFIV	SVTHA	LDTGLC	W99W99.S99S99.N99N99.C99C99.F99F99.I99I99.V99V99.	S99S99.V99V99.T99T99.H99H99.A99A99.	L99L99.D99D99.T99T99.G99G99.L99L99.C99C99.	21	15	18	54	Yes	Yes	Yes
309	5	NLFRWAH	DWGQS	PIVTGHGTVV	N99N99.L99L99.F99F99.R99R99.W99W99.A99A99.H99H99.	D99D99.W99W99.G99G99.Q99Q99.S99S99.	P99P99.I99I99.V99V99.T99T99.G99G99.H99H99.G99G99.T99T99.V99V99.V99V99.	21	15	30	66	Yes	Yes	Yes
331	5	LSCFCRV	SRACT	FPSIHSEDCY	L99L99.S99S99.C99C99.F99F99.C99C99.R99R99.V99V99.	S99S99.R99R99.A99A99.C99C99.T99T99.	F99F99.P99P99.S99S99.I99I99.H99H99.S99S99.E99E99.D99D99.C99C99.Y99Y99.	21	15	30	66	Yes	Yes	Yes
363	5	YGCGLVY	KQSLG	WFFRNDLDPQ	Y99Y99.G99G99.C99C99.G99G99.L99L99.V99V99.Y99Y99.	K99K99.Q99Q99.S99S99.L99L99.G99G99.	W99W99.F99F99.F99F99.R99R99.N99N99.D99D99.L99L99.D99D99.P99P99.Q99Q99.	21	15	30	66	Yes	Yes	Yes
380	5	RNFNTGD	RSFLV	FAVCTGLGVF	R99R99.N99N99.F99F99.N99N99.T99T99.G99G99.D99D99.	R99R99.S99S99.F99F99.L99L99.V99V99.	F99F99.A99A99.V99V99.C99C99.T99T99.G99G99.L99L99.G99G99.V99V99.F99F99.	21	15	30	66	Yes	Yes	Yes
389	5	YDILYMF	PGRYV	SPDFSL	Y99Y99.D99D99.I99I99.L99L99.Y99Y99.M99M99.F99F99.	P99P99.G99G99.R99R99.Y99Y99.V99V99.	S99S99.P99P99.D99D99.F99F99.S99S99.L99L99.	21	15	18	54	Yes	Yes	Yes
404	5	YCYHTYY	HDDNM	GVYVQWRGVY	Y99Y99.C99C99.Y99Y99.H99H99.T99T99.Y99Y99.Y99Y99.	H99H99.D99D99.D99D99.N99N99.M99M99.	G99G99.V99V99.Y99Y99.V99V99.Q99Q99.W99W99.R99R99.G99G99.V99V99.Y99Y99.	21	15	30	66	Yes	Yes	Yes
407	5	GYVVLIS	RTCSS	CCLREDLTCF	G99G99.Y99Y99.V99V99.V99V99.L99L99.I99I99.S99S99.	R99R99.T99T99.C99C99.S99S99.S99S99.	C99C99.C99C99.L99L99.R99R99.E99E99.D99D99.L99L99.T99T99.C99C99.F99F99.	21	15	30	66	Yes	Yes	Yes
411	5	SWPAFAC	GCNRN	VDQSW	S80B00.W99W99.P99P99.A99A99.F99F99.A99A99.C99C99.	G99G99.C99C99.N99N99.R99R99.N99N99.	V99V99.D99D99.Q99Q99.S99S99.W99W99.	20	15	15	50	Yes	Yes	Yes
429	5	FIQQLVF	IDGVS	YTLCAG	F99F99.I99I99.Q99Q99.Q99Q99.L99L99.V99V99.F99F99.	I99I99.D99D99.G99G99.V99V99.S99S99.	Y99Y99.T99T99.L99L99.C99C99.A99A99.G99G99.	21	15	18	54	Yes	Yes	Yes
435	5	SVIYVMW	KLTES	AVNCCL	S99S99.V99V99.I99I99.Y99Y99.V99V99.M99M99.W99W99.	K99K99.L99L99.T99T99.E99E99.S99S99.	A99A99.V99V99.N99N99.C99C99.C99C99.L99L99.	21	15	18	54	Yes	Yes	Yes
446	5	GISALLF	CPERR	IDMYGC	G99G99.I99I99.S99S99.A99A99.L99L99.L99L99.F99F99.	C99C99.P99P99.E99E99.R99R99.R99R99.	I99I99.D99D99.M99M99.Y99Y99.G99G99.C99C99.	21	15	18	54	Yes	Yes	Yes
453	5	NIICVFS	LRCAG	LGTLTPVSCD	N99N99.I99I99.I99I99.C99C99.V99V99.F99F99.S99S99.	L99L99.R99R99.C99C99.A99A99.G99G99.	L99L99.G99G99.T99T99.L99L99.T99T99.P99P99.V99V99.S99S99.C99C99.D99D99.	21	15	30	66	Yes	Yes	Yes
459	5	VYYVERA	GYGTV	PLC	V99V99.Y99Y99.Y99Y99.V99V99.E99E99.R99R99.A99A99.	G99G99.Y99Y99.G99G99.T99T99.V99V99.	P99P99.L99L99.C99C99.	21	15	9	45	Yes	Yes	Yes
465	5	RFGSNLY	GVLVN	ICQWGC	R99R99.F99F99.G99G99.S99S99.N99N99.L99L99.Y99Y99.	G99G99.V99V99.L99L99.V99V99.N99N99.	I99I99.C99C99.Q99Q99.W99W99.G99G99.C99C99.	21	15	18	54	Yes	Yes	Yes
478	5	YLVAYEN	MTCKS	PNGTVPHCSI	Y99Y99.L99L99.V99V99.A99A99.Y99Y99.E99E99.N99N99.	M99M99.T99T99.C99C99.K99K99.S99S99.	B00	21	15	0	36	Yes	Yes	Yes
479	5	NIFNDPV	VHPCN	FALLTTAGFF	N99N99.I99I99.F99F99.N99N99.D99D99.P99P99.V99V99.	V99V99.H99H99.P99P99.C99C99.N99N99.	F99F99.A99A99.L99L99.L99L99.T99T99.T99T99.A99A99.G99G99.F99F99.F99F99.	21	15	30	66	Yes	Yes	Yes
487	5	PSPVFMI	CCFFF	LHLDPNDRVL	P80B00.S99S99.P99P99.V99V99.F99F99.M99M99.I99I99.	C99C99.C99C99.F99F99.F99F99.F99F99.	L99L99.H99H99.L99L99.D99D99.P99P99.N99N99.D99D99.R99R99.V99V99.L99L99.	20	15	30	65	Yes	Yes	Yes
492	5	FSDPLQI	VGCGS	YQWRLSGRF	F99F99.S99S99.D99D99.P99P99.L99L99.Q99Q99.I99I99.	V99V99.G99G99.C99C99.G99G99.S99S99.	Y99Y99.Q99Q99.W99W99.R99R99.L99L99.S99S99.G99G99.R99R99.F99F99.	21	15	27	63	Yes	Yes	Yes
505	5	GFVGCID	NRLPA	WPIARQSDLRRF	G99G99.F99F99.V99V99.G99G99.C99C99.I99I99.D99D99.	N99N99.R99R99.L99L99.P99P99.A99A99.	W99W99.P99P99.I99I99.A99A99.R99R99.Q99Q99.S99S99.D99D99.L99L99.R99R99.R99R99.F99F99.	21	15	36	72	Yes	Yes	Yes
506	5	VNTWRSL	PFDDD	SAYTCMGPQVVRL	V99V99.N99N99.T99T99.W99W99.R99R99.S99S99.L99L99.	P99P99.F99F99.D99D99.D99D99.D99D99.	S99S99.A99A99.Y99Y99.T99T99.C99C99.M99M99.G99G99.P99P99.Q99Q99.V99V99.V80B00.R99R99.L99L99.	21	15	38	74	Yes	Yes	Yes
517	5	RVFQV	CGCGV	SHFGIR	R99R99.V99V99.F99F99.Q80B00.V99V99.	C99C99.G99G99.C99C99.G99G99.V99V99.	B00	14	15	0	29	Yes	Yes	Yes
524	5	SW	VFFCD	TGGTYH	S99S99.W99W99.	V99V99.F99F99.F99F99.C99C99.D99D99.	T99T99.G99G99.G99G99.T99T99.Y99Y99.H99H99.	6	15	18	39	Yes	Yes	Yes
548	5	YQLKFCG	MCGTL	CPRLDW	Y99Y99.Q80B00.L99L99.K99K99.F99F99.C99C99.G99G99.	M99M99.C99C99.G99G99.T99T99.L99L99.	C99C99.P99P99.R99R99.L99L99.D99D99.W99W99.	20	15	18	53	Yes	Yes	Yes
553	5	AIRCCVY	SAGLA	VLYSPIGITK	A99A99.I99I99.R99R99.C99C99.C99C99.V99V99.Y99Y99.	S99S99.A99A99.G99G99.L99L99.A99A99.	V99V99.L99L99.Y99Y99.S99S99.P99P99.I99I99.G99G99.I99I99.T99T99.K99K99.	21	15	30	66	Yes	Yes	Yes
567	5	RSVVCSV	MRGCN	HCVLETYMT	R99R99.S99S99.V99V99.V99V99.C99C99.S99S99.V99V99.	M99M99.R99R99.G99G99.C99C99.N99N99.	B00	21	15	0	36	Yes	Yes	Yes
578	5	AAGARMS	NRATH	DPNPYIWPS	A99A99.A99A99.G99G99.A99A99.R99R99.M99M99.S99S99.	N99N99.R99R99.A99A99.T99T99.H99H99.	D99D99.P99P99.N99N99.P99P99.Y99Y99.I99I99.W99W99.P99P99.S99S99.	21	15	27	63	Yes	Yes	Yes
579	5	SYNRSTF	IDMVS	MICTPTLEVK	S99S99.Y99Y99.N99N99.R99R99.S99S99.T80B00.F99F99.	I99I99.D99D99.M99M99.V99V99.S99S99.	M99M99.I99I99.C99C99.T99T99.P99P99.T99T99.L99L99.E99E99.V99V99.K99K99.	20	15	30	65	Yes	Yes	Yes
589	5	TSFRVYG	LDSHG	NPGCFP	T99T99.S99S99.F99F99.R99R99.V99V99.Y99Y99.G99G99.	L99L99.D99D99.S99S99.H99H99.G99G99.	N99N99.P99P99.G99G99.C99C99.F99F99.P99P99.	21	15	18	54	Yes	Yes	Yes
591	5	QLYGSHV	NEWVC	FPFEPASDTWEVF	Q99Q99.L99L99.Y99Y99.G99G99.S99S99.H99H99.V99V99.	N99N99.E99E99.W99W99.V99V99.C99C99.	F99F99.P99P99.F99F99.E99E99.P99P99.A99A99.S99S99.D99D99.T99T99.W99W99.E99E99.V99V99.F99F99.	21	15	39	75	Yes	Yes	Yes
606	5	YHAFG	VSTLL	HLWCPHSNSS	Y99Y99.H80B00.A99A99.F99F99.G99G99.	V99V99.S99S99.T99T99.L99L99.L99L99.	H99H99.L99L99.W99W99.C99C99.P99P99.H99H99.S99S99.N99N99.S99S99.S99S99.	14	15	30	59	Yes	Yes	Yes
611	5	LGVQSPA	PQSNR	PELHQWDWWYGRT	L99L99.G99G99.V99V99.Q99Q99.S99S99.P99P99.A99A99.	P99P99.Q99Q99.S99S99.N99N99.R99R99.	P99P99.E99E99.L99L99.H99H99.Q99Q99.W99W99.D99D99.W99W99.W99W99.Y99Y99.G99G99.R99R99.T99T99.	21	15	39	75	Yes	Yes	Yes
612	5	ILVSCGW	CYGEG	YMARIRAGCITVL	I80B00.L99L99.V99V99.S99S99.C99C99.G99G99.W99W99.	C99C99.Y99Y99.G99G99.E99E99.G99G99.	Y99Y99.M99M99.A99A99.R99R99.I99I99.R99R99.A80B00.G99G99.C99C99.I99I99.T99T99.V80B00.L99L99.	20	15	37	72	Yes	Yes	Yes
620	5	DVSWYCQ	PFGGL	LSSTRVAVLW	D99D99.V99V99.S99S99.W99W99.Y99Y99.C99C99.Q99Q99.	P99P99.F99F99.G99G99.G99G99.L99L99.	L99L99.S99S99.S99S99.T99T99.R99R99.V99V99.A99A99.V99V99.L99L99.W99W99.	21	15	30	66	Yes	Yes	Yes
628	5	QI	NAPSH	HFFDASGFH	Q99Q99.I99I99.	N99N99.A99A99.P99P99.S99S99.H99H99.	H99H99.F99F99.F99F99.D99D99.A99A99.S99S99.G99G99.F99F99.H99H99.	6	15	27	48	Yes	Yes	Yes
643	5	RICRCVW	QGPWG	SVLTQFGLVL	R99R99.I99I99.C99C99.R99R99.C99C99.V99V99.W99W99.	Q99Q99.G99G99.P99P99.W99W99.G99G99.	B00	21	15	0	36	Yes	Yes	Yes
645	5	SFVHLLL	NAAKT	YTYSIFGVV	S99S99.F99F99.V99V99.H99H99.L99L99.L99L99.L99L99.	N99N99.A99A99.A99A99.K99K99.T99T99.	Y99Y99.T99T99.Y99Y99.S99S99.I99I99.F99F99.G99G99.V99V99.V99V99.	21	15	27	63	Yes	Yes	Yes
664	5	GRATIRV	MWGDR	VTHTDPWGEL	G99G99.R99R99.A99A99.T99T99.I99I99.R99R99.V99V99.	M99M99.W99W99.G99G99.D99D99.R99R99.	V99V99.T99T99.H99H99.T99T99.D99D99.P99P99.W99W99.G99G99.E99E99.L99L99.	21	15	30	66	Yes	Yes	Yes
665	5	SLGGKIY	VSSVL	ITYDTISANR	S99S99.L99L99.G99G99.G99G99.K99K99.I99I99.Y99Y99.	V99V99.S99S99.S99S99.V99V99.L99L99.	I99I99.T99T99.Y99Y99.D99D99.T99T99.I99I99.S99S99.A99A99.N99N99.R99R99.	21	15	30	66	Yes	Yes	Yes
678	5	SNVLPQT	GSFID	DHNFTFAP	S99S99.N99N99.V99V99.L99L99.P99P99.Q99Q99.T99T99.	G99G99.S99S99.F99F99.I99I99.D99D99.	D80B00.H99H99.N80B00.F80B00.T80B00.F80B00.A80B00.P80B00.	21	15	17	53	Yes	Yes	Yes
688	5	FWGTLMF	LSPIL	ICDYGV	F99F99.W99W99.G99G99.T99T99.L99L99.M99M99.F99F99.	L99L99.S99S99.P99P99.I99I99.L99L99.	I99I99.C99C99.D99D99.Y99Y99.G99G99.V99V99.	21	15	18	54	Yes	Yes	Yes
691	5	SYVL	WTTSR	VSLTLR	S99S99.Y99Y99.V99V99.L99L99.	W99W99.T99T99.T99T99.S99S99.R99R99.	V99V99.S99S99.L99L99.T99T99.L99L99.R99R99.	12	15	18	45	Yes	Yes	Yes
693	5	SESAIWF	SHTFE	RAFYYN	S99S99.E99E99.S99S99.A99A99.I99I99.W99W99.F99F99.	S99S99.H99H99.T99T99.F99F99.E99E99.	R99R99.A99A99.F99F99.Y99Y99.Y99Y99.N99N99.	21	15	18	54	Yes	Yes	Yes
698	5	LDSGVCR	NALHD	VCPTMGW	L99L99.D99D99.S99S99.G99G99.V99V99.C99C99.R99R99.	N99N99.A99A99.L99L99.H99H99.D99D99.	V99V99.C99C99.P99P99.T99T99.M99M99.G99G99.W99W99.	21	15	21	57	Yes	Yes	Yes
708	5	NVVGQVF	QAGDP	VKWAHQVCQ	N99N99.V99V99.V99V99.G99G99.Q99Q99.V99V99.F99F99.	Q99Q99.A99A99.G99G99.D99D99.P99P99.	V99V99.K99K99.W99W99.A99A99.H99H99.Q99Q99.V99V99.C99C99.Q99Q99.	21	15	27	63	Yes	Yes	Yes
713	5	LLSEFIV	STTHL	LSVWCC	L80B00.L99L99.S99S99.E99E99.F99F99.I99I99.V99V99.	S99S99.T99T99.T99T99.H99H99.L99L99.	L99L99.S99S99.V99V99.W99W99.C99C99.C99C99.	20	15	18	53	Yes	Yes	Yes
720	5	TTRNIWY	CNLLV	RFGISA	T99T99.T99T99.R99R99.N99N99.I99I99.W99W99.Y99Y99.	C99C99.N99N99.L99L99.L99L99.V99V99.	R99R99.F60A40.G60C40.I99I99.S60M40.A60C40.	21	15	14	50	Yes	Yes	Yes
721	5	DIYHNLY	IDSAH	AYWSPLRQST	D99D99.I99I99.Y99Y99.H99H99.N99N99.L99L99.Y80B00.	I99I99.D99D99.S99S99.A99A99.H99H99.	A99A99.Y99Y99.W99W99.S99S99.P99P99.L99L99.R99R99.Q99Q99.S99S99.T99T99.	20	15	30	65	Yes	Yes	Yes
730	5	VVQIVRS	VLDSP	STRFRH	V99V99.V99V99.Q99Q99.I99I99.V99V99.R99R99.S99S99.	V99V99.L99L99.D99D99.S99S99.P99P99.	S99S99.T99T99.R99R99.F99F99.R99R99.H99H99.	21	15	18	54	Yes	Yes	Yes
742	5	RVKYEVY	PACPP	ASLYGSKIC	R99R99.V99V99.K99K99.Y99Y99.E99E99.V99V99.Y99Y99.	P99P99.A99A99.C99C99.P99P99.P99P99.	A99A99.S99S99.L99L99.Y99Y99.G99G99.S99S99.K99K99.I99I99.C99C99.	21	15	27	63	Yes	Yes	Yes
745	5	ALSSQVF	PGIGI	LTLLSLSVLR	A99A99.L99L99.S99S99.S99S99.Q99Q99.V99V99.F99F99.	P99P99.G99G99.I99I99.G99G99.I99I99.	L99L99.T99T99.L99L99.L99L99.S99S99.L99L99.S99S99.V99V99.L99L99.R99R99.	21	15	30	66	Yes	Yes	Yes
753	5	GLLLGAI	RVYAL	TTFDLSGKR	G99G99.L99L99.L99L99.L99L99.G99G99.A99A99.I99I99.	R99R99.V99V99.Y99Y99.A99A99.L99L99.	T99T99.T99T99.F99F99.D99D99.L99L99.S99S99.G99G99.K99K99.R99R99.	21	15	27	63	Yes	Yes	Yes
754	5	HILGLDG	WRVGG	SYDPWTMAY	H99H99.I99I99.L99L99.G99G99.L99L99.D99D99.G99G99.	W99W99.R99R99.V99V99.G99G99.G99G99.	S99S99.Y99Y99.D99D99.P99P99.W99W99.T99T99.M99M99.A99A99.Y99Y99.	21	15	27	63	Yes	Yes	Yes
757	5	CFKTIPC	NYITM	FLSVEA	C99C99.F99F99.K99K99.T99T99.I99I99.P99P99.C99C99.	N99N99.Y99Y99.I99I99.T99T99.M99M99.	F99F99.L99L99.S99S99.V99V99.E99E99.A99A99.	21	15	18	54	Yes	Yes	Yes
764	5	QTANCVM	MDFEH	YAWKSLGCIV	Q80B00.T99T99.A99A99.N99N99.C99C99.V99V99.M99M99.	M99M99.D99D99.F99F99.E99E99.H99H99.	Y99Y99.A99A99.W99W99.K99K99.S99S99.L99L99.G99G99.C99C99.I99I99.V99V99.	20	15	30	65	Yes	Yes	Yes
767	5	VRVCGCS	FLTAY	SVYELHMLS	V99V99.R99R99.V99V99.C99C99.G99G99.C99C99.S99S99.	F99F99.L99L99.T99T99.A99A99.Y99Y99.	S99S99.V99V99.Y99Y99.E99E99.L99L99.H99H99.M99M99.L99L99.S99S99.	21	15	27	63	Yes	Yes	Yes
769	5	GVSLIYS	HVPGR	FVSSVM	G99G99.V99V99.S99S99.L99L99.I99I99.Y99Y99.S99S99.	H99H99.V99V99.P99P99.G99G99.R99R99.	F99F99.V99V99.S99S99.S99S99.V99V99.M99M99.	21	15	18	54	Yes	Yes	Yes
771	5	LNSTCYA	GISLC	LVATSTRVCW	L99L99.N99N99.S99S99.T99T99.C99C99.Y99Y99.A99A99.	G99G99.I99I99.S99S99.L99L99.C99C99.	L99L99.V99V99.A99A99.T99T99.S99S99.T99T99.R99R99.V99V99.C99C99.W99W99.	21	15	30	66	Yes	Yes	Yes
782	5	SSLVDVT	LSGQW	QYIEC	S99S99.S99S99.L99L99.V99V99.D99D99.V99V99.T99T99.	L99L99.S99S99.G99G99.Q99Q99.W99W99.	Q99Q99.Y99Y99.I99I99.E99E99.C99C99.	21	15	15	51	Yes	Yes	Yes
786	5	GFSCTVY	KNDTL	CVWDKFNVL	G99G99.F99F99.S99S99.C99C99.T99T99.V99V99.Y99Y99.	K99K99.N99N99.D99D99.T99T99.L99L99.	C99C99.V99V99.W99W99.D99D99.K99K99.F99F99.N99N99.V99V99.L99L99.	21	15	27	63	Yes	Yes	Yes
79	5	GIRCLIH	GSRAW	LIEHVDSSSF	G99G99.I99I99.R99R99.C99C99.L99L99.I99I99.H99H99.	G99G99.S99S99.R99R99.A99A99.W99W99.	L99L99.I99I99.E99E99.H99H99.V99V99.D99D99.S99S99.S99S99.S99S99.F99F99.	21	15	30	66	Yes	Yes	Yes
801	5	FLFVRCF	SRGSA	TYTMFSRSAC	F99F99.L99L99.F99F99.V99V99.R99R99.C99C99.F99F99.	S99S99.R99R99.G99G99.S99S99.A99A99.	T99T99.Y99Y99.T99T99.M99M99.F99F99.S99S99.R99R99.S99S99.A99A99.C99C99.	21	15	30	66	Yes	Yes	Yes
807	5	CQSYSWP	GECGF	RTWGLMGRM	C99C99.Q99Q99.S99S99.Y99Y99.S99S99.W99W99.P99P99.	G99G99.E99E99.C99C99.G99G99.F99F99.	R99R99.T99T99.W99W99.G99G99.L99L99.M99M99.G99G99.R99R99.M99M99.	21	15	27	63	Yes	Yes	Yes
808	5	GLTGMTI	PGDAA	YYYNLHSLI	G99G99.L99L99.T99T99.G99G99.M99M99.T99T99.I99I99.	P99P99.G99G99.D99D99.A99A99.A99A99.	Y99Y99.Y99Y99.Y99Y99.N99N99.L99L99.H99H99.S99S99.L99L99.I99I99.	21	15	27	63	Yes	Yes	Yes
817	5	QLSRTGY	TGPVG	IDSYGR	Q99Q99.L99L99.S99S99.R99R99.T99T99.G99G99.Y99Y99.	T99T99.G99G99.P99P99.V99V99.G99G99.	I99I99.D99D99.S99S99.Y99Y99.G99G99.R99R99.	21	15	18	54	Yes	Yes	Yes
819	5	LAWHFCC	VTRSS	STFESHPFVR	L99L99.A99A99.W99W99.H99H99.F99F99.C99C99.C99C99.	V99V99.T99T99.R99R99.S99S99.S99S99.	S99S99.T99T99.F99F99.E99E99.S99S99.H99H99.P99P99.F99F99.V99V99.R99R99.	21	15	30	66	Yes	Yes	Yes
820	5	VTCMWST	MRYDN	CHGGWM	V99V99.T99T99.C99C99.M99M99.W99W99.S99S99.T99T99.	M99M99.R99R99.Y99Y99.D99D99.N99N99.	C99C99.H99H99.G99G99.G99G99.W99W99.M99M99.	21	15	18	54	Yes	Yes	Yes
823	5	LIVSVST	YTRGF	DPDRRV	L99L99.I99I99.V99V99.S99S99.V99V99.S99S99.T99T99.	Y99Y99.T99T99.R99R99.G99G99.F99F99.	D99D99.P99P99.D99D99.R99R99.R99R99.V99V99.	21	15	18	54	Yes	Yes	Yes
826	5	NAFFGLL	TLSCD	WLMHPDCLVV	N99N99.A99A99.F99F99.F99F99.G99G99.L99L99.L99L99.	T99T99.L99L99.S99S99.C99C99.D99D99.	W99W99.L99L99.M99M99.H99H99.P99P99.D99D99.C99C99.L99L99.V99V99.V99V99.	21	15	30	66	Yes	Yes	Yes
834	5	DVKWLT	ARTFH	LCLNW	D99D99.V99V99.K99K99.W99W99.L99L99.T99T99.	A99A99.R99R99.T99T99.F99F99.H99H99.	L99L99.C99C99.L99L99.N99N99.W99W99.	18	15	15	48	Yes	Yes	Yes
836	5	YGVSHSC	TISEL	LGYIGLFGF	Y99Y99.G99G99.V99V99.S99S99.H99H99.S99S99.C99C99.	T99T99.I99I99.S99S99.E99E99.L99L99.	L99L99.G99G99.Y99Y99.I99I99.G99G99.L99L99.F99F99.G99G99.F99F99.	21	15	27	63	Yes	Yes	Yes
840	5	DDWCSCT	LFAPF	QSLNNNGFFS	D99D99.D80B00.W99W99.C99C99.S99S99.C99C99.T99T99.	L99L99.F99F99.A99A99.P99P99.F99F99.	Q99Q99.S99S99.L99L99.N99N99.N99N99.N99N99.G99G99.F99F99.F99F99.S99S99.	20	15	30	65	Yes	Yes	Yes
852	5	CCVLQMW	PHGYR	DLLNDVVHSA	C99C99.C99C99.V99V99.L99L99.Q99Q99.M99M99.W99W99.	P99P99.H99H99.G99G99.Y99Y99.R99R99.	D99D99.L99L99.L99L99.N99N99.D99D99.V99V99.V99V99.H99H99.S99S99.A99A99.	21	15	30	66	Yes	Yes	Yes
853	5	SSSDFVV	VVPGV	VSRDANADMC	S99S99.S99S99.S99S99.D99D99.F99F99.V99V99.V99V99.	V99V99.V99V99.P99P99.G99G99.V99V99.	B00	21	15	0	36	Yes	Yes	Yes
856	5	VQSEHRV	LACAI	SFRVGHAGFG	V99V99.Q99Q99.S99S99.E99E99.H99H99.R99R99.V99V99.	L99L99.A99A99.C99C99.A99A99.I99I99.	S99S99.F99F99.R99R99.V99V99.G99G99.H99H99.A99A99.G99G99.F99F99.G99G99.	21	15	30	66	Yes	Yes	Yes
858	5	YNSQIVW	CGCRI	ALFRPREDVI	Y99Y99.N99N99.S99S99.Q99Q99.I99I99.V99V99.W99W99.	C99C99.G99G99.C99C99.R99R99.I99I99.	A99A99.L99L99.F99F99.R99R99.P99P99.R99R99.E99E99.D99D99.V99V99.I99I99.	21	15	30	66	Yes	Yes	Yes
859	5	LFTGAWI	GVAQS	SMCRRENMLC	L99L99.F99F99.T99T99.G99G99.A99A99.W99W99.I99I99.	G99G99.V99V99.A99A99.Q99Q99.S99S99.	S99S99.M99M99.C99C99.R99R99.R99R99.E99E99.N99N99.M99M99.L99L99.C99C99.	21	15	30	66	Yes	Yes	Yes
860	5	RLDRLVK	CYGVL	WHFLTHDKII	R99R99.L99L99.D99D99.R99R99.L99L99.V99V99.K99K99.	C99C99.Y99Y99.G99G99.V99V99.L99L99.	W99W99.H99H99.F99F99.L99L99.T99T99.H99H99.D99D99.K99K99.I99I99.I99I99.	21	15	30	66	Yes	Yes	Yes
866	5	VVGILRG	CYRDA	YSRFVITPFG	V99V99.V99V99.G99G99.I99I99.L99L99.R99R99.G99G99.	C99C99.Y99Y99.R99R99.D99D99.A99A99.	Y99Y99.S99S99.R99R99.F99F99.V99V99.I99I99.T99T99.P99P99.F99F99.G99G99.	21	15	30	66	Yes	Yes	Yes
868	5	SPSLLCS	MPYWA	VEPHLYDLWS	S99S99.P99P99.S99S99.L99L99.L99L99.C99C99.S99S99.	M99M99.P99P99.Y99Y99.W99W99.A99A99.	V99V99.E99E99.P99P99.H99H99.L99L99.Y99Y99.D99D99.L99L99.W99W99.S99S99.	21	15	30	66	Yes	Yes	Yes
869	5	TFNFGLR	ACDPL	AFTTLSKYAS	T99T99.F99F99.N99N99.F99F99.G99G99.L99L99.R99R99.	A99A99.C99C99.D99D99.P99P99.L99L99.	A99A99.F99F99.T99T99.T99T99.L99L99.S99S99.K99K99.Y99Y99.A99A99.S99S99.	21	15	30	66	Yes	Yes	Yes
871	5	GRYGVVW	SQCGV	SIFHHPYVY	G99G99.R99R99.Y99Y99.G99G99.V99V99.V99V99.W99W99.	S99S99.Q99Q99.C99C99.G99G99.V99V99.	S99S99.I99I99.F99F99.H99H99.H99H99.P99P99.Y99Y99.V99V99.Y99Y99.	21	15	27	63	Yes	Yes	Yes
875	5	VADGIVY	YASVS	WRYVSGDIL	V99V99.A99A99.D99D99.G99G99.I99I99.V99V99.Y99Y99.	Y99Y99.A99A99.S99S99.V99V99.S80B00.	W99W99.R99R99.Y99Y99.V99V99.S99S99.G99G99.D99D99.I99I99.L99L99.	21	14	27	62	Yes	Yes	Yes
877	5	T	RTDGG	WASFVD	T99T99.	R99R99.T99T99.D99D99.G99G99.G99G99.	W99W99.A99A99.S99S99.F99F99.V99V99.D99D99.	3	15	18	36	Yes	Yes	Yes
878	5	MLCANTY	LSHTV	MSCIG	M99M99.L99L99.C99C99.A99A99.N99N99.T99T99.Y99Y99.	L99L99.S99S99.H99H99.T99T99.V99V99.	M99M99.S99S99.C99C99.I99I99.G99G99.	21	15	15	51	Yes	Yes	Yes
887	5	VV	EYGYR	LTQDTRRCSW	V99V99.V99V99.	E99E99.Y99Y99.G99G99.Y99Y99.R99R99.	L99L99.T99T99.Q99Q99.D99D99.T99T99.R99R99.R99R99.C99C99.S99S99.W99W99.	6	15	30	51	Yes	Yes	Yes
888	5	FVFLVQE	CARQT	NSVGVIMTCWWRT	F99F99.V80B00.F99F99.L99L99.V99V99.Q99Q99.E99E99.	C99C99.A99A99.R99R99.Q99Q99.T99T99.	N99N99.S99S99.V99V99.G99G99.V99V99.I99I99.M99M99.T99T99.C99C99.W99W99.W99W99.R99R99.T99T99.	20	15	39	74	Yes	Yes	Yes
889	5	GFGTVLF	PARAW	CTTDLF	G99G99.F99F99.G99G99.T99T99.V99V99.L99L99.F99F99.	P99P99.A99A99.R99R99.A99A99.W99W99.	C99C99.T99T99.T99T99.D99D99.L99L99.F99F99.	21	15	18	54	Yes	Yes	Yes
891	5	ILKHVFG	LDDIR	HIFDSF	I99I99.L99L99.K99K99.H99H99.V99V99.F99F99.G99G99.	L99L99.D99D99.D99D99.I99I99.R99R99.	H99H99.I99I99.F99F99.D99D99.S99S99.F99F99.	21	15	18	54	Yes	Yes	Yes
896	5	LCTGPAW	LRWPG	NHPSHTCVMC	L99L99.C99C99.T99T99.G99G99.P99P99.A99A99.W99W99.	L99L99.R99R99.W99W99.P99P99.G99G99.	N99N99.H80B00.P99P99.S99S99.H99H99.T99T99.C99C99.V99V99.M99M99.C99C99.	21	15	29	65	Yes	Yes	Yes
899	5	GGGSWFP	IGSSL	IMYASDFWVF	G99G99.G99G99.G99G99.S99S99.W99W99.F80B00.P99P99.	I99I99.G99G99.S99S99.S99S99.L99L99.	I60B00.M60B00.Y60B00.A60B00.S60Y40.D60B00.F60B00.W60B00.V60B00.F60B00.	20	15	20	55	Yes	Yes	Yes
900	5	LSLRNVF	NAGVH	AYFVDGIIT	L99L99.S99S99.L99L99.R99R99.N80B00.V99V99.F99F99.	N99N99.A99A99.G99G99.V99V99.H99H99.	A99A99.Y99Y99.F99F99.V99V99.D99D99.G99G99.I99I99.I99I99.T99T99.	20	15	27	62	Yes	Yes	Yes
902	5	ACFGLVY	GSQSQ	VYFRSMFCVH	A99A99.C99C99.F99F99.G99G99.L99L99.V99V99.Y99Y99.	G99G99.S99S99.Q99Q99.S99S99.Q99Q99.	V99V99.Y99Y99.F99F99.R99R99.S99S99.M99M99.F99F99.C99C99.V99V99.H99H99.	21	15	30	66	Yes	Yes	Yes
903	5	RVVR	SEAPK	FVQCTL	R99R99.V99V99.V99V99.R99R99.	S99S99.E99E99.A99A99.P99P99.K99K99.	F99F99.V99V99.Q99Q99.C99C99.T99T99.L99L99.	12	15	18	45	Yes	Yes	Yes
904	5	SLYAVVW	LCGYD	TCFVNHMKIS	S99S99.L99L99.Y99Y99.A99A99.V99V99.V99V99.W99W99.	L99L99.C99C99.G99G99.Y99Y99.D99D99.	T99T99.C99C99.F99F99.V99V99.N99N99.H99H99.M99M99.K99K99.I99I99.S99S99.	21	15	30	66	Yes	Yes	Yes
905	5	NPDPCVV	AYSAV	TYVSHPCHLY	N99N99.P99P99.D99D99.P99P99.C99C99.V99V99.V99V99.	A99A99.Y99Y99.S99S99.A99A99.V99V99.	T99T99.Y99Y99.V99V99.S99S99.H99H99.P99P99.C99C99.H99H99.L99L99.Y99Y99.	21	15	30	66	Yes	Yes	Yes
906	5	GHWCSLT	LAQYG	AYATYNLDRGYSM	G99G99.H99H99.W99W99.C99C99.S99S99.L99L99.T99T99.	L99L99.A80B00.Q99Q99.Y99Y99.G99G99.	A99A99.Y99Y99.A99A99.T99T99.Y99Y99.N99N99.L99L99.D99D99.R99R99.G99G99.Y99Y99.S99S99.M99M99.	21	14	39	74	Yes	Yes	Yes
910	5	VSFHVFY	NSGTH	VSIVQGTTG	V99V99.S99S99.F99F99.H99H99.V99V99.F99F99.Y99Y99.	N99N99.S99S99.G99G99.T99T99.H99H99.	V99V99.S99S99.I99I99.V99V99.Q99Q99.G99G99.T99T99.T99T99.G99G99.	21	15	27	63	Yes	Yes	Yes
912	5	MILVAGW	DVGDG	LITDTAGGSF	M99M99.I99I99.L99L99.V99V99.A99A99.G99G99.W99W99.	D99D99.V99V99.G99G99.D99D99.G99G99.	B00	21	15	0	36	Yes	Yes	Yes
917	5	LDPRA	LYAAY	FCATYQETCY	L99L99.D99D99.P99P99.R99R99.A99A99.	L99L99.Y99Y99.A99A99.A99A99.Y99Y99.	F99F99.C99C99.A99A99.T99T99.Y99Y99.Q99Q99.E99E99.T99T99.C99C99.Y99Y99.	15	15	30	60	Yes	Yes	Yes
918	5	RSHDCIN	GFPII	PVVLRRNII	R99R99.S99S99.H99H99.D99D99.C99C99.I99I99.N99N99.	G99G99.F99F99.P99P99.I99I99.I99I99.	P99P99.V99V99.V99V99.L99L99.R99R99.R99R99.N99N99.I99I99.I99I99.	21	15	27	63	Yes	Yes	Yes
919	5	NWSCVFQ	QSPAV	LACSLTGIC	N99N99.W99W99.S80B00.C99C99.V99V99.F99F99.Q99Q99.	Q99Q99.S99S99.P99P99.A99A99.V99V99.	L99L99.A99A99.C99C99.S99S99.L99L99.T99T99.G99G99.I99I99.C99C99.	20	15	27	62	Yes	Yes	Yes

## Sheet: all clusters
cluster_ID	cluster_size	CDR1_rep	CDR2_rep	CDR3_rep	CDR1_consensus	CDR2_consensus	CDR3_consensus	CDR1_score	CDR2_score	CDR3_score	total_score	CDR1_unique	CDR2_unique	CDR3_unique
100	21	IRNQLLF	AGIGA	FYFSTHFNVI	I90B00.R95B00.N90B00.Q95B00.L95B00.L95B00.F95B00.	A95B00.G95B00.I95B00.G95B00.A95B00.	F99F99.Y99Y99.F99F99.S99S99.T99T99.H99H99.F99F99.N99N99.V99V99.I99I99.	21	15	30	66	Yes	Yes	Yes
101	29	NIGILLV	TPNGV	HIVEPPRHVS	N99N99.I99I99.G99G99.I99I99.L99L99.L99L99.V99V99.	T99T99.P99P99.N99N99.G99G99.V99V99.	H96B00.I96B00.V96B00.E96B00.P96B00.P96B00.R96B00.H96B00.V96B00.S93B00.	21	15	30	66	Yes	Yes	Yes
102	29	R	PHNLG	LDFQNTQIDR	R99R99.	P96B00.H99H99.N99N99.L99L99.G99G99.	L99L99.D99D99.F93B00.Q99Q99.N99N99.T96B00.Q99Q99.I99I99.D99D99.R99R99.	3	15	30	48	Yes	Yes	Yes
103	5	TYSALVW	ELGCD	VMLLYSRDHCCAQ	T99T99.Y99Y99.S99S99.A99A99.L99L99.V99V99.W99W99.	E99E99.L99L99.G99G99.C99C99.D99D99.	V99V99.M99M99.L99L99.L99L99.Y99Y99.S99S99.R99R99.D99D99.H99H99.C99C99.C99C99.A99A99.Q99Q99.	21	15	39	75	Yes	Yes	Yes
104	18	MSVMCMS	GLDRY	DYATLVICGY	M94B00.S99S99.V99V99.M99M99.C99C99.M94B00.S99S99.	G94B00.L99L99.D99D99.R99R99.Y99Y99.	D99D99.Y99Y99.A99A99.T99T99.L99L99.V99V99.I99I99.C99C99.G99G99.Y99Y99.	21	15	30	66	Yes	Yes	Yes
105	33	LDVRYFV	FYSCV	NYFDAM	L99L99.D96B00.V99V99.R99R99.Y99Y99.F99F99.V99V99.	F99F99.Y99Y99.S99S99.C99C99.V99V99.	N78B00.Y78B00.F75B00.D75B00.A75B00.M75B00.	21	15	12	48	Yes	Yes	Yes
106	27	VVGTLSD	CFGTQ	TTRFKH	V99V99.V99V99.G99G99.T96B00.L99L99.S99S99.D99D99.	C99C99.F99F99.G99G99.T99T99.Q99Q99.	T99T99.T99T99.R99R99.F99F99.K96B00.H99H99.	21	15	18	54	Yes	Yes	Yes
107	35	SCGSVVY	SWGAA	AIFLKSSVVL	S94B00.C99C99.G99G99.S99S99.V99V99.V97B00.Y99Y99.	S99S99.W99W99.G99G99.A99A99.A99A99.	A99A99.I99I99.F99F99.L99L99.K99K99.S99S99.S99S99.V99V99.V99V99.L99L99.	21	15	30	66	Yes	Yes	Yes
108	44	VNCLVW	FWDGR	GPDFVV	V99V99.N97B00.C99C99.L99L99.V99V99.W99W99.	F99F99.W99W99.D99D99.G99G99.R99R99.	G88B00.P88B00.D88B00.F88B00.V88B00.V99V99.	18	15	18	51	Yes	Yes	Yes
109	36	CVTRRYR	NVLTL	VDSTLFGV	C99C99.V99V99.T99T99.R99R99.R99R99.Y99Y99.R99R99.	N99N99.V99V99.L99L99.T99T99.L99L99.	V99V99.D99D99.S97B00.T97B00.L99L99.F99F99.G99G99.V97B00.	21	15	24	60	Yes	Yes	Yes
11	19	AGDRVLL	TDVPT	LTVRVQYLC	A99A99.G99G99.D99D99.R99R99.V99V99.L99L99.L99L99.	T99T99.D99D99.V99V99.P99P99.T99T99.	L99L99.T99T99.V99V99.R99R99.V99V99.Q99Q99.Y99Y99.L99L99.C99C99.	21	15	27	63	Yes	Yes	Yes
110	10	FDFAGDVA	SWWCV	YITPVS	F99F99.D80B00.F99F99.A99A99.G99G99.D99D99.V99V99.A99A99.	S99S99.W99W99.W99W99.C99C99.V99V99.	Y90B00.I90B00.T90B00.P99P99.V90B00.S90B00.	23	15	18	56	Yes	Yes	Yes
111	37	LESLCG	VGAIR	WNYDCLGIS	L99L99.E99E99.S99S99.L99L99.C99C99.G99G99.	V99V99.G99G99.A99A99.I99I99.R99R99.	B00	18	15	0	33	Yes	Yes	Yes
112	574	AIVHVFA	LDNDA	TIFMDSDLG	A99B00.I99I99.V99B00.H99B00.V99V99.F99B00.A99B00.	L99L99.D99D99.N99B00.D99D99.A99A99.	T67B00.I59B00.F60B00.M58B00.D59B00.S82B00.D58B00.L58B00.G59B00.	21	15	19	55	Yes	Yes	Yes
113	6	PLYCAVY	SGGVG	ACLTSTGFLSYVK	P99P99.L99L99.Y99Y99.C99C99.A99A99.V99V99.Y99Y99.	S99S99.G99G99.G99G99.V99V99.G99G99.	A99A99.C99C99.L99L99.T99T99.S99S99.T99T99.G99G99.F99F99.L99L99.S99S99.Y99Y99.V99V99.K99K99.	21	15	39	75	Yes	Yes	Yes
114	32	SIPRVVI	DLGRG	YIFHYTSSVV	S99S99.I99I99.P99P99.R99R99.V99V99.V99V99.I99I99.	D99D99.L99L99.G99G99.R96B00.G99G99.	Y99Y99.I99I99.F99F99.H99H99.Y99Y99.T99T99.S99S99.S96B00.V99V99.V99V99.	21	15	30	66	Yes	Yes	Yes
115	22	LCSRVVI	TSLSG	HRLCDTGSVR	L95B00.C90B00.S95B00.R95B00.V95B00.V95B00.I95B00.	T99T99.S99S99.L99L99.S99S99.G99G99.	H99H99.R99R99.L99L99.C99C99.D99D99.T99T99.G99G99.S99S99.V99V99.R95B00.	21	15	30	66	Yes	Yes	Yes
116	70	FLFRVVH	ISSGG	HFFTADLSVV	F99F99.L99L99.F99F99.R99R99.V99V99.V99V99.H99H99.	I99I99.S99S99.S99S99.G99G99.G99G99.	H99H99.F99F99.F98B00.T99T99.A99A99.D99D99.L99L99.S99S99.V99V99.V99V99.	21	15	30	66	Yes	Yes	Yes
117	15	TVNALCY	VGGDY	ARFIHPVVV	T99T99.V99V99.N99N99.A93B00.L99L99.C99C99.Y99Y99.	V99V99.G99G99.G99G99.D93B00.Y99Y99.	A99A99.R99R99.F99F99.I99I99.H99H99.P99P99.V99V99.V99V99.V99V99.	21	15	27	63	Yes	Yes	Yes
118	48	HTTRRIY	VDARC	VYFAGEGPV	H99H99.T99T99.T97B00.R99R99.R99R99.I99I99.Y99Y99.	V99V99.D99D99.A99A99.R99R99.C99C99.	V99V99.Y97B00.F99F99.A99A99.G99G99.E99E99.G99G99.P99P99.V99V99.	21	15	27	63	Yes	Yes	Yes
119	13	AFGGVCW	WERGN	LLWLCPGSFGEYF	A99A99.F99F99.G99G99.G99G99.V99V99.C99C99.W99W99.	W99W99.E99E99.R99R99.G99G99.N99N99.	L99L99.L99L99.W99W99.L99L99.C99C99.P92B00.G99G99.S99S99.F99F99.G99G99.E99E99.Y99Y99.F99F99.	21	15	39	75	Yes	Yes	Yes
12	5	LNRDVFA	TCGPR	HHYEHNYMLN	L99L99.N99N99.R99R99.D99D99.V99V99.F99F99.A99A99.	T99T99.C99C99.G99G99.P99P99.R99R99.	H99H99.H99H99.Y99Y99.E99E99.H99H99.N99N99.Y99Y99.M99M99.L99L99.N99N99.	21	15	30	66	Yes	Yes	Yes
120	154	IFSGCVF	RSSQG	MCLDGCYIC	I97B00.F99B00.S99S99.G99G99.C99C99.V99B00.F99F99.	R99B00.S99S99.S99S99.Q99B00.G99G99.	M99B00.C98B00.L99B00.D99B00.G99B00.C98B00.Y98B00.I99B00.C99B00.	21	15	27	63	Yes	Yes	Yes
121	35	YICHVTM	PVYND	ISLQSDFSMH	Y97B00.I94B00.C97B00.H97B00.V97B00.T97B00.M94B00.	P94B00.V91B00.Y94B00.N94B00.D94B00.	I99I99.S97B00.L99L99.Q97B00.S97B00.D97B00.F94B00.S97B00.M97B00.H97B00.	21	15	30	66	Yes	Yes	Yes
123	29	VVGVIVV	DRERV	TTRFSY	V99V99.V99V99.G99G99.V96B00.I96B00.V99V99.V96B00.	D96B00.R96B00.E96B00.R96B00.V96B00.	T96B00.T99T99.R96B00.F99F99.S96B00.Y99Y99.	21	15	18	54	Yes	Yes	Yes
125	23	IRAGCLI	TDD	YIYVLTCSRGTVR	I95B00.R99R99.A99A99.G99G99.C99C99.L99L99.I99I99.	T99T99.D99D99.D99D99.	B00	21	9	0	30	Yes	Yes	Yes
126	5	CSNEYPL	ALHKV	VSPSLS	C99C99.S99S99.N99N99.E99E99.Y99Y99.P99P99.L99L99.	A99A99.L99L99.H99H99.K99K99.V99V99.	V99V99.S99S99.P99P99.S99S99.L99L99.S99S99.	21	15	18	54	Yes	Yes	Yes
127	18	QYLAVCW	RAAVT	HVLLSSSESY	Q99Q99.Y99Y99.L99L99.A99A99.V99V99.C99C99.W99W99.	R99R99.A99A99.A99A99.V99V99.T94B00.	H94B00.V94B00.L94B00.L94B00.S94B00.S94B00.S94B00.E94B00.S94B00.Y94B00.	21	15	30	66	Yes	Yes	Yes
128	7	FVLCTRS	TGFIC	FHARSTMAGQDIY	F99F99.V99V99.L99L99.C99C99.T99T99.R99R99.S99S99.	T99T99.G99G99.F99F99.I99I99.C99C99.	F99F99.H99H99.A99A99.R99R99.S99S99.T99T99.M99M99.A99A99.G99G99.Q99Q99.D99D99.I99I99.Y99Y99.	21	15	39	75	Yes	Yes	Yes
129	225	WFQRQVY	RTLDS	ICYNRRDVML	W99W99.F99F99.Q98B00.R99R99.Q99B00.V99B00.Y99Y99.	R99B00.T99T99.L99B00.D99D99.S99S99.	I99B00.C99B00.Y99Y99.N99B00.R99B00.R99B00.D99B00.V98B00.M99B00.L99B00.	21	15	30	66	Yes	Yes	Yes
130	14	RPYRGSV	YGSLD	DKFFRAHVV	R99R99.P99P99.Y99Y99.R99R99.G99G99.S99S99.V99V99.	Y99Y99.G99G99.S99S99.L92B00.D99D99.	D99D99.K99K99.F99F99.F99F99.R99R99.A99A99.H99H99.V99V99.V99V99.	21	15	27	63	Yes	Yes	Yes
131	39	DKCAYIM	GVTIN	LTNECL	D97B00.K97B00.C99C99.A99A99.Y99Y99.I97B00.M97B00.	G99G99.V99V99.T99T99.I99I99.N99N99.	L99L99.T99T99.N99N99.E99E99.C99C99.L99L99.	21	15	18	54	Yes	Yes	Yes
132	6	PIDRLVF	VDSMS	VAFFGN	P99P99.I99I99.D99D99.R99R99.L99L99.V99V99.F99F99.	V99V99.D99D99.S99S99.M99M99.S99S99.	B00	21	15	0	36	Yes	Yes	Yes
133	75	SRCALVV	SVTCS	INNELN	S99S99.R99R99.C99C99.A99A99.L99L99.V99V99.V99V99.	S99S99.V99V99.T99T99.C99C99.S99S99.	I97B00.N97B00.N97B00.E97B00.L97B00.N97B00.	21	15	18	54	Yes	Yes	Yes
134	87	FWSNAIF	SSA	IDCYGV	F99F99.W99W99.S99S99.N99N99.A99A99.I99I99.F99F99.	S99S99.S99S99.A99A99.	I99I99.D99D99.C98B00.Y99Y99.G98B00.V99V99.	21	9	18	48	Yes	Yes	Yes
135	35	QSGKGCR	TGGVG	WTWSDHYYLS	Q99Q99.S97B00.G99G99.K99K99.G99G99.C99C99.R99R99.	T99T99.G99G99.G99G99.V99V99.G99G99.	W99W99.T99T99.W99W99.S99S99.D99D99.H99H99.Y99Y99.Y99Y99.L99L99.S99S99.	21	15	30	66	Yes	Yes	Yes
136	32	CLRGICW	YNCVR	SRFDSF	C99C99.L99L99.R99R99.G99G99.I99I99.C99C99.W99W99.	Y99Y99.N99N99.C99C99.V99V99.R99R99.	S99S99.R99R99.F99F99.D99D99.S99S99.F99F99.	21	15	18	54	Yes	Yes	Yes
137	118	IWMGTRV	GCYGT	LTRPPFDPLW	I96B00.W99B00.M98B00.G99B00.T98B00.R99B00.V98B00.	G99G99.C99B00.Y98B00.G99G99.T99T99.	L99L99.T99T99.R99R99.P99P99.P99P99.F99F99.D99D99.P99P99.L99L99.W99W99.	21	15	30	66	Yes	Yes	Yes
138	14	LMHRVVF	NDSSI	VRYGGH	L99L99.M99M99.H99H99.R99R99.V99V99.V99V99.F99F99.	N99N99.D99D99.S99S99.S99S99.I99I99.	V99V99.R99R99.Y99Y99.G99G99.G99G99.H99H99.	21	15	18	54	Yes	Yes	Yes
14	62	LLAVPVD	WCGLS	IRRASFTFYW	L98B00.L96B00.A98B00.V98B00.P96B00.V99V99.D96B00.	W98B00.C98B00.G98B00.L98B00.S98B00.	I99I99.R99R99.R99R99.A99A99.S99S99.F99F99.T99T99.F95B00.Y95B00.W95B00.	21	15	30	66	Yes	Yes	Yes
141	51	DFANIHG	MYGEY	HIITSSFSGIESR	D98B00.F98B00.A98B00.N98B00.I98B00.H98B00.G96B00.	M98B00.Y98B00.G98B00.E98B00.Y98B00.	H99H99.I99I99.I99I99.T99T99.S99S99.S99S99.F98B00.S99S99.G99G99.I99I99.E99E99.S99S99.R99R99.	21	15	39	75	Yes	Yes	Yes
142	43	LHHRVVF	PACSD	AVCLDHLVIH	L99L99.H93B00.H99H99.R99R99.V99V99.V99V99.F99F99.	P99P99.A99A99.C99C99.S99S99.D99D99.	A99A99.V93B00.C93B00.L93B00.D93B00.H93B00.L93B00.V93B00.I93B00.H93B00.	21	15	30	66	Yes	Yes	Yes
143	12	SGSVVFA	IRDPE	HVFRPSCYCGYVT	S99S99.G99G99.S99S99.V99V99.V99V99.F99F99.A99A99.	I99I99.R99R99.D99D99.P99P99.E99E99.	H91B00.V91B00.F91B00.R91B00.P91B00.S91B00.C91B00.Y91B00.C91B00.G91B00.Y91B00.V99V99.T91B00.	21	15	39	75	Yes	Yes	Yes
144	23	FVGLLLS	LYPYC	STHHMGFST	F95B00.V95B00.G95B00.L95B00.L95B00.L91B00.S95B00.	L99L99.Y99Y99.P99P99.Y99Y99.C99C99.	S99S99.T95B00.H99H99.H99H99.M99M99.G95B00.F99F99.S99S99.T99T99.	21	15	27	63	Yes	Yes	Yes
145	22	KYIAYTP	LMRGI	AWALLCEASES	K95B00.Y99Y99.I90B00.A99A99.Y99Y99.T99T99.P99P99.	L95B00.M99M99.R99R99.G99G99.I99I99.	A99A99.W99W99.A99A99.L99L99.L99L99.C99C99.E99E99.A99A99.S95B00.E99E99.S99S99.	21	15	33	69	Yes	Yes	Yes
146	17	RLCDWIW	NSGST	LHCSLF	R99R99.L99L99.C99C99.D99D99.W99W99.I99I99.W99W99.	N99N99.S99S99.G99G99.S99S99.T99T99.	L99L99.H99H99.C99C99.S99S99.L99L99.F99F99.	21	15	18	54	Yes	Yes	Yes
147	57	GVAQVVF	VDAMN	FRLQSPGLVT	G98B00.V98B00.A98B00.Q98B00.V99V99.V98B00.F98B00.	V99V99.D99D99.A99A99.M99M99.N99N99.	F99F99.R99R99.L99L99.Q99Q99.S99S99.P99P99.G98B00.L99L99.V99V99.T99T99.	21	15	30	66	Yes	Yes	Yes
148	64	GLYVSIV	NTRQW	NPHLHPHLS	G98B00.L99L99.Y99Y99.V99V99.S99S99.I98B00.V99V99.	N99N99.T99T99.R99R99.Q99Q99.W99W99.	N98B00.P99P99.H98B00.L99L99.H98B00.P98B00.H98B00.L98B00.S98B00.	21	15	27	63	Yes	Yes	Yes
15	9	ATMSSEW	HAGYR	GQVDFTVCW	A99A99.T99T99.M99M99.S99S99.S99S99.E99E99.W99W99.	H99H99.A99A99.G99G99.Y99Y99.R99R99.	G99G99.Q99Q99.V99V99.D99D99.F99F99.T99T99.V99V99.C99C99.W99W99.	21	15	27	63	Yes	Yes	Yes
150	14	VCHVVW	GDANR	VLLINMGRLE	V99V99.C99C99.H99H99.V99V99.V99V99.W99W99.	G99G99.D99D99.A99A99.N99N99.R99R99.	V99V99.L99L99.L99L99.I99I99.N99N99.M99M99.G99G99.R99R99.L99L99.E99E99.	18	15	30	63	Yes	Yes	Yes
151	10	DTLCNSI	TSPSC	FFFYHRCHRC	D99D99.T99T99.L99L99.C99C99.N99N99.S99S99.I99I99.	T99T99.S99S99.P99P99.S99S99.C99C99.	F99F99.F99F99.F99F99.Y99Y99.H99H99.R99R99.C99C99.H99H99.R99R99.C99C99.	21	15	30	66	Yes	Yes	Yes
152	46	DPRGLVY	CSTSC	AYCRQLLVT	D99D99.P99P99.R99R99.G99G99.L99L99.V99V99.Y95B00.	C99C99.S99S99.T99T99.S99S99.C99C99.	A99A99.Y99Y99.C99C99.R99R99.Q99Q99.L99L99.L99L99.V97B00.T99T99.	21	15	27	63	Yes	Yes	Yes
153	16	SISMR	VLNHH	EQLYFDPWGLNVV	S99S99.I99I99.S99S99.M99M99.R99R99.	V99V99.L99L99.N99N99.H99H99.H99H99.	E99E99.Q99Q99.L99L99.Y99Y99.F99F99.D99D99.P99P99.W99W99.G99G99.L99L99.N99N99.V99V99.V99V99.	15	15	39	69	Yes	Yes	Yes
154	8	VRCLDAF	IQLGD	QAFGCWGHV	V99V99.R99R99.C99C99.L99L99.D99D99.A99A99.F99F99.	I99I99.Q99Q99.L99L99.G99G99.D99D99.	Q99Q99.A99A99.F99F99.G99G99.C99C99.W99W99.G99G99.H99H99.V99V99.	21	15	27	63	Yes	Yes	Yes
155	41	RHFHIVA	GWQGI	YIFNQSNCCF	R99R99.H99H99.F99F99.H99H99.I97B00.V99V99.A99A99.	G99G99.W99W99.Q99Q99.G99G99.I99I99.	Y99Y99.I97B00.F97B00.N97B00.Q97B00.S97B00.N97B00.C97B00.C97B00.F97B00.	21	15	30	66	Yes	Yes	Yes
156	7	HYLKVFG	MQLHG	AAYVSRSVD	H99H99.Y85B00.L99L99.K99K99.V99V99.F99F99.G99G99.	M99M99.Q99Q99.L99L99.H99H99.G99G99.	A99A99.A99A99.Y99Y99.V99V99.S99S99.R99R99.S99S99.V99V99.D99D99.	21	15	27	63	Yes	Yes	Yes
157	47	SFRGLRW	VRLSC	HPIVCDLWV	S97B00.F99F99.R95B00.G99G99.L99L99.R99R99.W99W99.	V99V99.R99R99.L99L99.S99S99.C99C99.	H99H99.P99P99.I99I99.V99V99.C99C99.D99D99.L99L99.W99W99.V99V99.	21	15	27	63	Yes	Yes	Yes
158	19	DTMDRCF	PFSFR	NDLANDIQFS	D99D99.T99T99.M99M99.D99D99.R99R99.C99C99.F99F99.	P99P99.F99F99.S99S99.F99F99.R99R99.	N73B00.D73B00.L99L99.A73B00.N73B00.D84B00.I73B00.Q73B00.F73B00.S73B00.	21	15	22	58	Yes	Yes	Yes
159	8	NLCSF	QFSSD	ANTSSMVKPV	N99N99.L99L99.C99C99.S99S99.F99F99.	Q99Q99.F99F99.S99S99.S99S99.D99D99.	A99A99.N99N99.T99T99.S99S99.S99S99.M99M99.V99V99.K99K99.P99P99.V99V99.	15	15	30	60	Yes	Yes	Yes
160	33	VIGHFVY	ADSSR	ATLISNVGVK	V99V99.I99I99.G96B00.H99H99.F99F99.V99V99.Y99Y99.	A99A99.D99D99.S99S99.S99S99.R99R99.	A96B00.T96B00.L96B00.I96B00.S96B00.N96B00.V96B00.G96B00.V96B00.K96B00.	21	15	30	66	Yes	Yes	Yes
162	21	HCDGGFM	QYGYR	DKNTWPNSCS	H99H99.C99C99.D99D99.G99G99.G99G99.F99F99.M95B00.	Q99Q99.Y99Y99.G99G99.Y99Y99.R99R99.	D47L42.T52K47.N47Y42.H52T47.W47I42.P47L42.N57P42.S47L42.C47Y42.S47W42.	21	15	13	49	Yes	Yes	Yes
163	156	IGERCLF	AFSFR	LDTAALFPEF	I98B00.G99B00.E99E99.R99B00.C99C99.L99L99.F99F99.	A99A99.F99F99.S99S99.F99F99.R99R99.	L98B00.D86B00.T99B00.A87B00.A86B00.L86B00.F86B00.P99B00.E99B00.F86B00.	21	15	30	66	Yes	Yes	Yes
164	15	VNCFWHS	FGASR	MMVDQFSVCC	V99V99.N99N99.C99C99.F99F99.W99W99.H99H99.S99S99.	F99F99.G99G99.A99A99.S99S99.R99R99.	M73B00.M73B00.V73B00.D73B00.Q73B00.F73B00.S73B00.V73B00.C73B00.C73B00.	21	15	20	56	Yes	Yes	Yes
165	54	GILLRTC	FRLAL	TPWPAFIGLV	G99G99.I99I99.L99L99.L99L99.R99R99.T99T99.C99C99.	F99F99.R99R99.L99L99.A99A99.L99L99.	T99T99.P99P99.W98B00.P99P99.A99A99.F99F99.I99I99.G99G99.L99L99.V99V99.	21	15	30	66	Yes	Yes	Yes
166	7	VVLTFTD	GPQFC	WPWTI	V99V99.V99V99.L99L99.T99T99.F99F99.T99T99.D99D99.	G99G99.P99P99.Q99Q99.F99F99.C99C99.	W99W99.P99P99.W99W99.T99T99.I99I99.	21	15	15	51	Yes	Yes	Yes
167	28	VVDRWVC	SWSST	TLTWHTVHGAHLE	V99V99.V99V99.D96B00.R99R99.W99W99.V99V99.C99C99.	S99S99.W99W99.S99S99.S99S99.T99T99.	T99T99.L99L99.T99T99.W99W99.H99H99.T99T99.V99V99.H99H99.G99G99.A99A99.H96B00.L99L99.E99E99.	21	15	39	75	Yes	Yes	Yes
169	6	EINFCLF	TGSQE	SLYVFPSAHR	E99E99.I99I99.N99N99.F99F99.C99C99.L99L99.F99F99.	T99T99.G99G99.S99S99.Q99Q99.E99E99.	S99S99.L99L99.Y99Y99.V99V99.F99F99.P99P99.S99S99.A99A99.H99H99.R99R99.	21	15	30	66	Yes	Yes	Yes
17	991	YSCDTVR	IVSGW	QLVANTRLPVAVM	Y99B00.S99B00.C99C99.D99B00.T99B00.V99B00.R99R99.	I99B00.V99B00.S99B00.G99B00.W99W99.	B00	21	15	0	36	Yes	Yes	Yes
170	56	LRCDSAS	LGG	HTINRYAPWLGCA	L99L99.R99R99.C99C99.D99D99.S99S99.A99A99.S99S99.	L99L99.G99G99.G99G99.	H99H99.T99T99.I99I99.N99N99.R99R99.Y99Y99.A99A99.P99P99.W99W99.L99L99.G99G99.C99C99.A99A99.	21	9	39	69	Yes	Yes	Yes
171	28	NIVGCVF	ASLSG	MTLHANLCIS	N96B00.I99I99.V99V99.G99G99.C99C99.V99V99.F99F99.	A99A99.S99S99.L99L99.S99S99.G99G99.	M99M99.T99T99.L99L99.H99H99.A99A99.N99N99.L99L99.C99C99.I99I99.S99S99.	21	15	30	66	Yes	Yes	Yes
172	9	TIVQYYP	SAASN	SNGGYH	T99T99.I99I99.V99V99.Q99Q99.Y99Y99.Y99Y99.P99P99.	S99S99.A99A99.A99A99.S99S99.N99N99.	S99S99.N99N99.G99G99.G99G99.Y99Y99.H99H99.	21	15	18	54	Yes	Yes	Yes
173	5	CPNTRVY	SSGAL	YYYCALNCLD	C99C99.P99P99.N99N99.T99T99.R99R99.V99V99.Y99Y99.	S99S99.S99S99.G99G99.A99A99.L99L99.	Y99Y99.Y99Y99.Y99Y99.C99C99.A99A99.L99L99.N99N99.C99C99.L99L99.D99D99.	21	15	30	66	Yes	Yes	Yes
174	17	FSRRYYV	MILGS	STVMYSTSL	F99F99.S99S99.R99R99.R94B00.Y99Y99.Y99Y99.V99V99.	M94B00.I99I99.L99L99.G99G99.S99S99.	S99S99.T52D47.V99V99.M52S47.Y52E47.S52H47.T52M41.S52G47.L52R47.	21	15	20	56	Yes	Yes	Yes
175	49	ARDRLLG	ISFRL	WTEYSS	A99A99.R99R99.D99D99.R99R99.L99L99.L99L99.G99G99.	I97B00.S99S99.F99F99.R99R99.L99L99.	W99W99.T99T99.E99E99.Y99Y99.S99S99.S97B00.	21	15	18	54	Yes	Yes	Yes
176	9	GLVAWAF	RMSIG	ITCNTISSGLWTF	G99G99.L99L99.V99V99.A99A99.W99W99.A99A99.F99F99.	R99R99.M99M99.S99S99.I99I99.G99G99.	I99I99.T99T99.C99C99.N99N99.T99T99.I99I99.S99S99.S99S99.G99G99.L99L99.W99W99.T99T99.F99F99.	21	15	39	75	Yes	Yes	Yes
177	40	GNFDVFS	TFSRG	LCCPVCVIV	G97B00.N99N99.F99F99.D99D99.V99V99.F99F99.S99S99.	T99T99.F99F99.S99S99.R99R99.G99G99.	L99L99.C99C99.C99C99.P99P99.V99V99.C99C99.V99V99.I99I99.V99V99.	21	15	27	63	Yes	Yes	Yes
178	11	SSNCWVL	RVNDV	ISDIGV	S99S99.S99S99.N99N99.C99C99.W99W99.V99V99.L99L99.	R99R99.V99V99.N99N99.D99D99.V99V99.	I99I99.S99S99.D99D99.I99I99.G99G99.V99V99.	21	15	18	54	Yes	Yes	Yes
179	27	MFSSFWF	SGYYD	RFGFAG	M99M99.F99F99.S99S99.S99S99.F99F99.W99W99.F99F99.	S99S99.G99G99.Y99Y99.Y99Y99.D99D99.	R99R99.F99F99.G99G99.F99F99.A99A99.G99G99.	21	15	18	54	Yes	Yes	Yes
180	82	MKCIHAG	LDSSW	FVGCHYSNYYDFA	M98B00.K96B00.C99C99.I99I99.H99H99.A99A99.G99G99.	L98B00.D99D99.S99S99.S99S99.W99W99.	F98B00.V98B00.G98B00.C98B00.H98B00.Y98B00.S98B00.N98B00.Y98B00.Y98B00.D98B00.F97B00.A98B00.	21	15	39	75	Yes	Yes	Yes
182	23	YVVGMIY	RASTS	MRFVGGSVR	Y95B00.V99V99.V99V99.G99G99.M99M99.I99I99.Y95B00.	R99R99.A99A99.S99S99.T99T99.S99S99.	M99M99.R99R99.F99F99.V99V99.G99G99.G99G99.S99S99.V99V99.R99R99.	21	15	27	63	Yes	Yes	Yes
183	5	GGCSCST	LV	IAHRCYCCF	G99G99.G99G99.C99C99.S99S99.C99C99.S99S99.T99T99.	L99L99.V99V99.	I99I99.A99A99.H99H99.R99R99.C99C99.Y99Y99.C99C99.C99C99.F99F99.	21	6	27	54	Yes	Yes	Yes
184	30	FLSSVWF	TCHMD	RYGWCT	F99F99.L99L99.S99S99.S99S99.V99V99.W99W99.F99F99.	T99T99.C99C99.H99H99.M99M99.D99D99.	R70B00.Y70B00.G96B00.W70B00.C70B00.T70B00.	21	15	13	49	Yes	Yes	Yes
185	18	WFC	NYPEH	HAIDSKGLRT	W99W99.F99F99.C99C99.	N99N99.Y99Y99.P99P99.E99E99.H99H99.	H99H99.A94B00.I99I99.D99D99.S99S99.K99K99.G99G99.L99L99.R99R99.T99T99.	9	15	30	54	Yes	Yes	Yes
186	11	SVVDPQL	SWPSQ	HCWSGGIRC	S99S99.V99V99.V99V99.D99D99.P99P99.Q99Q99.L99L99.	S99S99.W99W99.P99P99.S99S99.Q99Q99.	H99H99.C99C99.W99W99.S99S99.G99G99.G99G99.I99I99.R99R99.C99C99.	21	15	27	63	Yes	Yes	Yes
187	54	SLRLVVY	RCGGL	SNLTSNSTGNEVT	S94B00.L99L99.R99R99.L99L99.V99V99.V99V99.Y99Y99.	R99R99.C99C99.G99G99.G98B00.L99L99.	B00	21	15	0	36	Yes	Yes	Yes
188	7	LYSYLAI	SRVQY	SCSSDI	L99L99.Y99Y99.S99S99.Y99Y99.L99L99.A99A99.I99I99.	S99S99.R99R99.V99V99.Q99Q99.Y99Y99.	S99S99.C99C99.S99S99.S99S99.D99D99.I99I99.	21	15	18	54	Yes	Yes	Yes
189	100	TACGLLG	SVTSF	VCSCMY	T99T99.A99A99.C99C99.G99G99.L99L99.L99L99.G99G99.	S99S99.V99V99.T99T99.S99S99.F99B00.	V99B00.C99B00.S99S99.C99B00.M99B00.Y99B00.	21	15	18	54	Yes	Yes	Yes
191	27	SLHGVVF	KWLHE	MCLESTLVR	S99S99.L96B00.H99H99.G99G99.V99V99.V99V99.F99F99.	K99K99.W99W99.L99L99.H99H99.E99E99.	M96B00.C96B00.L96B00.E96B00.S96B00.T96B00.L96B00.V96B00.R96B00.	21	15	27	63	Yes	Yes	Yes
192	19	SAGFRVF	ADGER	AFLWLGSVA	S99S99.A99A99.G99G99.F99F99.R99R99.V99V99.F99F99.	A99A99.D99D99.G99G99.E99E99.R99R99.	B00	21	15	0	36	Yes	Yes	Yes
193	12	RILKCVF	VGGFY	YRLAEPYEECLME	R99R99.I99I99.L99L99.K91B00.C99C99.V99V99.F99F99.	V99V99.G99G99.G99G99.F99F99.Y99Y99.	B00	21	15	0	36	Yes	Yes	Yes
194	13	DCLIGGV	SGNGH	DSYARYIFPF	D99D99.C99C99.L99L99.I99I99.G99G99.G99G99.V99V99.	S99S99.G99G99.N99N99.G99G99.H99H99.	D99D99.S99S99.Y99Y99.A99A99.R99R99.Y99Y99.I99I99.F99F99.P99P99.F99F99.	21	15	30	66	Yes	Yes	Yes
195	24	RMNGVCF	ICGAD	MICRATVEVV	R99R99.M99M99.N99N99.G99G99.V99V99.C99C99.F99F99.	I99I99.C95B00.G99G99.A99A99.D99D99.	M58H41.I58L41.C58Y41.R58H41.A58R41.T58H41.V58L37.E58G41.V99V99.V58R41.	21	15	21	57	Yes	Yes	Yes
196	30	FNCCDVQ	GVSCE	LLGYSSEVRW	F99F99.N96B00.C99C99.C99C99.D99D99.V99V99.Q99Q99.	G99G99.V99V99.S99S99.C99C99.E99E99.	L99L99.L99L99.G99G99.Y99Y99.S99S99.S99S99.E99E99.V99V99.R99R99.W99W99.	21	15	30	66	Yes	Yes	Yes
197	5	VTVLSLG	GLKRA	HFFARHFVD	V99V99.T99T99.V80B00.L80B00.S80B00.L80B00.G80B00.	G99G99.L99L99.K99K99.R99R99.A99A99.	H99H99.F99F99.F99F99.A99A99.R99R99.H99H99.F99F99.V99V99.D99D99.	16	15	27	58	Yes	Yes	Yes
198	5	VVCNRIF	NDMCG	AVLTVCGLVT	V99V99.V99V99.C99C99.N99N99.R99R99.I99I99.F99F99.	N99N99.D99D99.M99M99.C99C99.G99G99.	A99A99.V99V99.L99L99.T99T99.V99V99.C99C99.G99G99.L99L99.V99V99.T99T99.	21	15	30	66	Yes	Yes	Yes
199	55	VIFRESF	PGAYR	FDPTSGTLAV	V99V99.I99I99.F99F99.R99R99.E99E99.S99S99.F99F99.	P99P99.G98B00.A99A99.Y99Y99.R98B00.	B00	21	15	0	36	Yes	Yes	Yes
2	9	PLLRVVY	VGSFV	SQFHHGRCSL	P99P99.L99L99.L99L99.R99R99.V99V99.V99V99.Y99Y99.	V99V99.G99G99.S99S99.F99F99.V99V99.	S99S99.Q99Q99.F99F99.H99H99.H99H99.G99G99.R99R99.C99C99.S99S99.L99L99.	21	15	30	66	Yes	Yes	Yes
20	15	DKPLRTP	ARGLV	NSITHT	D99D99.K99K99.P99P99.L99L99.R99R99.T99T99.P99P99.	A99A99.R99R99.G99G99.L99L99.V99V99.	N60B00.S66B00.I60B00.T60B00.H60B00.T60B00.	21	15	12	48	Yes	Yes	Yes
200	45	NPVDIQC	HRLMA	ESTSYF	N99N99.P97B00.V99V99.D99D99.I99I99.Q97B00.C99C99.	H99H99.R99R99.L99L99.M99M99.A99A99.	B00	21	15	0	36	Yes	Yes	Yes
201	26	R	PHNLG	LQFNPHYPLC	B00	P96B00.H96B00.N96B00.L96B00.G96B00.	L99L99.Q99Q99.F99F99.N99N99.P99P99.H99H99.Y99Y99.P99P99.L99L99.C99C99.	0	15	30	45	Yes	Yes	Yes
202	49	MPAFGGR	TCNCW	FNLPTFYSFA	M97B00.P97B00.A95B00.F97B00.G99G99.G97B00.R97B00.	T99T99.C99C99.N99N99.C99C99.W99W99.	F99F99.N99N99.L99L99.P99P99.T99T99.F99F99.Y99Y99.S99S99.F99F99.A99A99.	21	15	30	66	Yes	Yes	Yes
203	11	HSLPGVI	LGGVA	FQCLACEFS	H81B00.S81B00.L81B00.P81B00.G81B00.V81B00.I81B00.	L99L99.G99G99.G99G99.V99V99.A99A99.	F90B00.Q99Q99.C99C99.L99L99.A99A99.C99C99.E99E99.F99F99.S99S99.	21	15	27	63	Yes	Yes	Yes
204	30	GIFVYGG	GVTAN	LHDTHLKAVDSN	G99G99.I99I99.F99F99.V99V99.Y99Y99.G99G99.G99G99.	G99G99.V99V99.T99T99.A99A99.N99N99.	L99L99.H99H99.D99D99.T99T99.H99H99.L99L99.K99K99.A99A99.V96B00.D99D99.S99S99.N99N99.	21	15	36	72	Yes	Yes	Yes
205	10	SDVPGPY	PG	IDDYGW	S90B00.D99D99.V99V99.P99P99.G99G99.P99P99.Y99Y99.	P99P99.G99G99.	I99I99.D90B00.D99D99.Y99Y99.G99G99.W99W99.	21	6	18	45	Yes	Yes	Yes
206	22	IVGLLVC	FSPTA	CTRFRA	I99I99.V99V99.G99G99.L99L99.L99L99.V99V99.C99C99.	F99F99.S99S99.P99P99.T99T99.A99A99.	C99C99.T99T99.R99R99.F99F99.R99R99.A99A99.	21	15	18	54	Yes	Yes	Yes
207	21	NLVRLMG	IYPAA	AILRPAAVCS	N95B00.L99L99.V99V99.R99R99.L99L99.M99M99.G99G99.	I99I99.Y99Y99.P99P99.A99A99.A99A99.	A99A99.I99I99.L99L99.R99R99.P99P99.A99A99.A99A99.V99V99.C99C99.S99S99.	21	15	30	66	Yes	Yes	Yes
208	11	IFNKVVF	PDVSL	AVLNSDALVT	I99I99.F99F99.N99N99.K99K99.V99V99.V99V99.F99F99.	P99P99.D99D99.V99V99.S99S99.L99L99.	A99A99.V54Y45.L54Y45.N54H45.S54A45.D54A45.A54N45.L99L99.V90B00.T54L45.	21	15	23	59	Yes	Yes	Yes
209	92	ASFYNTM	SVSHV	KVVGVA	A99A99.S99S99.F99F99.Y99Y99.N99N99.T99T99.M97B00.	S99S99.V99V99.S99S99.H99H99.V99V99.	K98B00.V98B00.V98B00.G98B00.V98B00.A98B00.	21	15	18	54	Yes	Yes	Yes
210	124	FKLPCL	DHGGR	VFIVKYEEELLVE	F98B00.K95B00.L99L99.P99P99.C99C99.L99L99.	D99D99.H99B00.G99G99.G99G99.R99B00.	V99V99.F99F99.I99I99.V99V99.K99K99.Y99Y99.E99E99.E99E99.E99E99.L99B00.L99L99.V99V99.E99E99.	18	15	39	72	Yes	Yes	Yes
211	54	FVIPRYA	YMLRC	IDPTPAVVNL	F99F99.V98B00.I96B00.P99P99.R98B00.Y98B00.A99A99.	Y98B00.M99M99.L99L99.R98B00.C99C99.	I99I99.D98B00.P99P99.T99T99.P99P99.A99A99.V98B00.V99V99.N99N99.L99L99.	21	15	30	66	Yes	Yes	Yes
212	14	HLVPVAT	ASYRY	WPSLPTGGTP	B00	A50B00.S50B00.Y50B00.R64B00.Y57B00.	W99W99.P99P99.S99S99.L99L99.P99P99.T99T99.G99G99.G99G99.T99T99.P99P99.	0	7	30	37	Yes	No	Yes
213	90	ATNFCVQ	TFDDY	SLSPDCLHIS	A99A99.T99T99.N94B00.F99F99.C99C99.V99V99.Q99Q99.	T98B00.F99F99.D99D99.D98B00.Y99Y99.	S92B00.L92B00.S92B00.P91B00.D93B00.C91B00.L92B00.H91B00.I91B00.S93B00.	21	15	30	66	Yes	Yes	Yes
214	77	RARNIVY	LGEGL	HRFDTTLMCVVRA	R99R99.A98B00.R98B00.N98B00.I99I99.V99V99.Y99Y99.	L99L99.G99G99.E99E99.G99G99.L99L99.	H99H99.R99R99.F99F99.D99D99.T99T99.T99T99.L99L99.M99M99.C99C99.V99V99.V99V99.R99R99.A99A99.	21	15	39	75	Yes	Yes	Yes
215	5	VRSAWFY	PHYRG	PLFYNVLTGSLSG	V99V99.R99R99.S99S99.A99A99.W99W99.F99F99.Y99Y99.	P99P99.H99H99.Y99Y99.R99R99.G99G99.	P99P99.L99L99.F99F99.Y99Y99.N99N99.V99V99.L99L99.T99T99.G99G99.S99S99.L99L99.S99S99.G99G99.	21	15	39	75	Yes	Yes	Yes
217	26	CSFKYFI	DGSSI	FPTLHDSTAF	C99C99.S99S99.F99F99.K99K99.Y99Y99.F99F99.I96B00.	D99D99.G96B00.S99S99.S99S99.I99I99.	F99F99.P99P99.T99T99.L99L99.H99H99.D99D99.S99S99.T99T99.A99A99.F99F99.	21	15	30	66	Yes	Yes	Yes
218	14	VDARALS	CLFIR	VHPDTC	V99V99.D99D99.A99A99.R99R99.A99A99.L99L99.S99S99.	C99C99.L99L99.F99F99.I99I99.R99R99.	V99V99.H99H99.P99P99.D99D99.T99T99.C99C99.	21	15	18	54	Yes	Yes	Yes
219	13	VSHYWCR	RAASP	SYITHTVDNC	V99V99.S99S99.H99H99.Y99Y99.W99W99.C99C99.R99R99.	R99R99.A99A99.A99A99.S99S99.P99P99.	S99S99.Y99Y99.I99I99.T99T99.H99H99.T99T99.V99V99.D99D99.N99N99.C99C99.	21	15	30	66	Yes	Yes	Yes
22	679	DCHVLWR	LDGLF	MPFF	D99D99.C99B00.H99B00.V99B00.L99L99.W99B00.R99B00.	L99B00.D99B00.G99B00.L99B00.F99B00.	B00	21	15	0	36	Yes	Yes	Yes
220	20	IVILVCQ	FRGVT	NDPSAV	I99I99.V99V99.I99I99.L99L99.V99V99.C99C99.Q99Q99.	F99F99.R99R99.G99G99.V99V99.T99T99.	N99N99.D99D99.P99P99.S99S99.A90B00.V99V99.	21	15	18	54	Yes	Yes	Yes
221	34	LGGQCVW	AYSGS	LIDYTRDDGWQSV	L94B00.G94B00.G99G99.Q91B00.C99C99.V91B00.W99W99.	A94B00.Y94B00.S94B00.G94B00.S99S99.	L99L99.I94B00.D94B00.Y99Y99.T94B00.R94B00.D99D99.D94B00.G94B00.W99W99.Q94B00.S94B00.V94B00.	21	15	39	75	Yes	Yes	Yes
222	20	RLICDMQ	FGD	GMVRDWSTRLSSE	R99R99.L99L99.I99I99.C99C99.D99D99.M95B00.Q99Q99.	F99F99.G99G99.D99D99.	G80B00.M80B00.V80B00.R80B00.D80B00.W80B00.S80B00.T80B00.R90B00.L80B00.S80B00.S80B00.E80B00.	21	9	27	57	Yes	No	Yes
223	9	AKNGMIG	LFRTV	LSWPDTSPLI	A99A99.K88B00.N99N99.G99G99.M99M99.I99I99.G99G99.	L99L99.F99F99.R99R99.T99T99.V99V99.	L99L99.S99S99.W99W99.P99P99.D99D99.T99T99.S99S99.P99P99.L99L99.I99I99.	21	15	30	66	Yes	Yes	Yes
224	12	HCLEQS	SAQTH	RNWWIE	H99H99.C99C99.L99L99.E99E99.Q99Q99.S99S99.	S91B00.A99A99.Q99Q99.T99T99.H99H99.	R58A41.N58D41.W58S41.W99W99.I58A41.E58R41.	18	15	13	46	Yes	Yes	Yes
225	8	FLNSLVF	TDSYV	AVYLRRGSVA	F99F99.L99L99.N99N99.S99S99.L87B00.V99V99.F99F99.	T99T99.D99D99.S99S99.Y99Y99.V99V99.	A87B00.V99V99.Y99Y99.L99L99.R99R99.R99R99.G99G99.S99S99.V99V99.A99A99.	21	15	30	66	Yes	Yes	Yes
226	9	CTFNVIW	LHNGI	LIFDHNSGML	C99C99.T99T99.F99F99.N99N99.V99V99.I99I99.W99W99.	L99L99.H99H99.N99N99.G99G99.I99I99.	L99L99.I99I99.F99F99.D99D99.H99H99.N99N99.S99S99.G99G99.M99M99.L99L99.	21	15	30	66	Yes	Yes	Yes
227	164	AFGSNVF	PHHTV	AIYRNASVL	A99B00.F99F99.G99G99.S99B00.N98B00.V99V99.F99B00.	P99P99.H99H99.H99H99.T99T99.V99B00.	A99B00.I99I99.Y99Y99.R99B00.N99B00.A99A99.S99S99.V99B00.L99B00.	21	15	27	63	Yes	Yes	Yes
228	65	HFVRIMA	NRHSC	YLLDAHSTCN	H98B00.F98B00.V99V99.R98B00.I98B00.M98B00.A96B00.	N99N99.R99R99.H99H99.S99S99.C98B00.	Y99Y99.L99L99.L99L99.D99D99.A99A99.H99H99.S99S99.T99T99.C99C99.N99N99.	21	15	30	66	Yes	Yes	Yes
23	5	WYVDTSH	AVSDH	VCQARW	W99W99.Y99Y99.V99V99.D80B00.T99T99.S99S99.H99H99.	A99A99.V99V99.S99S99.D99D99.H99H99.	V99V99.C99C99.Q99Q99.A99A99.R99R99.W99W99.	20	15	18	53	Yes	Yes	Yes
230	10	SCSKRVF	YSW	WLYFAPGLLM	S90B00.C90B00.S90B00.K90B00.R90B00.V99V99.F99F99.	Y90B00.S90B00.W90B00.	W99W99.L99L99.Y99Y99.F99F99.A99A99.P99P99.G99G99.L99L99.L99L99.M99M99.	21	9	30	60	Yes	Yes	Yes
233	5	VHFKYSC	CLLDR	FLIDRRDDFVLCM	V99V99.H80B00.F99F99.K99K99.Y99Y99.S99S99.C99C99.	C99C99.L99L99.L99L99.D99D99.R99R99.	F99F99.L99L99.I99I99.D99D99.R99R99.R99R99.D99D99.D99D99.F99F99.V99V99.L99L99.C99C99.M99M99.	20	15	39	74	Yes	Yes	Yes
234	9	FRS	MSDLQ	CIFIFHSLR	F99F99.R99R99.S99S99.	M99M99.S99S99.D99D99.L99L99.Q99Q99.	C99C99.I99I99.F99F99.I99I99.F99F99.H99H99.S99S99.L99L99.R88B00.	9	15	27	51	Yes	Yes	Yes
235	19	ALSD	GHSFS	WRVRHADIWF	A99A99.L99L99.S99S99.D99D99.	G99G99.H99H99.S99S99.F99F99.S99S99.	W99W99.R99R99.V99V99.R99R99.H99H99.A99A99.D99D99.I99I99.W99W99.F99F99.	12	15	30	57	Yes	Yes	Yes
236	19	GFYGLL	TSVAR	YDLLAHGTVR	G99G99.F99F99.Y99Y99.G99G99.L99L99.L99L99.	T99T99.S99S99.V99V99.A99A99.R99R99.	Y99Y99.D99D99.L99L99.L99L99.A99A99.H99H99.G94B00.T99T99.V99V99.R99R99.	18	15	30	63	Yes	Yes	Yes
237	42	R	PHNLG	IHYGAK	R99R99.	P99P99.H99H99.N99N99.L99L99.G99G99.	I99I99.H99H99.Y99Y99.G99G99.A99A99.K99K99.	3	15	18	36	Yes	Yes	Yes
238	12	YFSGCVF	FGNNG	AIFKHCSEVS	Y99Y99.F99F99.S99S99.G99G99.C99C99.V99V99.F99F99.	F99F99.G99G99.N99N99.N99N99.G99G99.	A99A99.I99I99.F99F99.K99K99.H99H99.C99C99.S99S99.E99E99.V99V99.S99S99.	21	15	30	66	Yes	Yes	Yes
239	20	GVQCPVL	EFGWS	VIINVTDLMGPTI	G99G99.V99V99.Q99Q99.C99C99.P99P99.V99V99.L99L99.	E95B00.F99F99.G99G99.W99W99.S99S99.	B00	21	15	0	36	Yes	Yes	Yes
24	87	RLLRLVY	TCVGA	ILFDTNVN	R99R99.L99L99.L99L99.R99R99.L99L99.V99V99.Y99Y99.	T99T99.C99C99.V99V99.G99G99.A99A99.	I99I99.L99L99.F99F99.D99D99.T99T99.N98B00.V99V99.N99N99.	21	15	24	60	Yes	Yes	Yes
240	78	RSVG	RCVSD	WLLTPGCIR	R99R99.S99S99.V99V99.G99G99.	R99R99.C99C99.V99V99.S99S99.D99D99.	W70B00.L70B00.L70B00.T70B00.P69B00.G70B00.C70B00.I70B00.R70B00.	12	15	18	45	Yes	Yes	Yes
241	9	TFLPFIQ	GFTET	LFPQLSPRPA	T99T99.F99F99.L99L99.P99P99.F99F99.I99I99.Q99Q99.	G99G99.F99F99.T99T99.E99E99.T99T99.	L99L99.F99F99.P99P99.Q99Q99.L99L99.S99S99.P99P99.R88B00.P99P99.A99A99.	21	15	30	66	Yes	Yes	Yes
242	40	NSNVVYA	TFLGN	IIPYASRLHY	N95B00.S97B00.N99N99.V99V99.V99V99.Y99Y99.A99A99.	T99T99.F99F99.L99L99.G99G99.N99N99.	I90B00.I90B00.P99P99.Y90B00.A90B00.S90B00.R90B00.L90B00.H90B00.Y90B00.	21	15	30	66	Yes	Yes	Yes
243	9	IMGLIRL	SNWLF	TTRFTH	I88B00.M99M99.G99G99.L99L99.I99I99.R99R99.L99L99.	S99S99.N99N99.W99W99.L99L99.F99F99.	T99T99.T99T99.R99R99.F99F99.T99T99.H99H99.	21	15	18	54	Yes	Yes	Yes
244	9	VLGIVES	ARLEN	ITRFSG	V99V99.L99L99.G88B00.I88B00.V88B00.E88B00.S88B00.	A99A99.R99R99.L99L99.E99E99.N99N99.	I99I99.T99T99.R99R99.F99F99.S99S99.G99G99.	21	15	18	54	Yes	Yes	Yes
245	30	GRSRQSD	ISCCD	FWRGRIDCSIMRL	G99G99.R99R99.S99S99.R99R99.Q99Q99.S99S99.D99D99.	I99I99.S99S99.C99C99.C99C99.D99D99.	F99F99.W99W99.R99R99.G99G99.R99R99.I99I99.D99D99.C99C99.S99S99.I99I99.M99M99.R99R99.L96B00.	21	15	39	75	Yes	Yes	Yes
246	5	CLSHTVY	AGSLG	TLIDSQGYVA	C99C99.L99L99.S99S99.H99H99.T99T99.V99V99.Y99Y99.	A99A99.G99G99.S99S99.L99L99.G99G99.	T99T99.L99L99.I99I99.D99D99.S99S99.Q99Q99.G99G99.Y99Y99.V99V99.A99A99.	21	15	30	66	Yes	Yes	Yes
247	9	SRTHPLR	TWGHV	SLPGTNGWAD	S99S99.R99R99.T88B00.H99H99.P99P99.L99L99.R99R99.	T99T99.W99W99.G99G99.H99H99.V99V99.	S99S99.L99L99.P99P99.G99G99.T99T99.N99N99.G99G99.W99W99.A99A99.D99D99.	21	15	30	66	Yes	Yes	Yes
248	34	WFGRLVY	ADGCT	ATFVKYEVL	W99W99.F99F99.G99G99.R99R99.L99L99.V99V99.Y99Y99.	A99A99.D99D99.G97B00.C99C99.T99T99.	A99A99.T99T99.F99F99.V99V99.K99K99.Y99Y99.E99E99.V99V99.L99L99.	21	15	27	63	Yes	Yes	Yes
249	22	KVSDVYV	SSRHA	QTMSYPGVWLIIQ	K95B00.V99V99.S99S99.D99D99.V99V99.Y99Y99.V99V99.	S99S99.S99S99.R99R99.H99H99.A95B00.	Q99Q99.T99T99.M99M99.S99S99.Y99Y99.P99P99.G99G99.V99V99.W99W99.L99L99.I99I99.I99I99.Q99Q99.	21	15	39	75	Yes	Yes	Yes
25	28	AGLCMYQ	YPCFD	TLSVYGFQLR	A99A99.G99G99.L99L99.C99C99.M99M99.Y99Y99.Q96B00.	Y99Y99.P99P99.C99C99.F99F99.D99D99.	T96B00.L96B00.S96B00.V96B00.Y96B00.G96B00.F96B00.Q96B00.L99L99.R96B00.	21	15	30	66	Yes	Yes	Yes
250	7	LVH	SYGGY	SNLEGT	L99L99.V99V99.H99H99.	S99S99.Y99Y99.G99G99.G99G99.Y99Y99.	S99S99.N99N99.L99L99.E99E99.G99G99.T99T99.	9	15	18	42	Yes	Yes	Yes
251	13	RLHEIFY	CYCAT	AASHHGLNII	R99R99.L99L99.H99H99.E99E99.I99I99.F99F99.Y99Y99.	C99C99.Y99Y99.C99C99.A99A99.T99T99.	A99A99.A99A99.S99S99.H99H99.H99H99.G99G99.L99L99.N99N99.I99I99.I99I99.	21	15	30	66	Yes	Yes	Yes
252	22	HHYHLFA	SSGG	TACATTPGEVDVH	H99H99.H95B00.Y99Y99.H99H99.L99L99.F99F99.A99A99.	S99S99.S99S99.G99G99.G99G99.	T95B00.A99A99.C95B00.A95B00.T95B00.T95B00.P95B00.G95B00.E95B00.V95B00.D95B00.V95B00.H95B00.	21	12	39	72	Yes	Yes	Yes
253	23	WSSQ	YPGYY	LSCTQRCVRW	W99W99.S99S99.S99S99.Q99Q99.	Y99Y99.P99P99.G99G99.Y99Y99.Y99Y99.	L99L99.S99S99.C99C99.T99T99.Q99Q99.R95B00.C99C99.V95B00.R99R99.W99W99.	12	15	30	57	Yes	Yes	Yes
254	15	FGLIRYP	CGIRH	FICAED	F99F99.G99G99.L99L99.I99I99.R99R99.Y99Y99.P99P99.	C99C99.G99G99.I99I99.R99R99.H99H99.	F99F99.I99I99.C99C99.A99A99.E99E99.D99D99.	21	15	18	54	Yes	Yes	Yes
255	16	NI	FWDRV	IRFVSSGFD	N99N99.I99I99.	F99F99.W99W99.D99D99.R99R99.V99V99.	I99I99.R99R99.F99F99.V99V99.S99S99.S99S99.G99G99.F99F99.D99D99.	6	15	27	48	Yes	Yes	Yes
256	53	WGYRMRV	HPSCV	VYLVGNTMV	W99W99.G99G99.Y99Y99.R99R99.M99M99.R99R99.V99V99.	H99H99.P99P99.S99S99.C99C99.V99V99.	V99V99.Y99Y99.L99L99.V99V99.G99G99.N99N99.T99T99.M98B00.V99V99.	21	15	27	63	Yes	Yes	Yes
258	33	NFVCNHQ	WSVAV	TLTVITRCR	N96B00.F99F99.V99V99.C99C99.N99N99.H99H99.Q96B00.	W99W99.S99S99.V99V99.A99A99.V99V99.	T99T99.L99L99.T63S36.V60L36.I63S36.T60S36.R63S36.C63P36.R63K36.	21	15	20	56	Yes	Yes	Yes
259	62	ACCDAH	ATPSA	IQWHARGRY	A99A99.C99C99.C98B00.D96B00.A99A99.H98B00.	A99A99.T99T99.P99P99.S99S99.A99A99.	I98B00.Q98B00.W98B00.H98B00.A98B00.R98B00.G98B00.R98B00.Y98B00.	18	15	27	60	Yes	Yes	Yes
26	23	CLAGVVF	PVVC	AVLDRVVR	C99C99.L99L99.A99A99.G99G99.V99V99.V99V99.F99F99.	P99P99.V99V99.V99V99.C99C99.	A99A99.V99V99.L99L99.D99D99.R99R99.V99V99.V99V99.R99R99.	21	12	24	57	Yes	Yes	Yes
260	10	NSLHVFA	HGSFM	SCFHWGMVR	N99N99.S99S99.L99L99.H99H99.V99V99.F99F99.A99A99.	H99H99.G99G99.S99S99.F99F99.M99M99.	S99S99.C99C99.F99F99.H99H99.W99W99.G99G99.M90B00.V99V99.R99R99.	21	15	27	63	Yes	Yes	Yes
261	10	YLPRVDD	NSLIC	H	Y99Y99.L99L99.P99P99.R99R99.V99V99.D99D99.D99D99.	N99N99.S99S99.L99L99.I99I99.C99C99.	H99H99.	21	15	3	39	Yes	Yes	Yes
262	5	LRSLLG	RSDTD	HVYSLTGAVM	L99L99.R99R99.S99S99.L99L99.L99L99.G99G99.	R99R99.S99S99.D99D99.T99T99.D99D99.	H99H99.V99V99.Y99Y99.S99S99.L99L99.T99T99.G99G99.A99A99.V99V99.M99M99.	18	15	30	63	Yes	Yes	Yes
263	11	PVEFWYW	SMSLA	VSDY	P99P99.V99V99.E99E99.F99F99.W99W99.Y99Y99.W99W99.	S99S99.M99M99.S99S99.L99L99.A99A99.	B00	21	15	0	36	Yes	Yes	Yes
264	19	NTWLCFR	HFLNS	HFSTGDNIVL	N99N99.T94B00.W99W99.L99L99.C99C99.F99F99.R99R99.	H99H99.F99F99.L99L99.N99N99.S99S99.	H99H99.F99F99.S99S99.T99T99.G99G99.D99D99.N99N99.I99I99.V99V99.L99L99.	21	15	30	66	Yes	Yes	Yes
265	7	MVMRCVF	QSGVG	VHLASSLEFL	M99M99.V99V99.M99M99.R99R99.C99C99.V99V99.F99F99.	Q99Q99.S99S99.G99G99.V99V99.G99G99.	V99V99.H99H99.L99L99.A99A99.S99S99.S99S99.L99L99.E99E99.F99F99.L99L99.	21	15	30	66	Yes	Yes	Yes
266	54	PVFRCVY	NDIND	ISLQTNGSLQ	P99P99.V99V99.F99F99.R99R99.C99C99.V99V99.Y99Y99.	N99N99.D99D99.I99I99.N99N99.D99D99.	I51A48.S51A46.L51Y46.Q51L46.T98B00.N51P46.G53F46.S98B00.L51V48.Q51C46.	21	15	22	58	Yes	Yes	Yes
267	18	LIRHFFV	MPGVV	VSWWED	L99L99.I99I99.R99R99.H99H99.F99F99.F99F99.V99V99.	M99M99.P99P99.G99G99.V99V99.V99V99.	V99V99.S99S99.W99W99.W99W99.E99E99.D99D99.	21	15	18	54	Yes	Yes	Yes
268	12	APTGLVY	PMYSL	CLFRNSSVA	A99A99.P99P99.T99T99.G99G99.L99L99.V99V99.Y99Y99.	P99P99.M99M99.Y99Y99.S99S99.L99L99.	C58A41.L58Y41.F58M41.R58T41.N58P41.S58T41.S58G41.V58G41.A58V41.	21	15	18	54	Yes	Yes	Yes
269	6	LYCGCVF	VDRQL	AIMRNVGLDYEIN	L99L99.Y99Y99.C99C99.G99G99.C99C99.V99V99.F99F99.	V99V99.D99D99.R99R99.Q99Q99.L99L99.	B00	21	15	0	36	Yes	Yes	Yes
270	46	NSIVCCA	FRGTV	AHPSAD	N97B00.S99S99.I99I99.V99V99.C99C99.C99C99.A99A99.	F99F99.R99R99.G99G99.T99T99.V99V99.	A99A99.H99H99.P99P99.S99S99.A99A99.D99D99.	21	15	18	54	Yes	Yes	Yes
271	16	YVHFSVL	IRDVC	HISFFNGTIVSSY	Y93B00.V93B00.H93B00.F93B00.S93B00.V93B00.L93B00.	I99I99.R99R99.D99D99.V99V99.C99C99.	H99H99.I99I99.S99S99.F99F99.F99F99.N99N99.G99G99.T99T99.I99I99.V99V99.S99S99.S99S99.Y99Y99.	21	15	39	75	Yes	Yes	Yes
272	27	FMLRVVE	PMHNM	PYTPIDSVLDGIR	F99F99.M99M99.L99L99.R99R99.V99V99.V99V99.E99E99.	P99P99.M99M99.H99H99.N99N99.M99M99.	P99P99.Y99Y99.T99T99.P99P99.I99I99.D99D99.S99S99.V99V99.L99L99.D99D99.G99G99.I99I99.R99R99.	21	15	39	75	Yes	Yes	Yes
273	56	TLRSCVN	SGSVH	MCLTLTWSIA	T98B00.L98B00.R98B00.S98B00.C98B00.V98B00.N98B00.	S98B00.G98B00.S98B00.V98B00.H98B00.	M57H42.C57R42.L57F42.T57V42.L57C42.T57G42.W57S42.S57V42.I57R42.A57B42.	21	15	20	56	Yes	Yes	Yes
274	33	VHPHIFG	LWASD	TAFLGCDMLL	V99V99.H96B00.P99P99.H99H99.I99I99.F99F99.G99G99.	L99L99.W99W99.A99A99.S99S99.D96B00.	T93B00.A93B00.F93B00.L99L99.G93B00.C93B00.D90B00.M93B00.L93B00.L93B00.	21	15	30	66	Yes	Yes	Yes
276	44	APCVLLS	RGVHH	HEGACRRLLDQSA	A99A99.P99P99.C99C99.V99V99.L99L99.L99L99.S99S99.	R99R99.G99G99.V99V99.H99H99.H99H99.	H99H99.E99E99.G99G99.A99A99.C99C99.R99R99.R99R99.L99L99.L99L99.D99D99.Q99Q99.S99S99.A99A99.	21	15	39	75	Yes	Yes	Yes
277	49	HSQHVFY	AYDAN	GIFEMFGCR	H99H99.S99S99.Q99Q99.H97B00.V99V99.F99F99.Y99Y99.	A99A99.Y99Y99.D99D99.A99A99.N99N99.	G99G99.I99I99.F99F99.E99E99.M97B00.F99F99.G99G99.C99C99.R99R99.	21	15	27	63	Yes	Yes	Yes
278	202	FQLSCYC	QHAFR	AETPNILVYE	F99F99.Q99B00.L99L99.S99S99.C99C99.Y99B00.C99C99.	Q99Q99.H99H99.A99B00.F99F99.R99R99.	B00	21	15	0	36	Yes	Yes	Yes
279	5	VRVLGVV	TRACN	TYFAHSSVLT	V99V99.R99R99.V99V99.L99L99.G99G99.V99V99.V99V99.	T99T99.R99R99.A99A99.C99C99.N99N99.	T80B00.Y99Y99.F80B00.A80B00.H80B00.S80B00.S99S99.V80B00.L80B00.T80B00.	21	15	22	58	Yes	Yes	Yes
280	10	SFAFSLC	RWGA	TLLLSNSRSD	S99S99.F99F99.A99A99.F99F99.S99S99.L99L99.C99C99.	R99R99.W99W99.G99G99.A99A99.	T99T99.L99L99.L99L99.L99L99.S99S99.N99N99.S99S99.R99R99.S99S99.D99D99.	21	12	30	63	Yes	Yes	Yes
281	35	SIVSAVF	KTIGS	FQYQDGSVF	S99S99.I99I99.V99V99.S99S99.A94B00.V99V99.F99F99.	K99K99.T99T99.I99I99.G99G99.S99S99.	F99F99.Q99Q99.Y99Y99.Q97B00.D99D99.G99G99.S99S99.V99V99.F99F99.	21	15	27	63	Yes	Yes	Yes
282	6	RSSRRVY	VNSWD	VCYEPSVGAV	R99R99.S99S99.S99S99.R99R99.R99R99.V99V99.Y99Y99.	V99V99.N99N99.S99S99.W99W99.D99D99.	V99V99.C99C99.Y99Y99.E99E99.P99P99.S99S99.V99V99.G99G99.A99A99.V99V99.	21	15	30	66	Yes	Yes	Yes
283	5	LPLPPIR	ILTRW	LYNLSTSVME	L99L99.P99P99.L99L99.P99P99.P99P99.I99I99.R99R99.	I99I99.L99L99.T99T99.R99R99.W99W99.	L99L99.Y99Y99.N99N99.L99L99.S99S99.T99T99.S99S99.V99V99.M99M99.E99E99.	21	15	30	66	Yes	Yes	Yes
284	12	VVSLLIW	LSLSR	MTRFGW	V99V99.V99V99.S99S99.L99L99.L99L99.I99I99.W99W99.	L99L99.S99S99.L99L99.S99S99.R99R99.	M99M99.T99T99.R99R99.F99F99.G99G99.W99W99.	21	15	18	54	Yes	Yes	Yes
285	14	GHAEMYQ	AVSGN	MNWCWRGRC	G99G99.H99H99.A99A99.E99E99.M99M99.Y99Y99.Q99Q99.	A99A99.V99V99.S99S99.G99G99.N99N99.	M99M99.N99N99.W99W99.C99C99.W99W99.R99R99.G99G99.R99R99.C99C99.	21	15	27	63	Yes	Yes	Yes
286	56	R	PHNLG	MNHAYPIFGLADD	R99R99.	P99P99.H99H99.N99N99.L99L99.G98B00.	M99M99.N99N99.H99H99.A99A99.Y99Y99.P99P99.I99I99.F99F99.G99G99.L99L99.A99A99.D99D99.D99D99.	3	15	39	57	Yes	Yes	Yes
287	18	CYGVVYS	IGGSR	LCHHDTFVVH	C99C99.Y94B00.G99G99.V99V99.V99V99.Y99Y99.S99S99.	I99I99.G99G99.G99G99.S99S99.R99R99.	L99L99.C94B00.H99H99.H99H99.D99D99.T99T99.F99F99.V99V99.V94B00.H99H99.	21	15	30	66	Yes	Yes	Yes
289	7	MDI	RHTFV	LDSIY	M99M99.D99D99.I99I99.	R99R99.H99H99.T99T99.F99F99.V99V99.	L99L99.D99D99.S99S99.I99I99.Y99Y99.	9	15	15	39	Yes	Yes	Yes
29	116	IMIGTQS	ANEMF	ITAMGW	I97B00.M99M99.I98B00.G99G99.T99T99.Q99B00.S99S99.	A99A99.N99N99.E99E99.M99M99.F99F99.	B00	21	15	0	36	Yes	Yes	Yes
290	62	TGFCHYW	ASSSR	ADMYFF	T98B00.G98B00.F96B00.C98B00.H98B00.Y98B00.W98B00.	A99A99.S99S99.S99S99.S99S99.R99R99.	A99A99.D98B00.M99M99.Y99Y99.F99F99.F99F99.	21	15	18	54	Yes	Yes	Yes
291	5	LWASEFG	EEDGI	MICSYR	L99L99.W99W99.A99A99.S99S99.E99E99.F99F99.G99G99.	E99E99.E99E99.D99D99.G99G99.I99I99.	M99M99.I99I99.C99C99.S99S99.Y99Y99.R99R99.	21	15	18	54	Yes	Yes	Yes
292	50	LDRAVL	DCGHQ	YRLTHDKVVS	L99L99.D98B00.R98B00.A98B00.V99V99.L98B00.	D99D99.C99C99.G99G99.H98B00.Q99Q99.	Y99Y99.R99R99.L99L99.T99T99.H99H99.D98B00.K99K99.V99V99.V99V99.S99S99.	18	15	30	63	Yes	Yes	Yes
293	48	VFGIVRS	ITNSH	ISRFTT	V99V99.F99F99.G99G99.I99I99.V99V99.R99R99.S99S99.	I99I99.T97B00.N99N99.S99S99.H99H99.	I97B00.S99S99.R97B00.F97B00.T97B00.T97B00.	21	15	18	54	Yes	Yes	Yes
294	5	WSNCFIV	SVTHA	LDTGLC	W99W99.S99S99.N99N99.C99C99.F99F99.I99I99.V99V99.	S99S99.V99V99.T99T99.H99H99.A99A99.	L99L99.D99D99.T99T99.G99G99.L99L99.C99C99.	21	15	18	54	Yes	Yes	Yes
295	22	LGRLVL	EFGGQ	ITISGARSYMSSH	L99L99.G99G99.R99R99.L99L99.V99V99.L99L99.	E95B00.F99F99.G99G99.G99G99.Q99Q99.	I99I99.T99T99.I99I99.S99S99.G99G99.A99A99.R99R99.S99S99.Y99Y99.M99M99.S99S99.S99S99.H95B00.	18	15	39	72	Yes	Yes	Yes
296	6	GVHLVAI	LFEGV	LCVAPTRLAW	G99G99.V99V99.H99H99.L99L99.V99V99.A99A99.I99I99.	L99L99.F99F99.E99E99.G99G99.V99V99.	L99L99.C99C99.V99V99.A99A99.P99P99.T99T99.R99R99.L99L99.A99A99.W99W99.	21	15	30	66	Yes	Yes	Yes
297	7	GRAYYVC	RRDDD	YVYEESFRHPVVR	G99G99.R99R99.A99A99.Y99Y99.Y99Y99.V99V99.C99C99.	R99R99.R99R99.D99D99.D99D99.D99D99.	B00	21	15	0	36	Yes	Yes	Yes
298	36	IDFCYRF	PYAFR	DCPLFSLCF	I94B00.D99D99.F99F99.C99C99.Y99Y99.R99R99.F99F99.	P99P99.Y99Y99.A97B00.F99F99.R99R99.	D99D99.C99C99.P99P99.L99L99.F99F99.S97B00.L99L99.C97B00.F99F99.	21	15	27	63	Yes	Yes	Yes
299	12	ALDGRIY	SDASA	AFFNWNDIY	A99A99.L99L99.D91B00.G99G99.R99R99.I99I99.Y91B00.	S99S99.D99D99.A99A99.S99S99.A99A99.	A99A99.F99F99.F99F99.N99N99.W99W99.N99N99.D99D99.I99I99.Y99Y99.	21	15	27	63	Yes	Yes	Yes
3	45	VRGLVLN	RSG	PIHFLNRTV	V99V99.R99R99.G99G99.L99L99.V99V99.L99L99.N97B00.	R99R99.S99S99.G99G99.	P99P99.I99I99.H99H99.F99F99.L99L99.N99N99.R99R99.T99T99.V99V99.	21	9	27	57	Yes	Yes	Yes
30	57	TFCMFVC	SYSEG	WISCTQ	T98B00.F99F99.C99C99.M99M99.F99F99.V99V99.C99C99.	S99S99.Y99Y99.S99S99.E99E99.G99G99.	W99W99.I99I99.S99S99.C99C99.T98B00.Q98B00.	21	15	18	54	Yes	Yes	Yes
300	24	GRTLV	LGYGN	HMCSSFNVS	G99G99.R99R99.T99T99.L99L99.V99V99.	L99L99.G99G99.Y99Y99.G99G99.N99N99.	B00	15	15	0	30	Yes	Yes	Yes
301	29	VMMPGPT	RCVFG	FTSADT	V99V99.M96B00.M99M99.P99P99.G99G99.P99P99.T99T99.	R99R99.C99C99.V99V99.F99F99.G99G99.	F99F99.T99T99.S99S99.A99A99.D99D99.T99T99.	21	15	18	54	Yes	Yes	Yes
302	26	PEAVLIA	FYPSG	NAVSSRGRWYGCI	P99P99.E99E99.A96B00.V99V99.L99L99.I96B00.A99A99.	F96B00.Y99Y99.P99P99.S99S99.G99G99.	B00	21	15	0	36	Yes	Yes	Yes
303	9	DTNACVY	CHGVT	AFLMGARTI	D99D99.T99T99.N99N99.A99A99.C99C99.V99V99.Y99Y99.	C99C99.H99H99.G99G99.V99V99.T99T99.	A99A99.F99F99.L99L99.M99M99.G99G99.A99A99.R99R99.T99T99.I99I99.	21	15	27	63	Yes	Yes	Yes
304	7	DMSGVFI	AVSCC	ARFLSISARV	D99D99.M71B00.S85B00.G85B00.V85B00.F85B00.I85B00.	A99A99.V99V99.S99S99.C99C99.C99C99.	A99A99.R99R99.F99F99.L99L99.S99S99.I99I99.S99S99.A99A99.R99R99.V99V99.	20	15	30	65	Yes	Yes	Yes
305	13	PMLCGFP	FDGLF	FTISYPGYFR	P99P99.M99M99.L99L99.C99C99.G99G99.F99F99.P99P99.	F99F99.D99D99.G99G99.L99L99.F99F99.	F99F99.T99T99.I99I99.S99S99.Y99Y99.P99P99.G99G99.Y99Y99.F99F99.R99R99.	21	15	30	66	Yes	Yes	Yes
306	8	SFGLVRF	EAAAG	IYSLDDVGCM	S99S99.F99F99.G99G99.L99L99.V99V99.R99R99.F99F99.	E99E99.A99A99.A99A99.A99A99.G99G99.	I99I99.Y99Y99.S99S99.L99L99.D99D99.D99D99.V99V99.G99G99.C99C99.M99M99.	21	15	30	66	Yes	Yes	Yes
307	12	RVKRLIF	RSGEF	FSLIHHSCCN	R99R99.V99V99.K99K99.R99R99.L99L99.I99I99.F99F99.	R99R99.S99S99.G99G99.E99E99.F99F99.	F50I41.S91B00.L91B00.I50B00.H50B00.H58B00.S50G41.C50B00.C50B00.N50B00.	21	15	15	51	Yes	Yes	Yes
308	16	DRIVVLG	WSTCE	HIFDQYEGCS	D99D99.R99R99.I99I99.V99V99.V99V99.L99L99.G99G99.	W99W99.S99S99.T93B00.C99C99.E99E99.	H99H99.I99I99.F99F99.D99D99.Q99Q99.Y99Y99.E99E99.G99G99.C99C99.S99S99.	21	15	30	66	Yes	Yes	Yes
309	5	NLFRWAH	DWGQS	PIVTGHGTVV	N99N99.L99L99.F99F99.R99R99.W99W99.A99A99.H99H99.	D99D99.W99W99.G99G99.Q99Q99.S99S99.	P99P99.I99I99.V99V99.T99T99.G99G99.H99H99.G99G99.T99T99.V99V99.V99V99.	21	15	30	66	Yes	Yes	Yes
31	32	HLGIEVA	RFPEN	SMLADNGVTS	H96B00.L96B00.G96B00.I96B00.E96B00.V96B00.A96B00.	R96B00.F96B00.P96B00.E96B00.N96B00.	S99S99.M99M99.L99L99.A99A99.D99D99.N99N99.G99G99.V99V99.T99T99.S99S99.	21	15	30	66	Yes	Yes	Yes
310	13	FIRNCML	TGNRT	IVFNYNNCVD	F99F99.I99I99.R99R99.N99N99.C99C99.M99M99.L99L99.	T99T99.G99G99.N99N99.R99R99.T99T99.	I99I99.V99V99.F99F99.N99N99.Y99Y99.N99N99.N99N99.C99C99.V99V99.D99D99.	21	15	30	66	Yes	Yes	Yes
311	8	GRCYMSS	MAHSL	VDSYY	G99G99.R99R99.C99C99.Y99Y99.M87B00.S99S99.S99S99.	M99M99.A99A99.H99H99.S99S99.L99L99.	V99V99.D99D99.S99S99.Y99Y99.Y99Y99.	21	15	15	51	Yes	Yes	Yes
312	8	SVAALRF	YATSR	PLHFHY	S99S99.V99V99.A99A99.A99A99.L99L99.R99R99.F99F99.	Y99Y99.A99A99.T99T99.S99S99.R99R99.	P99P99.L99L99.H99H99.F99F99.H99H99.Y99Y99.	21	15	18	54	Yes	Yes	Yes
313	31	IRCTLGW	LAAQV	PYWYFGEVR	I96B00.R99R99.C93B00.T96B00.L93B00.G96B00.W96B00.	L99L99.A99A99.A99A99.Q99Q99.V99V99.	P99P99.Y99Y99.W99W99.Y99Y99.F99F99.G96B00.E99E99.V99V99.R96B00.	21	15	27	63	Yes	Yes	Yes
314	46	HYPDARW	LATVV	THYSPYFSRC	H99H99.Y99Y99.P99P99.D97B00.A99A99.R99R99.W99W99.	L99L99.A97B00.T99T99.V97B00.V99V99.	T99T99.H99H99.Y99Y99.S99S99.P99P99.Y99Y99.F99F99.S99S99.R97B00.C99C99.	21	15	30	66	Yes	Yes	Yes
315	63	GLYWQND	RYPCY	IPCRWFWIE	G99G99.L99L99.Y99Y99.W99W99.Q99Q99.N99N99.D99D99.	R99R99.Y98B00.P99P99.C99C99.Y99Y99.	I99I99.P99P99.C99C99.R99R99.W99W99.F99F99.W99W99.I99I99.E99E99.	21	15	27	63	Yes	Yes	Yes
316	18	LRNCLW	HAPQD	ASYTLTGVVD	L99L99.R99R99.N99N99.C99C99.L99L99.W99W99.	H99H99.A99A99.P99P99.Q99Q99.D99D99.	A99A99.S94B00.Y99Y99.T99T99.L99L99.T99T99.G99G99.V99V99.V99V99.D55N44.	18	15	29	62	Yes	Yes	Yes
317	39	AGCFVSN	FRSLQ	HTPDAS	A99A99.G99G99.C99C99.F99F99.V97B00.S99S99.N94B00.	F99F99.R99R99.S99S99.L99L99.Q99Q99.	H99H99.T99T99.P99P99.D99D99.A99A99.S99S99.	21	15	18	54	Yes	Yes	Yes
318	23	FGDLIGC	FLLHS	FCSADR	F99F99.G95B00.D99D99.L99L99.I99I99.G99G99.C99C99.	F99F99.L99L99.L99L99.H99H99.S99S99.	F99F99.C99C99.S99S99.A99A99.D99D99.R99R99.	21	15	18	54	Yes	Yes	Yes
319	34	SFGL	FPFGL	VARR	S99S99.F99F99.G99G99.L99L99.	F99F99.P99P99.F99F99.G99G99.L99L99.	V99V99.A99A99.R99R99.R99R99.	12	15	12	39	Yes	Yes	Yes
32	37	RLMNEVF	RSAGT	AFYISFMVY	R99R99.L99L99.M99M99.N99N99.E99E99.V99V99.F99F99.	R99R99.S99S99.A99A99.G99G99.T99T99.	A99A99.F99F99.Y99Y99.I99I99.S99S99.F99F99.M99M99.V97B00.Y99Y99.	21	15	27	63	Yes	Yes	Yes
320	6	QATRCPV	VSAQI	PTRMLTGLDI	Q99Q99.A99A99.T99T99.R99R99.C99C99.P99P99.V99V99.	V99V99.S99S99.A99A99.Q99Q99.I99I99.	P99P99.T99T99.R99R99.M99M99.L99L99.T99T99.G99G99.L99L99.D99D99.I99I99.	21	15	30	66	Yes	Yes	Yes
321	12	ILKCRVF	CHD	AFYHNESQCL	I99I99.L91B00.K99K99.C99C99.R99R99.V99V99.F99F99.	C99C99.H99H99.D99D99.	A99A99.F99F99.Y99Y99.H99H99.N99N99.E99E99.S99S99.Q99Q99.C99C99.L99L99.	21	9	30	60	Yes	Yes	Yes
322	7	YFKCLVY	NLDDY	VCLLRTVSPIHAV	Y99Y99.F99F99.K85B00.C99C99.L99L99.V99V99.Y99Y99.	N99N99.L99L99.D99D99.D99D99.Y99Y99.	V99V99.C99C99.L99L99.L99L99.R99R99.T99T99.V99V99.S99S99.P99P99.I99I99.H99H99.A99A99.V99V99.	21	15	39	75	Yes	Yes	Yes
323	17	LDVVGGC	RG	LNCIDCDFA	L99L99.D94B00.V99V99.V99V99.G99G99.G99G99.C99C99.	R99R99.G99G99.	L99L99.N99N99.C99C99.I99I99.D99D99.C99C99.D99D99.F99F99.A99A99.	21	6	27	54	Yes	Yes	Yes
324	8	GSTGQVY	RDGFI	YHFVAGNVN	G87B00.S87B00.T75B00.G87B00.Q87B00.V87B00.Y87B00.	R99R99.D99D99.G99G99.F99F99.I99I99.	Y99Y99.H99H99.F99F99.V99V99.A99A99.G99G99.N99N99.V99V99.N99N99.	20	15	27	62	Yes	Yes	Yes
325	17	DGGFWVA	RTQRF	TTLCPNGWCF	D99D99.G99G99.G99G99.F99F99.W99W99.V99V99.A99A99.	R99R99.T99T99.Q99Q99.R99R99.F99F99.	T99T99.T94B00.L99L99.C94B00.P94B00.N94B00.G99G99.W94B00.C99C99.F94B00.	21	15	30	66	Yes	Yes	Yes
326	12	FISSCVF	QAVSV	IRYISCSPGGELL	F99F99.I99I99.S99S99.S99S99.C99C99.V99V99.F99F99.	Q99Q99.A99A99.V99V99.S91B00.V99V99.	I99I99.R99R99.Y99Y99.I99I99.S99S99.C91B00.S99S99.P99P99.G91B00.G99G99.E99E99.L99L99.L99L99.	21	15	39	75	Yes	Yes	Yes
327	9	ASRTVY	VSGLA	VIMQNIYVLK	A99A99.S99S99.R99R99.T99T99.V99V99.Y99Y99.	V99V99.S99S99.G99G99.L99L99.A99A99.	V99V99.I99I99.M99M99.Q99Q99.N99N99.I99I99.Y99Y99.V99V99.L99L99.K99K99.	18	15	30	63	Yes	Yes	Yes
328	8	TSCPFQC	ITWCV	EDMEGY	T99T99.S99S99.C99C99.P99P99.F99F99.Q99Q99.C99C99.	I99I99.T99T99.W99W99.C99C99.V99V99.	E87B00.D87B00.M99M99.E87B00.G87B00.Y87B00.	21	15	18	54	Yes	Yes	Yes
329	6	TWLRMWC	WQPAR	QVLTTHNAQV	T99T99.W99W99.L99L99.R99R99.M99M99.W99W99.C99C99.	W99W99.Q99Q99.P99P99.A99A99.R99R99.	Q99Q99.V99V99.L99L99.T99T99.T99T99.H99H99.N99N99.A99A99.Q99Q99.V99V99.	21	15	30	66	Yes	Yes	Yes
33	316	PYCMGNQ	QMSRQ	LRSFLE	P99B00.Y97B00.C99B00.M99B00.G99B00.N98B00.Q99B00.	Q99B00.M99B00.S99B00.R98B00.Q99B00.	L99B00.R99B00.S99B00.F99B00.L99B00.E99B00.	21	15	18	54	Yes	Yes	Yes
330	10	CFPYDFW	IETGD	PICLG	C99C99.F99F99.P99P99.Y99Y99.D99D99.F99F99.W99W99.	I99I99.E99E99.T99T99.G99G99.D99D99.	P99P99.I99I99.C99C99.L99L99.G99G99.	21	15	15	51	Yes	Yes	Yes
331	5	LSCFCRV	SRACT	FPSIHSEDCY	L99L99.S99S99.C99C99.F99F99.C99C99.R99R99.V99V99.	S99S99.R99R99.A99A99.C99C99.T99T99.	F99F99.P99P99.S99S99.I99I99.H99H99.S99S99.E99E99.D99D99.C99C99.Y99Y99.	21	15	30	66	Yes	Yes	Yes
332	22	RFSSAVY	RDNKG	MYLKSRSEIG	R95B00.F95B00.S95B00.S95B00.A95B00.V99V99.Y95B00.	R99R99.D99D99.N99N99.K99K99.G99G99.	M99M99.Y99Y99.L99L99.K99K99.S99S99.R99R99.S99S99.E99E99.I99I99.G99G99.	21	15	30	66	Yes	Yes	Yes
333	17	LMVVTSF	NQWPA	IDSFGW	L99L99.M99M99.V99V99.V99V99.T99T99.S94B00.F99F99.	N99N99.Q99Q99.W99W99.P99P99.A99A99.	I99I99.D99D99.S99S99.F99F99.G99G99.W99W99.	21	15	18	54	Yes	Yes	Yes
334	11	FEQFDWR	SAYST	GTFLEDYFYR	F99F99.E99E99.Q99Q99.F99F99.D99D99.W99W99.R99R99.	S99S99.A99A99.Y99Y99.S99S99.T99T99.	G99G99.T99T99.F99F99.L99L99.E99E99.D99D99.Y99Y99.F99F99.Y99Y99.R99R99.	21	15	30	66	Yes	Yes	Yes
335	18	GYIRQNW	FYTIS	TWYCDLGFF	G99G99.Y94B00.I88B00.R99R99.Q99Q99.N94B00.W99W99.	F99F99.Y99Y99.T99T99.I99I99.S99S99.	T83B00.W83B00.Y99Y99.C83B00.D83B00.L83B00.G83B00.F83B00.F83B00.	21	15	27	63	Yes	Yes	Yes
336	36	MSE	DWRGC	SNPPISYRVD	M99M99.S99S99.E99E99.	D99D99.W99W99.R99R99.G99G99.C99C99.	S99S99.N99N99.P99P99.P99P99.I99I99.S99S99.Y99Y99.R99R99.V99V99.D99D99.	9	15	30	54	Yes	Yes	Yes
337	9	LAGGVVY	AFGNG	AILSGRFVC	L99L99.A99A99.G99G99.G99G99.V99V99.V99V99.Y99Y99.	A99A99.F99F99.G99G99.N99N99.G99G99.	A99A99.I88B00.L99L99.S99S99.G88B00.R99R99.F99F99.V99V99.C99C99.	21	15	27	63	Yes	Yes	Yes
338	17	QASEIWL	SSQTE	RYGLGC	Q99Q99.A99A99.S99S99.E99E99.I99I99.W99W99.L99L99.	S99S99.S99S99.Q99Q99.T99T99.E99E99.	R99R99.Y99Y99.G99G99.L99L99.G99G99.C99C99.	21	15	18	54	Yes	Yes	Yes
339	8	MNRKAR	TDGSL	LVEFL	M99M99.N99N99.R99R99.K99K99.A99A99.R99R99.	T99T99.D99D99.G99G99.S99S99.L99L99.	L75B00.V75B00.E75B00.F75B00.L75B00.	18	15	10	43	Yes	Yes	Yes
34	9	RLSGLVW	CDASL	KCYYSDAIV	R99R99.L99L99.S99S99.G99G99.L99L99.V99V99.W99W99.	C99C99.D99D99.A99A99.S99S99.L99L99.	B00	21	15	0	36	Yes	Yes	Yes
340	48	HLDALVY	SNMHT	RTAFHDHWN	H99H99.L97B00.D99D99.A99A99.L97B00.V99V99.Y99Y99.	S99S99.N99N99.M97B00.H99H99.T99T99.	R99R99.T99T99.A99A99.F99F99.H99H99.D99D99.H99H99.W99W99.N99N99.	21	15	27	63	Yes	Yes	Yes
341	8	LVCCSCT	HWFKS	FTSCIT	L99L99.V99V99.C99C99.C99C99.S99S99.C99C99.T99T99.	H99H99.W99W99.F99F99.K99K99.S99S99.	F99F99.T99T99.S99S99.C99C99.I99I99.T99T99.	21	15	18	54	Yes	Yes	Yes
342	13	PVLRVTF	SGEYL	VMLDKQMHTC	P99P99.V99V99.L99L99.R99R99.V99V99.T99T99.F99F99.	S99S99.G99G99.E99E99.Y99Y99.L99L99.	V99V99.M99M99.L99L99.D99D99.K99K99.Q99Q99.M99M99.H99H99.T92B00.C99C99.	21	15	30	66	Yes	Yes	Yes
343	6	DCHRRVW	CGAAT	AHFNAGVIC	D99D99.C99C99.H99H99.R99R99.R99R99.V99V99.W99W99.	C99C99.G99G99.A99A99.A99A99.T99T99.	A99A99.H99H99.F99F99.N99N99.A99A99.G99G99.V99V99.I99I99.C83B00.	21	15	27	63	Yes	Yes	Yes
344	15	YISALVF		VNLVAGDCV	Y99Y99.I99I99.S99S99.A99A99.L99L99.V99V99.F99F99.		V99V99.N99N99.L99L99.V99V99.A99A99.G99G99.D99D99.C99C99.V99V99.	21	0	27	48	Yes	Yes	Yes
345	7	LILRWSV	LRSCC	QYFIRDYPL	L99L99.I99I99.L99L99.R99R99.W99W99.S99S99.V99V99.	L99L99.R99R99.S99S99.C99C99.C99C99.	Q99Q99.Y99Y99.F99F99.I99I99.R99R99.D99D99.Y99Y99.P99P99.L99L99.	21	15	27	63	Yes	Yes	Yes
346	13	VARFRGT	IISPA	LAYPVESCFD	V99V99.A99A99.R99R99.F99F99.R99R99.G99G99.T92B00.	I99I99.I99I99.S99S99.P99P99.A99A99.	L99L99.A99A99.Y99Y99.P99P99.V99V99.E99E99.S99S99.C99C99.F99F99.D99D99.	21	15	30	66	Yes	Yes	Yes
347	9	PLVRACY	LSESY	AIFDPTQEGGGAV	P99P99.L99L99.V99V99.R99R99.A99A99.C99C99.Y88B00.	L99L99.S99S99.E99E99.S99S99.Y99Y99.	A99A99.I99I99.F99F99.D99D99.P99P99.T88B00.Q99Q99.E99E99.G99G99.G99G99.G99G99.A99A99.V99V99.	21	15	39	75	Yes	Yes	Yes
348	8	EFVRVFA	LGSHD	TIMQSPSLVH	E99E99.F99F99.V99V99.R99R99.V99V99.F99F99.A99A99.	L99L99.G99G99.S99S99.H99H99.D99D99.	T99T99.I99I99.M99M99.Q99Q99.S99S99.P99P99.S99S99.L99L99.V99V99.H99H99.	21	15	30	66	Yes	Yes	Yes
349	9	SVTARVD	HVPFA	FSANCRDISR	S99S99.V99V99.T99T99.A99A99.R99R99.V99V99.D88B00.	H99H99.V99V99.P99P99.F99F99.A99A99.	F99F99.S99S99.A99A99.N99N99.C99C99.R99R99.D99D99.I99I99.S99S99.R99R99.	21	15	30	66	Yes	Yes	Yes
350	23	ICAGFCR	VGHIR	QHVSYYNCLLSWS	I91B00.C99C99.A99A99.G99G99.F99F99.C99C99.R99R99.	V99V99.G99G99.H99H99.I99I99.R99R99.	Q99Q99.H99H99.V99V99.S99S99.Y99Y99.Y99Y99.N99N99.C99C99.L99L99.L99L99.S99S99.W95B00.S99S99.	21	15	39	75	Yes	Yes	Yes
351	21	MCYRCFN	YRWTV	FPSDCMDCGGLVF	M99M99.C99C99.Y99Y99.R99R99.C99C99.F99F99.N99N99.	Y99Y99.R99R99.W99W99.T95B00.V99V99.	F99F99.P99P99.S99S99.D99D99.C99C99.M99M99.D99D99.C99C99.G99G99.G99G99.L99L99.V99V99.F99F99.	21	15	39	75	Yes	Yes	Yes
352	36	PECPIIY	HGIGE	VHYCHGQVF	P99P99.E99E99.C99C99.P99P99.I99I99.I99I99.Y99Y99.	H99H99.G99G99.I99I99.G97B00.E99E99.	V99V99.H99H99.Y99Y99.C99C99.H99H99.G99G99.Q99Q99.V99V99.F99F99.	21	15	27	63	Yes	Yes	Yes
353	20	YGFHGSV	PLRHV	TITEPF	Y99Y99.G99G99.F99F99.H99H99.G99G99.S99S99.V99V99.	P99P99.L99L99.R99R99.H99H99.V99V99.	T99T99.I99I99.T99T99.E99E99.P95B00.F99F99.	21	15	18	54	Yes	Yes	Yes
354	7	STHTLLA	CYQGA	HDIYSNDGLVVIG	S99S99.T99T99.H99H99.T99T99.L99L99.L99L99.A99A99.	C99C99.Y99Y99.Q99Q99.G99G99.A99A99.	H99H99.D99D99.I99I99.Y99Y99.S99S99.N99N99.D99D99.G99G99.L99L99.V99V99.V99V99.I99I99.G99G99.	21	15	39	75	Yes	Yes	Yes
355	6	SGRPHVR	LNSDW	WGHG	S99S99.G99G99.R99R99.P99P99.H99H99.V99V99.R99R99.	L99L99.N99N99.S99S99.D99D99.W99W99.	W99W99.G99G99.H99H99.G99G99.	21	15	12	48	Yes	Yes	Yes
356	30	GCSGIWR	RELVG	YVISEAYGSD	G99G99.C99C99.S99S99.G99G99.I99I99.W99W99.R99R99.	R99R99.E99E99.L99L99.V99V99.G99G99.	Y99Y99.V99V99.I99I99.S99S99.E99E99.A99A99.Y99Y99.G99G99.S96B00.D99D99.	21	15	30	66	Yes	Yes	Yes
358	17	WRCIGGR	PVGRF	WHFPDNGLVE	W99W99.R99R99.C99C99.I99I99.G99G99.G99G99.R99R99.	P99P99.V99V99.G99G99.R99R99.F99F99.	W99W99.H99H99.F99F99.P99P99.D99D99.N99N99.G99G99.L99L99.V99V99.E99E99.	21	15	30	66	Yes	Yes	Yes
359	19	IVDMEFQ	LSHLR	YHCLGR	I99I99.V99V99.D99D99.M99M99.E99E99.F99F99.Q99Q99.	L99L99.S99S99.H99H99.L99L99.R99R99.	Y99Y99.H99H99.C99C99.L99L99.G99G99.R99R99.	21	15	18	54	Yes	Yes	Yes
360	16	PSVSYVA	RSWFV	SYIGLGTVV	P99P99.S99S99.V99V99.S99S99.Y99Y99.V99V99.A99A99.	R99R99.S99S99.W99W99.F99F99.V99V99.	S99S99.Y93B00.I93B00.G93B00.L93B00.G93B00.T93B00.V93B00.V93B00.	21	15	27	63	Yes	Yes	Yes
361	13	DVDHVFV	SYVER	NIFRDDCNR	D99D99.V99V99.D99D99.H99H99.V99V99.F99F99.V99V99.	S99S99.Y99Y99.V99V99.E99E99.R99R99.	N99N99.I99I99.F99F99.R99R99.D99D99.D99D99.C99C99.N99N99.R99R99.	21	15	27	63	Yes	Yes	Yes
362	24	IKVYYLV	NVS	MYGSSLSCY	I95B00.K99K99.V99V99.Y99Y99.Y99Y99.L99L99.V99V99.	N99N99.V99V99.S99S99.	B00	21	9	0	30	Yes	Yes	Yes
363	5	YGCGLVY	KQSLG	WFFRNDLDPQ	Y99Y99.G99G99.C99C99.G99G99.L99L99.V99V99.Y99Y99.	K99K99.Q99Q99.S99S99.L99L99.G99G99.	W99W99.F99F99.F99F99.R99R99.N99N99.D99D99.L99L99.D99D99.P99P99.Q99Q99.	21	15	30	66	Yes	Yes	Yes
364	28	IMPIISW	FHLDR	FTRFRH	I96B00.M99M99.P99P99.I99I99.I99I99.S99S99.W99W99.	F99F99.H99H99.L99L99.D99D99.R99R99.	F99F99.T99T99.R99R99.F99F99.R99R99.H99H99.	21	15	18	54	Yes	Yes	Yes
365	20	GRYVGVV	LRTDR	TCYIDGERNGRWF	G95B00.R95B00.Y95B00.V95B00.G95B00.V99V99.V95B00.	L99L99.R99R99.T99T99.D99D99.R99R99.	T99T99.C99C99.Y99Y99.I99I99.D99D99.G99G99.E99E99.R99R99.N99N99.G99G99.R99R99.W95B00.F99F99.	21	15	39	75	Yes	Yes	Yes
366	7	HSIAQYY	TVQSR	FPAVNSESCF	H99H99.S99S99.I99I99.A99A99.Q99Q99.Y99Y99.Y99Y99.	T99T99.V99V99.Q99Q99.S99S99.R99R99.	F99F99.P99P99.A99A99.V99V99.N99N99.S99S99.E99E99.S99S99.C99C99.F99F99.	21	15	30	66	Yes	Yes	Yes
367	17	YYMHIEF		LITHDTGVAF	Y99Y99.Y99Y99.M99M99.H99H99.I99I99.E99E99.F99F99.		L99L99.I99I99.T99T99.H99H99.D99D99.T99T99.G99G99.V99V99.A99A99.F99F99.	21	0	30	51	Yes	Yes	Yes
368	6	IYNAYSC	YSLRV	ESKSGHCVGVEVS	I99I99.Y99Y99.N99N99.A99A99.Y99Y99.S99S99.C99C99.	Y99Y99.S99S99.L99L99.R99R99.V99V99.	E99E99.S99S99.K99K99.S99S99.G99G99.H99H99.C99C99.V99V99.G99G99.V99V99.E99E99.V99V99.S99S99.	21	15	39	75	Yes	Yes	Yes
369	14	LDSGVVF	SWGTR	SIFIDHGCVD	L99L99.D99D99.S99S99.G99G99.V99V99.V99V99.F99F99.	S99S99.W99W99.G99G99.T99T99.R99R99.	S99S99.I99I99.F99F99.I99I99.D99D99.H99H99.G99G99.C99C99.V99V99.D99D99.	21	15	30	66	Yes	Yes	Yes
370	12	GHSGTPS	PSAG	WSTFLG	G99G99.H91B00.S99S99.G99G99.T99T99.P99P99.S99S99.	P99P99.S99S99.A99A99.G99G99.	W99W99.S99S99.T99T99.F99F99.L99L99.G99G99.	21	12	18	51	Yes	Yes	Yes
371	48	QAIVVSW	FGKHG	LIFDIHGYGF	Q99Q99.A99A99.I97B00.V99V99.V99V99.S97B00.W99W99.	F99F99.G99G99.K99K99.H99H99.G99G99.	L99L99.I99I99.F99F99.D99D99.I99I99.H99H99.G99G99.Y97B00.G99G99.F99F99.	21	15	30	66	Yes	Yes	Yes
372	15	VFPNWGI	DMSTT	LAPMIDYF	V99V99.F99F99.P99P99.N99N99.W99W99.G99G99.I99I99.	D99D99.M99M99.S99S99.T99T99.T99T99.	L99L99.A99A99.P99P99.M99M99.I99I99.D99D99.Y99Y99.F99F99.	21	15	24	60	Yes	Yes	Yes
373	12	AVAGHGG	YWSDK	FVSCAD	A99A99.V99V99.A99A99.G99G99.H99H99.G99G99.G99G99.	Y99Y99.W99W99.S99S99.D99D99.K99K99.	F99F99.V99V99.S99S99.C99C99.A99A99.D99D99.	21	15	18	54	Yes	Yes	Yes
374	10	FACHWCA	VESGG	FVPSKVCCGK	F99F99.A99A99.C99C99.H99H99.W99W99.C99C99.A99A99.	V99V99.E99E99.S99S99.G99G99.G99G99.	F90B00.V90B00.P90B00.S90B00.K90B00.V90B00.C90B00.C99C99.G90B00.K90B00.	21	15	30	66	Yes	Yes	Yes
375	42	RLPCVVF	SGSIV	HTFLST	R99R99.L99L99.P99P99.C99C99.V99V99.V99V99.F99F99.	S99S99.G99G99.S99S99.I99I99.V99V99.	H99H99.T99T99.F99F99.L99L99.S99S99.T99T99.	21	15	18	54	Yes	Yes	Yes
376	7	RLPCLVY	VDCTT	YTFVSVGCE	R99R99.L99L99.P99P99.C99C99.L99L99.V99V99.Y99Y99.	V99V99.D99D99.C99C99.T99T99.T99T99.	Y57I42.T71B00.F42B00.V57B00.S57B00.V57B00.G57B00.C57B00.E57B00.	21	15	17	53	Yes	Yes	Yes
377	18	TIRSCVF	NDVDG	AAFLTTVMGVI	T94B00.I99I99.R99R99.S99S99.C99C99.V99V99.F99F99.	N99N99.D99D99.V99V99.D99D99.G99G99.	B00	21	15	0	36	Yes	Yes	Yes
378	82	WVTFMVF	QVTGH	CQNVAKSAWYAVG	W99W99.V99V99.T97B00.F99F99.M99M99.V99V99.F99F99.	Q99Q99.V99V99.T99T99.G99G99.H99H99.	B00	21	15	0	36	Yes	Yes	Yes
379	14	IRGFIVC	SCPSG	NIHNAGYTD	I99I99.R99R99.G99G99.F99F99.I99I99.V99V99.C99C99.	S99S99.C99C99.P99P99.S99S99.G99G99.	N99N99.I99I99.H99H99.N99N99.A99A99.G99G99.Y99Y99.T99T99.D99D99.	21	15	27	63	Yes	Yes	Yes
380	5	RNFNTGD	RSFLV	FAVCTGLGVF	R99R99.N99N99.F99F99.N99N99.T99T99.G99G99.D99D99.	R99R99.S99S99.F99F99.L99L99.V99V99.	F99F99.A99A99.V99V99.C99C99.T99T99.G99G99.L99L99.G99G99.V99V99.F99F99.	21	15	30	66	Yes	Yes	Yes
381	10	RTSRIVG	NFSQC	HCIMSGFGMPWVV	R99R99.T99T99.S99S99.R99R99.I99I99.V99V99.G99G99.	N99N99.F99F99.S99S99.Q99Q99.C99C99.	H99H99.C99C99.I99I99.M99M99.S99S99.G99G99.F99F99.G99G99.M99M99.P99P99.W99W99.V99V99.V99V99.	21	15	39	75	Yes	Yes	Yes
382	45	ITHSLVY	NNGKW	VFLSGDSVCH	I97B00.T99T99.H99H99.S99S99.L99L99.V99V99.Y99Y99.	N99N99.N99N99.G99G99.K99K99.W99W99.	V99V99.F88B00.L88B00.S99S99.G88B00.D88B00.S88B00.V88B00.C88B00.H88B00.	21	15	30	66	Yes	Yes	Yes
383	6	VWVLGQR	HSGRD	HTVQIVCFSIILL	V99V99.W99W99.V99V99.L99L99.G99G99.Q99Q99.R99R99.	H99H99.S99S99.G99G99.R99R99.D99D99.	H99H99.T99T99.V99V99.Q99Q99.I99I99.V99V99.C99C99.F99F99.S99S99.I99I99.I99I99.L99L99.L99L99.	21	15	39	75	Yes	Yes	Yes
384	38	YYEALRG	IDSYS	KHFNTGLQRWIYV	Y99Y99.Y99Y99.E99E99.A99A99.L99L99.R99R99.G99G99.	I99I99.D97B00.S99S99.Y99Y99.S99S99.	K99K99.H99H99.F99F99.N99N99.T97B00.G99G99.L99L99.Q99Q99.R99R99.W99W99.I99I99.Y99Y99.V99V99.	21	15	39	75	Yes	Yes	Yes
385	9	CVLYVF	ANNAE	ALYSLFSTR	C99C99.V99V99.L99L99.Y99Y99.V99V99.F99F99.	A99A99.N99N99.N99N99.A99A99.E99E99.	A99A99.L99L99.Y99Y99.S99S99.L99L99.F99F99.S99S99.T99T99.R99R99.	18	15	27	60	Yes	Yes	Yes
386	11	FASDLCF	CLGW	YSHDLNSVVR	F99F99.A90B00.S99S99.D99D99.L99L99.C99C99.F99F99.	C99C99.L99L99.G99G99.W99W99.	Y99Y99.S81B00.H81B00.D81B00.L81B00.N81B00.S81B00.V99V99.V81B00.R81B00.	21	12	30	63	Yes	Yes	Yes
387	36	SFMPFIR	NPRGT	QLVLVIEQW	S99S99.F99F99.M97B00.P99P99.F99F99.I99I99.R99R99.	N99N99.P99P99.R99R99.G99G99.T99T99.	Q99Q99.L99L99.V99V99.L99L99.V99V99.I99I99.E99E99.Q99Q99.W99W99.	21	15	27	63	Yes	Yes	Yes
388	54	VCRGVVA	DCHSD	FCLDTRSAAITVC	V99V99.C99C99.R99R99.G99G99.V96B00.V98B00.A99A99.	D99D99.C99C99.H98B00.S99S99.D99D99.	B00	21	15	0	36	Yes	Yes	Yes
389	5	YDILYMF	PGRYV	SPDFSL	Y99Y99.D99D99.I99I99.L99L99.Y99Y99.M99M99.F99F99.	P99P99.G99G99.R99R99.Y99Y99.V99V99.	S99S99.P99P99.D99D99.F99F99.S99S99.L99L99.	21	15	18	54	Yes	Yes	Yes
39	75	YVMMWCE	PRNFD	LVCPGS	Y99Y99.V99V99.M98B00.M99M99.W99W99.C99C99.E98B00.	P99P99.R98B00.N99N99.F99F99.D99D99.	L99L99.V99V99.C99C99.P99P99.G99G99.S99S99.	21	15	18	54	Yes	Yes	Yes
390	13	ILGILAY	FAPDA	LSRFSH	I99I99.L99L99.G99G99.I99I99.L99L99.A99A99.Y99Y99.	F99F99.A99A99.P99P99.D99D99.A99A99.	L99L99.S99S99.R99R99.F99F99.S99S99.H99H99.	21	15	18	54	Yes	Yes	Yes
391	11	ALSCGVF	GLGVD	AFFSSTGTVE	A99A99.L99L99.S99S99.C99C99.G99G99.V99V99.F99F99.	G99G99.L99L99.G99G99.V99V99.D99D99.	A99A99.F99F99.F99F99.S90B00.S99S99.T90B00.G90B00.T90B00.V90B00.E90B00.	21	15	30	66	Yes	Yes	Yes
392	9	ISVSFWF	PCLNN	WTPTRLVVV	I88B00.S99S99.V99V99.S99S99.F99F99.W88B00.F99F99.	P99P99.C99C99.L99L99.N99N99.N99N99.	W99W99.T99T99.P99P99.T99T99.R99R99.L99L99.V99V99.V99V99.V99V99.	21	15	27	63	Yes	Yes	Yes
393	30	GAEFVGC	IWYSS	AHLHLGAVC	G99G99.A99A99.E99E99.F99F99.V99V99.G99G99.C99C99.	I99I99.W99W99.Y99Y99.S99S99.S96B00.	B00	21	15	0	36	Yes	Yes	Yes
394	23	RTNGMVY	RSYYG	ARVDASGVVS	R99R99.T99T99.N99N99.G99G99.M99M99.V99V99.Y99Y99.	R99R99.S99S99.Y99Y99.Y99Y99.G99G99.	A99A99.R95B00.V95B00.D95B00.A95B00.S95B00.G99G99.V95B00.V99V99.S95B00.	21	15	30	66	Yes	Yes	Yes
395	12	FTHEMWR	RSLQF	LYAPH	F99F99.T99T99.H99H99.E99E99.M99M99.W99W99.R99R99.	R99R99.S99S99.L99L99.Q99Q99.F99F99.	L99L99.Y99Y99.A99A99.P99P99.H99H99.	21	15	15	51	Yes	Yes	Yes
396	14	YASEIRS	AVRPY	FVSCIF	Y92B00.A92B00.S85B00.E92B00.I92B00.R92B00.S92B00.	A99A99.V99V99.R99R99.P99P99.Y99Y99.	F99F99.V99V99.S99S99.C99C99.I99I99.F99F99.	21	15	18	54	Yes	Yes	Yes
397	77	FPCSYVF	CVTGI	TNNTLR	F98B00.P98B00.C98B00.S98B00.Y98B00.V98B00.F98B00.	C99C99.V99V99.T99T99.G99G99.I99I99.	T99T99.N99N99.N99N99.T99T99.L99L99.R99R99.	21	15	18	54	Yes	Yes	Yes
398	12	LRLRMYG	FHTQA	SVCFSF	L99L99.R99R99.L99L99.R99R99.M99M99.Y99Y99.G99G99.	F99F99.H99H99.T99T99.Q99Q99.A99A99.	S99S99.V99V99.C99C99.F99F99.S99S99.F99F99.	21	15	18	54	Yes	Yes	Yes
399	18	LIAPVVY	RAGRC	IAFRTHDCVL	L99L99.I99I99.A99A99.P99P99.V99V99.V99V99.Y99Y99.	R99R99.A99A99.G99G99.R99R99.C99C99.	I99I99.A99A99.F99F99.R99R99.T99T99.H99H99.D99D99.C99C99.V99V99.L99L99.	21	15	30	66	Yes	Yes	Yes
400	35	AWEDLVC	GFTRT	VDNGLC	A99A99.W99W99.E99E99.D99D99.L99L99.V99V99.C99C99.	G97B00.F99F99.T99T99.R99R99.T99T99.	V99V99.D99D99.N99N99.G99G99.L99L99.C99C99.	21	15	18	54	Yes	Yes	Yes
402	15	VWLRSVY	LGVCS	ATLDSLGSVPTVS	V99V99.W99W99.L99L99.R99R99.S99S99.V99V99.Y99Y99.	L99L99.G99G99.V99V99.C99C99.S99S99.	A99A99.T99T99.L99L99.D99D99.S99S99.L99L99.G99G99.S99S99.V99V99.P99P99.T99T99.V99V99.S99S99.	21	15	39	75	Yes	Yes	Yes
403	8	CAYNWFC	VTTSH	VDDFGI	C99C99.A99A99.Y99Y99.N99N99.W99W99.F99F99.C99C99.	V99V99.T99T99.T99T99.S99S99.H99H99.	V99V99.D99D99.D99D99.F99F99.G99G99.I99I99.	21	15	18	54	Yes	Yes	Yes
404	5	YCYHTYY	HDDNM	GVYVQWRGVY	Y99Y99.C99C99.Y99Y99.H99H99.T99T99.Y99Y99.Y99Y99.	H99H99.D99D99.D99D99.N99N99.M99M99.	G99G99.V99V99.Y99Y99.V99V99.Q99Q99.W99W99.R99R99.G99G99.V99V99.Y99Y99.	21	15	30	66	Yes	Yes	Yes
405	13	PGRRTIS	CLDWC	TTLFTDCRCQ	P99P99.G92B00.R99R99.R99R99.T99T99.I99I99.S92B00.	C99C99.L99L99.D99D99.W99W99.C99C99.	T99T99.T99T99.L99L99.F99F99.T99T99.D99D99.C99C99.R99R99.C99C99.Q99Q99.	21	15	30	66	Yes	Yes	Yes
406	6	RDVERIV	TLATR	TWVLSQ	R99R99.D99D99.V99V99.E99E99.R99R99.I99I99.V99V99.	T99T99.L99L99.A99A99.T99T99.R99R99.	T99T99.W99W99.V99V99.L99L99.S99S99.Q99Q99.	21	15	18	54	Yes	Yes	Yes
407	5	GYVVLIS	RTCSS	CCLREDLTCF	G99G99.Y99Y99.V99V99.V99V99.L99L99.I99I99.S99S99.	R99R99.T99T99.C99C99.S99S99.S99S99.	C99C99.C99C99.L99L99.R99R99.E99E99.D99D99.L99L99.T99T99.C99C99.F99F99.	21	15	30	66	Yes	Yes	Yes
408	45	MGTSLSG	CGALL	YNLSTV	M97B00.G99G99.T97B00.S99S99.L99L99.S99S99.G99G99.	C99C99.G99G99.A99A99.L99L99.L99L99.	B00	21	15	0	36	Yes	Yes	Yes
409	11	DGRRVVY	VDGYC	AAYLAGGVS	D99D99.G99G99.R99R99.R99R99.V99V99.V99V99.Y99Y99.	V99V99.D99D99.G99G99.Y99Y99.C99C99.	A99A99.A99A99.Y99Y99.L99L99.A99A99.G99G99.G99G99.V99V99.S99S99.	21	15	27	63	Yes	Yes	Yes
41	23	SHCSFMY	RLLDD	RMLGMAKGSIRWS	S95B00.H95B00.C95B00.S95B00.F95B00.M95B00.Y95B00.	R99R99.L99L99.L99L99.D99D99.D99D99.	R99R99.M99M99.L99L99.G99G99.M99M99.A99A99.K99K99.G99G99.S99S99.I99I99.R95B00.W99W99.S99S99.	21	15	39	75	Yes	Yes	Yes
410	12	RCHGSVQ	DVGAW	LHPIRYYISW	R83B00.C83B00.H83B00.G83B00.S83B00.V75B00.Q83B00.	D83B00.V99V99.G99G99.A83B00.W99W99.	L99L99.H83B00.P99P99.I83B00.R83B00.Y99Y99.Y91B00.I83B00.S99S99.W99W99.	20	15	30	65	Yes	Yes	Yes
411	5	SWPAFAC	GCNRN	VDQSW	S80B00.W99W99.P99P99.A99A99.F99F99.A99A99.C99C99.	G99G99.C99C99.N99N99.R99R99.N99N99.	V99V99.D99D99.Q99Q99.S99S99.W99W99.	20	15	15	50	Yes	Yes	Yes
412	6	GLPNCVF	SDSSR	VLYVRNSWPL	G99G99.L99L99.P99P99.N99N99.C99C99.V99V99.F99F99.	S99S99.D99D99.S99S99.S99S99.R99R99.	V99V99.L99L99.Y99Y99.V99V99.R99R99.N99N99.S99S99.W99W99.P99P99.L99L99.	21	15	30	66	Yes	Yes	Yes
413	25	VMFRACF	CEGFR	LNDKHSYYSW	V99V99.M99M99.F99F99.R99R99.A99A99.C99C99.F99F99.	C99C99.E99E99.G99G99.F99F99.R99R99.	L99L99.N99N99.D99D99.K99K99.H99H99.S99S99.Y99Y99.Y99Y99.S99S99.W99W99.	21	15	30	66	Yes	Yes	Yes
414	15	TWSFMLV	GYRQH	FCFSTDLGVV	T93B00.W93B00.S93B00.F93B00.M93B00.L93B00.V93B00.	G99G99.Y99Y99.R99R99.Q99Q99.H99H99.	F99F99.C99C99.F99F99.S99S99.T99T99.D99D99.L99L99.G99G99.V99V99.V99V99.	21	15	30	66	Yes	Yes	Yes
415	6	VLGAMGH	LVSGT	VDDWF	V99V99.L99L99.G99G99.A99A99.M99M99.G99G99.H99H99.	L99L99.V99V99.S99S99.G83B00.T99T99.	V99V99.D99D99.D99D99.W99W99.F99F99.	21	15	15	51	Yes	Yes	Yes
416	6	WGRIPFV	LGGEE	PFTIAAFGPY	W99W99.G99G99.R99R99.I99I99.P99P99.F99F99.V99V99.	L99L99.G99G99.G99G99.E99E99.E99E99.	P99P99.F99F99.T99T99.I99I99.A99A99.A99A99.F99F99.G99G99.P99P99.Y99Y99.	21	15	30	66	Yes	Yes	Yes
418	10	VASADVL	SVSWF	MIRRLG	V99V99.A99A99.S99S99.A99A99.D99D99.V99V99.L99L99.	S99S99.V99V99.S99S99.W99W99.F99F99.	B00	21	15	0	36	Yes	Yes	Yes
419	7	VMGIVSG	LDAYR	ITRWSM	V99V99.M99M99.G99G99.I99I99.V99V99.S99S99.G99G99.	L99L99.D99D99.A99A99.Y99Y99.R99R99.	I99I99.T99T99.R99R99.W99W99.S99S99.M99M99.	21	15	18	54	Yes	Yes	Yes
42	55	RCGSVVF	ISGEF	CYYVNHGCCV	R99R99.C99C99.G99G99.S98B00.V99V99.V99V99.F99F99.	I99I99.S99S99.G99G99.E98B00.F99F99.	C99C99.Y99Y99.Y99Y99.V99V99.N99N99.H99H99.G99G99.C99C99.C99C99.V99V99.	21	15	30	66	Yes	Yes	Yes
420	6	SWNTPLA	PESLC	HLWMHAPVGF	S99S99.W99W99.N99N99.T99T99.P99P99.L99L99.A99A99.	P99P99.E99E99.S99S99.L99L99.C99C99.	H99H99.L99L99.W99W99.M99M99.H99H99.A99A99.P99P99.V99V99.G99G99.F99F99.	21	15	30	66	Yes	Yes	Yes
421	12	YLCRCTF	TAASC	AHLNLDSSLL	Y99Y99.L99L99.C99C99.R99R99.C99C99.T99T99.F99F99.	T99T99.A99A99.A99A99.S99S99.C99C99.	A99A99.H99H99.L99L99.N99N99.L99L99.D99D99.S99S99.S99S99.L99L99.L99L99.	21	15	30	66	Yes	Yes	Yes
422	6	SMVGLLQ	NTALI	LVVTTSGHVG	S99S99.M99M99.V99V99.G99G99.L99L99.L99L99.Q99Q99.	N99N99.T99T99.A99A99.L99L99.I99I99.	L99L99.V99V99.V99V99.T99T99.T99T99.S99S99.G99G99.H99H99.V99V99.G99G99.	21	15	30	66	Yes	Yes	Yes
423	14	RVVDMLH	GFNSL	PIFNSLGLS	R99R99.V99V99.V99V99.D99D99.M99M99.L99L99.H92B00.	G99G99.F99F99.N99N99.S99S99.L99L99.	P99P99.I92B00.F92B00.N92B00.S92B00.L92B00.G92B00.L92B00.S92B00.	21	15	27	63	Yes	Yes	Yes
424	44	AMTGVYM	PGTGF	AHLISK	A99A99.M99M99.T97B00.G99G99.V99V99.Y99Y99.M99M99.	P99P99.G99G99.T99T99.G99G99.F99F99.	A99A99.H99H99.L99L99.I97B00.S99S99.K99K99.	21	15	18	54	Yes	Yes	Yes
425	43	EMSRIVY	SGACL	IKIQGEELA	E99E99.M99M99.S97B00.R99R99.I99I99.V99V99.Y99Y99.	S99S99.G97B00.A99A99.C99C99.L99L99.	I99I99.K99K99.I99I99.Q99Q99.G99G99.E97B00.E99E99.L99L99.A99A99.	21	15	27	63	Yes	Yes	Yes
426	11	RADIYWM	WRTSD	VYLAGGVGY	R99R99.A99A99.D90B00.I99I99.Y99Y99.W99W99.M99M99.	W99W99.R99R99.T99T99.S99S99.D90B00.	V99V99.Y99Y99.L99L99.A99A99.G99G99.G99G99.V99V99.G99G99.Y99Y99.	21	15	27	63	Yes	Yes	Yes
427	10	YYHNIVY	GAAEV	ASFSSHCLVA	Y99Y99.Y99Y99.H99H99.N99N99.I99I99.V99V99.Y99Y99.	G99G99.A99A99.A99A99.E99E99.V99V99.	A99A99.S99S99.F99F99.S99S99.S99S99.H99H99.C99C99.L99L99.V99V99.A99A99.	21	15	30	66	Yes	Yes	Yes
428	11	HARCSVI	LAESV	VLPAMRLRY	H99H99.A99A99.R99R99.C99C99.S99S99.V99V99.I90B00.	L99L99.A99A99.E99E99.S99S99.V99V99.	V99V99.L99L99.P99P99.A99A99.M99M99.R99R99.L99L99.R99R99.Y99Y99.	21	15	27	63	Yes	Yes	Yes
429	5	FIQQLVF	IDGVS	YTLCAG	F99F99.I99I99.Q99Q99.Q99Q99.L99L99.V99V99.F99F99.	I99I99.D99D99.G99G99.V99V99.S99S99.	Y99Y99.T99T99.L99L99.C99C99.A99A99.G99G99.	21	15	18	54	Yes	Yes	Yes
43	7	WPRRPLG	MWSGS	HCPDPNFSPVLIV	W99W99.P99P99.R99R99.R99R99.P99P99.L99L99.G99G99.	M99M99.W99W99.S99S99.G99G99.S99S99.	H99H99.C99C99.P99P99.D99D99.P99P99.N99N99.F99F99.S99S99.P99P99.V99V99.L99L99.I99I99.V99V99.	21	15	39	75	Yes	Yes	Yes
430	13	INACYEH	PIAPV	YKLKQS	I99I99.N92B00.A99A99.C99C99.Y99Y99.E99E99.H84B00.	P99P99.I99I99.A99A99.P99P99.V99V99.	Y76B00.K53B00.L76B00.K53B00.Q53B00.S53B00.	21	15	12	48	Yes	Yes	Yes
431	7	PSRPVVY	HDGLI	VFFVNGSGTL	P99P99.S99S99.R99R99.P99P99.V99V99.V99V99.Y99Y99.	H99H99.D99D99.G99G99.L99L99.I99I99.	V99V99.F99F99.F99F99.V99V99.N99N99.G99G99.S99S99.G99G99.T99T99.L99L99.	21	15	30	66	Yes	Yes	Yes
432	9	RGVGTVY	PCDDG	GIYYDCHCIT	R99R99.G99G99.V99V99.G99G99.T99T99.V99V99.Y99Y99.	P99P99.C99C99.D99D99.D99D99.G99G99.	G99G99.I99I99.Y99Y99.Y99Y99.D99D99.C99C99.H99H99.C99C99.I99I99.T99T99.	21	15	30	66	Yes	Yes	Yes
433	9	CLICYST	DVHAL	TTGYDTGALP	C99C99.L99L99.I99I99.C99C99.Y99Y99.S99S99.T99T99.	D99D99.V99V99.H99H99.A99A99.L99L99.	T99T99.T88B00.G99G99.Y99Y99.D99D99.T99T99.G88B00.A99A99.L99L99.P99P99.	21	15	30	66	Yes	Yes	Yes
434	24	GMHSVVF	LARIQ	ARLCWDGVA	G99G99.M99M99.H99H99.S99S99.V99V99.V99V99.F99F99.	L99L99.A99A99.R99R99.I99I99.Q99Q99.	A99A99.R99R99.L99L99.C99C99.W99W99.D99D99.G99G99.V99V99.A99A99.	21	15	27	63	Yes	Yes	Yes
435	5	SVIYVMW	KLTES	AVNCCL	S99S99.V99V99.I99I99.Y99Y99.V99V99.M99M99.W99W99.	K99K99.L99L99.T99T99.E99E99.S99S99.	A99A99.V99V99.N99N99.C99C99.C99C99.L99L99.	21	15	18	54	Yes	Yes	Yes
436	37	IYLEAYG	LYSFR	LQPTPSGWRE	I99I99.Y94B00.L99L99.E99E99.A99A99.Y99Y99.G99G99.	L99L99.Y99Y99.S99S99.F99F99.R99R99.	L99L99.Q99Q99.P99P99.T99T99.P99P99.S99S99.G99G99.W99W99.R99R99.E99E99.	21	15	30	66	Yes	Yes	Yes
437	12	VGHVLSA	FNHAY	TTVAMYCRR	V99V99.G99G99.H99H99.V99V99.L99L99.S99S99.A99A99.	F91B00.N99N99.H99H99.A99A99.Y99Y99.	T99T99.T99T99.V99V99.A99A99.M99M99.Y99Y99.C99C99.R99R99.R99R99.	21	15	27	63	Yes	Yes	Yes
438	8	ATCDAFR	TTIDS	SHFNDTTRM	A99A99.T99T99.C99C99.D99D99.A99A99.F99F99.R99R99.	T99T99.T99T99.I99I99.D99D99.S99S99.	B00	21	15	0	36	Yes	Yes	Yes
439	10	SVSAVFQ	CLNYV	LASHLKNEVH	S99S99.V99V99.S99S99.A99A99.V99V99.F99F99.Q99Q99.	C99C99.L99L99.N99N99.Y99Y99.V99V99.	L99L99.A99A99.S99S99.H99H99.L99L99.K99K99.N99N99.E99E99.V99V99.H99H99.	21	15	30	66	Yes	Yes	Yes
44	31	FIYRLVY	RAAEN	YSLGYLADIS	F96B00.I96B00.Y96B00.R96B00.L96B00.V96B00.Y96B00.	R99R99.A99A99.A99A99.E99E99.N99N99.	Y96B00.S93B00.L96B00.G99G99.Y96B00.L96B00.A96B00.D96B00.I96B00.S96B00.	21	15	30	66	Yes	Yes	Yes
440	14	CLDMCYV	RLLHE	WTSCSR	C99C99.L99L99.D99D99.M99M99.C99C99.Y99Y99.V99V99.	R99R99.L99L99.L99L99.H99H99.E99E99.	W99W99.T99T99.S99S99.C99C99.S99S99.R99R99.	21	15	18	54	Yes	Yes	Yes
441	19	FMTHIVY	PGYSL	ICLEERMVCK	F99F99.M99M99.T99T99.H99H99.I99I99.V99V99.Y99Y99.	P99P99.G99G99.Y99Y99.S99S99.L99L99.	I99I99.C99C99.L99L99.E99E99.E99E99.R99R99.M99M99.V99V99.C99C99.K99K99.	21	15	30	66	Yes	Yes	Yes
442	15	RFLWCVY	PANGE	VCLAHYECLL	R99R99.F93B00.L93B00.W93B00.C93B00.V99V99.Y93B00.	P99P99.A99A99.N99N99.G99G99.E99E99.	V99V99.C99C99.L99L99.A99A99.H99H99.Y99Y99.E99E99.C99C99.L99L99.L99L99.	21	15	30	66	Yes	Yes	Yes
443	11	GLHLALT	QVLKV	QILSHFDIVS	G99G99.L99L99.H99H99.L99L99.A99A99.L90B00.T90B00.	Q99Q99.V99V99.L99L99.K99K99.V99V99.	Q99Q99.I99I99.L99L99.S99S99.H99H99.F99F99.D99D99.I99I99.V99V99.S99S99.	21	15	30	66	Yes	Yes	Yes
444	15	LQDVTWI	ASEVW	HIFTGVKSR	L99L99.Q99Q99.D99D99.V99V99.T99T99.W99W99.I99I99.	A99A99.S99S99.E99E99.V99V99.W99W99.	H99H99.I99I99.F99F99.T99T99.G99G99.V99V99.K99K99.S99S99.R99R99.	21	15	27	63	Yes	Yes	Yes
445	18	IQRRVA	GFTAP	RALAISHAVL	I99I99.Q99Q99.R99R99.R99R99.V99V99.A99A99.	G99G99.F99F99.T99T99.A99A99.P99P99.	R99R99.A99A99.L99L99.A99A99.I99I99.S99S99.H99H99.A99A99.V99V99.L99L99.	18	15	30	63	Yes	Yes	Yes
446	5	GISALLF	CPERR	IDMYGC	G99G99.I99I99.S99S99.A99A99.L99L99.L99L99.F99F99.	C99C99.P99P99.E99E99.R99R99.R99R99.	I99I99.D99D99.M99M99.Y99Y99.G99G99.C99C99.	21	15	18	54	Yes	Yes	Yes
447	32	KCSLIVY	RDSRG	CYFGASYIS	K99K99.C99C99.S96B00.L99L99.I99I99.V99V99.Y99Y99.	R99R99.D99D99.S99S99.R99R99.G99G99.	C71B00.Y71B00.F71B00.G71B00.A87B00.S71B00.Y71B00.I71B00.S71B00.	21	15	19	55	Yes	Yes	Yes
448	9	TMLHIFS	SLYPH	TVMCYVMGFSGTD	T99T99.M99M99.L99L99.H99H99.I99I99.F99F99.S99S99.	S99S99.L99L99.Y99Y99.P99P99.H99H99.	T99T99.V99V99.M99M99.C99C99.Y99Y99.V99V99.M99M99.G99G99.F99F99.S99S99.G99G99.T99T99.D99D99.	21	15	39	75	Yes	Yes	Yes
449	25	R	PHNLG	LATLHYGGFSGAG	R99R99.	P99P99.H99H99.N99N99.L99L99.G99G99.	L99L99.A99A99.T99T99.L99L99.H99H99.Y99Y99.G99G99.G99G99.F99F99.S99S99.G99G99.A99A99.G99G99.	3	15	39	57	Yes	Yes	Yes
45	27	NERHCVF	PGHSG	VLFHPTFDPE	N92B00.E99E99.R99R99.H99H99.C99C99.V99V99.F99F99.	P99P99.G99G99.H99H99.S99S99.G99G99.	V99V99.L99L99.F99F99.H99H99.P99P99.T99T99.F96B00.D99D99.P99P99.E99E99.	21	15	30	66	Yes	Yes	Yes
450	31	INVRVCC	ALYIG	CLPNAH	I96B00.N99N99.V99V99.R99R99.V99V99.C99C99.C99C99.	A99A99.L99L99.Y99Y99.I99I99.G99G99.	C61S38.L61H38.P99P99.N61S38.A61S38.H58T38.	21	15	13	49	Yes	Yes	Yes
451	24	CQSLPCA	MLYFM	ERPHHSIQF	C99C99.Q95B00.S99S99.L99L99.P99P99.C99C99.A99A99.	M99M99.L99L99.Y99Y99.F99F99.M99M99.	E99E99.R99R99.P99P99.H95B00.H99H99.S99S99.I99I99.Q99Q99.F99F99.	21	15	27	63	Yes	Yes	Yes
452	23	IDVLLTR	CWVLE	TWNAAHFWDC	I99I99.D99D99.V99V99.L99L99.L99L99.T99T99.R99R99.	C99C99.W99W99.V99V99.L99L99.E99E99.	T99T99.W99W99.N99N99.A99A99.A95B00.H99H99.F99F99.W99W99.D99D99.C99C99.	21	15	30	66	Yes	Yes	Yes
453	5	NIICVFS	LRCAG	LGTLTPVSCD	N99N99.I99I99.I99I99.C99C99.V99V99.F99F99.S99S99.	L99L99.R99R99.C99C99.A99A99.G99G99.	L99L99.G99G99.T99T99.L99L99.T99T99.P99P99.V99V99.S99S99.C99C99.D99D99.	21	15	30	66	Yes	Yes	Yes
454	7	WGSSPVS	QYAGG	WYSCLQ	W99W99.G99G99.S85B00.S99S99.P99P99.V99V99.S99S99.	Q99Q99.Y99Y99.A99A99.G99G99.G99G99.	W99W99.Y99Y99.S99S99.C99C99.L99L99.Q99Q99.	21	15	18	54	Yes	Yes	Yes
455	7	CWRHMFV	CDSGN	GILCYDGFV	C99C99.W99W99.R99R99.H99H99.M99M99.F99F99.V99V99.	C99C99.D99D99.S99S99.G99G99.N99N99.	G99G99.I99I99.L99L99.C99C99.Y99Y99.D99D99.G99G99.F85B00.V85B00.	21	15	27	63	Yes	Yes	Yes
456	8	VLVCYSY	ASYRY	SNHVPSEPKPSVF	B00	A62B00.S50B00.Y50B00.R50B00.Y37B00.	S99S99.N99N99.H99H99.V99V99.P99P99.S99S99.E99E99.P99P99.K99K99.P99P99.S99S99.V99V99.F99F99.	0	6	39	45	Yes	No	Yes
457	27	PVKRCVY	ADLVG	VVMDTDIVGRDVI	P96B00.V96B00.K88B00.R96B00.C96B00.V96B00.Y96B00.	A99A99.D96B00.L96B00.V99V99.G96B00.	V99V99.V99V99.M99M99.D99D99.T99T99.D99D99.I99I99.V99V99.G99G99.R99R99.D99D99.V99V99.I99I99.	21	15	39	75	Yes	Yes	Yes
458	6	SPAHLLN	FCFGW	TLVPANDFPC	S99S99.P99P99.A99A99.H99H99.L99L99.L99L99.N99N99.	F99F99.C99C99.F99F99.G99G99.W99W99.	T99T99.L99L99.V99V99.P99P99.A99A99.N83B00.D99D99.F99F99.P99P99.C99C99.	21	15	30	66	Yes	Yes	Yes
459	5	VYYVERA	GYGTV	PLC	V99V99.Y99Y99.Y99Y99.V99V99.E99E99.R99R99.A99A99.	G99G99.Y99Y99.G99G99.T99T99.V99V99.	P99P99.L99L99.C99C99.	21	15	9	45	Yes	Yes	Yes
46	132	CNARQVY	RGPED	AYLGEDMSCS	C98B00.N96B00.A99B00.R99B00.Q99B00.V99B00.Y98B00.	R99R99.G99B00.P99B00.E98B00.D98B00.	A99A99.Y99B00.L99L99.G99G99.E99E99.D99D99.M99B00.S99S99.C99C99.S99S99.	21	15	30	66	Yes	Yes	Yes
460	33	VLGLLRL	CLAHG	VTRFDA	V96B00.L96B00.G96B00.L96B00.L96B00.R96B00.L96B00.	C99C99.L96B00.A99A99.H99H99.G99G99.	V99V99.T99T99.R99R99.F99F99.D96B00.A99A99.	21	15	18	54	Yes	Yes	Yes
461	15	GNRHVYA	DSVFR	TLHTDLWGAQ	G99G99.N93B00.R99R99.H99H99.V99V99.Y99Y99.A99A99.	D99D99.S99S99.V93B00.F99F99.R99R99.	T99T99.L99L99.H99H99.T99T99.D99D99.L99L99.W99W99.G99G99.A99A99.Q99Q99.	21	15	30	66	Yes	Yes	Yes
462	17	VFFSVDR	PSSCR	LIAVSEDVLY	V99V99.F99F99.F99F99.S99S99.V99V99.D99D99.R99R99.	P99P99.S99S99.S99S99.C99C99.R99R99.	L99L99.I99I99.A99A99.V99V99.S99S99.E99E99.D99D99.V99V99.L99L99.Y99Y99.	21	15	30	66	Yes	Yes	Yes
463	23	VLSLLLA	RHACS	FTRFSH	V99V99.L99L99.S95B00.L99L99.L99L99.L99L99.A95B00.	R99R99.H99H99.A99A99.C99C99.S99S99.	F99F99.T99T99.R99R99.F99F99.S99S99.H99H99.	21	15	18	54	Yes	Yes	Yes
464	15	LFNPTIG	IRWTA	LATDPTWGSE	L99L99.F99F99.N93B00.P99P99.T99T99.I99I99.G99G99.	I99I99.R99R99.W99W99.T99T99.A99A99.	L99L99.A99A99.T99T99.D99D99.P99P99.T99T99.W99W99.G99G99.S99S99.E99E99.	21	15	30	66	Yes	Yes	Yes
465	5	RFGSNLY	GVLVN	ICQWGC	R99R99.F99F99.G99G99.S99S99.N99N99.L99L99.Y99Y99.	G99G99.V99V99.L99L99.V99V99.N99N99.	I99I99.C99C99.Q99Q99.W99W99.G99G99.C99C99.	21	15	18	54	Yes	Yes	Yes
466	9	CVLMATS	GIDMT	HDFHPHYRGG	C99C99.V99V99.L99L99.M99M99.A99A99.T99T99.S88B00.	G99G99.I99I99.D99D99.M99M99.T99T99.	H77B00.D66B00.F77B00.H77B00.P77B00.H77B00.Y77B00.R77B00.G77B00.G77B00.	21	15	20	56	Yes	Yes	Yes
467	6	SRA	GFGNC	PCYCI	S99S99.R99R99.A99A99.	G99G99.F99F99.G99G99.N99N99.C99C99.	B00	9	15	0	24	Yes	Yes	Yes
468	16	GSDLGCW	WFMGA	HSLSSYSGFVYLC	G99G99.S99S99.D99D99.L99L99.G99G99.C99C99.W99W99.	W99W99.F99F99.M99M99.G99G99.A99A99.	H99H99.S99S99.L99L99.S99S99.S99S99.Y99Y99.S99S99.G99G99.F99F99.V99V99.Y99Y99.L99L99.C99C99.	21	15	39	75	Yes	Yes	Yes
469	7	YVGSNVY	TGHPN	AFFFVYDVS	Y99Y99.V99V99.G99G99.S99S99.N99N99.V99V99.Y99Y99.	T99T99.G99G99.H99H99.P99P99.N99N99.	A99A99.F99F99.F99F99.F99F99.V99V99.Y99Y99.D99D99.V99V99.S99S99.	21	15	27	63	Yes	Yes	Yes
470	38	VTTKQVY	MVLGS	VCLVGTSCV	V99V99.T99T99.T99T99.K99K99.Q99Q99.V99V99.Y97B00.	M99M99.V99V99.L99L99.G99G99.S99S99.	V99V99.C99C99.L99L99.V99V99.G99G99.T99T99.S99S99.C97B00.V97B00.	21	15	27	63	Yes	Yes	Yes
471	14	ICEPMWA	FGSVR	LDSEW	I92B00.C99C99.E99E99.P99P99.M99M99.W99W99.A99A99.	F99F99.G99G99.S92B00.V99V99.R99R99.	L99L99.D99D99.S99S99.E99E99.W99W99.	21	15	15	51	Yes	Yes	Yes
472	9	QALSCFN	SSSTS	FPTPNSAGVF	Q99Q99.A99A99.L99L99.S99S99.C99C99.F99F99.N99N99.	S99S99.S99S99.S99S99.T99T99.S99S99.	F99F99.P99P99.T99T99.P99P99.N99N99.S99S99.A99A99.G99G99.V99V99.F99F99.	21	15	30	66	Yes	Yes	Yes
473	6	LPFSVHS	VVFSL	TTPIGDYHYSLGP	L99L99.P99P99.F99F99.S99S99.V99V99.H99H99.S99S99.	V99V99.V99V99.F99F99.S99S99.L99L99.	T99T99.T99T99.P99P99.I99I99.G99G99.D99D99.Y99Y99.H99H99.Y99Y99.S99S99.L99L99.G99G99.P99P99.	21	15	39	75	Yes	Yes	Yes
474	62	HSAHASQ	RSAAN	PWALDPAFRA	H98B00.S98B00.A98B00.H98B00.A98B00.S98B00.Q96B00.	R99R99.S99S99.A98B00.A99A99.N99N99.	P99P99.W99W99.A99A99.L99L99.D99D99.P99P99.A99A99.F99F99.R98B00.A98B00.	21	15	30	66	Yes	Yes	Yes
475	10	CSLRVVY	CDGTR	ASVTQNLTVL	C99C99.S99S99.L99L99.R99R99.V99V99.V99V99.Y99Y99.	C99C99.D99D99.G99G99.T99T99.R99R99.	A99A99.S99S99.V99V99.T99T99.Q99Q99.N99N99.L99L99.T99T99.V99V99.L99L99.	21	15	30	66	Yes	Yes	Yes
476	15	SFRWGEE	HDCLP	H	S99S99.F99F99.R99R99.W99W99.G99G99.E99E99.E99E99.	H99H99.D99D99.C99C99.L99L99.P99P99.	H99H99.	21	15	3	39	Yes	Yes	Yes
477	31	SINGGVY	RAGCW	AFLRGNRVI	S99S99.I99I99.N96B00.G99G99.G99G99.V99V99.Y96B00.	R99R99.A99A99.G99G99.C99C99.W99W99.	A99A99.F99F99.L99L99.R99R99.G99G99.N99N99.R99R99.V99V99.I99I99.	21	15	27	63	Yes	Yes	Yes
478	5	YLVAYEN	MTCKS	PNGTVPHCSI	Y99Y99.L99L99.V99V99.A99A99.Y99Y99.E99E99.N99N99.	M99M99.T99T99.C99C99.K99K99.S99S99.	B00	21	15	0	36	Yes	Yes	Yes
479	5	NIFNDPV	VHPCN	FALLTTAGFF	N99N99.I99I99.F99F99.N99N99.D99D99.P99P99.V99V99.	V99V99.H99H99.P99P99.C99C99.N99N99.	F99F99.A99A99.L99L99.L99L99.T99T99.T99T99.A99A99.G99G99.F99F99.F99F99.	21	15	30	66	Yes	Yes	Yes
480	23	LDS	ASGNA	TVVYLF	L99L99.D99D99.S95B00.	A99A99.S99S99.G99G99.N99N99.A99A99.	T99T99.V99V99.V99V99.Y99Y99.L99L99.F99F99.	9	15	18	42	Yes	Yes	Yes
481	7	GFNVVLW	GSRLI	VLAFKCHGGFECC	G99G99.F99F99.N99N99.V99V99.V99V99.L99L99.W99W99.	G99G99.S99S99.R99R99.L99L99.I99I99.	V99V99.L99L99.A99A99.F99F99.K99K99.C99C99.H99H99.G99G99.G99G99.F99F99.E99E99.C99C99.C99C99.	21	15	39	75	Yes	Yes	Yes
482	13	GDSLFGV	KATAR	ASSFEVCMAMGLC	G99G99.D99D99.S99S99.L99L99.F99F99.G99G99.V99V99.	K99K99.A99A99.T99T99.A99A99.R99R99.	A99A99.S99S99.S99S99.F99F99.E99E99.V99V99.C99C99.M99M99.A99A99.M99M99.G99G99.L99L99.C99C99.	21	15	39	75	Yes	Yes	Yes
483	9	AHARTVW	RSGGG	MCLLCNGVI	A99A99.H99H99.A99A99.R99R99.T99T99.V99V99.W99W99.	R99R99.S99S99.G99G99.G99G99.G99G99.	M99M99.C99C99.L99L99.L99L99.C99C99.N99N99.G99G99.V99V99.I99I99.	21	15	27	63	Yes	Yes	Yes
484	6	LMTRVVH	GPRGS	ARFHANSVR	L99L99.M99M99.T99T99.R99R99.V99V99.V99V99.H99H99.	G99G99.P99P99.R99R99.G99G99.S99S99.	A99A99.R99R99.F99F99.H99H99.A83B00.N99N99.S99S99.V99V99.R99R99.	21	15	27	63	Yes	Yes	Yes
485	60	VLLRRVF	CNNHS	HTLSNKFFVN	V99V99.L99L99.L99L99.R99R99.R99R99.V99V99.F99F99.	C99C99.N98B00.N99N99.H98B00.S99S99.	H96B00.T98B00.L98B00.S98B00.N51D46.K51N46.F51Y46.F50S46.V51I46.N51I46.	21	15	23	59	Yes	Yes	Yes
486	8	TFARCLV	LHFLN	TYTHDGYYLS	T99T99.F99F99.A99A99.R99R99.C99C99.L99L99.V99V99.	L99L99.H99H99.F99F99.L99L99.N99N99.	B00	21	15	0	36	Yes	Yes	Yes
487	5	PSPVFMI	CCFFF	LHLDPNDRVL	P80B00.S99S99.P99P99.V99V99.F99F99.M99M99.I99I99.	C99C99.C99C99.F99F99.F99F99.F99F99.	L99L99.H99H99.L99L99.D99D99.P99P99.N99N99.D99D99.R99R99.V99V99.L99L99.	20	15	30	65	Yes	Yes	Yes
489	6	WRNWVLT	TAHSH	EYDEAK	W99W99.R99R99.N99N99.W99W99.V99V99.L99L99.T99T99.	T99T99.A83B00.H99H99.S99S99.H99H99.	E99E99.Y99Y99.D99D99.E99E99.A99A99.K99K99.	21	15	18	54	Yes	Yes	Yes
49	9	CLSNYLN	MSFSL	VYCIDHSVSTDVL	C99C99.L99L99.S99S99.N99N99.Y99Y99.L99L99.N99N99.	M99M99.S99S99.F99F99.S99S99.L99L99.	B00	21	15	0	36	Yes	Yes	Yes
490	10	VVGILAS	SSGG	NSRWIH	V99V99.V99V99.G99G99.I99I99.L99L99.A99A99.S99S99.	S99S99.S99S99.G99G99.G99G99.	N99N99.S99S99.R99R99.W99W99.I99I99.H99H99.	21	12	18	51	Yes	Yes	Yes
491	10	GSYLVYR	CGVLS	FILQTDGMFF	G99G99.S99S99.Y99Y99.L99L99.V99V99.Y99Y99.R99R99.	C99C99.G99G99.V99V99.L99L99.S99S99.	F99F99.I99I99.L99L99.Q99Q99.T99T99.D99D99.G99G99.M99M99.F99F99.F99F99.	21	15	30	66	Yes	Yes	Yes
492	5	FSDPLQI	VGCGS	YQWRLSGRF	F99F99.S99S99.D99D99.P99P99.L99L99.Q99Q99.I99I99.	V99V99.G99G99.C99C99.G99G99.S99S99.	Y99Y99.Q99Q99.W99W99.R99R99.L99L99.S99S99.G99G99.R99R99.F99F99.	21	15	27	63	Yes	Yes	Yes
493	28	LFTRVVF	ANACS	YIFTESGAVI	L99L99.F99F99.T99T99.R99R99.V99V99.V99V99.F99F99.	A99A99.N99N99.A99A99.C99C99.S99S99.	Y67B00.I67B00.F67B00.T67B00.E67B00.S67B00.G78B00.A67B00.V78B00.I67B00.	21	15	20	56	Yes	Yes	Yes
494	19	SIQKVVY	TSGCD	ACFIHFRGVF	S99S99.I99I99.Q99Q99.K99K99.V99V99.V99V99.Y99Y99.	T99T99.S99S99.G99G99.C99C99.D99D99.	A73B00.C73B00.F73B00.I73B00.H73B00.F73B00.R73B00.G73B00.V73B00.F73B00.	21	15	20	56	Yes	Yes	Yes
495	28	VCNRLVF	CGNRC	ISLSLDSCLQ	V99V99.C99C99.N96B00.R99R99.L99L99.V99V99.F99F99.	C99C99.G99G99.N99N99.R99R99.C99C99.	I99I99.S99S99.L99L99.S99S99.L99L99.D99D99.S99S99.C99C99.L99L99.Q99Q99.	21	15	30	66	Yes	Yes	Yes
496	9	AGSRCVY	PRVET	YLLVDGIVV	A99A99.G99G99.S99S99.R99R99.C99C99.V99V99.Y99Y99.	P99P99.R99R99.V99V99.E99E99.T88B00.	Y99Y99.L99L99.L99L99.V99V99.D99D99.G99G99.I99I99.V99V99.V88B00.	21	15	27	63	Yes	Yes	Yes
497	7	EYMRIMI	TWHMH	QLLQPTFHVT	E99E99.Y99Y99.M99M99.R99R99.I99I99.M99M99.I99I99.	T99T99.W99W99.H99H99.M99M99.H99H99.	Q99Q99.L99L99.L99L99.Q99Q99.P99P99.T99T99.F99F99.H99H99.V99V99.T99T99.	21	15	30	66	Yes	Yes	Yes
498	9	DVVNYYT	AHVGF	HIGTVS	D99D99.V99V99.V99V99.N99N99.Y99Y99.Y88B00.T99T99.	A99A99.H99H99.V99V99.G99G99.F99F99.	H99H99.I99I99.G99G99.T99T99.V99V99.S99S99.	21	15	18	54	Yes	Yes	Yes
499	11	NDLRCLI	MIGNT	VDGFW	N99N99.D99D99.L99L99.R99R99.C99C99.L99L99.I99I99.	M99M99.I99I99.G99G99.N99N99.T99T99.	V99V99.D99D99.G99G99.F99F99.W99W99.	21	15	15	51	Yes	Yes	Yes
50	18	NIRRIVY	CDGTT	SHLTNFLLVH	N94B00.I99I99.R99R99.R99R99.I99I99.V99V99.Y99Y99.	C99C99.D99D99.G99G99.T99T99.T99T99.	S99S99.H99H99.L99L99.T99T99.N99N99.F99F99.L99L99.L99L99.V99V99.H99H99.	21	15	30	66	Yes	Yes	Yes
500	7	YFERIYC	IVACS	ATGSTA	Y99Y99.F99F99.E99E99.R99R99.I99I99.Y99Y99.C99C99.	I99I99.V99V99.A99A99.C99C99.S99S99.	A99A99.T99T99.G99G99.S99S99.T99T99.A99A99.	21	15	18	54	Yes	Yes	Yes
501	73	VYVGSAT	AYLGY	QCSVIL	V99V99.Y95B00.V97B00.G99G99.S99S99.A99A99.T98B00.	A99A99.Y99Y99.L99L99.G99G99.Y99Y99.	Q98B00.C98B00.S99S99.V99V99.I99I99.L99L99.	21	15	18	54	Yes	Yes	Yes
502	6	LFSSVVF	CAGGL	VTASMSENLMLCR	L99L99.F99F99.S99S99.S99S99.V99V99.V99V99.F99F99.	C99C99.A99A99.G99G99.G99G99.L99L99.	V99V99.T99T99.A99A99.S99S99.M99M99.S99S99.E99E99.N99N99.L99L99.M99M99.L99L99.C99C99.R99R99.	21	15	39	75	Yes	Yes	Yes
503	13	DEFRRSG	CLMEY	NSGYGY	D99D99.E99E99.F99F99.R99R99.R99R99.S99S99.G99G99.	C99C99.L99L99.M99M99.E99E99.Y99Y99.	N99N99.S99S99.G99G99.Y99Y99.G99G99.Y99Y99.	21	15	18	54	Yes	Yes	Yes
504	13	TRDCGAS	PVFAC	YFSLEC	T99T99.R99R99.D99D99.C99C99.G99G99.A99A99.S99S99.	P99P99.V99V99.F99F99.A99A99.C99C99.	Y99Y99.F99F99.S99S99.L99L99.E99E99.C99C99.	21	15	18	54	Yes	Yes	Yes
505	5	GFVGCID	NRLPA	WPIARQSDLRRF	G99G99.F99F99.V99V99.G99G99.C99C99.I99I99.D99D99.	N99N99.R99R99.L99L99.P99P99.A99A99.	W99W99.P99P99.I99I99.A99A99.R99R99.Q99Q99.S99S99.D99D99.L99L99.R99R99.R99R99.F99F99.	21	15	36	72	Yes	Yes	Yes
506	5	VNTWRSL	PFDDD	SAYTCMGPQVVRL	V99V99.N99N99.T99T99.W99W99.R99R99.S99S99.L99L99.	P99P99.F99F99.D99D99.D99D99.D99D99.	S99S99.A99A99.Y99Y99.T99T99.C99C99.M99M99.G99G99.P99P99.Q99Q99.V99V99.V80B00.R99R99.L99L99.	21	15	38	74	Yes	Yes	Yes
507	6	LRRVDTS	TYEPG	RNSCSAIYGESCV	L99L99.R99R99.R99R99.V99V99.D99D99.T99T99.S99S99.	T99T99.Y99Y99.E99E99.P83B00.G99G99.	R99R99.N99N99.S99S99.C99C99.S99S99.A99A99.I99I99.Y99Y99.G99G99.E99E99.S99S99.C99C99.V99V99.	21	15	39	75	Yes	Yes	Yes
508	9	ICTLTCW	LVQVM	RHLIRDLNGVLVR	I99I99.C99C99.T77B00.L99L99.T99T99.C99C99.W99W99.	L99L99.V99V99.Q99Q99.V99V99.M99M99.	R99R99.H99H99.L99L99.I99I99.R99R99.D99D99.L99L99.N99N99.G99G99.V99V99.L99L99.V99V99.R99R99.	20	15	39	74	Yes	Yes	Yes
509	12	VTGSSND	CYGIS	H	V99V99.T99T99.G99G99.S99S99.S99S99.N99N99.D99D99.	C99C99.Y99Y99.G99G99.I99I99.S99S99.	H99H99.	21	15	3	39	Yes	Yes	Yes
51	9	YSGRMVW	MATDN	CSEWW	Y99Y99.S99S99.G99G99.R99R99.M99M99.V99V99.W99W99.	M99M99.A99A99.T99T99.D99D99.N99N99.	C99C99.S99S99.E99E99.W99W99.W99W99.	21	15	15	51	Yes	Yes	Yes
510	20	LIVSSGL	CVGLF	FTFCSPTSRI	L99L99.I99I99.V99V99.S99S99.S99S99.G99G99.L99L99.	C99C99.V99V99.G99G99.L99L99.F99F99.	F99F99.T99T99.F99F99.C99C99.S99S99.P99P99.T95B00.S99S99.R99R99.I99I99.	21	15	30	66	Yes	Yes	Yes
511	20	SSRSRFN	ASYRY	LTSPLSDSS	B00B00.B00B00.B00B00.B00B00.B00B00.B00B00.B00B00.	A90B00.S95B00.Y95B00.R95B00.Y90B00.	L95B00.T95B00.S99S99.P95B00.L90B00.S90B00.D90B00.S90B00.S90B00.	7	15	27	49	Yes	No	No
512	17	LLGAPYY	KFYRG	TSLDADGTYF	L94B00.L99L99.G99G99.A99A99.P99P99.Y99Y99.Y99Y99.	K99K99.F99F99.Y99Y99.R99R99.G99G99.	T99T99.S99S99.L99L99.D99D99.A99A99.D99D99.G99G99.T99T99.Y99Y99.F99F99.	21	15	30	66	Yes	Yes	Yes
513	9	TYLTMLG	HQSCY	SVFLINLSVV	T99T99.Y99Y99.L99L99.T99T99.M99M99.L99L99.G99G99.	H99H99.Q99Q99.S99S99.C99C99.Y99Y99.	S99S99.V99V99.F99F99.L99L99.I99I99.N99N99.L99L99.S99S99.V99V99.V99V99.	21	15	30	66	Yes	Yes	Yes
514	23	SVFQIHW	HICGS	LLQNHGNMVY	S99S99.V99V99.F99F99.Q99Q99.I99I99.H99H99.W99W99.	H99H99.I99I99.C99C99.G99G99.S99S99.	L95B00.L99L99.Q99Q99.N99N99.H99H99.G99G99.N99N99.M99M99.V99V99.Y99Y99.	21	15	30	66	Yes	Yes	Yes
516	21	TRFWSSL	TNGCC	HIITKSKFGTCVT	T90B00.R95B00.F95B00.W95B00.S95B00.S95B00.L95B00.	T95B00.N95B00.G95B00.C95B00.C95B00.	H99H99.I99I99.I99I99.T99T99.K99K99.S95B00.K99K99.F99F99.G99G99.T99T99.C99C99.V99V99.T99T99.	21	15	39	75	Yes	Yes	Yes
517	5	RVFQV	CGCGV	SHFGIR	R99R99.V99V99.F99F99.Q80B00.V99V99.	C99C99.G99G99.C99C99.G99G99.V99V99.	B00	14	15	0	29	Yes	Yes	Yes
519	10	SHVTNEF	LSALC	IDDFGH	S99S99.H99H99.V99V99.T90B00.N99N99.E99E99.F99F99.	L99L99.S99S99.A99A99.L99L99.C99C99.	I99I99.D99D99.D99D99.F99F99.G99G99.H99H99.	21	15	18	54	Yes	Yes	Yes
52	60	VTRGLLN	ASMLT	NIFSDTESVR	V99V99.T99T99.R99R99.G99G99.L99L99.L99L99.N98B00.	A99A99.S99S99.M99M99.L98B00.T99T99.	N99N99.I99I99.F99F99.S99S99.D99D99.T99T99.E99E99.S99S99.V99V99.R99R99.	21	15	30	66	Yes	Yes	Yes
520	28	GSVTFVH	NHSCR	YGSDMCSLLS	G99G99.S99S99.V99V99.T99T99.F99F99.V99V99.H99H99.	N99N99.H99H99.S99S99.C99C99.R99R99.	Y99Y99.G99G99.S99S99.D99D99.M99M99.C99C99.S99S99.L99L99.L99L99.S99S99.	21	15	30	66	Yes	Yes	Yes
521	6	VYGILSS	VYGGC	YNRWSG	V99V99.Y99Y99.G99G99.I99I99.L99L99.S99S99.S99S99.	V99V99.Y99Y99.G99G99.G99G99.C99C99.	Y99Y99.N99N99.R99R99.W99W99.S83B00.G99G99.	21	15	18	54	Yes	Yes	Yes
522	9	VLYGEVY	QGCYD	AVFHPDLGVH	V99V99.L99L99.Y99Y99.G99G99.E99E99.V99V99.Y99Y99.	Q99Q99.G99G99.C99C99.Y99Y99.D99D99.	A99A99.V99V99.F99F99.H99H99.P99P99.D99D99.L99L99.G99G99.V99V99.H99H99.	21	15	30	66	Yes	Yes	Yes
523	11	KWLVY	YHHAG	AFWTTGDRVE	K99K99.W99W99.L99L99.V99V99.Y99Y99.	Y99Y99.H99H99.H99H99.A99A99.G99G99.	A99A99.F99F99.W99W99.T99T99.T99T99.G99G99.D99D99.R99R99.V99V99.E99E99.	15	15	30	60	Yes	Yes	Yes
524	5	SW	VFFCD	TGGTYH	S99S99.W99W99.	V99V99.F99F99.F99F99.C99C99.D99D99.	T99T99.G99G99.G99G99.T99T99.Y99Y99.H99H99.	6	15	18	39	Yes	Yes	Yes
525	11	GHTCGSR	FRPPH	LVVPYY	G99G99.H90B00.T99T99.C99C99.G99G99.S99S99.R99R99.	F99F99.R99R99.P99P99.P99P99.H99H99.	L99L99.V99V99.V99V99.P99P99.Y99Y99.Y99Y99.	21	15	18	54	Yes	Yes	Yes
526	6	CRVEYSF	CVRGD	FRD	C99C99.R99R99.V99V99.E99E99.Y99Y99.S99S99.F99F99.	C99C99.V99V99.R99R99.G99G99.D99D99.	F99F99.R99R99.D83B00.	21	15	9	45	Yes	Yes	Yes
527	7	LRSSWGR	GGPFT	SGPDTTLFRL	L99L99.R99R99.S99S99.S99S99.W99W99.G99G99.R99R99.	G99G99.G99G99.P99P99.F99F99.T99T99.	S99S99.G99G99.P99P99.D99D99.T99T99.T99T99.L99L99.F99F99.R99R99.L99L99.	21	15	30	66	Yes	Yes	Yes
528	7	PDTRVVY	TWPHD	TFLCSCLGSL	P99P99.D99D99.T99T99.R99R99.V99V99.V99V99.Y99Y99.	T99T99.W99W99.P99P99.H99H99.D99D99.	T99T99.F99F99.L99L99.C99C99.S99S99.C99C99.L99L99.G99G99.S99S99.L99L99.	21	15	30	66	Yes	Yes	Yes
529	29	IVGVCVG	VRTAD	HTRFGW	I86B00.V86B00.G99G99.V86B00.C86B00.V86B00.G86B00.	V86B00.R99R99.T86B00.A86B00.D86B00.	H99H99.T99T99.R99R99.F99F99.G86B00.W99W99.	21	15	18	54	Yes	Yes	Yes
53	12	PLVCWHD	RVAFE	GHNSALGRS	P99P99.L99L99.V99V99.C99C99.W99W99.H99H99.D99D99.	R99R99.V99V99.A99A99.F99F99.E99E99.	G99G99.H99H99.N99N99.S99S99.A99A99.L99L99.G99G99.R99R99.S99S99.	21	15	27	63	Yes	Yes	Yes
530	12	YFERIVF	RDWNI	AQFQNNLCLQ	Y99Y99.F99F99.E66B00.R99R99.I66B00.V99V99.F66B00.	R66B00.D66B00.W66B00.N66B00.I66B00.	B00B00.B00B00.L66B00.B00B00.H66B00.T66B00.L66B00.B00B00.V66B00.B00B00.	18	10	15	43	Yes	Yes	Yes
532	20	LLALTVF	NCGSV	ANLRPNDTVY	L95B00.L95B00.A90B00.L95B00.T95B00.V99V99.F95B00.	N95B00.C95B00.G95B00.S95B00.V95B00.	A99A99.N99N99.L99L99.R99R99.P99P99.N99N99.D99D99.T99T99.V99V99.Y99Y99.	21	15	30	66	Yes	Yes	Yes
533	18	CCHVFG	FGDIG	HAWDTNVSVT	C99C99.C99C99.H99H99.V99V99.F99F99.G99G99.	F99F99.G99G99.D99D99.I99I99.G99G99.	H99H99.A99A99.W99W99.D99D99.T94B00.N99N99.V99V99.S99S99.V99V99.T99T99.	18	15	30	63	Yes	Yes	Yes
534	47	RLVNVVY	AGNSW	CVFDTADVR	R99R99.L99L99.V99V99.N99N99.V99V99.V99V99.Y97B00.	A99A99.G99G99.N99N99.S99S99.W99W99.	C91B00.V87B00.F91B00.D91B00.T93B00.A91B00.D93B00.V95B00.R91B00.	21	15	27	63	Yes	Yes	Yes
535	20	LKRLTI	LVSSS	YAYVSIGVMR	L95B00.K80B00.R99R99.L95B00.T95B00.I95B00.	L95B00.V95B00.S95B00.S95B00.S95B00.	Y99Y99.A99A99.Y99Y99.V99V99.S99S99.I99I99.G99G99.V99V99.M99M99.R99R99.	17	15	30	62	Yes	Yes	Yes
536	11	DYLYVYA	RMSDS	VINIRC	D99D99.Y99Y99.L99L99.Y99Y99.V99V99.Y99Y99.A99A99.	R99R99.M99M99.S99S99.D99D99.S99S99.	V99V99.I99I99.N99N99.I99I99.R99R99.C99C99.	21	15	18	54	Yes	Yes	Yes
537	23	LFKNVVF	NNGLP	ALLAPARCVL	L99L99.F99F99.K99K99.N99N99.V99V99.V99V99.F99F99.	N99N99.N99N99.G99G99.L99L99.P99P99.	A99A99.L73B00.L73B00.A73B00.P73B00.A73B00.R73B00.C73B00.V99V99.L73B00.	21	15	22	58	Yes	Yes	Yes
538	7	VCIVCGN	NYTYS	RSFNEDADFY	V99V99.C99C99.I99I99.V99V99.C99C99.G99G99.N99N99.	N99N99.Y99Y99.T99T99.Y99Y99.S99S99.	R99R99.S99S99.F99F99.N99N99.E99E99.D99D99.A99A99.D99D99.F99F99.Y99Y99.	21	15	30	66	Yes	Yes	Yes
539	11	ICCCYET	ATRPE	NIRGFS	I99I99.C99C99.C99C99.C99C99.Y99Y99.E99E99.T99T99.	A99A99.T99T99.R99R99.P99P99.E99E99.	B00	21	15	0	36	Yes	Yes	Yes
54	115	ALCRRVY	CAGWR	AVFASDGNVV	A99A99.L99L99.C99C99.R99R99.R99R99.V99B00.Y98B00.	C99C99.A99A99.G99G99.W99W99.R99R99.	A99A99.V99V99.F99F99.A99A99.S99B00.D99D99.G99B00.N99N99.V99V99.V99V99.	21	15	30	66	Yes	Yes	Yes
540	36	VQPGVVY	ACDS	WCMSGVAIM	V99V99.Q99Q99.P99P99.G99G99.V99V99.V99V99.Y99Y99.	A99A99.C99C99.D99D99.S99S99.	W99W99.C99C99.M99M99.S99S99.G99G99.V99V99.A99A99.I99I99.M99M99.	21	12	27	60	Yes	Yes	Yes
541	7	ASRTCGF	EFSFH	LRFEPVAVW	A99A99.S99S99.R99R99.T99T99.C99C99.G99G99.F99F99.	E99E99.F99F99.S99S99.F99F99.H99H99.	L99L99.R99R99.F99F99.E99E99.P99P99.V99V99.A99A99.V99V99.W99W99.	21	15	27	63	Yes	Yes	Yes
542	35	VLGIVGG	GGARQ	SSRFGA	V99V99.L99L99.G99G99.I99I99.V99V99.G99G99.G99G99.	G99G99.G99G99.A99A99.R99R99.Q99Q99.	S99S99.S97B00.R99R99.F99F99.G99G99.A99A99.	21	15	18	54	Yes	Yes	Yes
543	13	NLDSIVF	IACGP	MKYHKSGDMV	N99N99.L99L99.D99D99.S99S99.I99I99.V99V99.F99F99.	I99I99.A99A99.C99C99.G99G99.P99P99.	M99M99.K99K99.Y99Y99.H99H99.K99K99.S99S99.G99G99.D99D99.M99M99.V99V99.	21	15	30	66	Yes	Yes	Yes
545	8	NILYVFG	GSHKV	NAILSTNTHD	N87B00.I99I99.L99L99.Y99Y99.V99V99.F99F99.G99G99.	G99G99.S99S99.H99H99.K99K99.V99V99.	N99N99.A99A99.I99I99.L99L99.S99S99.T99T99.N99N99.T99T99.H99H99.D99D99.	21	15	30	66	Yes	Yes	Yes
546	15	RLTFLVW	GDGFG	QCFYLGSVT	R93B00.L99L99.T99T99.F99F99.L99L99.V99V99.W99W99.	G99G99.D99D99.G99G99.F99F99.G99G99.	Q99Q99.C99C99.F99F99.Y99Y99.L99L99.G99G99.S99S99.V99V99.T99T99.	21	15	27	63	Yes	Yes	Yes
547	14	MYIGDVL	GVSGL	CVFVGTCQRR	M92B00.Y99Y99.I99I99.G99G99.D99D99.V99V99.L99L99.	G99G99.V99V99.S99S99.G99G99.L99L99.	C99C99.V99V99.F99F99.V99V99.G99G99.T99T99.C99C99.Q99Q99.R99R99.R99R99.	21	15	30	66	Yes	Yes	Yes
548	5	YQLKFCG	MCGTL	CPRLDW	Y99Y99.Q80B00.L99L99.K99K99.F99F99.C99C99.G99G99.	M99M99.C99C99.G99G99.T99T99.L99L99.	C99C99.P99P99.R99R99.L99L99.D99D99.W99W99.	20	15	18	53	Yes	Yes	Yes
549	14	VFWTERW	PCSSR	GHVITSVLIF	V99V99.F99F99.W99W99.T99T99.E99E99.R99R99.W99W99.	P99P99.C99C99.S99S99.S99S99.R99R99.	G99G99.H99H99.V99V99.I99I99.T99T99.S99S99.V99V99.L99L99.I99I99.F99F99.	21	15	30	66	Yes	Yes	Yes
55	9	SGLRVMG	IGLAL	CILSYRRAEEAE	S88B00.G99G99.L99L99.R99R99.V99V99.M99M99.G99G99.	I99I99.G99G99.L99L99.A99A99.L99L99.	C99C99.I99I99.L99L99.S99S99.Y99Y99.R99R99.R99R99.A99A99.E99E99.E99E99.A99A99.E99E99.	21	15	36	72	Yes	Yes	Yes
550	21	ASLPWVL	RSVMS	IYVCTGQVD	A95B00.S95B00.L99L99.P95B00.W95B00.V95B00.L95B00.	R99R99.S99S99.V99V99.M99M99.S99S99.	I99I99.Y95B00.V99V99.C95B00.T99T99.G99G99.Q99Q99.V99V99.D99D99.	21	15	27	63	Yes	Yes	Yes
551	8	HICGCVF	PARCH	SIYLNENVIL	H87B00.I87B00.C87B00.G87B00.C87B00.V87B00.F87B00.	P99P99.A99A99.R99R99.C99C99.H99H99.	S99S99.I99I99.Y99Y99.L99L99.N99N99.E99E99.N99N99.V99V99.I87B00.L99L99.	21	15	30	66	Yes	Yes	Yes
552	6	STPDGFF	WFVED	YWISCVGYV	S99S99.T99T99.P99P99.D99D99.G99G99.F99F99.F99F99.	W99W99.F99F99.V99V99.E99E99.D99D99.	Y99Y99.W99W99.I99I99.S99S99.C99C99.V99V99.G99G99.Y99Y99.V99V99.	21	15	27	63	Yes	Yes	Yes
553	5	AIRCCVY	SAGLA	VLYSPIGITK	A99A99.I99I99.R99R99.C99C99.C99C99.V99V99.Y99Y99.	S99S99.A99A99.G99G99.L99L99.A99A99.	V99V99.L99L99.Y99Y99.S99S99.P99P99.I99I99.G99G99.I99I99.T99T99.K99K99.	21	15	30	66	Yes	Yes	Yes
554	13	KRRVLVE	SWCGS	FYPIPNLVCA	K99K99.R99R99.R99R99.V92B00.L99L99.V99V99.E99E99.	S99S99.W99W99.C99C99.G99G99.S99S99.	F99F99.Y99Y99.P99P99.I99I99.P99P99.N99N99.L99L99.V99V99.C99C99.A99A99.	21	15	30	66	Yes	Yes	Yes
555	16	VGFHWFA	NPSYD	YVFCHPCMVA	V99V99.G99G99.F99F99.H99H99.W99W99.F99F99.A99A99.	N99N99.P99P99.S99S99.Y99Y99.D99D99.	Y99Y99.V99V99.F99F99.C99C99.H99H99.P99P99.C99C99.M99M99.V99V99.A99A99.	21	15	30	66	Yes	Yes	Yes
556	7	KGCFWHA	VHKEL	DLLTHAVGLCRHE	K99K99.G99G99.C99C99.F99F99.W99W99.H85B00.A99A99.	V99V99.H99H99.K99K99.E99E99.L99L99.	D99D99.L99L99.L99L99.T99T99.H99H99.A99A99.V99V99.G99G99.L99L99.C99C99.R99R99.H99H99.E99E99.	21	15	39	75	Yes	Yes	Yes
557	14	FSSPWLC	FGSLR	LLLTNTDFGRAAR	F99F99.S99S99.S99S99.P99P99.W99W99.L99L99.C99C99.	F99F99.G99G99.S99S99.L99L99.R99R99.	B00	21	15	0	36	Yes	Yes	Yes
559	14	VCVHCFA	LGGLN	IAMNTAWDVC	V99V99.C99C99.V99V99.H99H99.C99C99.F99F99.A99A99.	L99L99.G99G99.G99G99.L92B00.N99N99.	I99I99.A99A99.M99M99.N99N99.T99T99.A99A99.W99W99.D99D99.V99V99.C99C99.	21	15	30	66	Yes	Yes	Yes
56	49	LGSGLLF	GCFNL	SALSSENDVR	L99L99.G99G99.S99S99.G99G99.L99L99.L99L99.F99F99.	G99G99.C99C99.F99F99.N99N99.L99L99.	S99S99.A99A99.L97B00.S99S99.S97B00.E99E99.N99N99.D99D99.V99V99.R99R99.	21	15	30	66	Yes	Yes	Yes
560	8	KSMIW	VTGGR	VTFHNECIVR	K99K99.S99S99.M99M99.I99I99.W99W99.	V99V99.T99T99.G99G99.G99G99.R99R99.	V99V99.T99T99.F99F99.H99H99.N99N99.E99E99.C99C99.I99I99.V99V99.R99R99.	15	15	30	60	Yes	Yes	Yes
561	7	YTNNYVF	AVGQI	ARFGDHHMVH	Y99Y99.T99T99.N99N99.N99N99.Y99Y99.V99V99.F85B00.	A99A99.V99V99.G99G99.Q99Q99.I99I99.	A99A99.R99R99.F99F99.G99G99.D99D99.H99H99.H99H99.M99M99.V99V99.H99H99.	21	15	30	66	Yes	Yes	Yes
562	7	IGGLTLV	WVHCV	SSYKDGGIV	I99I99.G99G99.G99G99.L99L99.T99T99.L99L99.V99V99.	W99W99.V99V99.H99H99.C99C99.V99V99.	S99S99.S99S99.Y99Y99.K99K99.D99D99.G99G99.G99G99.I99I99.V99V99.	21	15	27	63	Yes	Yes	Yes
563	14	SNVPMNS	CNFFF	DCASFVIVGY	S92B00.N92B00.V99V99.P92B00.M99M99.N99N99.S99S99.	C99C99.N99N99.F99F99.F99F99.F99F99.	D99D99.C99C99.A99A99.S99S99.F99F99.V99V99.I99I99.V99V99.G99G99.Y99Y99.	21	15	30	66	Yes	Yes	Yes
564	9	HARGGAC	VWADQ	FHSSQS	H99H99.A99A99.R99R99.G99G99.G99G99.A99A99.C99C99.	V99V99.W99W99.A99A99.D99D99.Q99Q99.	F99F99.H99H99.S99S99.S99S99.Q99Q99.S99S99.	21	15	18	54	Yes	Yes	Yes
565	7	GRNPIVW	RDRVD	VHLKHVGLLQ	G99G99.R99R99.N99N99.P99P99.I99I99.V99V99.W99W99.	R99R99.D99D99.R99R99.V99V99.D99D99.	V99V99.H99H99.L99L99.K99K99.H99H99.V99V99.G99G99.L99L99.L99L99.Q99Q99.	21	15	30	66	Yes	Yes	Yes
566	7	FMRGSLY	CAGRP	VTFSSDGPV	F99F99.M99M99.R99R99.G99G99.S99S99.L99L99.Y99Y99.	C99C99.A99A99.G99G99.R99R99.P99P99.	V99V99.T99T99.F99F99.S99S99.S99S99.D99D99.G99G99.P99P99.V99V99.	21	15	27	63	Yes	Yes	Yes
567	5	RSVVCSV	MRGCN	HCVLETYMT	R99R99.S99S99.V99V99.V99V99.C99C99.S99S99.V99V99.	M99M99.R99R99.G99G99.C99C99.N99N99.	B00	21	15	0	36	Yes	Yes	Yes
568	14	KLGHVVF		VACRLYGHSLNLE	K99K99.L99L99.G99G99.H99H99.V99V99.V99V99.F99F99.		V99V99.A99A99.C99C99.R99R99.L99L99.Y99Y99.G99G99.H99H99.S99S99.L99L99.N99N99.L99L99.E99E99.	21	0	39	60	Yes	Yes	Yes
569	9	IQSMFHY	PRYS	DNTPIMIG	I99I99.Q99Q99.S99S99.M99M99.F99F99.H99H99.Y99Y99.	P99P99.R99R99.Y99Y99.S99S99.	B00	21	12	0	33	Yes	Yes	Yes
57	13	ARRCMLW	PNIDG	VLYVNGLAA	A99A99.R99R99.R99R99.C99C99.M99M99.L99L99.W99W99.	P99P99.N99N99.I99I99.D99D99.G99G99.	V99V99.L99L99.Y99Y99.V99V99.N99N99.G92B00.L99L99.A99A99.A99A99.	21	15	27	63	Yes	Yes	Yes
570	6	VKNFSAR	TDSVI	LYDWT	V99V99.K99K99.N99N99.F99F99.S99S99.A99A99.R99R99.	T99T99.D99D99.S99S99.V99V99.I99I99.	B00	21	15	0	36	Yes	Yes	Yes
571	6	ISVDRHQ	DVAGI	FSFSLMSRS	I99I99.S99S99.V99V99.D99D99.R99R99.H99H99.Q99Q99.	D99D99.V99V99.A99A99.G99G99.I99I99.	F99F99.S99S99.F99F99.S99S99.L99L99.M99M99.S99S99.R99R99.S99S99.	21	15	27	63	Yes	Yes	Yes
572	24	LCVCRSS	NVLSF	YLIETNEGAVVRC	L99L99.C99C99.V95B00.C99C99.R99R99.S99S99.S99S99.	N99N99.V99V99.L99L99.S99S99.F99F99.	Y99Y99.L99L99.I99I99.E99E99.T99T99.N99N99.E99E99.G99G99.A99A99.V99V99.V99V99.R99R99.C99C99.	21	15	39	75	Yes	Yes	Yes
573	7	NYGGVYT	RAPDL	NWWLDEWKSNDVS	N99N99.Y99Y99.G99G99.G99G99.V99V99.Y99Y99.T99T99.	R99R99.A99A99.P99P99.D99D99.L99L99.	N99N99.W99W99.W99W99.L99L99.D99D99.E99E99.W99W99.K99K99.S99S99.N99N99.D99D99.V99V99.S99S99.	21	15	39	75	Yes	Yes	Yes
574	6	LGTVLLR	MHCNH	LLTCTALGSR	L99L99.G99G99.T99T99.V99V99.L83B00.L99L99.R99R99.	M99M99.H99H99.C99C99.N99N99.H99H99.	L99L99.L99L99.T99T99.C99C99.T99T99.A99A99.L99L99.G99G99.S99S99.R99R99.	21	15	30	66	Yes	Yes	Yes
575	22	SARKCVQ	ASGEV	LIANPVVR	S95B00.A95B00.R95B00.K95B00.C95B00.V95B00.Q95B00.	A99A99.S99S99.G99G99.E99E99.V99V99.	L99L99.I99I99.A99A99.N99N99.P99P99.V99V99.V99V99.R95B00.	21	15	24	60	Yes	Yes	Yes
576	16	SRASDTS	YCGIW	GPYIYYHRV	S68B00.R75B00.A75B00.S75B00.D75B00.T75B00.S75B00.	Y75B00.C75B00.G99G99.I99I99.W75B00.	G99G99.P99P99.Y99Y99.I99I99.Y99Y99.Y99Y99.H75B00.R75B00.V75B00.	14	12	24	50	Yes	Yes	Yes
577	6	FW	HPVSV	INFADGRRR	F99F99.W99W99.	H99H99.P99P99.V99V99.S99S99.V99V99.	I99I99.N99N99.F99F99.A99A99.D99D99.G99G99.R99R99.R99R99.R99R99.	6	15	27	48	Yes	Yes	Yes
578	5	AAGARMS	NRATH	DPNPYIWPS	A99A99.A99A99.G99G99.A99A99.R99R99.M99M99.S99S99.	N99N99.R99R99.A99A99.T99T99.H99H99.	D99D99.P99P99.N99N99.P99P99.Y99Y99.I99I99.W99W99.P99P99.S99S99.	21	15	27	63	Yes	Yes	Yes
579	5	SYNRSTF	IDMVS	MICTPTLEVK	S99S99.Y99Y99.N99N99.R99R99.S99S99.T80B00.F99F99.	I99I99.D99D99.M99M99.V99V99.S99S99.	M99M99.I99I99.C99C99.T99T99.P99P99.T99T99.L99L99.E99E99.V99V99.K99K99.	20	15	30	65	Yes	Yes	Yes
58	22	VDIRNMC	GWLCA	RPTHALVSVY	V99V99.D95B00.I99I99.R99R99.N95B00.M99M99.C99C99.	G99G99.W99W99.L99L99.C99C99.A99A99.	R90B00.P95B00.T95B00.H95B00.A95B00.L95B00.V95B00.S99S99.V95B00.Y95B00.	21	15	30	66	Yes	Yes	Yes
580	28	VAGHLSR	PSILF	LPKLT	V99V99.A99A99.G99G99.H99H99.L99L99.S99S99.R99R99.	P99P99.S99S99.I99I99.L99L99.F99F99.	L99L99.P99P99.K99K99.L99L99.T99T99.	21	15	15	51	Yes	Yes	Yes
581	8	GTPGR	SCVAS	RDTAFSLCQNGWT	G99G99.T99T99.P99P99.G99G99.R99R99.	S99S99.C99C99.V99V99.A99A99.S99S99.	R99R99.D99D99.T99T99.A99A99.F99F99.S99S99.L99L99.C99C99.Q99Q99.N99N99.G99G99.W99W99.T99T99.	15	15	39	69	Yes	Yes	Yes
582	24	VPMDVLS	IHSVL	VDTSPVREMMRVK	V99V99.P99P99.M99M99.D99D99.V99V99.L99L99.S99S99.	I99I99.H99H99.S99S99.V99V99.L99L99.	V99V99.D99D99.T99T99.S99S99.P99P99.V99V99.R99R99.E99E99.M99M99.M99M99.R99R99.V99V99.K99K99.	21	15	39	75	Yes	Yes	Yes
583	8	AHGGLVY	RGGVL	AYYELG	A99A99.H99H99.G99G99.G99G99.L99L99.V99V99.Y99Y99.	R99R99.G99G99.G99G99.V99V99.L99L99.	A99A99.Y99Y99.Y99Y99.E99E99.L99L99.G99G99.	21	15	18	54	Yes	Yes	Yes
584	26	RIVQCVF	AGAVT	SRLTHQMYVL	R99R99.I99I99.V99V99.Q99Q99.C99C99.V99V99.F99F99.	A99A99.G99G99.A99A99.V99V99.T99T99.	S99S99.R99R99.L99L99.T99T99.H99H99.Q99Q99.M99M99.Y99Y99.V99V99.L99L99.	21	15	30	66	Yes	Yes	Yes
585	8	GTRGCIC	HSCTD	LFLDSSGLVF	G99G99.T99T99.R99R99.G99G99.C99C99.I99I99.C99C99.	H99H99.S99S99.C99C99.T99T99.D99D99.	L87B00.F99F99.L99L99.D87B00.S99S99.S87B00.G99G99.L99L99.V99V99.F99F99.	21	15	30	66	Yes	Yes	Yes
586	16	CCRSVVW	CGGFA	ACFTANRGVS	C56S37.C99C99.R93B00.S99S99.V99V99.V99V99.W99W99.	C99C99.G99G99.G99G99.F99F99.A99A99.	A99A99.C99C99.F99F99.T99T99.A99A99.N99N99.R99R99.G99G99.V99V99.S99S99.	20	15	30	65	Yes	Yes	Yes
587	8	GSLWQWM	SVSCF	VVGRCTNMHW	G99G99.S99S99.L99L99.W99W99.Q99Q99.W99W99.M99M99.	S99S99.V99V99.S99S99.C99C99.F99F99.	V99V99.V99V99.G99G99.R99R99.C99C99.T99T99.N99N99.M99M99.H99H99.W99W99.	21	15	30	66	Yes	Yes	Yes
588	16	GITNNVT	RSVEW	QTSCET	G99G99.I99I99.T81B00.N99N99.N99N99.V99V99.T99T99.	R99R99.S99S99.V99V99.E99E99.W99W99.	Q99Q99.T99T99.S99S99.C99C99.E99E99.T99T99.	21	15	18	54	Yes	Yes	Yes
589	5	TSFRVYG	LDSHG	NPGCFP	T99T99.S99S99.F99F99.R99R99.V99V99.Y99Y99.G99G99.	L99L99.D99D99.S99S99.H99H99.G99G99.	N99N99.P99P99.G99G99.C99C99.F99F99.P99P99.	21	15	18	54	Yes	Yes	Yes
59	32	GGLFDMF	PKQHN	LRPPSC	G99G99.G99G99.L99L99.F99F99.D99D99.M93B00.F99F99.	P96B00.K99K99.Q99Q99.H99H99.N99N99.	B00	21	15	0	36	Yes	Yes	Yes
590	8	GQGDAFC	HAVSR	HYLNVSCSL	G99G99.Q99Q99.G99G99.D99D99.A99A99.F99F99.C99C99.	H99H99.A87B00.V99V99.S99S99.R99R99.	H99H99.Y99Y99.L99L99.N99N99.V99V99.S99S99.C99C99.S99S99.L99L99.	21	15	27	63	Yes	Yes	Yes
591	5	QLYGSHV	NEWVC	FPFEPASDTWEVF	Q99Q99.L99L99.Y99Y99.G99G99.S99S99.H99H99.V99V99.	N99N99.E99E99.W99W99.V99V99.C99C99.	F99F99.P99P99.F99F99.E99E99.P99P99.A99A99.S99S99.D99D99.T99T99.W99W99.E99E99.V99V99.F99F99.	21	15	39	75	Yes	Yes	Yes
592	33	ITHSCVY	HDVAS	VSLTHGGIV	I96B00.T99T99.H99H99.S99S99.C99C99.V99V99.Y99Y99.	H99H99.D99D99.V99V99.A99A99.S99S99.	V72B00.S72B00.L72B00.T72B00.H72B00.G72B00.G72B00.I72B00.V72B00.	21	15	18	54	Yes	Yes	Yes
593	11	VVGVVLG	LSHES	YSRFLH	V99V99.V99V99.G99G99.V99V99.V99V99.L99L99.G99G99.	L99L99.S99S99.H99H99.E99E99.S99S99.	Y99Y99.S99S99.R99R99.F99F99.L99L99.H99H99.	21	15	18	54	Yes	Yes	Yes
594	18	IPYAQRS	MLLKS	VDDYC	I99I99.P99P99.Y99Y99.A99A99.Q99Q99.R99R99.S94B00.	M99M99.L99L99.L99L99.K99K99.S99S99.	V99V99.D99D99.D99D99.Y99Y99.C99C99.	21	15	15	51	Yes	Yes	Yes
596	7	VSGIIRI	KRSYT	RSLFDH	V85B00.S99S99.G85B00.I85B00.I85B00.R85B00.I85B00.	K99K99.R99R99.S99S99.Y99Y99.T99T99.	R99R99.S99S99.L99L99.F99F99.D85B00.H99H99.	21	15	18	54	Yes	Yes	Yes
597	9	SGYRVVY	TDAKA	VLFPSC	S99S99.G99G99.Y99Y99.R99R99.V99V99.V99V99.Y99Y99.	T99T99.D99D99.A99A99.K99K99.A99A99.	B00	21	15	0	36	Yes	Yes	Yes
598	11	TRTVNVC	GWDEI	HVLIPLVGLGVRA	T99T99.R99R99.T99T99.V99V99.N99N99.V99V99.C99C99.	G99G99.W99W99.D99D99.E99E99.I99I99.	H99H99.V99V99.L99L99.I99I99.P99P99.L99L99.V99V99.G99G99.L99L99.G99G99.V99V99.R99R99.A99A99.	21	15	39	75	Yes	Yes	Yes
599	8	SLVNVVW	NVPDL	ATFTTFVVT	S99S99.L99L99.V99V99.N99N99.V99V99.V99V99.W99W99.	N99N99.V99V99.P99P99.D99D99.L99L99.	A99A99.T99T99.F99F99.T99T99.T99T99.F99F99.V99V99.V99V99.T99T99.	21	15	27	63	Yes	Yes	Yes
60	64	LVLSYFT	AQDRG	LYNLFE	L99L99.V99V99.L99L99.S99S99.Y99Y99.F99F99.T99T99.	A99A99.Q99Q99.D99D99.R99R99.G99G99.	L96B00.Y98B00.N98B00.L98B00.F98B00.E98B00.	21	15	18	54	Yes	Yes	Yes
600	6	RGSYTVV	MHNDY	LTAYKDRCT	R99R99.G99G99.S99S99.Y99Y99.T99T99.V99V99.V99V99.	M99M99.H99H99.N99N99.D99D99.Y99Y99.	L99L99.T99T99.A99A99.Y99Y99.K99K99.D99D99.R99R99.C99C99.T99T99.	21	15	27	63	Yes	Yes	Yes
601	9	LSGGVAI	VQEYC	TNFLSRNAS	L99L99.S99S99.G99G99.G99G99.V99V99.A99A99.I88B00.	V99V99.Q99Q99.E99E99.Y99Y99.C99C99.	T99T99.N99N99.F99F99.L99L99.S99S99.R99R99.N99N99.A99A99.S99S99.	21	15	27	63	Yes	Yes	Yes
602	6	CRAVVCG	FMNSC	NIYSDAVCHGVWS	C99C99.R99R99.A99A99.V99V99.V99V99.C99C99.G99G99.	F99F99.M99M99.N99N99.S99S99.C99C99.	N99N99.I99I99.Y99Y99.S99S99.D99D99.A99A99.V99V99.C99C99.H99H99.G99G99.V99V99.W99W99.S99S99.	21	15	39	75	Yes	Yes	Yes
603	7	VSFCERF	VHSFR	FDLTTPWLPA	V99V99.S99S99.F99F99.C99C99.E99E99.R99R99.F99F99.	V99V99.H99H99.S99S99.F99F99.R99R99.	B00	21	15	0	36	Yes	Yes	Yes
604	32	LFLRNVY	HSSGD	VYLLQACIVK	L99L99.F99F99.L99L99.R99R99.N99N99.V99V99.Y99Y99.	H99H99.S99S99.S99S99.G99G99.D99D99.	V99V99.Y99Y99.L99L99.L99L99.Q99Q99.A99A99.C99C99.I99I99.V99V99.K99K99.	21	15	30	66	Yes	Yes	Yes
605	19	CTNIYC	VFRRA	QTECHPLLQ	C99C99.T99T99.N99N99.I99I99.Y99Y99.C99C99.	V99V99.F99F99.R99R99.R94B00.A99A99.	Q99Q99.T94B00.E99E99.C99C99.H99H99.P99P99.L99L99.L99L99.Q99Q99.	18	15	27	60	Yes	Yes	Yes
606	5	YHAFG	VSTLL	HLWCPHSNSS	Y99Y99.H80B00.A99A99.F99F99.G99G99.	V99V99.S99S99.T99T99.L99L99.L99L99.	H99H99.L99L99.W99W99.C99C99.P99P99.H99H99.S99S99.N99N99.S99S99.S99S99.	14	15	30	59	Yes	Yes	Yes
607	6	RVWCCYT	SGSWR	LAAFEYGAL	R99R99.V99V99.W99W99.C99C99.C99C99.Y99Y99.T99T99.	S99S99.G99G99.S99S99.W99W99.R99R99.	L99L99.A99A99.A99A99.F99F99.E99E99.Y99Y99.G99G99.A99A99.L99L99.	21	15	27	63	Yes	Yes	Yes
608	25	FLIRDMI	GRCSV	ITQHPDASFLLAD	F99F99.L99L99.I99I99.R99R99.D99D99.M99M99.I99I99.	G99G99.R99R99.C99C99.S99S99.V99V99.	I99I99.T99T99.Q99Q99.H99H99.P99P99.D96B00.A99A99.S99S99.F99F99.L99L99.L99L99.A99A99.D99D99.	21	15	39	75	Yes	Yes	Yes
609	17	LHSCWIR	RRPVL	LRVITHYGVW	L99L99.H99H99.S99S99.C99C99.W99W99.I99I99.R99R99.	R99R99.R99R99.P99P99.V99V99.L99L99.	L94B00.R94B00.V94B00.I94B00.T94B00.H94B00.Y94B00.G94B00.V94B00.W94B00.	21	15	30	66	Yes	Yes	Yes
610	12	CIMSLVW	ESHDC	LISTSSDASY	C99C99.I99I99.M99M99.S99S99.L99L99.V99V99.W99W99.	E99E99.S99S99.H99H99.D99D99.C99C99.	L99L99.I91B00.S99S99.T99T99.S99S99.S99S99.D99D99.A99A99.S99S99.Y99Y99.	21	15	30	66	Yes	Yes	Yes
611	5	LGVQSPA	PQSNR	PELHQWDWWYGRT	L99L99.G99G99.V99V99.Q99Q99.S99S99.P99P99.A99A99.	P99P99.Q99Q99.S99S99.N99N99.R99R99.	P99P99.E99E99.L99L99.H99H99.Q99Q99.W99W99.D99D99.W99W99.W99W99.Y99Y99.G99G99.R99R99.T99T99.	21	15	39	75	Yes	Yes	Yes
612	5	ILVSCGW	CYGEG	YMARIRAGCITVL	I80B00.L99L99.V99V99.S99S99.C99C99.G99G99.W99W99.	C99C99.Y99Y99.G99G99.E99E99.G99G99.	Y99Y99.M99M99.A99A99.R99R99.I99I99.R99R99.A80B00.G99G99.C99C99.I99I99.T99T99.V80B00.L99L99.	20	15	37	72	Yes	Yes	Yes
613	25	VRPVPYQ	YCRCV	LACITTSQSW	V99V99.R99R99.P99P99.V99V99.P99P99.Y99Y99.Q99Q99.	Y99Y99.C99C99.R99R99.C99C99.V99V99.	L99L99.A99A99.C96B00.I99I99.T99T99.T99T99.S99S99.Q99Q99.S99S99.W99W99.	21	15	30	66	Yes	Yes	Yes
614	37	SCIRWLS	EYVKF	LENPHIASKY	S99S99.C99C99.I99I99.R99R99.W99W99.L99L99.S99S99.	E99E99.Y99Y99.V99V99.K99K99.F99F99.	L97B00.E97B00.N97B00.P97B00.H97B00.I97B00.A97B00.S97B00.K97B00.Y97B00.	21	15	30	66	Yes	Yes	Yes
615	7	TTYNRVH	GAYNG	HHYFHGTVF	T99T99.T99T99.Y99Y99.N99N99.R99R99.V99V99.H99H99.	G99G99.A99A99.Y99Y99.N99N99.G99G99.	H99H99.H99H99.Y99Y99.F99F99.H99H99.G99G99.T99T99.V99V99.F99F99.	21	15	27	63	Yes	Yes	Yes
616	10	QAAVCFA	VQYGT	NADPTLLGI	Q99Q99.A99A99.A99A99.V99V99.C99C99.F99F99.A99A99.	V99V99.Q99Q99.Y99Y99.G99G99.T90B00.	N99N99.A99A99.D99D99.P99P99.T99T99.L99L99.L99L99.G99G99.I99I99.	21	15	27	63	Yes	Yes	Yes
617	14	AFVGCWT	NYPAI	HIMCCHCMPARCF	A92B00.F99F99.V99V99.G99G99.C99C99.W99W99.T99T99.	N99N99.Y99Y99.P99P99.A92B00.I99I99.	H99H99.I99I99.M99M99.C92B00.C99C99.H99H99.C99C99.M99M99.P99P99.A92B00.R99R99.C99C99.F99F99.	21	15	39	75	Yes	Yes	Yes
618	26	LVGFLGH	CNNAV	PYYDCLLGVL	L99L99.V96B00.G99G99.F99F99.L99L99.G99G99.H99H99.	C99C99.N99N99.N99N99.A99A99.V99V99.	P99P99.Y99Y99.Y99Y99.D99D99.C99C99.L99L99.L99L99.G99G99.V99V99.L99L99.	21	15	30	66	Yes	Yes	Yes
619	36	LSIEGCQ	SSRWS	VTISIICHILHVH	L97B00.S99S99.I99I99.E99E99.G99G99.C99C99.Q99Q99.	S99S99.S99S99.R99R99.W99W99.S99S99.	V99V99.T99T99.I99I99.S99S99.I99I99.I99I99.C99C99.H99H99.I99I99.L99L99.H99H99.V99V99.H99H99.	21	15	39	75	Yes	Yes	Yes
62	99	VLGVTIS	LSFDV	RTRFGH	V99V99.L99L99.G98B00.V98B00.T97B00.I98B00.S98B00.	L98B00.S99S99.F99F99.D99D99.V99V99.	R99R99.T99T99.R99R99.F99F99.G99G99.H98B00.	21	15	18	54	Yes	Yes	Yes
620	5	DVSWYCQ	PFGGL	LSSTRVAVLW	D99D99.V99V99.S99S99.W99W99.Y99Y99.C99C99.Q99Q99.	P99P99.F99F99.G99G99.G99G99.L99L99.	L99L99.S99S99.S99S99.T99T99.R99R99.V99V99.A99A99.V99V99.L99L99.W99W99.	21	15	30	66	Yes	Yes	Yes
622	6	CLEHSYQ	GEFFR	FHHRDA	C99C99.L99L99.E99E99.H99H99.S99S99.Y99Y99.Q99Q99.	G99G99.E99E99.F99F99.F99F99.R99R99.	F66B00.H66B00.H66B00.R66B00.D66B00.A66B00.	21	15	12	48	Yes	Yes	Yes
623	7	FYCGYVS	YSHAC	AYSHCGPSEG	F99F99.Y99Y99.C99C99.G85B00.Y99Y99.V99V99.S99S99.	Y99Y99.S99S99.H99H99.A99A99.C99C99.	B00	21	15	0	36	Yes	Yes	Yes
624	14	FDLSWVQ	ALSAH	ILASGAGVS	F99F99.D99D99.L99L99.S99S99.W99W99.V99V99.Q99Q99.	A99A99.L99L99.S99S99.A99A99.H99H99.	I99I99.L99L99.A99A99.S99S99.G99G99.A99A99.G99G99.V99V99.S99S99.	21	15	27	63	Yes	Yes	Yes
625	6	YCYTLLA	WSSSF	HFFASRSSIPTVQ	Y99Y99.C99C99.Y99Y99.T99T99.L99L99.L99L99.A99A99.	W99W99.S99S99.S99S99.S99S99.F99F99.	H99H99.F99F99.F99F99.A99A99.S99S99.R99R99.S99S99.S83B00.I99I99.P99P99.T99T99.V99V99.Q99Q99.	21	15	39	75	Yes	Yes	Yes
626	12	VVALIMS	MLTGH	PTRYMH	V99V99.V99V99.A99A99.L99L99.I99I99.M99M99.S99S99.	M99M99.L99L99.T99T99.G99G99.H99H99.	P99P99.T99T99.R99R99.Y99Y99.M99M99.H99H99.	21	15	18	54	Yes	Yes	Yes
627	10	VNTEFVC	LSVML	ETAYAVNGP	V99V99.N99N99.T99T99.E99E99.F99F99.V99V99.C99C99.	L99L99.S99S99.V99V99.M99M99.L99L99.	E99E99.T99T99.A99A99.Y99Y99.A99A99.V90B00.N99N99.G99G99.P99P99.	21	15	27	63	Yes	Yes	Yes
628	5	QI	NAPSH	HFFDASGFH	Q99Q99.I99I99.	N99N99.A99A99.P99P99.S99S99.H99H99.	H99H99.F99F99.F99F99.D99D99.A99A99.S99S99.G99G99.F99F99.H99H99.	6	15	27	48	Yes	Yes	Yes
629	28	VVGIVHE	GNCPR	TTVFSH	V99V99.V99V99.G99G99.I99I99.V99V99.H96B00.E99E99.	G99G99.N99N99.C99C99.P99P99.R99R99.	T99T99.T99T99.V99V99.F99F99.S99S99.H99H99.	21	15	18	54	Yes	Yes	Yes
63	27	RIGCLVF	AGNLI	VAYVTALSIC	R99R99.I99I99.G99G99.C99C99.L99L99.V99V99.F99F99.	A99A99.G99G99.N99N99.L99L99.I99I99.	V77B00.A77B00.Y77B00.V77B00.T77B00.A77B00.L77B00.S77B00.I77B00.C77B00.	21	15	20	56	Yes	Yes	Yes
630	38	KVFLTVW	NDGHT	VSFQPRHPVV	K97B00.V99V99.F99F99.L99L99.T99T99.V99V99.W99W99.	N99N99.D99D99.G99G99.H99H99.T99T99.	V99V99.S99S99.F99F99.Q99Q99.P99P99.R99R99.H99H99.P99P99.V99V99.V99V99.	21	15	30	66	Yes	Yes	Yes
631	10	FHRVTG	RHNVD	HVFDSL	F99F99.H99H99.R99R99.V99V99.T99T99.G99G99.	R99R99.H99H99.N99N99.V99V99.D99D99.	H99H99.V99V99.F99F99.D90B00.S99S99.L99L99.	18	15	18	51	Yes	Yes	Yes
632	12	SMKVVLL	PNRGF	ITYYEDLVA	S99S99.M99M99.K99K99.V99V99.V99V99.L99L99.L99L99.	P99P99.N99N99.R99R99.G99G99.F99F99.	I99I99.T99T99.Y99Y99.Y99Y99.E99E99.D91B00.L99L99.V99V99.A99A99.	21	15	27	63	Yes	Yes	Yes
633	7	EYMGLLG	GFFKL	HMYNGFDSII	E99E99.Y99Y99.M99M99.G99G99.L99L99.L99L99.G99G99.	G99G99.F99F99.F99F99.K99K99.L99L99.	H99H99.M99M99.Y99Y99.N99N99.G99G99.F99F99.D99D99.S99S99.I99I99.I99I99.	21	15	30	66	Yes	Yes	Yes
634	28	MASGDIT	MDANV	DLIRVSFGRLVLY	M92B00.A96B00.S99S99.G99G99.D99D99.I99I99.T99T99.	M99M99.D96B00.A99A99.N99N99.V99V99.	D99D99.L99L99.I99I99.R99R99.V99V99.S99S99.F99F99.G99G99.R99R99.L96B00.V99V99.L99L99.Y99Y99.	21	15	39	75	Yes	Yes	Yes
635	12	GPGYVVW	RAEGV	VIYTGVEVM	G99G99.P99P99.G99G99.Y99Y99.V99V99.V99V99.W99W99.	R99R99.A99A99.E99E99.G99G99.V99V99.	V99V99.I99I99.Y99Y99.T99T99.G99G99.V99V99.E99E99.V99V99.M99M99.	21	15	27	63	Yes	Yes	Yes
636	13	HVARVVF	ACQSL	IANGLTTRML	H99H99.V99V99.A99A99.R99R99.V99V99.V99V99.F99F99.	A99A99.C99C99.Q99Q99.S99S99.L99L99.	I99I99.A99A99.N99N99.G99G99.L99L99.T99T99.T99T99.R99R99.M99M99.L99L99.	21	15	30	66	Yes	Yes	Yes
637	6	FQ	RHNLV	GHIFVH	F99F99.Q99Q99.	R99R99.H99H99.N99N99.L99L99.V99V99.	G83B00.H99H99.I99I99.F83B00.V99V99.H99H99.	6	15	18	39	Yes	Yes	Yes
638	6	PVARYWS	DVSHA	HNWGCLGRQ	P99P99.V99V99.A99A99.R99R99.Y99Y99.W99W99.S99S99.	D99D99.V99V99.S99S99.H83B00.A99A99.	H99H99.N99N99.W99W99.G99G99.C99C99.L99L99.G99G99.R99R99.Q99Q99.	21	15	27	63	Yes	Yes	Yes
639	6	LWVVYAK	SNLRL	MGATVY	L99L99.W99W99.V99V99.V99V99.Y99Y99.A99A99.K99K99.	S99S99.N99N99.L99L99.R99R99.L99L99.	M99M99.G99G99.A99A99.T99T99.V99V99.Y99Y99.	21	15	18	54	Yes	Yes	Yes
64	46	SCWQWHR	RSFSD	FCVGYH	S99S99.C99C99.W99W99.Q99Q99.W99W99.H97B00.R99R99.	R99R99.S99S99.F99F99.S99S99.D99D99.	F99F99.C99C99.V99V99.G99G99.Y99Y99.H99H99.	21	15	18	54	Yes	Yes	Yes
640	7	SGCYPPF	TVSYI	TTFGEAGRK	S85B00.G99G99.C85B00.Y99Y99.P85B00.P85B00.F85B00.	T85B00.V85B00.S85B00.Y85B00.I85B00.	T71B00.T99T99.F71B00.G71B00.E71B00.A71B00.G71B00.R71B00.K71B00.	21	15	19	55	Yes	Yes	Yes
641	29	ERYRSVY	GGSVF	ASFFMGAVS	E99E99.R99R99.Y99Y99.R99R99.S99S99.V99V99.Y99Y99.	G99G99.G99G99.S99S99.V99V99.F99F99.	A99A99.S99S99.F96B00.F99F99.M99M99.G99G99.A99A99.V99V99.S99S99.	21	15	27	63	Yes	Yes	Yes
642	6	FVFCQFL	EDGHG	H	F99F99.V99V99.F99F99.C99C99.Q99Q99.F99F99.L99L99.	E99E99.D99D99.G99G99.H99H99.G99G99.	H99H99.	21	15	3	39	Yes	Yes	Yes
643	5	RICRCVW	QGPWG	SVLTQFGLVL	R99R99.I99I99.C99C99.R99R99.C99C99.V99V99.W99W99.	Q99Q99.G99G99.P99P99.W99W99.G99G99.	B00	21	15	0	36	Yes	Yes	Yes
644	12	SCVSVRF	HGQDV	LIYDKSSLGL	S99S99.C99C99.V99V99.S99S99.V99V99.R99R99.F99F99.	H99H99.G99G99.Q99Q99.D99D99.V99V99.	L99L99.I99I99.Y99Y99.D99D99.K99K99.S99S99.S99S99.L99L99.G99G99.L99L99.	21	15	30	66	Yes	Yes	Yes
645	5	SFVHLLL	NAAKT	YTYSIFGVV	S99S99.F99F99.V99V99.H99H99.L99L99.L99L99.L99L99.	N99N99.A99A99.A99A99.K99K99.T99T99.	Y99Y99.T99T99.Y99Y99.S99S99.I99I99.F99F99.G99G99.V99V99.V99V99.	21	15	27	63	Yes	Yes	Yes
646	8	SVTVRA	LYSRG	HYSIPTEHCL	S87B00.V99V99.T99T99.V99V99.R99R99.A99A99.	L99L99.Y99Y99.S99S99.R99R99.G99G99.	H99H99.Y99Y99.S99S99.I99I99.P99P99.T99T99.E99E99.H99H99.C99C99.L99L99.	18	15	30	63	Yes	Yes	Yes
647	18	SFLTVLS	GILCE	TVGSYHLDCLCVC	S99S99.F99F99.L99L99.T99T99.V99V99.L99L99.S99S99.	G99G99.I99I99.L99L99.C99C99.E99E99.	T99T99.V99V99.G99G99.S99S99.Y99Y99.H99H99.L99L99.D99D99.C99C99.L99L99.C99C99.V99V99.C99C99.	21	15	39	75	Yes	Yes	Yes
648	9	VTFSLFR	VSNCA	TGSPIPFIYFAHG	V99V99.T99T99.F99F99.S99S99.L99L99.F99F99.R99R99.	V99V99.S99S99.N99N99.C99C99.A88B00.	T99T99.G99G99.S99S99.P99P99.I99I99.P99P99.F99F99.I99I99.Y99Y99.F99F99.A99A99.H99H99.G99G99.	21	15	39	75	Yes	Yes	Yes
649	8	PYLGRLA	GYACA	IALSLSGFIL	P99P99.Y99Y99.L99L99.G99G99.R87B00.L99L99.A99A99.	G99G99.Y99Y99.A99A99.C99C99.A99A99.	I99I99.A99A99.L99L99.S99S99.L99L99.S99S99.G99G99.F99F99.I99I99.L99L99.	21	15	30	66	Yes	Yes	Yes
65	83	LRSVVF	TIALD	VIYNGCYTM	L99L99.R97B00.S97B00.V98B00.V98B00.F98B00.	T98B00.I98B00.A98B00.L97B00.D98B00.	V93B00.I90B00.Y90B00.N90B00.G90B00.C90B00.Y90B00.T95B00.M90B00.	18	15	27	60	Yes	Yes	Yes
650	6	RLCGLVW	TSARD	IGSPYGH	R99R99.L99L99.C99C99.G99G99.L99L99.V99V99.W99W99.	T99T99.S99S99.A99A99.R99R99.D99D99.	I99I99.G99G99.S83B00.P99P99.Y99Y99.G99G99.H99H99.	21	15	21	57	Yes	Yes	Yes
651	6	ELGRSVY	SCGTA	ATSNYSSSIV	E99E99.L99L99.G99G99.R99R99.S99S99.V99V99.Y99Y99.	S99S99.C99C99.G99G99.T99T99.A99A99.	A99A99.T99T99.S99S99.N99N99.Y99Y99.S99S99.S99S99.S99S99.I99I99.V99V99.	21	15	30	66	Yes	Yes	Yes
652	8	GRGCCVY	YDNVQ	ARYTAVAVV	G99G99.R99R99.G99G99.C99C99.C99C99.V99V99.Y99Y99.	Y99Y99.D99D99.N99N99.V99V99.Q99Q99.	A99A99.R99R99.Y99Y99.T99T99.A99A99.V99V99.A99A99.V99V99.V99V99.	21	15	27	63	Yes	Yes	Yes
653	15	GIHSPLQ	EISCW	LCWSNSGRR	G99G99.I99I99.H99H99.S99S99.P99P99.L99L99.Q99Q99.	E99E99.I99I99.S99S99.C99C99.W99W99.	L99L99.C99C99.W99W99.S99S99.N99N99.S99S99.G99G99.R99R99.R99R99.	21	15	27	63	Yes	Yes	Yes
655	11	R	PHNLG	IEPAVEFFKF	B00	P99P99.H99H99.N99N99.L99L99.G99G99.	I99I99.E99E99.P99P99.A99A99.V99V99.E99E99.F99F99.F99F99.K99K99.F99F99.	0	15	30	45	Yes	Yes	Yes
656	12	WPCFTRY	AHSMD	PHCTSTNGFVIVS	W99W99.P99P99.C99C99.F99F99.T99T99.R99R99.Y99Y99.	A99A99.H99H99.S99S99.M99M99.D99D99.	P99P99.H99H99.C99C99.T99T99.S99S99.T99T99.N99N99.G99G99.F99F99.V99V99.I99I99.V99V99.S99S99.	21	15	39	75	Yes	Yes	Yes
657	28	LFRRIVF	AGSVA	TTLLRTGSCS	L99L99.F99F99.R99R99.R99R99.I99I99.V99V99.F99F99.	A99A99.G99G99.S99S99.V99V99.A99A99.	T99T99.T99T99.L99L99.L99L99.R99R99.T99T99.G99G99.S99S99.C99C99.S99S99.	21	15	30	66	Yes	Yes	Yes
658	6	KRTDFQL	VGIEI	LTFVTRDTRL	K99K99.R99R99.T99T99.D99D99.F99F99.Q99Q99.L99L99.	V99V99.G99G99.I99I99.E99E99.I99I99.	L99L99.T99T99.F99F99.V99V99.T99T99.R99R99.D99D99.T99T99.R99R99.L99L99.	21	15	30	66	Yes	Yes	Yes
659	14	CSVLRGT	VCAFW	QHTCEL	C99C99.S99S99.V99V99.L99L99.R99R99.G99G99.T99T99.	V99V99.C99C99.A92B00.F99F99.W99W99.	Q99Q99.H99H99.T99T99.C99C99.E99E99.L99L99.	21	15	18	54	Yes	Yes	Yes
66	6	HRCMA	RGSRD	WIHRDTLYCE	H99H99.R99R99.C99C99.M99M99.A99A99.	R99R99.G99G99.S99S99.R99R99.D99D99.	W99W99.I99I99.H99H99.R99R99.D99D99.T99T99.L99L99.Y99Y99.C99C99.E99E99.	15	15	30	60	Yes	Yes	Yes
660	6	SLVRLVF	HRDPT	ANINQNHGVF	S99S99.L99L99.V99V99.R99R99.L99L99.V99V99.F99F99.	H99H99.R99R99.D99D99.P99P99.T99T99.	A99A99.N99N99.I99I99.N99N99.Q99Q99.N99N99.H99H99.G99G99.V99V99.F99F99.	21	15	30	66	Yes	Yes	Yes
661	20	MIGVVY	PDSIQ	FTFAPR	M99M99.I99I99.G99G99.V99V99.V99V99.Y99Y99.	P99P99.D99D99.S99S99.I99I99.Q99Q99.	F95B00.T95B00.F95B00.A95B00.P90B00.R95B00.	18	15	18	51	Yes	Yes	Yes
662	8	PRCYCVW	PGGGE	PCWSHRLGVF	P99P99.R99R99.C99C99.Y99Y99.C99C99.V99V99.W99W99.	P99P99.G99G99.G99G99.G99G99.E99E99.	P99P99.C99C99.W99W99.S99S99.H99H99.R99R99.L99L99.G99G99.V99V99.F99F99.	21	15	30	66	Yes	Yes	Yes
663	7	NACVVFR	LSSRW	YAVHAILSDSDVT	N99N99.A99A99.C99C99.V99V99.V99V99.F99F99.R99R99.	L99L99.S99S99.S99S99.R99R99.W99W99.	Y99Y99.A99A99.V99V99.H99H99.A99A99.I99I99.L99L99.S99S99.D99D99.S99S99.D99D99.V99V99.T99T99.	21	15	39	75	Yes	Yes	Yes
664	5	GRATIRV	MWGDR	VTHTDPWGEL	G99G99.R99R99.A99A99.T99T99.I99I99.R99R99.V99V99.	M99M99.W99W99.G99G99.D99D99.R99R99.	V99V99.T99T99.H99H99.T99T99.D99D99.P99P99.W99W99.G99G99.E99E99.L99L99.	21	15	30	66	Yes	Yes	Yes
665	5	SLGGKIY	VSSVL	ITYDTISANR	S99S99.L99L99.G99G99.G99G99.K99K99.I99I99.Y99Y99.	V99V99.S99S99.S99S99.V99V99.L99L99.	I99I99.T99T99.Y99Y99.D99D99.T99T99.I99I99.S99S99.A99A99.N99N99.R99R99.	21	15	30	66	Yes	Yes	Yes
666	7	VRISIWV	TWRER	LYGPFA	V99V99.R99R99.I99I99.S99S99.I99I99.W99W99.V99V99.	T99T99.W99W99.R99R99.E99E99.R99R99.	L99L99.Y99Y99.G99G99.P99P99.F99F99.A99A99.	21	15	18	54	Yes	Yes	Yes
667	6	CRANEVV	GYVRC	QTSNVD	C99C99.R99R99.A99A99.N99N99.E99E99.V99V99.V99V99.	G99G99.Y99Y99.V99V99.R99R99.C99C99.	Q99Q99.T99T99.S99S99.N99N99.V99V99.D99D99.	21	15	18	54	Yes	Yes	Yes
668	8	HW	AHSSC	VHVSVHSGLVCIC	B00	A99A99.H99H99.S99S99.S99S99.C99C99.	V99V99.H99H99.V99V99.S99S99.V99V99.H99H99.S99S99.G99G99.L99L99.V99V99.C99C99.I99I99.C99C99.	0	15	39	54	Yes	Yes	Yes
669	8	LSAVCF	HDYTA	IVFNPIGGVL	L99L99.S99S99.A99A99.V99V99.C99C99.F99F99.	H99H99.D99D99.Y99Y99.T99T99.A99A99.	I99I99.V99V99.F99F99.N99N99.P99P99.I99I99.G99G99.G99G99.V99V99.L99L99.	18	15	30	63	Yes	Yes	Yes
67	393	DYCMDCF	PYSFK	NPLDPNWTNS	D99D99.Y99B00.C99C99.M99M99.D99D99.C99B00.F99F99.	P99B00.Y99B00.S99B00.F99B00.K99B00.	B00B00.P35B00.L47B00.I40B00.B00B00.B00B00.B00B00.T51B00.B00B00.S39B00.	21	15	11	47	Yes	Yes	Yes
670	16	SVIYICE	RVGPV	AIKSRYVTVP	S99S99.V99V99.I93B00.Y99Y99.I99I99.C99C99.E99E99.	R99R99.V99V99.G99G99.P99P99.V99V99.	A99A99.I99I99.K99K99.S99S99.R99R99.Y99Y99.V99V99.T99T99.V99V99.P99P99.	21	15	30	66	Yes	Yes	Yes
671	10	GLRAIMC	SYESR	LVLARDCRLV	G99G99.L99L99.R99R99.A99A99.I99I99.M90B00.C99C99.	S99S99.Y99Y99.E99E99.S99S99.R99R99.	L99L99.V99V99.L99L99.A99A99.R99R99.D99D99.C99C99.R99R99.L99L99.V99V99.	21	15	30	66	Yes	Yes	Yes
672	9	AYTNLCC	FYLGV	ERYPYS	A99A99.Y99Y99.T99T99.N99N99.L99L99.C99C99.C99C99.	F99F99.Y99Y99.L99L99.G99G99.V99V99.	E99E99.R99R99.Y99Y99.P99P99.Y99Y99.S99S99.	21	15	18	54	Yes	Yes	Yes
673	7	RVIGLWA	GLERR	YLYSALWGSI	R99R99.V99V99.I99I99.G99G99.L99L99.W99W99.A99A99.	G99G99.L99L99.E99E99.R99R99.R85B00.	Y99Y99.L99L99.Y99Y99.S99S99.A99A99.L99L99.W99W99.G99G99.S99S99.I99I99.	21	15	30	66	Yes	Yes	Yes
674	8	FSVVRCS	LHAFG	RIVFDEYHIA	F99F99.S99S99.V99V99.V99V99.R99R99.C99C99.S99S99.	L99L99.H99H99.A99A99.F99F99.G99G99.	R99R99.I99I99.V99V99.F99F99.D99D99.E99E99.Y99Y99.H99H99.I99I99.A99A99.	21	15	30	66	Yes	Yes	Yes
675	14	RGFDWFQ	RPVRV	LSILPTSRVG	R99R99.G99G99.F99F99.D99D99.W99W99.F99F99.Q99Q99.	R99R99.P99P99.V99V99.R99R99.V99V99.	L99L99.S99S99.I99I99.L99L99.P99P99.T99T99.S99S99.R99R99.V99V99.G99G99.	21	15	30	66	Yes	Yes	Yes
676	9	ILVCYTV	GNVRC	MHIYGE	I99I99.L99L99.V99V99.C99C99.Y99Y99.T99T99.V99V99.	G99G99.N99N99.V99V99.R99R99.C99C99.	B00	21	15	0	36	Yes	Yes	Yes
677	10	CRMCAFT	HCALR	FPAATESQFY	C99C99.R90B00.M99M99.C99C99.A99A99.F90B00.T99T99.	H90B00.C99C99.A99A99.L99L99.R99R99.	F99F99.P99P99.A99A99.A99A99.T99T99.E99E99.S99S99.Q99Q99.F99F99.Y99Y99.	21	15	30	66	Yes	Yes	Yes
678	5	SNVLPQT	GSFID	DHNFTFAP	S99S99.N99N99.V99V99.L99L99.P99P99.Q99Q99.T99T99.	G99G99.S99S99.F99F99.I99I99.D99D99.	D80B00.H99H99.N80B00.F80B00.T80B00.F80B00.A80B00.P80B00.	21	15	17	53	Yes	Yes	Yes
679	9	FASNRRF	GVHRI	RGDPLHPVWY	F99F99.A99A99.S99S99.N99N99.R99R99.R99R99.F99F99.	G99G99.V99V99.H99H99.R99R99.I99I99.	R99R99.G99G99.D99D99.P99P99.L99L99.H99H99.P99P99.V99V99.W99W99.Y99Y99.	21	15	30	66	Yes	Yes	Yes
680	8	LSVLTQR	SHLGP	ATVLVPSYHCAGC	L99L99.S99S99.V99V99.L99L99.T99T99.Q87B00.R99R99.	S99S99.H99H99.L99L99.G99G99.P99P99.	A99A99.T99T99.V99V99.L99L99.V99V99.P99P99.S99S99.Y99Y99.H99H99.C99C99.A99A99.G99G99.C99C99.	21	15	39	75	Yes	Yes	Yes
681	9	PVRCFVW	CVSAF	LHHTNDDNYR	P99P99.V99V99.R99R99.C99C99.F99F99.V99V99.W99W99.	C99C99.V99V99.S99S99.A99A99.F99F99.	L99L99.H99H99.H99H99.T99T99.N99N99.D99D99.D99D99.N99N99.Y99Y99.R99R99.	21	15	30	66	Yes	Yes	Yes
682	15	MNIVWSW	LTSLQ	IDIWGC	M99M99.N99N99.I99I99.V99V99.W99W99.S99S99.W99W99.	L99L99.T99T99.S99S99.L99L99.Q99Q99.	I99I99.D99D99.I99I99.W99W99.G99G99.C99C99.	21	15	18	54	Yes	Yes	Yes
683	8	ARSITL	PGDRF	FSWFHIDALL	A99A99.R99R99.S99S99.I99I99.T99T99.L99L99.	P99P99.G99G99.D99D99.R99R99.F99F99.	F99F99.S99S99.W99W99.F99F99.H99H99.I99I99.D99D99.A99A99.L99L99.L99L99.	18	15	30	63	Yes	Yes	Yes
684	7	TCLHCLG	SSFSF	WMEADGECF	T71B00.C99C99.L99L99.H99H99.C99C99.L99L99.G99G99.	S85B00.S99S99.F99F99.S99S99.F99F99.	W99W99.M99M99.E99E99.A99A99.D99D99.G99G99.E99E99.C99C99.F99F99.	20	15	27	62	Yes	Yes	Yes
685	33	NGGHVFA	PDTMC	TQWLVEEVM	N90B00.G99G99.G99G99.H99H99.V99V99.F99F99.A99A99.	P99P99.D99D99.T99T99.M99M99.C99C99.	T99T99.Q99Q99.W99W99.L99L99.V99V99.E99E99.E99E99.V99V99.M99M99.	21	15	27	63	Yes	Yes	Yes
686	21	SFVDRIF	PYDAG	FRPDHSGSCV	S95B00.F99F99.V99V99.D99D99.R99R99.I99I99.F99F99.	P99P99.Y99Y99.D99D99.A99A99.G99G99.	F99F99.R99R99.P99P99.D99D99.H99H99.S99S99.G99G99.S99S99.C99C99.V99V99.	21	15	30	66	Yes	Yes	Yes
687	26	VTAHCFA	LDSRC	EVWRYVSVA	V99V99.T99T99.A99A99.H99H99.C99C99.F99F99.A99A99.	L99L99.D99D99.S99S99.R99R99.C99C99.	E57B00.V57B00.W57B00.R57B00.Y53B00.V57B00.S57B00.V88B00.A57B00.	21	15	19	55	Yes	Yes	Yes
688	5	FWGTLMF	LSPIL	ICDYGV	F99F99.W99W99.G99G99.T99T99.L99L99.M99M99.F99F99.	L99L99.S99S99.P99P99.I99I99.L99L99.	I99I99.C99C99.D99D99.Y99Y99.G99G99.V99V99.	21	15	18	54	Yes	Yes	Yes
69	17	YKLSYLA	GSMLH	SYAMHQCIEY	Y99Y99.K99K99.L99L99.S99S99.Y99Y99.L99L99.A99A99.	G99G99.S99S99.M99M99.L99L99.H99H99.	S94B00.Y99Y99.A99A99.M99M99.H99H99.Q99Q99.C99C99.I99I99.E99E99.Y99Y99.	21	15	30	66	Yes	Yes	Yes
690	11	WR	MSCVC	LRIGENCEVH	W99W99.R99R99.	M99M99.S99S99.C99C99.V99V99.C90B00.	L99L99.R99R99.I99I99.G99G99.E99E99.N99N99.C99C99.E99E99.V99V99.H99H99.	6	15	30	51	Yes	Yes	Yes
691	5	SYVL	WTTSR	VSLTLR	S99S99.Y99Y99.V99V99.L99L99.	W99W99.T99T99.T99T99.S99S99.R99R99.	V99V99.S99S99.L99L99.T99T99.L99L99.R99R99.	12	15	18	45	Yes	Yes	Yes
692	6	PHCSDRL	HRYVQ	LLWSNDSFPR	P99P99.H99H99.C99C99.S99S99.D99D99.R99R99.L99L99.	H99H99.R99R99.Y99Y99.V99V99.Q99Q99.	L99L99.L99L99.W99W99.S99S99.N99N99.D99D99.S99S99.F99F99.P99P99.R99R99.	21	15	30	66	Yes	Yes	Yes
693	5	SESAIWF	SHTFE	RAFYYN	S99S99.E99E99.S99S99.A99A99.I99I99.W99W99.F99F99.	S99S99.H99H99.T99T99.F99F99.E99E99.	R99R99.A99A99.F99F99.Y99Y99.Y99Y99.N99N99.	21	15	18	54	Yes	Yes	Yes
694	6	YVSYVIY	NGEDP	HRYSANGSYP	Y99Y99.V99V99.S99S99.Y99Y99.V99V99.I83B00.Y99Y99.	N99N99.G99G99.E99E99.D99D99.P99P99.	H66B00.R66B00.Y66B00.S66B00.A66B00.N66B00.G66B00.S66B00.Y66B00.P66B00.	21	15	20	56	Yes	Yes	Yes
695	11	FHVGSNV	GYVGD	LATRPNCPSN	F99F99.H99H99.V99V99.G99G99.S99S99.N90B00.V99V99.	G99G99.Y99Y99.V99V99.G99G99.D99D99.	L90B00.A90B00.T90B00.R90B00.P90B00.N90B00.C90B00.P90B00.S90B00.N90B00.	21	15	30	66	Yes	Yes	Yes
696	7	LDCFYYL	IGWGR	LHGERKPTPP	L99L99.D99D99.C99C99.F99F99.Y99Y99.Y99Y99.L99L99.	I99I99.G99G99.W99W99.G99G99.R99R99.	B00	21	15	0	36	Yes	Yes	Yes
697	10	VPIDYVM	TIANV	HNPGVLGHWW	V99V99.P90B00.I99I99.D99D99.Y99Y99.V99V99.M99M99.	T99T99.I99I99.A99A99.N99N99.V99V99.	H99H99.N99N99.P99P99.G99G99.V99V99.L99L99.G99G99.H99H99.W99W99.W99W99.	21	15	30	66	Yes	Yes	Yes
698	5	LDSGVCR	NALHD	VCPTMGW	L99L99.D99D99.S99S99.G99G99.V99V99.C99C99.R99R99.	N99N99.A99A99.L99L99.H99H99.D99D99.	V99V99.C99C99.P99P99.T99T99.M99M99.G99G99.W99W99.	21	15	21	57	Yes	Yes	Yes
699	15	CDDDFRV	YGCPS	VTPHM	C93B00.D99D99.D99D99.D99D99.F99F99.R99R99.V99V99.	Y99Y99.G99G99.C99C99.P99P99.S99S99.	V93B00.T93B00.P93B00.H93B00.M93B00.	21	15	15	51	Yes	Yes	Yes
7	172	KTGRSVI	RGDDT	VYFVNDCIV	K98B00.T98B00.G99B00.R99B00.S98B00.V98B00.I97B00.	R99B00.G99B00.D99B00.D98B00.T99B00.	V83B00.Y83B00.F83B00.V83B00.N83B00.D83B00.C83B00.I83B00.V83B00.	21	15	27	63	Yes	Yes	Yes
70	37	TVIPYS	CMFLH	PVPIPEESIT	T97B00.V97B00.I94B00.P97B00.Y97B00.S94B00.	C99C99.M99M99.F99F99.L99L99.H99H99.	P99P99.V86B00.P86B00.I86B00.P86B00.E86B00.E86B00.S86B00.I99I99.T86B00.	18	15	30	63	Yes	Yes	Yes
700	16	SGARRVF	SGALS	VNLDSDMCCR	S99S99.G99G99.A99A99.R99R99.R99R99.V99V99.F99F99.	S99S99.G99G99.A93B00.L99L99.S99S99.	V99V99.N99N99.L99L99.D99D99.S99S99.D99D99.M99M99.C99C99.C99C99.R99R99.	21	15	30	66	Yes	Yes	Yes
701	7	KMHRVIW	CVPAG	GYLWCTYVL	K99K99.M99M99.H99H99.R99R99.V99V99.I99I99.W99W99.	C99C99.V99V99.P99P99.A99A99.G99G99.	G99G99.Y99Y99.L99L99.W99W99.C99C99.T99T99.Y99Y99.V99V99.L99L99.	21	15	27	63	Yes	Yes	Yes
702	7	ACYSGYV	AFTNN	FPSATTAWGY	A99A99.C85B00.Y99Y99.S99S99.G99G99.Y99Y99.V99V99.	A99A99.F99F99.T99T99.N99N99.N99N99.	F99F99.P99P99.S99S99.A99A99.T99T99.T99T99.A99A99.W99W99.G99G99.Y99Y99.	21	15	30	66	Yes	Yes	Yes
703	14	LSCGIGS	KMFAV	SLCNRLEMYI	L85B00.S92B00.C99C99.G99G99.I99I99.G99G99.S99S99.	K99K99.M99M99.F99F99.A99A99.V99V99.	S99S99.L99L99.C99C99.N99N99.R99R99.L99L99.E99E99.M99M99.Y99Y99.I99I99.	21	15	30	66	Yes	Yes	Yes
704	17	DRRYNVW	ISASI	AYFVNGAVI	D99D99.R94B00.R99R99.Y99Y99.N99N99.V99V99.W99W99.	I99I99.S99S99.A99A99.S99S99.I99I99.	A99A99.Y99Y99.F99F99.V99V99.N99N99.G99G99.A99A99.V99V99.I99I99.	21	15	27	63	Yes	Yes	Yes
706	9	MVKRWVY	RSVAS	GLLDDHACFGHGR	M99M99.V99V99.K99K99.R99R99.W99W99.V99V99.Y99Y99.	R99R99.S99S99.V99V99.A99A99.S99S99.	G99G99.L99L99.L99L99.D99D99.D99D99.H99H99.A99A99.C99C99.F99F99.G99G99.H99H99.G99G99.R99R99.	21	15	39	75	Yes	Yes	Yes
707	9	GVSSIVV	RHAQH	QALTANFFVS	G99G99.V99V99.S99S99.S99S99.I99I99.V99V99.V99V99.	R99R99.H99H99.A99A99.Q99Q99.H99H99.	Q99Q99.A99A99.L99L99.T99T99.A99A99.N99N99.F99F99.F99F99.V99V99.S99S99.	21	15	30	66	Yes	Yes	Yes
708	5	NVVGQVF	QAGDP	VKWAHQVCQ	N99N99.V99V99.V99V99.G99G99.Q99Q99.V99V99.F99F99.	Q99Q99.A99A99.G99G99.D99D99.P99P99.	V99V99.K99K99.W99W99.A99A99.H99H99.Q99Q99.V99V99.C99C99.Q99Q99.	21	15	27	63	Yes	Yes	Yes
709	6	HLYMILI	SRLEH	DIVLPSGQVG	H99H99.L99L99.Y99Y99.M99M99.I99I99.L99L99.I99I99.	S99S99.R99R99.L99L99.E99E99.H99H99.	D99D99.I99I99.V99V99.L99L99.P99P99.S99S99.G99G99.Q99Q99.V99V99.G99G99.	21	15	30	66	Yes	Yes	Yes
71	108	LCLSVLA	GSAAA	WLLTYSHDVM	L99L99.C99B00.L99L99.S99S99.V99V99.L99L99.A99A99.	G99G99.S99S99.A99A99.A99A99.A99A99.	W99W99.L99L99.L99L99.T99T99.Y99B00.S99S99.H99H99.D99D99.V99V99.M99M99.	21	15	30	66	Yes	Yes	Yes
710	11	STSYYTY	HCFNS	ISGDFGY	S90B00.T99T99.S99S99.Y99Y99.Y99Y99.T99T99.Y99Y99.	H99H99.C99C99.F99F99.N99N99.S99S99.	I99I99.S99S99.G99G99.D99D99.F99F99.G99G99.Y99Y99.	21	15	21	57	Yes	Yes	Yes
711	8	FGVYYLG	RMC	HCFSFTRNNLPVE	F99F99.G99G99.V99V99.Y99Y99.Y99Y99.L99L99.G99G99.	R99R99.M99M99.C99C99.	H99H99.C99C99.F99F99.S99S99.F87B00.T99T99.R99R99.N99N99.N99N99.L99L99.P99P99.V99V99.E99E99.	21	9	39	69	Yes	Yes	Yes
712	23	LVRGSVF	YCDHD	VHRDHDTSLV	L95B00.V99V99.R99R99.G99G99.S99S99.V99V99.F99F99.	Y99Y99.C99C99.D99D99.H99H99.D99D99.	V99V99.H99H99.R99R99.D99D99.H99H99.D95B00.T99T99.S99S99.L99L99.V99V99.	21	15	30	66	Yes	Yes	Yes
713	5	LLSEFIV	STTHL	LSVWCC	L80B00.L99L99.S99S99.E99E99.F99F99.I99I99.V99V99.	S99S99.T99T99.T99T99.H99H99.L99L99.	L99L99.S99S99.V99V99.W99W99.C99C99.C99C99.	20	15	18	53	Yes	Yes	Yes
714	11	RCHRRVY	SPGSG	ATMADDHLVS	R99R99.C99C99.H99H99.R99R99.R99R99.V90B00.Y99Y99.	S99S99.P99P99.G99G99.S99S99.G99G99.	A99A99.T99T99.M99M99.A99A99.D99D99.D99D99.H99H99.L99L99.V99V99.S99S99.	21	15	30	66	Yes	Yes	Yes
715	9	YSFAADQ	VHCDA	LAPRFGFVAW	Y99Y99.S99S99.F99F99.A99A99.A99A99.D99D99.Q99Q99.	V99V99.H99H99.C99C99.D99D99.A99A99.	L99L99.A88B00.P88B00.R88B00.F88B00.G88B00.F88B00.V88B00.A88B00.W88B00.	21	15	30	66	Yes	Yes	Yes
716	6	YLAVLAW	SVNG	CGEY	Y99Y99.L99L99.A99A99.V99V99.L99L99.A99A99.W99W99.	S99S99.V99V99.N99N99.G99G99.	C99C99.G99G99.E99E99.Y99Y99.	21	12	12	45	Yes	Yes	Yes
717	17	HSYLPLS	EFGEC	VCYNYNGGDDPCR	H99H99.S99S99.Y99Y99.L99L99.P99P99.L99L99.S99S99.	E99E99.F99F99.G99G99.E99E99.C99C99.	V99V99.C99C99.Y99Y99.N99N99.Y99Y99.N99N99.G99G99.G99G99.D99D99.D99D99.P99P99.C99C99.R99R99.	21	15	39	75	Yes	Yes	Yes
718	9	GSGYVGY	VDGVP	VLIHRINGSFAML	G99G99.S99S99.G99G99.Y99Y99.V99V99.G99G99.Y99Y99.	V99V99.D99D99.G99G99.V99V99.P99P99.	V99V99.L88B00.I99I99.H99H99.R99R99.I99I99.N99N99.G99G99.S99S99.F99F99.A99A99.M99M99.L99L99.	21	15	39	75	Yes	Yes	Yes
719	10	VSHHVFG	LGCSL	HYYCDMDVS	V99V99.S99S99.H99H99.H99H99.V99V99.F99F99.G99G99.	L99L99.G99G99.C99C99.S99S99.L99L99.	H99H99.Y99Y99.Y99Y99.C99C99.D99D99.M99M99.D99D99.V99V99.S99S99.	21	15	27	63	Yes	Yes	Yes
72	7	VYMAYCR	GIVGW	YIDAYSPTES	V99V99.Y99Y99.M99M99.A99A99.Y99Y99.C99C99.R99R99.	G99G99.I99I99.V99V99.G99G99.W99W99.	Y99Y99.I99I99.D99D99.A99A99.Y99Y99.S99S99.P99P99.T99T99.E99E99.S99S99.	21	15	30	66	Yes	Yes	Yes
720	5	TTRNIWY	CNLLV	RFGISA	T99T99.T99T99.R99R99.N99N99.I99I99.W99W99.Y99Y99.	C99C99.N99N99.L99L99.L99L99.V99V99.	R99R99.F60A40.G60C40.I99I99.S60M40.A60C40.	21	15	14	50	Yes	Yes	Yes
721	5	DIYHNLY	IDSAH	AYWSPLRQST	D99D99.I99I99.Y99Y99.H99H99.N99N99.L99L99.Y80B00.	I99I99.D99D99.S99S99.A99A99.H99H99.	A99A99.Y99Y99.W99W99.S99S99.P99P99.L99L99.R99R99.Q99Q99.S99S99.T99T99.	20	15	30	65	Yes	Yes	Yes
722	9	NIWYHGQ	LTHMG	MRFFEN	N99N99.I99I99.W99W99.Y99Y99.H99H99.G99G99.Q99Q99.	L99L99.T99T99.H99H99.M99M99.G99G99.	M99M99.R99R99.F99F99.F99F99.E99E99.N99N99.	21	15	18	54	Yes	Yes	Yes
723	6	YIERLWV	PPLPR	LSTCVHGYRP	Y99Y99.I99I99.E99E99.R99R99.L99L99.W99W99.V99V99.	P99P99.P99P99.L99L99.P99P99.R99R99.	L99L99.S99S99.T99T99.C99C99.V99V99.H99H99.G99G99.Y99Y99.R99R99.P99P99.	21	15	30	66	Yes	Yes	Yes
724	7	AHHQSVI	DEDRA	YNFVARAGLTSIC	A85B00.H99H99.H99H99.Q99Q99.S99S99.V99V99.I85B00.	D99D99.E99E99.D99D99.R85B00.A99A99.	Y99Y99.N99N99.F85B00.V99V99.A99A99.R99R99.A99A99.G99G99.L99L99.T99T99.S99S99.I99I99.C99C99.	21	15	39	75	Yes	Yes	Yes
725	12	SLRAKVY	NDFRD	VTFNLN	S99S99.L99L99.R99R99.A99A99.K91B00.V99V99.Y99Y99.	N99N99.D99D99.F99F99.R99R99.D99D99.	B00	21	15	0	36	Yes	Yes	Yes
726	9	CVRSSVY	VGMRC	AYYRSSIMVE	C99C99.V99V99.R99R99.S99S99.S99S99.V99V99.Y99Y99.	V99V99.G99G99.M99M99.R99R99.C99C99.	A99A99.Y99Y99.Y99Y99.R99R99.S99S99.S99S99.I99I99.M99M99.V99V99.E99E99.	21	15	30	66	Yes	Yes	Yes
727	11	GQIPALV	RNFLF	ICEHY	G99G99.Q99Q99.I99I99.P99P99.A99A99.L99L99.V99V99.	R99R99.N99N99.F99F99.L99L99.F99F99.	I99I99.C99C99.E99E99.H99H99.Y99Y99.	21	15	15	51	Yes	Yes	Yes
728	9	GRVIA	CHPSQ	HYIVSNYLMVYVC	G99G99.R99R99.V99V99.I99I99.A99A99.	C99C99.H99H99.P99P99.S99S99.Q99Q99.	H99H99.Y99Y99.I99I99.V99V99.S99S99.N99N99.Y99Y99.L99L99.M99M99.V99V99.Y99Y99.V99V99.C99C99.	15	15	39	69	Yes	Yes	Yes
729	7	ERCSWSS	RCYRI	TIPSPAFGGD	E99E99.R99R99.C99C99.S99S99.W99W99.S99S99.S99S99.	R99R99.C99C99.Y99Y99.R99R99.I99I99.	T99T99.I99I99.P99P99.S99S99.P99P99.A99A99.F99F99.G99G99.G99G99.D99D99.	21	15	30	66	Yes	Yes	Yes
73	13	SIPFGGQ	SDYHV	LNSTCLGVRW	S99S99.I99I99.P99P99.F99F99.G99G99.G99G99.Q99Q99.	S99S99.D99D99.Y99Y99.H99H99.V99V99.	L99L99.N99N99.S99S99.T99T99.C99C99.L99L99.G99G99.V99V99.R99R99.W99W99.	21	15	30	66	Yes	Yes	Yes
730	5	VVQIVRS	VLDSP	STRFRH	V99V99.V99V99.Q99Q99.I99I99.V99V99.R99R99.S99S99.	V99V99.L99L99.D99D99.S99S99.P99P99.	S99S99.T99T99.R99R99.F99F99.R99R99.H99H99.	21	15	18	54	Yes	Yes	Yes
731	12	CWVGACM	CSGDW	SLINLRLEVV	C99C99.W99W99.V99V99.G99G99.A99A99.C99C99.M99M99.	C99C99.S99S99.G99G99.D99D99.W99W99.	S99S99.L99L99.I99I99.N99N99.L99L99.R99R99.L99L99.E99E99.V99V99.V99V99.	21	15	30	66	Yes	Yes	Yes
732	8	TGVGSVF	RGGPG	AYMDIHTCVN	T87B00.G99G99.V99V99.G99G99.S99S99.V99V99.F99F99.	R99R99.G99G99.G99G99.P99P99.G99G99.	A99A99.Y99Y99.M99M99.D99D99.I99I99.H99H99.T99T99.C99C99.V99V99.N99N99.	21	15	30	66	Yes	Yes	Yes
733	9	SLRGLLV	SSGVT	YMFTPRSDVS	S99S99.L99L99.R99R99.G99G99.L99L99.L99L99.V99V99.	S99S99.S99S99.G99G99.V99V99.T99T99.	Y99Y99.M99M99.F99F99.T99T99.P99P99.R99R99.S99S99.D99D99.V99V99.S99S99.	21	15	30	66	Yes	Yes	Yes
734	15	AWR	LSAIC	YDFLTW	A99A99.W99W99.R99R99.	L99L99.S99S99.A99A99.I99I99.C99C99.	Y99Y99.D99D99.F99F99.L99L99.T99T99.W99W99.	9	15	18	42	Yes	Yes	Yes
735	11	GFCYADR	SSGLC	QYYLGPNYFF	G99G99.F99F99.C99C99.Y99Y99.A99A99.D99D99.R99R99.	S99S99.S99S99.G99G99.L99L99.C99C99.	Q99Q99.Y99Y99.Y99Y99.L99L99.G99G99.P99P99.N99N99.Y99Y99.F99F99.F99F99.	21	15	30	66	Yes	Yes	Yes
736	7	LRVRVMA	SYLCE	TVLDLAFAGSYTF	L99L99.R99R99.V99V99.R99R99.V99V99.M99M99.A99A99.	S99S99.Y99Y99.L99L99.C99C99.E99E99.	T99T99.V99V99.L99L99.D99D99.L99L99.A99A99.F99F99.A99A99.G99G99.S99S99.Y99Y99.T99T99.F99F99.	21	15	39	75	Yes	Yes	Yes
737	14	GLRRMGG	WWDLF	VTWSVLGVL	G99G99.L99L99.R99R99.R99R99.M99M99.G99G99.G99G99.	W99W99.W99W99.D99D99.L99L99.F99F99.	V99V99.T99T99.W99W99.S99S99.V99V99.L99L99.G99G99.V99V99.L99L99.	21	15	27	63	Yes	Yes	Yes
738	9	TSSWEW	NRGFR	LASGTNGVFF	T99T99.S99S99.S99S99.W99W99.E99E99.W99W99.	N99N99.R99R99.G99G99.F99F99.R99R99.	L99L99.A99A99.S99S99.G99G99.T99T99.N99N99.G99G99.V99V99.F99F99.F99F99.	18	15	30	63	Yes	Yes	Yes
739	11	PAYYFSR	YFSTL	LSITPDTCYW	P99P99.A99A99.Y99Y99.Y99Y99.F99F99.S99S99.R99R99.	Y99Y99.F99F99.S99S99.T99T99.L99L99.	L99L99.S99S99.I99I99.T99T99.P99P99.D99D99.T99T99.C99C99.Y99Y99.W99W99.	21	15	30	66	Yes	Yes	Yes
74	35	YRVYYAL	GHSDA	LHLLGR	Y99Y99.R99R99.V99V99.Y99Y99.Y99Y99.A99A99.L99L99.	G97B00.H99H99.S99S99.D99D99.A99A99.	L97B00.H97B00.L97B00.L97B00.G97B00.R94B00.	21	15	18	54	Yes	Yes	Yes
740	11	HQDCVVH	RDDTA	HYLHRSQCVM	H99H99.Q99Q99.D99D99.C99C99.V99V99.V99V99.H99H99.	R99R99.D99D99.D99D99.T99T99.A99A99.	H99H99.Y99Y99.L99L99.H99H99.R99R99.S99S99.Q99Q99.C99C99.V99V99.M99M99.	21	15	30	66	Yes	Yes	Yes
741	8	RLTRTIG	SCLAD	TDLPAEFLCA	R99R99.L99L99.T87B00.R99R99.T99T99.I99I99.G99G99.	S99S99.C99C99.L99L99.A99A99.D99D99.	T99T99.D99D99.L99L99.P99P99.A99A99.E99E99.F99F99.L99L99.C99C99.A99A99.	21	15	30	66	Yes	Yes	Yes
742	5	RVKYEVY	PACPP	ASLYGSKIC	R99R99.V99V99.K99K99.Y99Y99.E99E99.V99V99.Y99Y99.	P99P99.A99A99.C99C99.P99P99.P99P99.	A99A99.S99S99.L99L99.Y99Y99.G99G99.S99S99.K99K99.I99I99.C99C99.	21	15	27	63	Yes	Yes	Yes
743	13	CIVGYPC	YYILA	FASQWV	C99C99.I99I99.V99V99.G99G99.Y99Y99.P99P99.C99C99.	Y99Y99.Y99Y99.I99I99.L99L99.A99A99.	F99F99.A99A99.S99S99.Q99Q99.W99W99.V99V99.	21	15	18	54	Yes	Yes	Yes
744	6	DGTRCVF	RVGLT	AYFDNHSRVD	D99D99.G99G99.T83B00.R99R99.C99C99.V99V99.F99F99.	R99R99.V99V99.G99G99.L99L99.T99T99.	A99A99.Y99Y99.F99F99.D99D99.N99N99.H99H99.S99S99.R99R99.V99V99.D99D99.	21	15	30	66	Yes	Yes	Yes
745	5	ALSSQVF	PGIGI	LTLLSLSVLR	A99A99.L99L99.S99S99.S99S99.Q99Q99.V99V99.F99F99.	P99P99.G99G99.I99I99.G99G99.I99I99.	L99L99.T99T99.L99L99.L99L99.S99S99.L99L99.S99S99.V99V99.L99L99.R99R99.	21	15	30	66	Yes	Yes	Yes
746	15	LMGRLIF	TRGME	VVFLNHFSNV	L99L99.M99M99.G99G99.R99R99.L99L99.I99I99.F99F99.	T99T99.R99R99.G99G99.M99M99.E99E99.	V93B00.V93B00.F93B00.L93B00.N93B00.H93B00.F93B00.S99S99.N93B00.V93B00.	21	15	30	66	Yes	Yes	Yes
747	16	LYHGLVF	NGDLC	CLLSGEYVA	L99L99.Y99Y99.H99H99.G99G99.L99L99.V99V99.F99F99.	N99N99.G99G99.D99D99.L99L99.C99C99.	C99C99.L99L99.L99L99.S99S99.G99G99.E99E99.Y99Y99.V99V99.A99A99.	21	15	27	63	Yes	Yes	Yes
748	18	FACVY	NGGVL	TYLESDHFSR	F99F99.A99A99.C99C99.V99V99.Y99Y99.	N99N99.G99G99.G99G99.V99V99.L99L99.	T88B00.Y99Y99.L88B00.E88B00.S88B00.D88B00.H88B00.F88B00.S88B00.R83B00.	15	15	30	60	Yes	Yes	Yes
749	9	AFVWSAV	SQLTL	FELPDHFSFS	A99A99.F99F99.V99V99.W99W99.S99S99.A99A99.V99V99.	S99S99.Q99Q99.L99L99.T99T99.L99L99.	F99F99.E99E99.L99L99.P99P99.D99D99.H99H99.F99F99.S99S99.F99F99.S99S99.	21	15	30	66	Yes	Yes	Yes
75	198	VCGIVSR	FMNFI	FTRFTH	V99V99.C99C99.G99G99.I99I99.V99V99.S99S99.R98B00.	F99F99.M99B00.N99N99.F99B00.I99I99.	F99B00.T99B00.R99B00.F99B00.T99T99.H99B00.	21	15	18	54	Yes	Yes	Yes
750	10	TIVKSIA	FSDKF	CILAALSFET	T99T99.I99I99.V99V99.K99K99.S99S99.I99I99.A99A99.	F99F99.S99S99.D99D99.K99K99.F99F99.	C99C99.I99I99.L99L99.A99A99.A99A99.L99L99.S99S99.F99F99.E99E99.T99T99.	21	15	30	66	Yes	Yes	Yes
751	10	DAFIVSH	RCCQ	YNLVL	D99D99.A99A99.F99F99.I99I99.V99V99.S99S99.H99H99.	R99R99.C99C99.C99C99.Q99Q99.	Y99Y99.N99N99.L99L99.V99V99.L90B00.	21	12	15	48	Yes	Yes	Yes
752	8	SADVAPT	GFCWG	CFDGRF	S87B00.A99A99.D99D99.V99V99.A99A99.P99P99.T99T99.	G99G99.F99F99.C99C99.W99W99.G99G99.	C99C99.F99F99.D99D99.G99G99.R99R99.F99F99.	21	15	18	54	Yes	Yes	Yes
753	5	GLLLGAI	RVYAL	TTFDLSGKR	G99G99.L99L99.L99L99.L99L99.G99G99.A99A99.I99I99.	R99R99.V99V99.Y99Y99.A99A99.L99L99.	T99T99.T99T99.F99F99.D99D99.L99L99.S99S99.G99G99.K99K99.R99R99.	21	15	27	63	Yes	Yes	Yes
754	5	HILGLDG	WRVGG	SYDPWTMAY	H99H99.I99I99.L99L99.G99G99.L99L99.D99D99.G99G99.	W99W99.R99R99.V99V99.G99G99.G99G99.	S99S99.Y99Y99.D99D99.P99P99.W99W99.T99T99.M99M99.A99A99.Y99Y99.	21	15	27	63	Yes	Yes	Yes
755	8	MCDRFIW	FDNNF	VTPIW	M87B00.C99C99.D99D99.R99R99.F99F99.I99I99.W99W99.	F99F99.D99D99.N99N99.N99N99.F99F99.	V99V99.T99T99.P99P99.I99I99.W99W99.	21	15	15	51	Yes	Yes	Yes
756	7	VPTCNVY	RIGST	AYWLNHSTVT	V99V99.P99P99.T99T99.C99C99.N99N99.V99V99.Y99Y99.	R99R99.I99I99.G99G99.S99S99.T99T99.	A99A99.Y99Y99.W99W99.L99L99.N99N99.H99H99.S99S99.T99T99.V99V99.T99T99.	21	15	30	66	Yes	Yes	Yes
757	5	CFKTIPC	NYITM	FLSVEA	C99C99.F99F99.K99K99.T99T99.I99I99.P99P99.C99C99.	N99N99.Y99Y99.I99I99.T99T99.M99M99.	F99F99.L99L99.S99S99.V99V99.E99E99.A99A99.	21	15	18	54	Yes	Yes	Yes
758	6	GTYCVHL	PDMSV	LLTTTYGQLF	G99G99.T99T99.Y99Y99.C99C99.V99V99.H99H99.L99L99.	P99P99.D99D99.M99M99.S99S99.V99V99.	L99L99.L99L99.T99T99.T99T99.T99T99.Y99Y99.G99G99.Q99Q99.L99L99.F99F99.	21	15	30	66	Yes	Yes	Yes
759	13	R	WVNGP	APWRVD	R99R99.	W99W99.V99V99.N99N99.G99G99.P99P99.	A99A99.P99P99.W99W99.R92B00.V99V99.D99D99.	3	15	18	36	Yes	Yes	Yes
76	37	RTYRMVF	VCSSV	VSLLRTITAH	R99R99.T99T99.Y99Y99.R99R99.M99M99.V99V99.F99F99.	V99V99.C99C99.S97B00.S99S99.V99V99.	V99V99.S37B00.L37B00.L37B00.R37B00.T37B00.I37B00.T70B00.A37B00.H37B00.	21	15	13	49	Yes	Yes	Yes
760	11	LTLLPFC	LTREA	FCRRVVDGLWLRY	L99L99.T99T99.L99L99.L99L99.P99P99.F99F99.C99C99.	L99L99.T99T99.R99R99.E99E99.A99A99.	F99F99.C99C99.R99R99.R99R99.V99V99.V99V99.D99D99.G99G99.L99L99.W99W99.L99L99.R99R99.Y99Y99.	21	15	39	75	Yes	Yes	Yes
761	7	GCMDMFV	FFGFH	AEDIIRVGVIPWV	G99G99.C99C99.M99M99.D99D99.M99M99.F99F99.V99V99.	F99F99.F99F99.G99G99.F99F99.H99H99.	A99A99.E99E99.D99D99.I99I99.I99I99.R99R99.V99V99.G99G99.V99V99.I99I99.P99P99.W99W99.V99V99.	21	15	39	75	Yes	Yes	Yes
762	11	KIFESFR	SKAGI	LTIELDNSLI	K99K99.I99I99.F99F99.E99E99.S99S99.F99F99.R99R99.	S99S99.K99K99.A99A99.G99G99.I99I99.	L99L99.T99T99.I99I99.E99E99.L99L99.D99D99.N99N99.S99S99.L99L99.I99I99.	21	15	30	66	Yes	Yes	Yes
763	7	RCSRCCY	TDMRH	SYLCDGLDVK	R99R99.C99C99.S99S99.R99R99.C99C99.C99C99.Y99Y99.	T99T99.D99D99.M99M99.R99R99.H99H99.	S99S99.Y99Y99.L99L99.C99C99.D99D99.G99G99.L99L99.D99D99.V99V99.K99K99.	21	15	30	66	Yes	Yes	Yes
764	5	QTANCVM	MDFEH	YAWKSLGCIV	Q80B00.T99T99.A99A99.N99N99.C99C99.V99V99.M99M99.	M99M99.D99D99.F99F99.E99E99.H99H99.	Y99Y99.A99A99.W99W99.K99K99.S99S99.L99L99.G99G99.C99C99.I99I99.V99V99.	20	15	30	65	Yes	Yes	Yes
765	6	GCIQSVV	GIIGV	YRRLPHVGVW	G99G99.C99C99.I99I99.Q99Q99.S99S99.V99V99.V99V99.	G99G99.I99I99.I99I99.G99G99.V99V99.	Y99Y99.R99R99.R99R99.L99L99.P99P99.H99H99.V99V99.G99G99.V99V99.W99W99.	21	15	30	66	Yes	Yes	Yes
766	13	TLTGVVY	VGSVE	ITFCLT	T99T99.L99L99.T99T99.G99G99.V99V99.V99V99.Y99Y99.	V99V99.G99G99.S99S99.V99V99.E99E99.	I99I99.T99T99.F99F99.C99C99.L99L99.T99T99.	21	15	18	54	Yes	Yes	Yes
767	5	VRVCGCS	FLTAY	SVYELHMLS	V99V99.R99R99.V99V99.C99C99.G99G99.C99C99.S99S99.	F99F99.L99L99.T99T99.A99A99.Y99Y99.	S99S99.V99V99.Y99Y99.E99E99.L99L99.H99H99.M99M99.L99L99.S99S99.	21	15	27	63	Yes	Yes	Yes
768	8	AGFLLIA	RAATP	TCLSDCHLCC	A99A99.G99G99.F99F99.L99L99.L99L99.I99I99.A99A99.	R99R99.A87B00.A99A99.T99T99.P99P99.	T99T99.C99C99.L99L99.S99S99.D99D99.C99C99.H99H99.L99L99.C99C99.C99C99.	21	15	30	66	Yes	Yes	Yes
769	5	GVSLIYS	HVPGR	FVSSVM	G99G99.V99V99.S99S99.L99L99.I99I99.Y99Y99.S99S99.	H99H99.V99V99.P99P99.G99G99.R99R99.	F99F99.V99V99.S99S99.S99S99.V99V99.M99M99.	21	15	18	54	Yes	Yes	Yes
77	16	PRTGGVY	AHESH	AYMFHNCGVK	P99P99.R99R99.T99T99.G99G99.G99G99.V99V99.Y99Y99.	A99A99.H99H99.E99E99.S99S99.H99H99.	A99A99.Y99Y99.M99M99.F99F99.H99H99.N99N99.C99C99.G99G99.V99V99.K99K99.	21	15	30	66	Yes	Yes	Yes
770	7	NFVVVFG	FGSRE	HATDLRDSQLCIR	N99N99.F99F99.V99V99.V99V99.V99V99.F99F99.G99G99.	F99F99.G99G99.S99S99.R99R99.E99E99.	H99H99.A99A99.T99T99.D99D99.L99L99.R99R99.D99D99.S99S99.Q99Q99.L99L99.C99C99.I99I99.R99R99.	21	15	39	75	Yes	Yes	Yes
771	5	LNSTCYA	GISLC	LVATSTRVCW	L99L99.N99N99.S99S99.T99T99.C99C99.Y99Y99.A99A99.	G99G99.I99I99.S99S99.L99L99.C99C99.	L99L99.V99V99.A99A99.T99T99.S99S99.T99T99.R99R99.V99V99.C99C99.W99W99.	21	15	30	66	Yes	Yes	Yes
772	6	DALQ	CFEYY	FNWQPRGRV	D99D99.A99A99.L99L99.Q99Q99.	C99C99.F99F99.E99E99.Y99Y99.Y99Y99.	F99F99.N99N99.W99W99.Q99Q99.P99P99.R99R99.G99G99.R99R99.V99V99.	12	15	27	54	Yes	Yes	Yes
773	20	CYRQRVF	AAWPM	ATFSDTNGVI	C99C99.Y99Y99.R99R99.Q99Q99.R99R99.V99V99.F99F99.	A99A99.A99A99.W99W99.P99P99.M95B00.	A99A99.T99T99.F95B00.S99S99.D99D99.T99T99.N99N99.G99G99.V99V99.I99I99.	21	15	30	66	Yes	Yes	Yes
774	13	NRPHVCQ	ALGDF	LTTSPNRVFW	N99N99.R99R99.P99P99.H99H99.V99V99.C99C99.Q99Q99.	A99A99.L99L99.G99G99.D99D99.F99F99.	L99L99.T99T99.T99T99.S99S99.P99P99.N99N99.R99R99.V92B00.F99F99.W99W99.	21	15	30	66	Yes	Yes	Yes
775	11	ATCRVIR	TSCEA	LALFRGPCML	A99A99.T90B00.C99C99.R99R99.V99V99.I99I99.R99R99.	T99T99.S99S99.C90B00.E99E99.A99A99.	L99L99.A99A99.L99L99.F99F99.R99R99.G99G99.P99P99.C99C99.M99M99.L99L99.	21	15	30	66	Yes	Yes	Yes
776	6	CWCNEAH	GCSFV	FD	C99C99.W99W99.C99C99.N99N99.E99E99.A99A99.H99H99.	G99G99.C99C99.S99S99.F99F99.V99V99.	F99F99.D99D99.	21	15	6	42	Yes	Yes	Yes
777	10	CLVSYEC	ALRNT	LRSFLTVSVSSLV	C99C99.L99L99.V99V99.S99S99.Y90B00.E90B00.C90B00.	A99A99.L99L99.R99R99.N99N99.T99T99.	B00	21	15	0	36	Yes	Yes	Yes
778	7	WSVKVFD	AHAGG	HRLTDVGLV	W99W99.S99S99.V99V99.K99K99.V99V99.F99F99.D99D99.	A99A99.H99H99.A99A99.G99G99.G99G99.	H99H99.R99R99.L99L99.T99T99.D99D99.V99V99.G99G99.L99L99.V99V99.	21	15	27	63	Yes	Yes	Yes
779	28	VV	EYGYR	LHGDPDDG	V99V99.V99V99.	E99E99.Y99Y99.G99G99.Y99Y99.R99R99.	L99L99.H99H99.G99G99.D99D99.P99P99.D99D99.D99D99.G99G99.	6	15	24	45	Yes	Yes	Yes
78	71	IANKIVF	QSTGV	VRFRTHGAVT	I98B00.A99A99.N97B00.K99K99.I99I99.V99V99.F99F99.	Q99Q99.S98B00.T99T99.G99G99.V99V99.	V98B00.R98B00.F98B00.R98B00.T98B00.H98B00.G98B00.A98B00.V98B00.T98B00.	21	15	30	66	Yes	Yes	Yes
780	7	TLSLRSH	SFIFN	HAIHADSAELSVR	T99T99.L99L99.S99S99.L99L99.R99R99.S99S99.H99H99.	S99S99.F99F99.I99I99.F99F99.N99N99.	H99H99.A99A99.I99I99.H99H99.A99A99.D85B00.S99S99.A99A99.E99E99.L99L99.S99S99.V99V99.R99R99.	21	15	39	75	Yes	Yes	Yes
781	7	LPVPC	FFNGR	FATVSS	L99L99.P99P99.V99V99.P99P99.C99C99.	F99F99.F99F99.N99N99.G99G99.R99R99.	F99F99.A99A99.T99T99.V99V99.S99S99.S99S99.	15	15	18	48	Yes	Yes	Yes
782	5	SSLVDVT	LSGQW	QYIEC	S99S99.S99S99.L99L99.V99V99.D99D99.V99V99.T99T99.	L99L99.S99S99.G99G99.Q99Q99.W99W99.	Q99Q99.Y99Y99.I99I99.E99E99.C99C99.	21	15	15	51	Yes	Yes	Yes
783	7	GLHFVYS	FRADS	YCMAYDAVL	G99G99.L99L99.H99H99.F99F99.V99V99.Y99Y99.S99S99.	F99F99.R99R99.A99A99.D99D99.S99S99.	Y99Y99.C99C99.M99M99.A99A99.Y99Y99.D99D99.A99A99.V99V99.L99L99.	21	15	27	63	Yes	Yes	Yes
784	8	IEMVPLG	GTTGW	MLWDMDACH	I99I99.E99E99.M99M99.V99V99.P99P99.L99L99.G99G99.	G99G99.T99T99.T99T99.G99G99.W99W99.	M75B00.L75B00.W75B00.D75B00.M75B00.D75B00.A75B00.C75B00.H99H99.	21	15	19	55	Yes	Yes	Yes
785	8	NGRVNVS	FGGLR	AFVLPHRENTDVL	N99N99.G99G99.R99R99.V99V99.N99N99.V99V99.S99S99.	F99F99.G99G99.G99G99.L99L99.R99R99.	A99A99.F99F99.V99V99.L99L99.P99P99.H99H99.R99R99.E99E99.N99N99.T99T99.D99D99.V99V99.L99L99.	21	15	39	75	Yes	Yes	Yes
786	5	GFSCTVY	KNDTL	CVWDKFNVL	G99G99.F99F99.S99S99.C99C99.T99T99.V99V99.Y99Y99.	K99K99.N99N99.D99D99.T99T99.L99L99.	C99C99.V99V99.W99W99.D99D99.K99K99.F99F99.N99N99.V99V99.L99L99.	21	15	27	63	Yes	Yes	Yes
787	17	TIYRIIY	YGHGP	VQFLGA	T99T99.I99I99.Y99Y99.R99R99.I99I99.I94B00.Y94B00.	Y99Y99.G99G99.H99H99.G99G99.P99P99.	V99V99.Q99Q99.F99F99.L99L99.G99G99.A99A99.	21	15	18	54	Yes	Yes	Yes
788	11	IRRSYST	DRGYR	ALIDSEGYLA	I90B00.R90B00.R99R99.S99S99.Y99Y99.S99S99.T99T99.	D99D99.R99R99.G99G99.Y99Y99.R99R99.	A99A99.L99L99.I99I99.D99D99.S99S99.E99E99.G99G99.Y99Y99.L99L99.A99A99.	21	15	30	66	Yes	Yes	Yes
789	10	YFVSIVW	DRGDT	VTWKYSHCVA	Y99Y99.F99F99.V99V99.S99S99.I99I99.V99V99.W99W99.	D99D99.R99R99.G99G99.D99D99.T99T99.	V99V99.T90B00.W99W99.K90B00.Y90B00.S90B00.H90B00.C90B00.V90B00.A90B00.	21	15	30	66	Yes	Yes	Yes
79	5	GIRCLIH	GSRAW	LIEHVDSSSF	G99G99.I99I99.R99R99.C99C99.L99L99.I99I99.H99H99.	G99G99.S99S99.R99R99.A99A99.W99W99.	L99L99.I99I99.E99E99.H99H99.V99V99.D99D99.S99S99.S99S99.S99S99.F99F99.	21	15	30	66	Yes	Yes	Yes
790	6	MMCGIVQ	PCE	HALCLTCTQGVIL	M99M99.M99M99.C99C99.G99G99.I99I99.V99V99.Q99Q99.	P99P99.C99C99.E99E99.	H99H99.A99A99.L99L99.C99C99.L99L99.T99T99.C99C99.T99T99.Q99Q99.G99G99.V99V99.I99I99.L99L99.	21	9	39	69	Yes	Yes	Yes
791	8	VTSLIQH	LALLD	VTRFAY	V99V99.T99T99.S99S99.L99L99.I99I99.Q99Q99.H99H99.	L99L99.A99A99.L99L99.L99L99.D99D99.	V99V99.T99T99.R99R99.F99F99.A99A99.Y99Y99.	21	15	18	54	Yes	Yes	Yes
792	7	CFSAVGS	LWMVR	WLSCAG	C99C99.F99F99.S85B00.A99A99.V99V99.G99G99.S99S99.	L99L99.W99W99.M99M99.V99V99.R99R99.	W99W99.L99L99.S99S99.C99C99.A99A99.G99G99.	21	15	18	54	Yes	Yes	Yes
793	6	NYVAYLL	STMAS	VDLCLL	N99N99.Y99Y99.V99V99.A99A99.Y99Y99.L99L99.L99L99.	S99S99.T99T99.M99M99.A99A99.S99S99.	V99V99.D99D99.L99L99.C99C99.L99L99.L99L99.	21	15	18	54	Yes	Yes	Yes
794	7	LGVVLVQ	GGLVD	GAVWPF	L99L99.G99G99.V99V99.V99V99.L99L99.V99V99.Q99Q99.	G99G99.G99G99.L99L99.V99V99.D99D99.	G99G99.A99A99.V99V99.W99W99.P99P99.F99F99.	21	15	18	54	Yes	Yes	Yes
795	11	KNVIINV	ADGWF	IYYSVSKSNNS	K99K99.N90B00.V99V99.I99I99.I99I99.N90B00.V99V99.	A99A99.D99D99.G99G99.W99W99.F99F99.	I99I99.Y99Y99.Y99Y99.S99S99.V99V99.S99S99.K99K99.S99S99.N99N99.N99N99.S99S99.	21	15	33	69	Yes	Yes	Yes
796	17	VCCLVTV	SDRGV	TTRFSH	V99V99.C99C99.C99C99.L99L99.V99V99.T99T99.V99V99.	S99S99.D99D99.R99R99.G99G99.V99V99.	T99T99.T99T99.R99R99.F99F99.S99S99.H99H99.	21	15	18	54	Yes	Yes	Yes
797	13	VVDLLIS	KDLSA	PTRFGA	V99V99.V99V99.D99D99.L99L99.L99L99.I99I99.S99S99.	K99K99.D99D99.L99L99.S99S99.A99A99.	P99P99.T99T99.R99R99.F99F99.G99G99.A99A99.	21	15	18	54	Yes	Yes	Yes
798	15	SRIRILA	RNPCC	SILAGSTGA	S99S99.R99R99.I99I99.R99R99.I99I99.L99L99.A99A99.	R99R99.N99N99.P99P99.C99C99.C99C99.	S80B00.I99I99.L80B00.A80B00.G80B00.S80B00.T80B00.G80B00.A80B00.	21	15	19	55	Yes	Yes	Yes
799	7	PYE	NRGRG	IFLYTQKVSE	P99P99.Y99Y99.E99E99.	N99N99.R99R99.G99G99.R85B00.G99G99.	I99I99.F99F99.L99L99.Y99Y99.T99T99.Q99Q99.K99K99.V99V99.S99S99.E99E99.	9	15	30	54	Yes	Yes	Yes
8	16	FHAIARA	NCSCR	YHVTGNTVLI	F93B00.H93B00.A93B00.I93B00.A93B00.R93B00.A93B00.	N93B00.C93B00.S99S99.C93B00.R93B00.	Y99Y99.H99H99.V99V99.T99T99.G99G99.N99N99.T99T99.V99V99.L99L99.I99I99.	21	15	30	66	Yes	Yes	Yes
800	13	TQVRPAC	PLRGD	RIYIELMIYWGLV	T99T99.Q92B00.V99V99.R99R99.P99P99.A99A99.C99C99.	P99P99.L99L99.R99R99.G99G99.D99D99.	R99R99.I99I99.Y99Y99.I99I99.E99E99.L99L99.M99M99.I99I99.Y99Y99.W99W99.G99G99.L99L99.V99V99.	21	15	39	75	Yes	Yes	Yes
801	5	FLFVRCF	SRGSA	TYTMFSRSAC	F99F99.L99L99.F99F99.V99V99.R99R99.C99C99.F99F99.	S99S99.R99R99.G99G99.S99S99.A99A99.	T99T99.Y99Y99.T99T99.M99M99.F99F99.S99S99.R99R99.S99S99.A99A99.C99C99.	21	15	30	66	Yes	Yes	Yes
802	8	SVASWCM	RSLLS	VIVVHSGSTSEAC	S99S99.V99V99.A99A99.S99S99.W99W99.C99C99.M99M99.	R99R99.S99S99.L99L99.L99L99.S99S99.	V99V99.I99I99.V99V99.V87B00.H99H99.S99S99.G99G99.S99S99.T99T99.S99S99.E99E99.A99A99.C99C99.	21	15	39	75	Yes	Yes	Yes
803	6	R	PAIMC	LQVGFG	R99R99.	P99P99.A99A99.I99I99.M99M99.C99C99.	L99L99.Q99Q99.V99V99.G99G99.F99F99.G99G99.	3	15	18	36	Yes	Yes	Yes
804	9	LQRVVH	VCAAM	VKHVSHLQTV	L99L99.Q99Q99.R99R99.V99V99.V99V99.H99H99.	V99V99.C99C99.A99A99.A99A99.M99M99.	V88B00.K88B00.H88B00.V88B00.S77B00.H88B00.L88B00.Q88B00.T88B00.V88B00.	18	15	29	62	Yes	Yes	Yes
805	9	CHLVY	KGDGM	AYMTLVDVT	C99C99.H99H99.L99L99.V99V99.Y99Y99.	K99K99.G99G99.D99D99.G99G99.M99M99.	A99A99.Y99Y99.M99M99.T99T99.L99L99.V99V99.D99D99.V99V99.T99T99.	15	15	27	57	Yes	Yes	Yes
806	8	VVSHCVF	CARAG	AYLSIDDIIY	V99V99.V99V99.S99S99.H99H99.C99C99.V99V99.F99F99.	C99C99.A99A99.R99R99.A99A99.G99G99.	A99A99.Y99Y99.L99L99.S99S99.I99I99.D99D99.D99D99.I99I99.I99I99.Y99Y99.	21	15	30	66	Yes	Yes	Yes
807	5	CQSYSWP	GECGF	RTWGLMGRM	C99C99.Q99Q99.S99S99.Y99Y99.S99S99.W99W99.P99P99.	G99G99.E99E99.C99C99.G99G99.F99F99.	R99R99.T99T99.W99W99.G99G99.L99L99.M99M99.G99G99.R99R99.M99M99.	21	15	27	63	Yes	Yes	Yes
808	5	GLTGMTI	PGDAA	YYYNLHSLI	G99G99.L99L99.T99T99.G99G99.M99M99.T99T99.I99I99.	P99P99.G99G99.D99D99.A99A99.A99A99.	Y99Y99.Y99Y99.Y99Y99.N99N99.L99L99.H99H99.S99S99.L99L99.I99I99.	21	15	27	63	Yes	Yes	Yes
809	13	YHLEMSG	GSFLR	HPEGSW	Y99Y99.H92B00.L99L99.E99E99.M99M99.S99S99.G99G99.	G99G99.S99S99.F99F99.L99L99.R99R99.	H99H99.P99P99.E99E99.G99G99.S99S99.W99W99.	21	15	18	54	Yes	Yes	Yes
81	41	RNSGCVF	ACDSI	SYFGLRVVS	R97B00.N97B00.S99S99.G99G99.C99C99.V99V99.F99F99.	A99A99.C99C99.D99D99.S99S99.I99I99.	S87B00.Y95B00.F95B00.G87B00.L92B00.R87B00.V87B00.V87B00.S87B00.	21	15	27	63	Yes	Yes	Yes
810	15	DYASLVY	NGSGD	AYVSLGSVY	D93B00.Y99Y99.A99A99.S99S99.L99L99.V99V99.Y99Y99.	N99N99.G99G99.S99S99.G99G99.D99D99.	A99A99.Y99Y99.V99V99.S99S99.L99L99.G99G99.S99S99.V99V99.Y99Y99.	21	15	27	63	Yes	Yes	Yes
811	6	LTHSCVY	GCGPY	ALYISSNHVH	L99L99.T99T99.H99H99.S99S99.C99C99.V99V99.Y99Y99.	G99G99.C99C99.G99G99.P99P99.Y99Y99.	A99A99.L99L99.Y99Y99.I99I99.S99S99.S99S99.N99N99.H99H99.V99V99.H99H99.	21	15	30	66	Yes	Yes	Yes
812	14	NLR	RCMCF	LPLFAD	N99N99.L99L99.R99R99.	R99R99.C99C99.M99M99.C99C99.F99F99.	L99L99.P92B00.L92B00.F92B00.A92B00.D92B00.	9	15	18	42	Yes	Yes	Yes
813	6	AVNAQVW	RGSHC	AYWAPGGVF	A99A99.V99V99.N99N99.A99A99.Q99Q99.V99V99.W99W99.	R99R99.G99G99.S99S99.H99H99.C99C99.	A99A99.Y99Y99.W99W99.A99A99.P99P99.G99G99.G99G99.V99V99.F99F99.	21	15	27	63	Yes	Yes	Yes
814	10	VVGYPIA	GRWGG	WCLSDIDTCL	V99V99.V99V99.G99G99.Y99Y99.P99P99.I99I99.A99A99.	G99G99.R99R99.W99W99.G99G99.G99G99.	W99W99.C99C99.L99L99.S99S99.D99D99.I99I99.D99D99.T99T99.C99C99.L99L99.	21	15	30	66	Yes	Yes	Yes
815	6	NHRPIVS	GAIAV	NSYRGVGLIL	N99N99.H99H99.R99R99.P99P99.I99I99.V99V99.S99S99.	G99G99.A99A99.I99I99.A99A99.V99V99.	N99N99.S99S99.Y99Y99.R99R99.G99G99.V99V99.G99G99.L99L99.I99I99.L99L99.	21	15	30	66	Yes	Yes	Yes
816	7	YLFCTMA	LGAR	ELTNGL	Y99Y99.L99L99.F99F99.C99C99.T99T99.M99M99.A99A99.	L99L99.G99G99.A99A99.R99R99.	E99E99.L99L99.T99T99.N99N99.G99G99.L99L99.	21	12	18	51	Yes	Yes	Yes
817	5	QLSRTGY	TGPVG	IDSYGR	Q99Q99.L99L99.S99S99.R99R99.T99T99.G99G99.Y99Y99.	T99T99.G99G99.P99P99.V99V99.G99G99.	I99I99.D99D99.S99S99.Y99Y99.G99G99.R99R99.	21	15	18	54	Yes	Yes	Yes
818	9	SWHIVGA	CYTSS	AINPICIAYMALL	S88B00.W99W99.H99H99.I99I99.V99V99.G99G99.A99A99.	C99C99.Y99Y99.T99T99.S99S99.S99S99.	A99A99.I99I99.N99N99.P99P99.I99I99.C99C99.I99I99.A99A99.Y99Y99.M99M99.A99A99.L99L99.L99L99.	21	15	39	75	Yes	Yes	Yes
819	5	LAWHFCC	VTRSS	STFESHPFVR	L99L99.A99A99.W99W99.H99H99.F99F99.C99C99.C99C99.	V99V99.T99T99.R99R99.S99S99.S99S99.	S99S99.T99T99.F99F99.E99E99.S99S99.H99H99.P99P99.F99F99.V99V99.R99R99.	21	15	30	66	Yes	Yes	Yes
82	162	IRHDFLL	FGGRR	SLFGEDLSVR	I98B00.R98B00.H99H99.D98B00.F99F99.L99B00.L99L99.	F99F99.G99G99.G99G99.R99R99.R99R99.	S52B00.L53B00.F52B00.G52B00.E52B00.D61B00.L79B00.S52B00.V52B00.R80B00.	21	15	20	56	Yes	Yes	Yes
820	5	VTCMWST	MRYDN	CHGGWM	V99V99.T99T99.C99C99.M99M99.W99W99.S99S99.T99T99.	M99M99.R99R99.Y99Y99.D99D99.N99N99.	C99C99.H99H99.G99G99.G99G99.W99W99.M99M99.	21	15	18	54	Yes	Yes	Yes
821	11	SARWVVY	TGYPG	VCFSQILMHTATV	S99S99.A99A99.R99R99.W99W99.V99V99.V99V99.Y90B00.	T99T99.G99G99.Y99Y99.P99P99.G99G99.	V99V99.C99C99.F99F99.S99S99.Q99Q99.I99I99.L99L99.M99M99.H99H99.T99T99.A99A99.T99T99.V99V99.	21	15	39	75	Yes	Yes	Yes
822	6	HPYEDSA	RFGDV	IHLVRNKLLA	H99H99.P99P99.Y99Y99.E99E99.D99D99.S99S99.A99A99.	R99R99.F99F99.G99G99.D99D99.V99V99.	I99I99.H99H99.L99L99.V99V99.R99R99.N99N99.K99K99.L99L99.L99L99.A99A99.	21	15	30	66	Yes	Yes	Yes
823	5	LIVSVST	YTRGF	DPDRRV	L99L99.I99I99.V99V99.S99S99.V99V99.S99S99.T99T99.	Y99Y99.T99T99.R99R99.G99G99.F99F99.	D99D99.P99P99.D99D99.R99R99.R99R99.V99V99.	21	15	18	54	Yes	Yes	Yes
824	6	WR	PSFGY	AHVGLNCCVI	W99W99.R99R99.	P99P99.S99S99.F99F99.G99G99.Y99Y99.	A99A99.H99H99.V99V99.G99G99.L99L99.N99N99.C83B00.C99C99.V99V99.I99I99.	6	15	30	51	Yes	Yes	Yes
825	7	FTERVVS	YGARG	VMALFMAGLTLS	F99F99.T99T99.E99E99.R99R99.V99V99.V99V99.S99S99.	Y99Y99.G99G99.A99A99.R99R99.G99G99.	B00	21	15	0	36	Yes	Yes	Yes
826	5	NAFFGLL	TLSCD	WLMHPDCLVV	N99N99.A99A99.F99F99.F99F99.G99G99.L99L99.L99L99.	T99T99.L99L99.S99S99.C99C99.D99D99.	W99W99.L99L99.M99M99.H99H99.P99P99.D99D99.C99C99.L99L99.V99V99.V99V99.	21	15	30	66	Yes	Yes	Yes
827	8	CASNLLG	CLPCQ	FTWSSLGRR	C99C99.A99A99.S99S99.N99N99.L99L99.L99L99.G99G99.	C99C99.L99L99.P99P99.C99C99.Q99Q99.	F99F99.T99T99.W99W99.S99S99.S99S99.L99L99.G99G99.R99R99.R99R99.	21	15	27	63	Yes	Yes	Yes
828	12	AARRLVF	MDNVV	VQFNGTAVA	A99A99.A99A99.R99R99.R99R99.L99L99.V99V99.F99F99.	M99M99.D99D99.N99N99.V99V99.V99V99.	V99V99.Q99Q99.F99F99.N99N99.G99G99.T99T99.A99A99.V99V99.A99A99.	21	15	27	63	Yes	Yes	Yes
829	8	VHHGMVF	LAGIE	GYLCGRDVS	V99V99.H99H99.H99H99.G99G99.M99M99.V99V99.F99F99.	L99L99.A99A99.G99G99.I99I99.E99E99.	G99G99.Y99Y99.L99L99.C99C99.G99G99.R99R99.D99D99.V99V99.S99S99.	21	15	27	63	Yes	Yes	Yes
83	8	SKGVSMA	NMGIT	LILSNSILM	S87B00.K99K99.G99G99.V99V99.S99S99.M99M99.A99A99.	N99N99.M99M99.G99G99.I99I99.T99T99.	L99L99.I99I99.L99L99.S99S99.N99N99.S99S99.I99I99.L99L99.M99M99.	21	15	27	63	Yes	Yes	Yes
830	9	VTINSN	RHVDV	FSIPTFGYVAPVR	V99V99.T99T99.I99I99.N99N99.S88B00.N99N99.	R99R99.H99H99.V99V99.D99D99.V99V99.	F99F99.S99S99.I99I99.P99P99.T99T99.F99F99.G99G99.Y99Y99.V99V99.A99A99.P99P99.V99V99.R99R99.	18	15	39	72	Yes	Yes	Yes
831	6	EWRSVVW	PGATG	TIFSHGPVLT	E99E99.W99W99.R99R99.S99S99.V99V99.V99V99.W99W99.	P99P99.G99G99.A99A99.T99T99.G99G99.	T99T99.I99I99.F99F99.S99S99.H99H99.G99G99.P99P99.V99V99.L99L99.T99T99.	21	15	30	66	Yes	Yes	Yes
832	7	VSEVPYA	TITTN	IMLRRTYVCY	V99V99.S99S99.E99E99.V99V99.P99P99.Y99Y99.A99A99.	T99T99.I99I99.T99T99.T99T99.N99N99.	I99I99.M99M99.L99L99.R99R99.R99R99.T99T99.Y99Y99.V99V99.C99C99.Y99Y99.	21	15	30	66	Yes	Yes	Yes
833	6	LLRKCVF	NGICV	VIYSPAAVE	L99L99.L99L99.R99R99.K99K99.C99C99.V99V99.F99F99.	N99N99.G99G99.I99I99.C99C99.V99V99.	V99V99.I99I99.Y99Y99.S99S99.P99P99.A99A99.A99A99.V99V99.E99E99.	21	15	27	63	Yes	Yes	Yes
834	5	DVKWLT	ARTFH	LCLNW	D99D99.V99V99.K99K99.W99W99.L99L99.T99T99.	A99A99.R99R99.T99T99.F99F99.H99H99.	L99L99.C99C99.L99L99.N99N99.W99W99.	18	15	15	48	Yes	Yes	Yes
835	28	SPCIFCC	FADKT	CVNHAIIWLS	S99S99.P99P99.C96B00.I99I99.F99F99.C99C99.C99C99.	F99F99.A99A99.D99D99.K99K99.T99T99.	C99C99.V99V99.N99N99.H99H99.A96B00.I99I99.I99I99.W99W99.L99L99.S99S99.	21	15	30	66	Yes	Yes	Yes
836	5	YGVSHSC	TISEL	LGYIGLFGF	Y99Y99.G99G99.V99V99.S99S99.H99H99.S99S99.C99C99.	T99T99.I99I99.S99S99.E99E99.L99L99.	L99L99.G99G99.Y99Y99.I99I99.G99G99.L99L99.F99F99.G99G99.F99F99.	21	15	27	63	Yes	Yes	Yes
837	11	GSVRIVY	GSCLT	SACCDY	G99G99.S99S99.V99V99.R99R99.I99I99.V99V99.Y99Y99.	G99G99.S99S99.C99C99.L99L99.T99T99.	S99S99.A99A99.C99C99.C99C99.D99D99.Y99Y99.	21	15	18	54	Yes	Yes	Yes
838	10	IIGCSVY	PDSIT	HLLSRTLNVS	I99I99.I99I99.G99G99.C99C99.S99S99.V99V99.Y99Y99.	P99P99.D99D99.S99S99.I99I99.T99T99.	H99H99.L99L99.L99L99.S99S99.R99R99.T99T99.L99L99.N99N99.V99V99.S99S99.	21	15	30	66	Yes	Yes	Yes
839	8	FGLGPGW	LPIGH	VSQVGG	F99F99.G99G99.L99L99.G99G99.P99P99.G99G99.W99W99.	L99L99.P99P99.I99I99.G99G99.H99H99.	V99V99.S99S99.Q99Q99.V99V99.G99G99.G99G99.	21	15	18	54	Yes	Yes	Yes
84	7	YSDTWYL	RCLAQ	KGLSGVSVT	Y99Y99.S99S99.D99D99.T99T99.W99W99.Y99Y99.L99L99.	R99R99.C99C99.L99L99.A99A99.Q99Q99.	K99K99.G99G99.L99L99.S99S99.G99G99.V99V99.S99S99.V99V99.T99T99.	21	15	27	63	Yes	Yes	Yes
840	5	DDWCSCT	LFAPF	QSLNNNGFFS	D99D99.D80B00.W99W99.C99C99.S99S99.C99C99.T99T99.	L99L99.F99F99.A99A99.P99P99.F99F99.	Q99Q99.S99S99.L99L99.N99N99.N99N99.N99N99.G99G99.F99F99.F99F99.S99S99.	20	15	30	65	Yes	Yes	Yes
841	7	GVNGNVY	ANDII	AYITLSSDVV	G99G99.V99V99.N85B00.G99G99.N99N99.V99V99.Y99Y99.	A99A99.N99N99.D99D99.I99I99.I99I99.	A99A99.Y99Y99.I99I99.T99T99.L99L99.S99S99.S99S99.D99D99.V99V99.V99V99.	21	15	30	66	Yes	Yes	Yes
842	8	RADSYIW	SCGRD	LYSWSDSCLF	R99R99.A99A99.D99D99.S99S99.Y99Y99.I99I99.W99W99.	S99S99.C99C99.G99G99.R99R99.D99D99.	L99L99.Y99Y99.S99S99.W99W99.S99S99.D99D99.S99S99.C99C99.L99L99.F99F99.	21	15	30	66	Yes	Yes	Yes
843	6	VGLLCVV	PSTF	FQPSACCSVR	V99V99.G99G99.L99L99.L99L99.C99C99.V99V99.V99V99.	P99P99.S83B00.T99T99.F99F99.	F99F99.Q99Q99.P99P99.S99S99.A99A99.C99C99.C99C99.S99S99.V99V99.R99R99.	21	12	30	63	Yes	Yes	Yes
844	8	LLRYNTY	PVFGS	SMLGCS	L99L99.L99L99.R99R99.Y99Y99.N99N99.T99T99.Y99Y99.	P99P99.V99V99.F99F99.G99G99.S99S99.	S99S99.M99M99.L99L99.G99G99.C99C99.S99S99.	21	15	18	54	Yes	Yes	Yes
845	6	ILSCWYV	IAPVN	FPAYSACFHF	I99I99.L99L99.S99S99.C99C99.W99W99.Y99Y99.V99V99.	I99I99.A99A99.P99P99.V99V99.N99N99.	F99F99.P99P99.A99A99.Y99Y99.S99S99.A99A99.C99C99.F99F99.H99H99.F99F99.	21	15	30	66	Yes	Yes	Yes
846	7	CCINRFT	WYANF	PVPDDNVMFF	C99C99.C99C99.I99I99.N99N99.R99R99.F99F99.T99T99.	W99W99.Y99Y99.A99A99.N99N99.F99F99.	P99P99.V99V99.P99P99.D99D99.D99D99.N99N99.V99V99.M99M99.F99F99.F99F99.	21	15	30	66	Yes	Yes	Yes
847	15	SMCDPRS	TNTYW	QDHWAD	S99S99.M99M99.C99C99.D99D99.P99P99.R99R99.S99S99.	T99T99.N99N99.T99T99.Y99Y99.W99W99.	Q99Q99.D99D99.H99H99.W99W99.A99A99.D99D99.	21	15	18	54	Yes	Yes	Yes
848	6	MSLSSST	MFLFV	FLTNVL	M99M99.S99S99.L99L99.S99S99.S99S99.S99S99.T99T99.	M99M99.F99F99.L99L99.F99F99.V99V99.	F99F99.L99L99.T99T99.N99N99.V99V99.L99L99.	21	15	18	54	Yes	Yes	Yes
849	10	ISKRAWS	MGFCH	VALLGNCIC	I99I99.S99S99.K99K99.R99R99.A99A99.W99W99.S99S99.	M99M99.G99G99.F99F99.C99C99.H99H99.	V90B00.A90B00.L90B00.L90B00.G90B00.N90B00.C90B00.I90B00.C90B00.	21	15	27	63	Yes	Yes	Yes
85	16	QQLRCVN	GWNFT	VFVNDCSGCNTVI	Q99Q99.Q99Q99.L99L99.R99R99.C99C99.V99V99.N99N99.	G99G99.W99W99.N99N99.F99F99.T99T99.	B00	21	15	0	36	Yes	Yes	Yes
850	6	MVNANVY	RDHYV	AYCCSASGRYTVA	M99M99.V99V99.N99N99.A99A99.N99N99.V99V99.Y99Y99.	R99R99.D99D99.H99H99.Y99Y99.V99V99.	A99A99.Y99Y99.C99C99.C99C99.S99S99.A99A99.S99S99.G99G99.R83B00.Y99Y99.T99T99.V99V99.A99A99.	21	15	39	75	Yes	Yes	Yes
851	6	ACVV	ATHLN	YCFGDS	A99A99.C99C99.V99V99.V99V99.	A99A99.T99T99.H99H99.L99L99.N99N99.	B00	12	15	0	27	Yes	Yes	Yes
852	5	CCVLQMW	PHGYR	DLLNDVVHSA	C99C99.C99C99.V99V99.L99L99.Q99Q99.M99M99.W99W99.	P99P99.H99H99.G99G99.Y99Y99.R99R99.	D99D99.L99L99.L99L99.N99N99.D99D99.V99V99.V99V99.H99H99.S99S99.A99A99.	21	15	30	66	Yes	Yes	Yes
853	5	SSSDFVV	VVPGV	VSRDANADMC	S99S99.S99S99.S99S99.D99D99.F99F99.V99V99.V99V99.	V99V99.V99V99.P99P99.G99G99.V99V99.	B00	21	15	0	36	Yes	Yes	Yes
854	7	FNVHVFG	LDTIR	AILNEYQYRIGVT	F85B00.N85B00.V85B00.H85B00.V85B00.F85B00.G85B00.	L85B00.D85B00.T85B00.I85B00.R85B00.	A99A99.I99I99.L99L99.N99N99.E99E99.Y99Y99.Q99Q99.Y99Y99.R99R99.I99I99.G99G99.V99V99.T99T99.	21	15	39	75	Yes	Yes	Yes
855	5	VNLLCNV	NGWHM	LTSPLSDSS	T40B00.G60B00.G40L40.L40B00.C80B00.B00B00.S40B00.	A40B00.V60B00.W40B00.A40B00.B00B00.	L99L99.T99T99.S99S99.P99P99.L99L99.S99S99.D99D99.S99S99.S99S99.	9	6	27	42	Yes	Yes	No
856	5	VQSEHRV	LACAI	SFRVGHAGFG	V99V99.Q99Q99.S99S99.E99E99.H99H99.R99R99.V99V99.	L99L99.A99A99.C99C99.A99A99.I99I99.	S99S99.F99F99.R99R99.V99V99.G99G99.H99H99.A99A99.G99G99.F99F99.G99G99.	21	15	30	66	Yes	Yes	Yes
857	6	WNGTALN	PVFAT	FCYNTSCVIE	W99W99.N83B00.G99G99.T99T99.A99A99.L99L99.N99N99.	P99P99.V99V99.F99F99.A99A99.T99T99.	F99F99.C99C99.Y99Y99.N99N99.T99T99.S99S99.C99C99.V99V99.I99I99.E99E99.	21	15	30	66	Yes	Yes	Yes
858	5	YNSQIVW	CGCRI	ALFRPREDVI	Y99Y99.N99N99.S99S99.Q99Q99.I99I99.V99V99.W99W99.	C99C99.G99G99.C99C99.R99R99.I99I99.	A99A99.L99L99.F99F99.R99R99.P99P99.R99R99.E99E99.D99D99.V99V99.I99I99.	21	15	30	66	Yes	Yes	Yes
859	5	LFTGAWI	GVAQS	SMCRRENMLC	L99L99.F99F99.T99T99.G99G99.A99A99.W99W99.I99I99.	G99G99.V99V99.A99A99.Q99Q99.S99S99.	S99S99.M99M99.C99C99.R99R99.R99R99.E99E99.N99N99.M99M99.L99L99.C99C99.	21	15	30	66	Yes	Yes	Yes
86	8	RFVFSLY	AFDVD	VPPHYHELVK	R99R99.F99F99.V99V99.F99F99.S99S99.L99L99.Y99Y99.	A99A99.F99F99.D99D99.V99V99.D99D99.	V99V99.P99P99.P99P99.H99H99.Y99Y99.H99H99.E99E99.L99L99.V99V99.K99K99.	21	15	30	66	Yes	Yes	Yes
860	5	RLDRLVK	CYGVL	WHFLTHDKII	R99R99.L99L99.D99D99.R99R99.L99L99.V99V99.K99K99.	C99C99.Y99Y99.G99G99.V99V99.L99L99.	W99W99.H99H99.F99F99.L99L99.T99T99.H99H99.D99D99.K99K99.I99I99.I99I99.	21	15	30	66	Yes	Yes	Yes
861	7	CIHSCVF	YASVG	CVYIPHGGVN	C99C99.I99I99.H99H99.S99S99.C99C99.V99V99.F99F99.	Y99Y99.A99A99.S99S99.V99V99.G99G99.	B00	21	15	0	36	Yes	Yes	Yes
862	6	WVVRECF	VDASS	AALVTLVSVV	W99W99.V99V99.V99V99.R83B00.E99E99.C99C99.F99F99.	V99V99.D99D99.A99A99.S99S99.S99S99.	B00	21	15	0	36	Yes	Yes	Yes
863	8	WIKWLHV	SMCGH	CPCCFS	W99W99.I87B00.K99K99.W99W99.L99L99.H99H99.V99V99.	S99S99.M99M99.C99C99.G99G99.H99H99.	B00	21	15	0	36	Yes	Yes	Yes
864	11	TVVKVHW	YSTLL	LIEGSHSGFQSTY	T90B00.V99V99.V99V99.K99K99.V99V99.H99H99.W99W99.	Y99Y99.S99S99.T99T99.L99L99.L99L99.	L99L99.I99I99.E99E99.G99G99.S99S99.H99H99.S99S99.G99G99.F99F99.Q99Q99.S99S99.T99T99.Y99Y99.	21	15	39	75	Yes	Yes	Yes
865	6	PTIGCCY	VGSIS	LYATGSSEELTIH	P99P99.T99T99.I99I99.G99G99.C99C99.C99C99.Y99Y99.	V99V99.G99G99.S99S99.I99I99.S99S99.	L99L99.Y99Y99.A99A99.T99T99.G99G99.S99S99.S99S99.E99E99.E99E99.L99L99.T83B00.I99I99.H99H99.	21	15	39	75	Yes	Yes	Yes
866	5	VVGILRG	CYRDA	YSRFVITPFG	V99V99.V99V99.G99G99.I99I99.L99L99.R99R99.G99G99.	C99C99.Y99Y99.R99R99.D99D99.A99A99.	Y99Y99.S99S99.R99R99.F99F99.V99V99.I99I99.T99T99.P99P99.F99F99.G99G99.	21	15	30	66	Yes	Yes	Yes
867	11	MSSWCTW	PIGTK	IDDWGC	M99M99.S99S99.S99S99.W99W99.C99C99.T99T99.W99W99.	P99P99.I99I99.G99G99.T99T99.K99K99.	I99I99.D99D99.D99D99.W99W99.G99G99.C99C99.	21	15	18	54	Yes	Yes	Yes
868	5	SPSLLCS	MPYWA	VEPHLYDLWS	S99S99.P99P99.S99S99.L99L99.L99L99.C99C99.S99S99.	M99M99.P99P99.Y99Y99.W99W99.A99A99.	V99V99.E99E99.P99P99.H99H99.L99L99.Y99Y99.D99D99.L99L99.W99W99.S99S99.	21	15	30	66	Yes	Yes	Yes
869	5	TFNFGLR	ACDPL	AFTTLSKYAS	T99T99.F99F99.N99N99.F99F99.G99G99.L99L99.R99R99.	A99A99.C99C99.D99D99.P99P99.L99L99.	A99A99.F99F99.T99T99.T99T99.L99L99.S99S99.K99K99.Y99Y99.A99A99.S99S99.	21	15	30	66	Yes	Yes	Yes
87	9	HDGLRVT	DYYER	FISVCI	H99H99.D99D99.G99G99.L99L99.R99R99.V99V99.T99T99.	D99D99.Y99Y99.Y99Y99.E99E99.R99R99.	F99F99.I99I99.S99S99.V99V99.C99C99.I99I99.	21	15	18	54	Yes	Yes	Yes
870	6	YLSRRIF	VLGVP	YCIDCLFTVV	Y99Y99.L99L99.S99S99.R99R99.R99R99.I99I99.F99F99.	V99V99.L99L99.G99G99.V99V99.P99P99.	B00	21	15	0	36	Yes	Yes	Yes
871	5	GRYGVVW	SQCGV	SIFHHPYVY	G99G99.R99R99.Y99Y99.G99G99.V99V99.V99V99.W99W99.	S99S99.Q99Q99.C99C99.G99G99.V99V99.	S99S99.I99I99.F99F99.H99H99.H99H99.P99P99.Y99Y99.V99V99.Y99Y99.	21	15	27	63	Yes	Yes	Yes
872	6	DMLVIYG	TCSFE	NIHVTGYGNC	D99D99.M99M99.L99L99.V99V99.I99I99.Y83B00.G99G99.	T99T99.C99C99.S99S99.F99F99.E99E99.	N99N99.I99I99.H99H99.V99V99.T99T99.G99G99.Y99Y99.G99G99.N99N99.C99C99.	21	15	30	66	Yes	Yes	Yes
873	6	HIAGCHA	YGNMI	PGF	H99H99.I99I99.A99A99.G99G99.C99C99.H99H99.A99A99.	Y99Y99.G99G99.N99N99.M99M99.I99I99.	P99P99.G99G99.F99F99.	21	15	9	45	Yes	Yes	Yes
874	8	FLMERHT	VILAS	FPAIYPDWR	F99F99.L99L99.M99M99.E99E99.R99R99.H99H99.T99T99.	V99V99.I99I99.L99L99.A99A99.S99S99.	F99F99.P99P99.A99A99.I99I99.Y99Y99.P99P99.D99D99.W99W99.R99R99.	21	15	27	63	Yes	Yes	Yes
875	5	VADGIVY	YASVS	WRYVSGDIL	V99V99.A99A99.D99D99.G99G99.I99I99.V99V99.Y99Y99.	Y99Y99.A99A99.S99S99.V99V99.S80B00.	W99W99.R99R99.Y99Y99.V99V99.S99S99.G99G99.D99D99.I99I99.L99L99.	21	14	27	62	Yes	Yes	Yes
876	7	SGATPMS	LPAIY	LFDQHDGSVL	S99S99.G99G99.A99A99.T99T99.P99P99.M99M99.S99S99.	L99L99.P99P99.A99A99.I99I99.Y99Y99.	L85B00.F85B00.D85B00.Q85B00.H85B00.D71B00.G85B00.S85B00.V85B00.L85B00.	21	15	29	65	Yes	Yes	Yes
877	5	T	RTDGG	WASFVD	T99T99.	R99R99.T99T99.D99D99.G99G99.G99G99.	W99W99.A99A99.S99S99.F99F99.V99V99.D99D99.	3	15	18	36	Yes	Yes	Yes
878	5	MLCANTY	LSHTV	MSCIG	M99M99.L99L99.C99C99.A99A99.N99N99.T99T99.Y99Y99.	L99L99.S99S99.H99H99.T99T99.V99V99.	M99M99.S99S99.C99C99.I99I99.G99G99.	21	15	15	51	Yes	Yes	Yes
879	12	PRDFVRV	VFAGN	YSPCCS	P99P99.R99R99.D99D99.F99F99.V99V99.R99R99.V99V99.	V99V99.F99F99.A99A99.G99G99.N99N99.	B00	21	15	0	36	Yes	Yes	Yes
88	9	VFAKVKG	AF	DTNWDYVYPS	V99V99.F99F99.A99A99.K99K99.V99V99.K99K99.G99G99.	A99A99.F99F99.	D88B00.T99T99.N99N99.W99W99.D99D99.Y99Y99.V99V99.Y99Y99.P99P99.S99S99.	21	6	30	57	Yes	Yes	Yes
880	8	GSMIVTL	HGSST	AVLSLTNMTLLVQ	G99G99.S99S99.M99M99.I99I99.V99V99.T99T99.L99L99.	H99H99.G99G99.S99S99.S99S99.T99T99.	A99A99.V99V99.L99L99.S99S99.L99L99.T99T99.N99N99.M99M99.T99T99.L99L99.L99L99.V99V99.Q99Q99.	21	15	39	75	Yes	Yes	Yes
881	6	TLGRNVY	VLD	VYLSRLSNVL	T99T99.L99L99.G99G99.R99R99.N99N99.V99V99.Y99Y99.	V99V99.L99L99.D99D99.	V99V99.Y99Y99.L99L99.S99S99.R99R99.L99L99.S99S99.N99N99.V99V99.L99L99.	21	9	30	60	Yes	Yes	Yes
882	9	TTCQCCF	VCEFL	AYVRGASVT	T99T99.T99T99.C99C99.Q99Q99.C99C99.C99C99.F99F99.	V99V99.C99C99.E99E99.F99F99.L99L99.	A99A99.Y99Y99.V99V99.R99R99.G99G99.A99A99.S99S99.V99V99.T99T99.	21	15	27	63	Yes	Yes	Yes
883	8	VFGAYNV	LLGTN	LGPMHHDGGL	V99V99.F99F99.G99G99.A99A99.Y99Y99.N99N99.V99V99.	L99L99.L99L99.G99G99.T99T99.N99N99.	L99L99.G99G99.P99P99.M99M99.H99H99.H99H99.D99D99.G99G99.G99G99.L99L99.	21	15	30	66	Yes	Yes	Yes
884	7	PTCGQLS	RPFGD	VYWSQRVVI	P99P99.T99T99.C99C99.G99G99.Q99Q99.L99L99.S85B00.	R99R99.P99P99.F99F99.G99G99.D99D99.	V99V99.Y99Y99.W99W99.S99S99.Q99Q99.R99R99.V99V99.V99V99.I99I99.	21	15	27	63	Yes	Yes	Yes
885	7	VIGILEG	RVFCV	KSRCSPQFSC	V99V99.I99I99.G99G99.I99I99.L99L99.E99E99.G99G99.	R99R99.V99V99.F99F99.C99C99.V99V99.	K99K99.S99S99.R99R99.C99C99.S99S99.P99P99.Q99Q99.F99F99.S99S99.C99C99.	21	15	30	66	Yes	Yes	Yes
886	6	LCFHSYC	FARKG	NDIYWV	L99L99.C99C99.F99F99.H99H99.S99S99.Y83B00.C99C99.	F99F99.A99A99.R99R99.K99K99.G99G99.	N99N99.D99D99.I99I99.Y99Y99.W99W99.V99V99.	21	15	18	54	Yes	Yes	Yes
887	5	VV	EYGYR	LTQDTRRCSW	V99V99.V99V99.	E99E99.Y99Y99.G99G99.Y99Y99.R99R99.	L99L99.T99T99.Q99Q99.D99D99.T99T99.R99R99.R99R99.C99C99.S99S99.W99W99.	6	15	30	51	Yes	Yes	Yes
888	5	FVFLVQE	CARQT	NSVGVIMTCWWRT	F99F99.V80B00.F99F99.L99L99.V99V99.Q99Q99.E99E99.	C99C99.A99A99.R99R99.Q99Q99.T99T99.	N99N99.S99S99.V99V99.G99G99.V99V99.I99I99.M99M99.T99T99.C99C99.W99W99.W99W99.R99R99.T99T99.	20	15	39	74	Yes	Yes	Yes
889	5	GFGTVLF	PARAW	CTTDLF	G99G99.F99F99.G99G99.T99T99.V99V99.L99L99.F99F99.	P99P99.A99A99.R99R99.A99A99.W99W99.	C99C99.T99T99.T99T99.D99D99.L99L99.F99F99.	21	15	18	54	Yes	Yes	Yes
89	13	FIDFGQS	SEGSR	VAFYSK	F99F99.I99I99.D99D99.F99F99.G99G99.Q99Q99.S92B00.	S99S99.E99E99.G99G99.S99S99.R99R99.	V99V99.A99A99.F99F99.Y99Y99.S99S99.K99K99.	21	15	18	54	Yes	Yes	Yes
890	8	FIRRRVY	SASFS	YALADYGLVF	F99F99.I99I99.R99R99.R99R99.R99R99.V99V99.Y99Y99.	S99S99.A99A99.S99S99.F99F99.S99S99.	Y99Y99.A99A99.L99L99.A99A99.D99D99.Y99Y99.G99G99.L99L99.V99V99.F99F99.	21	15	30	66	Yes	Yes	Yes
891	5	ILKHVFG	LDDIR	HIFDSF	I99I99.L99L99.K99K99.H99H99.V99V99.F99F99.G99G99.	L99L99.D99D99.D99D99.I99I99.R99R99.	H99H99.I99I99.F99F99.D99D99.S99S99.F99F99.	21	15	18	54	Yes	Yes	Yes
892	6	DGGCWLV	SWQSS	NSWFGDNVC	D99D99.G99G99.G99G99.C99C99.W99W99.L99L99.V99V99.	S99S99.W99W99.Q99Q99.S99S99.S99S99.	N99N99.S99S99.W99W99.F99F99.G99G99.D99D99.N99N99.V99V99.C99C99.	21	15	27	63	Yes	Yes	Yes
893	7	GVSDVFV	SCSGW	ASAHYQNIIL	G99G99.V99V99.S99S99.D99D99.V99V99.F99F99.V99V99.	S99S99.C99C99.S99S99.G99G99.W99W99.	A99A99.S99S99.A99A99.H99H99.Y99Y99.Q99Q99.N99N99.I99I99.I99I99.L99L99.	21	15	30	66	Yes	Yes	Yes
894	7	KTTSAVY	CSVYD	VYYCRLSSVN	K99K99.T99T99.T99T99.S99S99.A99A99.V99V99.Y99Y99.	C99C99.S99S99.V99V99.Y99Y99.D99D99.	V99V99.Y99Y99.Y99Y99.C99C99.R99R99.L99L99.S99S99.S99S99.V99V99.N99N99.	21	15	30	66	Yes	Yes	Yes
895	16	VGAIVLC	RSKWV	VVLHANACVL	V99V99.G99G99.A99A99.I99I99.V99V99.L99L99.C99C99.	R99R99.S99S99.K99K99.W99W99.V99V99.	V99V99.V99V99.L99L99.H99H99.A99A99.N99N99.A99A99.C93B00.V99V99.L99L99.	21	15	30	66	Yes	Yes	Yes
896	5	LCTGPAW	LRWPG	NHPSHTCVMC	L99L99.C99C99.T99T99.G99G99.P99P99.A99A99.W99W99.	L99L99.R99R99.W99W99.P99P99.G99G99.	N99N99.H80B00.P99P99.S99S99.H99H99.T99T99.C99C99.V99V99.M99M99.C99C99.	21	15	29	65	Yes	Yes	Yes
897	8	LIRSVVW	RCGAV	YLYSHFSAVV	L99L99.I99I99.R99R99.S99S99.V99V99.V99V99.W99W99.	R99R99.C99C99.G99G99.A99A99.V99V99.	Y99Y99.L99L99.Y99Y99.S99S99.H99H99.F99F99.S99S99.A99A99.V99V99.V99V99.	21	15	30	66	Yes	Yes	Yes
898	6	GPYCWER	MCFND	SPSGYCLFLL	G99G99.P99P99.Y99Y99.C99C99.W99W99.E99E99.R99R99.	M99M99.C99C99.F99F99.N99N99.D99D99.	S99S99.P99P99.S99S99.G99G99.Y99Y99.C99C99.L99L99.F99F99.L99L99.L99L99.	21	15	30	66	Yes	Yes	Yes
899	5	GGGSWFP	IGSSL	IMYASDFWVF	G99G99.G99G99.G99G99.S99S99.W99W99.F80B00.P99P99.	I99I99.G99G99.S99S99.S99S99.L99L99.	I60B00.M60B00.Y60B00.A60B00.S60Y40.D60B00.F60B00.W60B00.V60B00.F60B00.	20	15	20	55	Yes	Yes	Yes
90	185	IGLTWVC	TWNAS	FTSAVH	I96B00.G99B00.L99B00.T99T99.W99B00.V98B00.C99B00.	T99B00.W99B00.N99N99.A99A99.S99S99.	F99F99.T99T99.S99S99.A99B00.V99V99.H99B00.	21	15	18	54	Yes	Yes	Yes
900	5	LSLRNVF	NAGVH	AYFVDGIIT	L99L99.S99S99.L99L99.R99R99.N80B00.V99V99.F99F99.	N99N99.A99A99.G99G99.V99V99.H99H99.	A99A99.Y99Y99.F99F99.V99V99.D99D99.G99G99.I99I99.I99I99.T99T99.	20	15	27	62	Yes	Yes	Yes
901	7	NGGKSVW	TCGCY	PYFSSGAVF	N99N99.G99G99.G99G99.K99K99.S99S99.V99V99.W99W99.	T99T99.C99C99.G99G99.C99C99.Y99Y99.	P99P99.Y99Y99.F99F99.S99S99.S99S99.G99G99.A99A99.V99V99.F99F99.	21	15	27	63	Yes	Yes	Yes
902	5	ACFGLVY	GSQSQ	VYFRSMFCVH	A99A99.C99C99.F99F99.G99G99.L99L99.V99V99.Y99Y99.	G99G99.S99S99.Q99Q99.S99S99.Q99Q99.	V99V99.Y99Y99.F99F99.R99R99.S99S99.M99M99.F99F99.C99C99.V99V99.H99H99.	21	15	30	66	Yes	Yes	Yes
903	5	RVVR	SEAPK	FVQCTL	R99R99.V99V99.V99V99.R99R99.	S99S99.E99E99.A99A99.P99P99.K99K99.	F99F99.V99V99.Q99Q99.C99C99.T99T99.L99L99.	12	15	18	45	Yes	Yes	Yes
904	5	SLYAVVW	LCGYD	TCFVNHMKIS	S99S99.L99L99.Y99Y99.A99A99.V99V99.V99V99.W99W99.	L99L99.C99C99.G99G99.Y99Y99.D99D99.	T99T99.C99C99.F99F99.V99V99.N99N99.H99H99.M99M99.K99K99.I99I99.S99S99.	21	15	30	66	Yes	Yes	Yes
905	5	NPDPCVV	AYSAV	TYVSHPCHLY	N99N99.P99P99.D99D99.P99P99.C99C99.V99V99.V99V99.	A99A99.Y99Y99.S99S99.A99A99.V99V99.	T99T99.Y99Y99.V99V99.S99S99.H99H99.P99P99.C99C99.H99H99.L99L99.Y99Y99.	21	15	30	66	Yes	Yes	Yes
906	5	GHWCSLT	LAQYG	AYATYNLDRGYSM	G99G99.H99H99.W99W99.C99C99.S99S99.L99L99.T99T99.	L99L99.A80B00.Q99Q99.Y99Y99.G99G99.	A99A99.Y99Y99.A99A99.T99T99.Y99Y99.N99N99.L99L99.D99D99.R99R99.G99G99.Y99Y99.S99S99.M99M99.	21	14	39	74	Yes	Yes	Yes
907	11	KFVYCLA	WHHAA	HYSLDTDEFMEVA	B00	W90B00.H90B00.H90B00.A99A99.A90B00.	H90B00.Y90B00.S90B00.L90B00.D90B00.T90B00.D90B00.E90B00.F90B00.M90B00.E90B00.V90B00.A90B00.	0	15	39	54	Yes	Yes	Yes
908	6	VLEFLVY	TGGCC	ACYNTTAICA	V99V99.L99L99.E99E99.F99F99.L99L99.V99V99.Y99Y99.	T99T99.G99G99.G99G99.C99C99.C99C99.	B00	21	15	0	36	Yes	Yes	Yes
909	7	NACDVCQ	CSHRL	IDSSS	N99N99.A99A99.C99C99.D99D99.V99V99.C99C99.Q99Q99.	C99C99.S99S99.H99H99.R99R99.L99L99.	I99I99.D99D99.S99S99.S99S99.S99S99.	21	15	15	51	Yes	Yes	Yes
91	53	RLRHVVF	TTACG	ALYHPMHSVL	R99R99.L98B00.R98B00.H99H99.V99V99.V99V99.F99F99.	T99T99.T99T99.A99A99.C99C99.G99G99.	A94B00.L92B00.Y96B00.H94B00.P94B00.M94B00.H94B00.S94B00.V94B00.L96B00.	21	15	30	66	Yes	Yes	Yes
910	5	VSFHVFY	NSGTH	VSIVQGTTG	V99V99.S99S99.F99F99.H99H99.V99V99.F99F99.Y99Y99.	N99N99.S99S99.G99G99.T99T99.H99H99.	V99V99.S99S99.I99I99.V99V99.Q99Q99.G99G99.T99T99.T99T99.G99G99.	21	15	27	63	Yes	Yes	Yes
911	7	LVSRMSE	YTRSR	TALVAQGYHYDAT	L99L99.V99V99.S99S99.R99R99.M99M99.S99S99.E99E99.	Y99Y99.T99T99.R99R99.S99S99.R99R99.	T99T99.A99A99.L99L99.V99V99.A99A99.Q99Q99.G99G99.Y99Y99.H99H99.Y99Y99.D99D99.A99A99.T99T99.	21	15	39	75	Yes	Yes	Yes
912	5	MILVAGW	DVGDG	LITDTAGGSF	M99M99.I99I99.L99L99.V99V99.A99A99.G99G99.W99W99.	D99D99.V99V99.G99G99.D99D99.G99G99.	B00	21	15	0	36	Yes	Yes	Yes
913	6	VVTRKVF	PDLAS	YCNSRTGVVV	V99V99.V83B00.T99T99.R99R99.K99K99.V99V99.F99F99.	P99P99.D99D99.L99L99.A99A99.S99S99.	B00	21	15	0	36	Yes	Yes	Yes
914	6	TYDHCFG	EMEWL	NMWISSALG	T99T99.Y83B00.D99D99.H99H99.C99C99.F99F99.G99G99.	E99E99.M99M99.E99E99.W99W99.L99L99.	N99N99.M99M99.W99W99.I99I99.S99S99.S99S99.A99A99.L99L99.G99G99.	21	15	27	63	Yes	Yes	Yes
915	7	FGSI	HNYQL	HIRTRSSDGFWYE	F99F99.G99G99.S99S99.I99I99.	H99H99.N99N99.Y99Y99.Q99Q99.L99L99.	H99H99.I99I99.R99R99.T99T99.R99R99.S99S99.S99S99.D99D99.G99G99.F99F99.W99W99.Y99Y99.E99E99.	12	15	39	66	Yes	Yes	Yes
916	6	DWTRIVF	TAGGH	FRLSLSGSII	D99D99.W99W99.T99T99.R83B00.I99I99.V99V99.F99F99.	T99T99.A99A99.G99G99.G99G99.H99H99.	F99F99.R99R99.L99L99.S99S99.L99L99.S99S99.G99G99.S99S99.I99I99.I99I99.	21	15	30	66	Yes	Yes	Yes
917	5	LDPRA	LYAAY	FCATYQETCY	L99L99.D99D99.P99P99.R99R99.A99A99.	L99L99.Y99Y99.A99A99.A99A99.Y99Y99.	F99F99.C99C99.A99A99.T99T99.Y99Y99.Q99Q99.E99E99.T99T99.C99C99.Y99Y99.	15	15	30	60	Yes	Yes	Yes
918	5	RSHDCIN	GFPII	PVVLRRNII	R99R99.S99S99.H99H99.D99D99.C99C99.I99I99.N99N99.	G99G99.F99F99.P99P99.I99I99.I99I99.	P99P99.V99V99.V99V99.L99L99.R99R99.R99R99.N99N99.I99I99.I99I99.	21	15	27	63	Yes	Yes	Yes
919	5	NWSCVFQ	QSPAV	LACSLTGIC	N99N99.W99W99.S80B00.C99C99.V99V99.F99F99.Q99Q99.	Q99Q99.S99S99.P99P99.A99A99.V99V99.	L99L99.A99A99.C99C99.S99S99.L99L99.T99T99.G99G99.I99I99.C99C99.	20	15	27	62	Yes	Yes	Yes
92	15	YIDSHEV	KFSFH	VRL	Y99Y99.I99I99.D99D99.S99S99.H99H99.E99E99.V99V99.	K99K99.F99F99.S99S99.F99F99.H99H99.	V99V99.R99R99.L99L99.	21	15	9	45	Yes	Yes	Yes
920	7	A	LDCGR	SHIHLPLNRWVVT	A99A99.	L99L99.D99D99.C99C99.G99G99.R85B00.	S85B00.H99H99.I99I99.H99H99.L99L99.P99P99.L99L99.N99N99.R99R99.W99W99.V99V99.V99V99.T99T99.	3	15	39	57	Yes	Yes	Yes
93	52	VLGILST	SFD	ATRWSS	V99V99.L99L99.G99G99.I99I99.L99L99.S99S99.T99T99.	S98B00.F99F99.D99D99.	A99A99.T99T99.R99R99.W99W99.S99S99.S99S99.	21	9	18	48	Yes	Yes	Yes
94	16	VSSSFPL	FTGFM	DSGLMPWKHG	V56B00.S56B00.S56B00.S56B00.F56B00.P68B00.L56B00.	F56B00.T56B00.G68B00.F56B00.M56B00.	D99D99.S99S99.G99G99.L99L99.M99M99.P99P99.W99W99.K99K99.H99H99.G99G99.	14	10	30	54	Yes	Yes	Yes
95	68	SVYGPSN	IAAQV	RTVTPNYMID	S95B00.V99V99.Y99Y99.G99G99.P98B00.S99S99.N98B00.	I99I99.A99A99.A99A99.Q99Q99.V99V99.	R97B00.T97B00.V97B00.T97B00.P97B00.N97B00.Y97B00.M97B00.I97B00.D97B00.	21	15	30	66	Yes	Yes	Yes
96	38	RARGKVF	CSGVD	IFYDRTDRLS	R97B00.A97B00.R97B00.G97B00.K97B00.V97B00.F97B00.	C99C99.S99S99.G99G99.V99V99.D99D99.	I99I99.F99F99.Y99Y99.D99D99.R99R99.T99T99.D99D99.R99R99.L99L99.S99S99.	21	15	30	66	Yes	Yes	Yes
97	14	KPGPMLY	RDPRG	IYWSSGRVC	K99K99.P99P99.G99G99.P99P99.M99M99.L99L99.Y99Y99.	R99R99.D99D99.P99P99.R99R99.G99G99.	I99I99.Y99Y99.W99W99.S99S99.S99S99.G99G99.R99R99.V99V99.C99C99.	21	15	27	63	Yes	Yes	Yes
98	8	ALGGCVF	LCGCC	AYYSKAALVGRVL	A99A99.L99L99.G99G99.G99G99.C99C99.V99V99.F99F99.	L99L99.C99C99.G99G99.C99C99.C99C99.	A99A99.Y99Y99.Y99Y99.S99S99.K99K99.A99A99.A99A99.L99L99.V99V99.G99G99.R99R99.V99V99.L99L99.	21	15	39	75	Yes	Yes	Yes
99	11	VIERLVY	RDGHS	ITVDHLISVL	V99V99.I99I99.E99E99.R99R99.L99L99.V99V99.Y99Y99.	R99R99.D99D99.G99G99.H99H99.S99S99.	I90B00.T90B00.V90B00.D90B00.H90B00.L90B00.I90B00.S90B00.V90B00.L90B00.	21	15	30	66	Yes	Yes	Yes
0	2960	SYVNVWG	GYAIS	TIYGVY	S99B00.Y98B00.V99B00.N99B00.V99B00.W99B00.G99B00.	G99B00.Y99B00.A99B00.I99B00.S99B00.	T99B00.I99B00.Y99B00.G99B00.V99B00.Y99B00.	21	15	18	54	No	No	No
1	2873	GNVFLCG	FHTCG	WPILSA	G99B00.N98B00.V99B00.F99B00.L99B00.C99B00.G99B00.	F99B00.H99B00.T99B00.C99B00.G99G99.	W99B00.P99B00.I99B00.L99B00.S99B00.A99B00.	21	15	18	54	No	No	No
10	13312	SSRSRFN	GTGYE	YLMVTG	S97B00.S99B00.R99B00.S99B00.R99B00.F99B00.N97B00.	G99B00.T99B00.G99B00.Y99B00.E99B00.	Y99B00.L99B00.M99B00.V99B00.T99B00.G99B00.	21	15	18	54	No	No	No
122	71	ILVGIYW	VRDWS	QRSVFGSSG	I95B00.L99L99.V99V99.G99G99.I99I99.Y99Y99.W99W99.	V99V99.R98B00.D99D99.W99W99.S98B00.	Q99Q99.R98B00.S99S99.V99V99.F99F99.G99G99.S99S99.S99S99.G99G99.	21	15	27	63	No	No	No
124	245	ITVVVGS	CCGEP	PLIIQGCCY	I96B00.T99B00.V99B00.V99B00.V99B00.G99B00.S99B00.	C99C99.C99C99.G99G99.E99E99.P99B00.	P99P99.L99L99.I99I99.I99I99.Q99Q99.G99G99.C99C99.C99C99.Y99B00.	21	15	27	63	No	No	No
13	173	SSIYVYL	NNLNS	RINCDL	S97B00.S99B00.I98B00.Y98B00.V99V99.Y99B00.L99B00.	N99N99.N99N99.L99L99.N99N99.S99S99.	R99B00.I99B00.N99B00.C99B00.D99B00.L99B00.	21	15	18	54	No	No	No
139	134	WMFVLSS	GNVPN	SGMAWIYPI	W99W99.M99B00.F99F99.V98B00.L99L99.S99S99.S99S99.	G99G99.N99N99.V99V99.P99P99.N99N99.	S98B00.G97B00.M98B00.A97B00.W97B00.I97B00.Y97B00.P98B00.I98B00.	21	15	27	63	No	No	No
140	15	FLCCYGI	ANLNR	LGPHVP	F99F99.L99L99.C99C99.C99C99.Y99Y99.G99G99.I99I99.	A99A99.N99N99.L99L99.N99N99.R99R99.	B00	21	15	0	36	No	No	Yes
149	63	ESQALRV	SVHCC	SYLGYIFPE	E99E99.S99S99.Q98B00.A99A99.L99L99.R99R99.V99V99.	S98B00.V98B00.H99H99.C98B00.C99C99.	S99S99.Y99Y99.L99L99.G99G99.Y99Y99.I99I99.F99F99.P99P99.E99E99.	21	15	27	63	No	No	No
16	112	VCVSYTH	ETWMH	MRCPPHFFV	V99B00.C99B00.V98B00.S99B00.Y99B00.T97B00.H98B00.	E99E99.T99B00.W99B00.M99B00.H99B00.	B00	21	15	0	36	No	No	Yes
161	48	IYNCKST	CGVPF	TTDSVT	I97B00.Y93B00.N95B00.C99C99.K97B00.S99S99.T97B00.	C99C99.G99G99.V99V99.P99P99.F99F99.	T64B00.T66B00.D64S35.S64B00.V66B00.T64B00.	21	15	12	48	No	No	Yes
168	54	CHSGALY	PMGVA	RMRTPCLMLSGIS	C99C99.H98B00.S99S99.G99G99.A99A99.L99L99.Y96B00.	P99P99.M99M99.G99G99.V99V99.A99A99.	R99R99.M99M99.R99R99.T99T99.P99P99.C99C99.L99L99.M99M99.L99L99.S99S99.G99G99.I99I99.S81B00.	21	15	39	75	No	No	No
18	1855	ATIYIYA	CQSVR	IINCLI	A99B00.T99B00.I98B00.Y99B00.I99B00.Y99B00.A99B00.	C99B00.Q99B00.S99B00.V99B00.R99B00.	I60F38.I99B00.N99B00.C60D38.L61D38.I61V38.	21	15	14	50	No	No	No
181	18	IPVFYCI	PGFNL	CNCNAPSFVQ	I99I99.P99P99.V99V99.F99F99.Y99Y99.C99C99.I94B00.	P99P99.G99G99.F99F99.N99N99.L99L99.	B00	21	15	0	36	No	No	Yes
19	743	SVCYVYG	YSNLH	QINPML	S97B00.V99B00.C99B00.Y99B00.V99B00.Y99B00.G99B00.	Y99B00.S99S99.N99N99.L99L99.H99B00.	Q99B00.I99B00.N99B00.P99B00.M99B00.L99B00.	21	15	18	54	No	No	No
190	50	VLKSMLL	IFQNR	YHGPG	V99V99.L99L99.K98B00.S99S99.M99M99.L99L99.L99L99.	I99I99.F99F99.Q99Q99.N98B00.R99R99.	Y99Y99.H99H99.G99G99.P99P99.G99G99.	21	15	15	51	No	No	No
21	345	RCVIVGC	GDGFD	NPFLGRFAGT	R99B00.C99B00.V99B00.I99B00.V99V99.G99B00.C99B00.	G99G99.D99D99.G99B00.F99F99.D99B00.	N99N99.P99B00.F99F99.L99B00.G99B00.R99R99.F99B00.A99B00.G99B00.T99T99.	21	15	30	66	No	No	No
216	111	ILCMYEQ	CNART	AHLV	I97B00.L99L99.C99C99.M99M99.Y99Y99.E99E99.Q94B00.	C99B00.N99N99.A99A99.R99R99.T99B00.	B00	21	15	0	36	No	No	Yes
229	9	DYGYCTF	YPGCH	LLSRPKRCFVMVM	D99D99.Y99Y99.G99G99.Y99Y99.C99C99.T99T99.F99F99.	Y99Y99.P99P99.G99G99.C99C99.H99H99.	B00	21	15	0	36	No	No	Yes
231	41	YG	IITSG	SYLNSW	Y99Y99.G99G99.	I99I99.I99I99.T99T99.S99S99.G99G99.	S99S99.Y99Y99.L99L99.N99N99.S99S99.W99W99.	6	15	18	39	No	No	No
232	48	LLFT	RAAPS	PCTISG	L99L99.L99L99.F97B00.T99T99.	R99R99.A99A99.A99A99.P99P99.S99S99.	P99P99.C99C99.T99T99.I99I99.S99S99.G99G99.	12	15	18	45	No	No	No
257	18	AIGCNGL	CCFCS	NAHQYF	A99A99.I99I99.G99G99.C99C99.N99N99.G99G99.L99L99.	C99C99.C99C99.F99F99.C99C99.S99S99.	N99N99.A99A99.H99H99.Q99Q99.Y99Y99.F99F99.	21	15	18	54	No	No	No
27	788	MLTLSAR	LRAPT	FQSSNL	M97B00.L99B00.T97B00.L99B00.S99B00.A99B00.R99B00.	L99L99.R99B00.A99B00.P99P99.T99B00.	F99B00.Q99B00.S99B00.S99B00.N99B00.L98B00.	21	15	18	54	No	No	No
275	10	VSGFRAC	DFCTG	FLSCDA	V99V99.S99S99.G99G99.F99F99.R99R99.A99A99.C99C99.	D99D99.F99F99.C99C99.T99T99.G99G99.	F99F99.L99L99.S99S99.C99C99.D99D99.A99A99.	21	15	18	54	No	No	No
28	1090	RP	AYGCV	PSEVFE	R99B00.P99B00.	A99A99.Y99B00.G99G99.C99B00.V99B00.	P99P99.S99B00.E99B00.V99B00.F99B00.E98B00.	6	15	18	39	No	No	No
288	20	RLRP	QYGRI	PDLVIYLMPN	R99R99.L99L99.R99R99.P99P99.	Q99Q99.Y99Y99.G99G99.R99R99.I99I99.	P99P99.D99D99.L99L99.V99V99.I99I99.Y99Y99.L99L99.M99M99.P99P99.N99N99.	12	15	30	57	No	No	No
35	2206	DRCGTST	SGLVW	FLSAIE	D99B00.R97B00.C99B00.G99B00.T99B00.S98B00.T98B00.	S99B00.G99B00.L99B00.V99B00.W99B00.	F99B00.L99B00.S99B00.A98B00.I99B00.E99B00.	21	15	18	54	No	No	No
357	80	DTVYLLV	LLSSS	IINCTK	D99D99.T99T99.V99V99.Y98B00.L99L99.L99L99.V98B00.	L99L99.L99L99.S99S99.S99S99.S99S99.	I99I99.I98B00.N99N99.C99C99.T99T99.K99K99.	21	15	18	54	No	No	No
36	27	NMVYMKH	NWLH	ALLVRE	N96B00.M99M99.V99V99.Y99Y99.M99M99.K99K99.H99H99.	N99N99.W99W99.L99L99.H99H99.	A51S44.L55B00.L74B00.V55B00.R77B00.E51P40.	21	12	12	45	No	No	No
37	385	NIGPCMC	GWSSS	FASVLK	N98B00.I99B00.G99B00.P99B00.C99B00.M98B00.C99B00.	G99B00.W99W99.S99S99.S99S99.S99S99.	F99B00.A99B00.S99B00.V99B00.L99B00.K98B00.	21	15	18	54	No	No	No
38	6	TKFEGLV	YFLQH	SC	T99T99.K99K99.F99F99.E99E99.G99G99.L99L99.V99V99.	Y99Y99.F99F99.L99L99.Q99Q99.H99H99.	B00	21	15	0	36	No	No	Yes
4	32009	VLVCYSY	ASYRY	LTSPLSDSS	V99B00.L99B00.V99B00.C99B00.Y99B00.S99B00.Y99B00.	A99B00.S99B00.Y99B00.R99B00.Y99B00.	B00	21	15	0	36	No	No	Yes
40	29	LRVCYTR	ANYMN	SHYTALVCNV	L99L99.R89B00.V99V99.C99C99.Y99Y99.T99T99.R99R99.	A99A99.N99N99.Y99Y99.M99M99.N99N99.	B00	21	15	0	36	No	No	Yes
401	16	IDAHDSV	NIRRG	WITCES	I99I99.D99D99.A99A99.H99H99.D99D99.S99S99.V99V99.	N99N99.I99I99.R99R99.R99R99.G99G99.	W99W99.I99I99.T99T99.C99C99.E99E99.S99S99.	21	15	18	54	No	No	No
417	38	DMYGSLT	MFSDI	YGSTMTGCHC	D97B00.M99M99.Y99Y99.G99G99.S99S99.L99L99.T99T99.	M99M99.F99F99.S99S99.D99D99.I99I99.	Y99Y99.G99G99.S99S99.T99T99.M97B00.T99T99.G99G99.C99C99.H99H99.C99C99.	21	15	30	66	No	No	No
47	106	PEISLIC	SYSLR	FASSCC	P99P99.E99E99.I97B00.S99S99.L99L99.I99I99.C99C99.	S99S99.Y99Y99.S99S99.L99L99.R99B00.	F99B00.A99B00.S99B00.S98B00.C99B00.C98B00.	21	15	18	54	No	No	No
48	229	LALARVS	IGGCL	DTMPNYIYPM	L99B00.A98B00.L98B00.A99B00.R99B00.V98B00.S99B00.	I99B00.G99B00.G99B00.C99B00.L99B00.	D99B00.T99B00.M99B00.P99B00.N99B00.Y99B00.I99B00.Y99B00.P99B00.M99B00.	21	15	30	66	No	No	No
488	8	NCNRVIS	RSPQV	WPDCIV	N99N99.C99C99.N99N99.R99R99.V99V99.I99I99.S99S99.	R99R99.S99S99.P99P99.Q99Q99.V99V99.	W99W99.P99P99.D99D99.C99C99.I99I99.V99V99.	21	15	18	54	No	No	No
5	759	HLVPVAT	ELSRW	QPSCYQ	H99B00.L99B00.V97B00.P99B00.V99B00.A99B00.T98B00.	E99B00.L99L99.S99B00.R99B00.W99W99.	Q99B00.P99B00.S99B00.C99B00.Y99B00.Q99B00.	21	15	18	54	No	No	No
515	10	FDAAQAW	VYYVA	KDM	F99F99.D99D99.A99A99.A99A99.Q99Q99.A90B00.W99W99.	V99V99.Y99Y99.Y99Y99.V99V99.A99A99.	K99K99.D99D99.M99M99.	21	15	9	45	No	No	No
518	8	CVINYHV	TPWVM	MCCAATFWDP	C87B00.V87B00.I87B00.N87B00.Y87B00.H87B00.V87B00.	T99T99.P99P99.W99W99.V99V99.M99M99.	M99M99.C99C99.C99C99.A99A99.A99A99.T99T99.F99F99.W99W99.D99D99.P99P99.	21	15	30	66	No	No	No
531	7	VCYTGWD	ANQPR	GPDILSFYGC	V99V99.C99C99.Y99Y99.T99T99.G99G99.W99W99.D99D99.	A99A99.N99N99.Q99Q99.P99P99.R99R99.	G99G99.P99P99.D99D99.I99I99.L99L99.S99S99.F99F99.Y99Y99.G99G99.C99C99.	21	15	30	66	No	No	No
544	14	VLICRTA	YAVRF	WPDCCN	V99V99.L99L99.I99I99.C99C99.R99R99.T92B00.A99A99.	Y99Y99.A99A99.V99V99.R99R99.F99F99.	W99W99.P99P99.D99D99.C99C99.C99C99.N99N99.	21	15	18	54	No	No	No
558	27	PLATSG	FGD	YIQGAC	P99P99.L99L99.A99A99.T99T99.S99S99.G99G99.	F99F99.G99G99.D99D99.	Y99Y99.I74B00.Q74B00.G74B00.A99A99.C74B00.	18	9	14	41	No	No	No
595	6	TRTELRS	LIFIM	TDDFFN	T99T99.R99R99.T99T99.E99E99.L99L99.R99R99.S99S99.	L99L99.I99I99.F99F99.I99I99.M99M99.	T83B00.D83B00.D83B00.F99F99.F83B00.N83B00.	21	15	18	54	No	No	No
6	2527	LRSRVIT	DVVSF	MTSEVT	L99B00.R99B00.S98B00.R99B00.V99B00.I99B00.T98B00.	D99B00.V99B00.V99B00.S99B00.F99B00.	M99B00.T99B00.S99B00.E99B00.V99B00.T99B00.	21	15	18	54	No	No	No
61	26	VLSSEFT	VGAGW	TFSTRY	V99V99.L99L99.S99S99.S99S99.E99E99.F99F99.T99T99.	V99V99.G99G99.A99A99.G99G99.W99W99.	T99T99.F99F99.S99S99.T99T99.R99R99.Y99Y99.	21	15	18	54	No	No	No
621	26	VHITRFV	VPGQR	SGLSFGAVR	V99V99.H99H99.I99I99.T99T99.R99R99.F99F99.V99V99.	V99V99.P99P99.G99G99.Q99Q99.R99R99.	S99S99.G99G99.L99L99.S99S99.F99F99.G99G99.A99A99.V99V99.R99R99.	21	15	27	63	No	No	No
654	7	RP	AYGCV	NFQASN	R99R99.P99P99.	A99A99.Y99Y99.G99G99.C99C99.V99V99.	N99N99.F99F99.Q99Q99.A99A99.S99S99.N99N99.	6	15	18	39	No	No	Yes
68	36	LLMAYEC	GCHLV	YLIRHA	L99L99.L99L99.M99M99.A99A99.Y99Y99.E97B00.C99C99.	G99G99.C99C99.H99H99.L99L99.V99V99.	B00	21	15	0	36	No	No	Yes
689	6	VLVCYSY	ASYR	LTSPLSDSS	V83B00.L83B00.V66B00.C83B00.Y99Y99.S83B00.Y83B00.	A66B00.S66B00.Y50B00.R50B00.	B00	20	6	0	26	No	Yes	Yes
705	6	SDTVGLV	YFRHS	ITF	S99S99.D99D99.T99T99.V99V99.G99G99.L99L99.V99V99.	Y99Y99.F99F99.R99R99.H99H99.S99S99.	I99I99.T99T99.F99F99.	21	15	9	45	No	No	No
80	166	LVVTYER	ATLRG	LIPAESGLVPLVD	L98B00.V99B00.V99V99.T98B00.Y99B00.E99B00.R99B00.	A99A99.T99T99.L99L99.R99R99.G99B00.	B00	21	15	0	36	No	No	Yes
9	126	HNVGVGT	MHAQS	NHTDHYIFPS	H98B00.N95B00.V98B00.G99B00.V98B00.G98B00.T99B00.	M98B00.H98B00.A82B00.Q98B00.S98B00.	N99B00.H99B00.T98B00.D99B00.H99B00.Y98B00.I99B00.F98B00.P99B00.S99B00.	21	15	30	66	No	No	No
