# Supplementary material for: A cell-free nanobody engineering platform rapidly generates SARS-CoV-2 neutralizing nanobodies
Source: Nat Commun. 2021 Sep 17;12:5506. doi: 10.1038/s41467-021-25777-z (PMC8448731; doi:10.1038/s41467-021-25777-z)
Supplement: Supplementary file 6 — Supplementary Data 5 [file 41467_2021_25777_MOESM6_ESM.xlsx]

## Sheet: all CDR unique
cluster_ID	cluster_size	CDR1 representative	CDR2 representative	CDR3 representative	CDR1_consensus	CDR2_consensus	CDR3_consensus	CDR1_score	CDR2_score	CDR3_score	total_score	CDR1_unique	CDR2_unique	CDR3_unique
0	27944	FPVNRYS	SAGDR	NVGF	F99B00.P99B00.V99B00.N99B00.R99B00.Y99B00.S99B00.	S99B00.A99B00.G99B00.D99B00.R99B00.	N99B00.V99B00.G99B00.F99B00.	21	15	12	48	Yes	Yes	Yes
6	5182	LNLAYFV	EVSAK	HMKLWSNSM	L99B00.N97B00.L99B00.A99B00.Y99B00.F99B00.V99B00.	E99B00.V99B00.S99B00.A99B00.K99B00.	H99B00.M99B00.K99B00.L99B00.W99B00.S99B00.N99B00.S99B00.M98B00.	21	15	27	63	Yes	Yes	Yes
5	1189	VC	DFLAA	SHSTDLYWRGHPG	V99B00.C99B00.	D99B00.F99F99.L99L99.A99B00.A99B00.	S99B00.H99B00.S99S99.T99B00.D99B00.L99L99.Y99Y99.W99B00.R99B00.G99B00.H99B00.P99B00.G99B00.	6	15	39	60	Yes	Yes	Yes
20	463	DISAYHR	FIFAR	TTCKICYGYQ	D99D99.I99I99.S99S99.A99B00.Y99Y99.H98B00.R99R99.	F99B00.I99B00.F99B00.A99B00.R99R99.	T99T99.T93B00.C93B00.K93B00.I93B00.C93B00.Y93B00.G93B00.Y93B00.Q93B00.	21	15	30	66	Yes	Yes	Yes
31	257	SCSISNS	STWDR	TTLYFR	S99B00.C99B00.S98B00.I99B00.S99B00.N96B00.S98B00.	S99S99.T99T99.W99W99.D99D99.R99R99.	T99T99.T98B00.L99B00.Y99B00.F99F99.R99B00.	21	15	18	54	Yes	Yes	Yes
22	244	GKVGVCS	LYYGL	NHSMMF	G97B00.K97B00.V99V99.G99B00.V99V99.C99B00.S99B00.	L99B00.Y99Y99.Y99B00.G99B00.L99L99.	N99B00.H99B00.S99B00.M99B00.M99B00.F99B00.	21	15	18	54	Yes	Yes	Yes
53	141	KMWRGLD	LLLGT	SRYVSY	K98B00.M99M99.W99W99.R99B00.G99G99.L99L99.D99B00.	L99L99.L99B00.L99L99.G99G99.T99T99.	S99B00.R99R99.Y99Y99.V99V99.S99S99.Y99B00.	21	15	18	54	Yes	Yes	Yes
39	113	PMPQVGV	NTWAR	TDLRFV	P99P99.M99M99.P99P99.Q99B00.V99V99.G99G99.V99V99.	N99N99.T99T99.W99W99.A99A99.R99R99.	T99B00.D99B00.L99B00.R98B00.F99F99.V99B00.	21	15	18	54	Yes	Yes	Yes
7	69	DCCFLGK	EWFGR	TDLRFK	D99D99.C98B00.C99C99.F99F99.L99L99.G98B00.K98B00.	E99E99.W99W99.F99F99.G99G99.R99R99.	T99T99.D98B00.L98B00.R98B00.F98B00.K98B00.	21	15	18	54	Yes	Yes	Yes
56	57	YPFMPFF	SFDEA	S	Y99Y99.P99P99.F99F99.M99M99.P99P99.F98B00.F99F99.	S99S99.F98B00.D99D99.E99E99.A99A99.	S98B00.	21	15	3	39	Yes	Yes	Yes
27	41	AGCGFMR	WVFGS	SNCVLL	A99A99.G99G99.C99C99.G95B00.F99F99.M99M99.R99R99.	W99W99.V99V99.F99F99.G99G99.S99S99.	S92B00.N92B00.C92B00.V92B00.L92B00.L92B00.	21	15	18	54	Yes	Yes	Yes
43	37	PDVTHCT	RTFNR	TNCYFV	P97B00.D94B00.V97B00.T97B00.H94B00.C97B00.T97B00.	R97B00.T99T99.F99F99.N99N99.R99R99.	T99T99.N99N99.C97B00.Y97B00.F99F99.V97B00.	21	15	18	54	Yes	Yes	Yes
61	28	LKVG	RMGVL	CATFSTCVWL	L99L99.K99K99.V99V99.G99G99.	R99R99.M99M99.G99G99.V99V99.L99L99.	C99C99.A99A99.T99T99.F99F99.S99S99.T99T99.C99C99.V99V99.W99W99.L99L99.	12	15	30	57	Yes	Yes	Yes
66	26	TPFNSYS	FTWYR	TSQWFC	T96B00.P99P99.F99F99.N99N99.S99S99.Y99Y99.S99S99.	F99F99.T99T99.W99W99.Y99Y99.R99R99.	T99T99.S99S99.Q99Q99.W99W99.F99F99.C99C99.	21	15	18	54	Yes	Yes	Yes
8	26	AGALRRS	SLGHC	F	A99A99.G99G99.A99A99.L99L99.R99R99.R99R99.S99S99.	S99S99.L99L99.G99G99.H99H99.C99C99.	F99F99.	21	15	3	39	Yes	Yes	Yes
73	25	LYAIERH	RMGLL	TTIYGSCFCQ	L99L99.Y99Y99.A99A99.I99I99.E99E99.R99R99.H99H99.	R99R99.M99M99.G99G99.L99L99.L99L99.	T99T99.T99T99.I99I99.Y99Y99.G99G99.S99S99.C99C99.F99F99.C99C99.Q99Q99.	21	15	30	66	Yes	Yes	Yes
51	24	MWHAFDT	WWAAS	IDTATGAIFR	M99M99.W99W99.H99H99.A99A99.F99F99.D99D99.T99T99.	W99W99.W99W99.A99A99.A99A99.S99S99.	I58B00.D54B00.T45B00.A45B00.T45B00.G45B00.A45B00.I45B00.F54B00.R54B00.	21	15	14	50	Yes	Yes	Yes
67	24	WPLGFYT	WFSHD	FRRKYQEFGAGSV	W95B00.P95B00.L99L99.G95B00.F95B00.Y95B00.T91B00.	W99W99.F99F99.S99S99.H99H99.D99D99.	F99F99.R99R99.R99R99.K99K99.Y99Y99.Q99Q99.E99E99.F99F99.G99G99.A99A99.G99G99.S99S99.V99V99.	21	15	39	75	Yes	Yes	Yes
68	22	CTSNIRP	SDSAY	S	C99C99.T99T99.S99S99.N99N99.I99I99.R99R99.P99P99.	S99S99.D99D99.S99S99.A99A99.Y99Y99.	S99S99.	21	15	3	39	Yes	Yes	Yes
88	22	WT	CLGHR	RPLSPNLH	W99W99.T99T99.	C99C99.L99L99.G99G99.H99H99.R99R99.	R99R99.P99P99.L99L99.S99S99.P99P99.N99N99.L99L99.H99H99.	6	15	24	45	Yes	Yes	Yes
58	20	LATVCCGGLWA	EYWGR	SSDKFV	L99L99.A99A99.T99T99.V99V99.C99C99.C99C99.G95B00.G99G99.L99L99.W99W99.A99A99.	E99E99.Y99Y99.W99W99.G99G99.R99R99.	S99S99.S99S99.D99D99.K99K99.F99F99.V99V99.	33	15	18	66	Yes	Yes	Yes
85	20	PFWTLDK	CPFHR	NNEYMW	P99P99.F99F99.W99W99.T99T99.L95B00.D99D99.K99K99.	C99C99.P99P99.F99F99.H99H99.R99R99.	N99N99.N99N99.E99E99.Y99Y99.M99M99.W99W99.	21	15	18	54	Yes	Yes	Yes
82	19	VYVGWHD	VANDA	RRYCRYAVV	V99V99.Y99Y99.V99V99.G99G99.W99W99.H99H99.D99D99.	V99V99.A99A99.N99N99.D99D99.A99A99.	R99R99.R99R99.Y99Y99.C99C99.R99R99.Y99Y99.A99A99.V99V99.V99V99.	21	15	27	63	Yes	Yes	Yes
62	16	DLYLLRN	VVTCR	RFRSHNVYCMDLV	D99D99.L99L99.Y99Y99.L99L99.L99L99.R99R99.N99N99.	V99V99.V99V99.T99T99.C99C99.R99R99.	R99R99.F99F99.R93B00.S99S99.H99H99.N99N99.V99V99.Y99Y99.C99C99.M99M99.D99D99.L99L99.V99V99.	21	15	39	75	Yes	Yes	Yes
65	16	LTCGSDR	TVFNV	SDQFMT	L99L99.T99T99.C99C99.G99G99.S99S99.D99D99.R99R99.	T99T99.V99V99.F99F99.N99N99.V99V99.	S93B00.D93B00.Q93B00.F93B00.M93B00.T93B00.	21	15	18	54	Yes	Yes	Yes
105	14	YWGVFMD	WWHDS	TKSSAL	Y99Y99.W99W99.G99G99.V99V99.F99F99.M99M99.D92B00.	W99W99.W99W99.H99H99.D92B00.S99S99.	B00	21	15	0	36	Yes	Yes	Yes
41	14	SVLSVTA	RTWVR	TTCTFE	S99S99.V99V99.L99L99.S99S99.V99V99.T99T99.A99A99.	R99R99.T99T99.W99W99.V99V99.R99R99.	T99T99.T99T99.C99C99.T99T99.F99F99.E99E99.	21	15	18	54	Yes	Yes	Yes
102	13	LYIARSR	RCARY	ITVVIA	L99L99.Y99Y99.I99I99.A99A99.R99R99.S99S99.R99R99.	R99R99.C99C99.A99A99.R99R99.Y99Y99.	I99I99.T99T99.V99V99.V99V99.I99I99.A99A99.	21	15	18	54	Yes	Yes	Yes
59	13	MRVN	SSLSS	SNLQLCLTWLDIM	M99M99.R92B00.V99V99.N99N99.	S99S99.S99S99.L99L99.S99S99.S99S99.	S99S99.N99N99.L99L99.Q99Q99.L99L99.C99C99.L99L99.T99T99.W99W99.L99L99.D99D99.I99I99.M99M99.	12	15	39	66	Yes	Yes	Yes
106	11	VCSGVRG	STAVY	FM	V99V99.C99C99.S99S99.G99G99.V99V99.R99R99.G99G99.	S99S99.T99T99.A99A99.V99V99.Y99Y99.	F99F99.M99M99.	21	15	6	42	Yes	Yes	Yes
37	11	GHSPCWS	FVFTG	TSELMV	G99G99.H90B00.S99S99.P99P99.C99C99.W99W99.S99S99.	F99F99.V99V99.F99F99.T99T99.G99G99.	T99T99.S99S99.E99E99.L99L99.M99M99.V99V99.	21	15	18	54	Yes	Yes	Yes
9	11	TTLPGLV	ATCWG	LAPCSMGWVM	T90B00.T99T99.L99L99.P99P99.G99G99.L99L99.V99V99.	A99A99.T99T99.C99C99.W99W99.G99G99.	L99L99.A99A99.P99P99.C99C99.S99S99.M99M99.G99G99.W99W99.V90B00.M99M99.	21	15	30	66	Yes	Yes	Yes
29	10	LYGPRRW	SSWR	GI	L99L99.Y90B00.G99G99.P99P99.R99R99.R99R99.W99W99.	S99S99.S99S99.W99W99.R99R99.	G99G99.I99I99.	21	12	6	39	Yes	Yes	Yes
72	10	VPVQLWS	FLWMR	TSDRFA	V99V99.P90B00.V99V99.Q99Q99.L99L99.W99W99.S90B00.	F99F99.L99L99.W99W99.M90B00.R99R99.	T99T99.S99S99.D99D99.R99R99.F99F99.A99A99.	21	15	18	54	Yes	Yes	Yes
75	10	LYQRILM	WFTGR	DVHGYYVFPN	L99L99.Y99Y99.Q99Q99.R99R99.I99I99.L99L99.M90B00.	W99W99.F99F99.T99T99.G99G99.R99R99.	D99D99.V99V99.H99H99.G99G99.Y99Y99.Y99Y99.V99V99.F99F99.P99P99.N99N99.	21	15	30	66	Yes	Yes	Yes
100	9	LSHSVFA	TWFHR	TSLEMC	L99L99.S99S99.H99H99.S99S99.V99V99.F99F99.A99A99.	T99T99.W99W99.F99F99.H99H99.R99R99.	T99T99.S99S99.L99L99.E99E99.M99M99.C99C99.	21	15	18	54	Yes	Yes	Yes
107	9	SGVGCFD	WYDLG	VYVPSHFNAWSWK	S99S99.G99G99.V99V99.G99G99.C99C99.F99F99.D99D99.	W99W99.Y99Y99.D99D99.L99L99.G99G99.	V99V99.Y99Y99.V99V99.P99P99.S99S99.H99H99.F99F99.N99N99.A99A99.W99W99.S99S99.W99W99.K99K99.	21	15	39	75	Yes	Yes	Yes
19	9	LIGSRHC	TLSST	GVLT	L99L99.I99I99.G99G99.S99S99.R99R99.H99H99.C99C99.	T99T99.L99L99.S99S99.S99S99.T99T99.	G99G99.V99V99.L99L99.T99T99.	21	15	12	48	Yes	Yes	Yes
69	9	IGMCRYY	TRATW	DSVLWL	I99I99.G99G99.M99M99.C99C99.R99R99.Y99Y99.Y99Y99.	T99T99.R99R99.A99A99.T99T99.W99W99.	D99D99.S99S99.V99V99.L99L99.W99W99.L99L99.	21	15	18	54	Yes	Yes	Yes
74	9	GMNLSRH	FTVED	HTFRAFGSWVSAS	G99G99.M99M99.N99N99.L99L99.S99S99.R88B00.H99H99.	F99F99.T99T99.V99V99.E99E99.D99D99.	H99H99.T99T99.F99F99.R99R99.A99A99.F99F99.G99G99.S99S99.W99W99.V99V99.S99S99.A99A99.S99S99.	21	15	39	75	Yes	Yes	Yes
76	9	CYTAFRV	WWHLT	ASNDYDAISI	C99C99.Y88B00.T99T99.A99A99.F99F99.R99R99.V99V99.	W99W99.W99W99.H99H99.L99L99.T99T99.	A99A99.S99S99.N99N99.D99D99.Y99Y99.D99D99.A99A99.I99I99.S99S99.I99I99.	21	15	30	66	Yes	Yes	Yes
93	9	QYSVHTT	PRGHW	FNSCVE	Q99Q99.Y99Y99.S99S99.V99V99.H99H99.T99T99.T99T99.	P99P99.R99R99.G99G99.H99H99.W99W99.	F99F99.N99N99.S99S99.C99C99.V99V99.E99E99.	21	15	18	54	Yes	Yes	Yes
121	8	ALCVISG	ICHDR	YTMRFY	A99A99.L99L99.C99C99.V99V99.I99I99.S87B00.G99G99.	I99I99.C99C99.H99H99.D99D99.R99R99.	Y99Y99.T99T99.M99M99.R99R99.F99F99.Y99Y99.	21	15	18	54	Yes	Yes	Yes
18	8	TRLPSLT	SMCRV	GV	T99T99.R99R99.L99L99.P99P99.S99S99.L99L99.T99T99.	S99S99.M99M99.C99C99.R99R99.V99V99.	G99G99.V99V99.	21	15	6	42	Yes	Yes	Yes
47	8	YYACGSA	PMGVL	LTHPFGEDV	Y99Y99.Y99Y99.A99A99.C99C99.G99G99.S99S99.A99A99.	P99P99.M99M99.G99G99.V99V99.L99L99.	L99L99.T99T99.H99H99.P99P99.F99F99.G99G99.E99E99.D99D99.V99V99.	21	15	27	63	Yes	Yes	Yes
63	8	NFRSFFL	SVFSG	LVGSLTGGLN	N99N99.F99F99.R99R99.S99S99.F99F99.F99F99.L99L99.	S99S99.V99V99.F99F99.S99S99.G99G99.	L99L99.V99V99.G99G99.S99S99.L99L99.T99T99.G99G99.G99G99.L99L99.N99N99.	21	15	30	66	Yes	Yes	Yes
89	8	GFDTGFL	SLCCS	LPAPIKMVD	G99G99.F99F99.D99D99.T99T99.G75B00.F99F99.L99L99.	S99S99.L99L99.C99C99.C87B00.S99S99.	L99L99.P99P99.A99A99.P99P99.I99I99.K99K99.M99M99.V99V99.D99D99.	20	15	27	62	Yes	Yes	Yes
101	7	GSVRISN	CLRSA	IPFWPFFSTC	G99G99.S99S99.V99V99.R99R99.I99I99.S99S99.N99N99.	C99C99.L99L99.R99R99.S99S99.A99A99.	I99I99.P99P99.F99F99.W99W99.P99P99.F99F99.F99F99.S99S99.T99T99.C99C99.	21	15	30	66	Yes	Yes	Yes
122	7	ANDRLTS	VVFTV	TNLYMS	A99A99.N99N99.D99D99.R99R99.L99L99.T99T99.S99S99.	V99V99.V99V99.F99F99.T99T99.V99V99.	T99T99.N99N99.L99L99.Y99Y99.M99M99.S99S99.	21	15	18	54	Yes	Yes	Yes
15	7	GLRGVRS	SLFAQ	GDDYFR	G99G99.L99L99.R99R99.G99G99.V99V99.R99R99.S99S99.	S99S99.L99L99.F99F99.A99A99.Q99Q99.	G99G99.D99D99.D99D99.Y99Y99.F99F99.R99R99.	21	15	18	54	Yes	Yes	Yes
64	7	NPRPIGI	LRYGG	YTCTGY	N99N99.P99P99.R99R99.P99P99.I99I99.G99G99.I99I99.	L99L99.R99R99.Y99Y99.G99G99.G99G99.	Y99Y99.T99T99.C99C99.T99T99.G99G99.Y99Y99.	21	15	18	54	Yes	Yes	Yes
91	7	CSEGYTL	CVFAV	CTLRMT	C99C99.S99S99.E99E99.G99G99.Y99Y99.T99T99.L99L99.	C99C99.V99V99.F99F99.A99A99.V99V99.	C99C99.T99T99.L99L99.R99R99.M99M99.T99T99.	21	15	18	54	Yes	Yes	Yes
98	7	SMDRRFT	KFGVL	GTSAPWSLLV	S99S99.M99M99.D99D99.R99R99.R99R99.F99F99.T99T99.	K99K99.F99F99.G99G99.V99V99.L99L99.	G99G99.T99T99.S99S99.A85B00.P99P99.W99W99.S99S99.L85B00.L99L99.V99V99.	21	15	30	66	Yes	Yes	Yes
84	6	FPMDAGC	RTWRR	TTIEFC	F99F99.P99P99.M99M99.D99D99.A99A99.G99G99.C99C99.	R99R99.T99T99.W99W99.R99R99.R99R99.	T99T99.T99T99.I99I99.E99E99.F99F99.C99C99.	21	15	18	54	Yes	Yes	Yes
97	6	SLVNFHR	VVFSR	TNLCCN	S83B00.L99L99.V83B00.N83B00.F83B00.H99H99.R83B00.	V83B00.V83B00.F99F99.S83B00.R99R99.	T99T99.N66B00.L66B00.C66B00.C66B00.N99N99.	21	15	14	50	Yes	Yes	Yes
108	5	CASAFHE	LTWTV	TTEPCLEIGSGFL	C99C99.A99A99.S99S99.A99A99.F99F99.H99H99.E99E99.	L99L99.T99T99.W99W99.T99T99.V99V99.	T99T99.T99T99.E99E99.P99P99.C99C99.L99L99.E99E99.I99I99.G99G99.S99S99.G99G99.F99F99.L99L99.	21	15	39	75	Yes	Yes	Yes
110	5	RSNSW	TFGLL	ELATHTVDLFGFG	R99R99.S99S99.N99N99.S99S99.W99W99.	T99T99.F99F99.G99G99.L99L99.L99L99.	E99E99.L99L99.A99A99.T99T99.H80B00.T99T99.V99V99.D99D99.L99L99.F99F99.G99G99.F99F99.G99G99.	15	15	38	68	Yes	Yes	Yes
111	5	MRSTRKT	SFAAW	QYGPVM	M99M99.R60G40.S99S99.T99T99.R99R99.K99K99.T99T99.	S99S99.F99F99.A99A99.A99A99.W99W99.	Q99Q99.Y99Y99.G99G99.P99P99.V99V99.M99M99.	20	15	18	53	Yes	Yes	Yes
115	5	CLGYQ	WWNWS	TNPTATDGVFG	C99C99.L99L99.G99G99.Y99Y99.Q99Q99.	W99W99.W99W99.N99N99.W99W99.S99S99.	T99T99.N99N99.P99P99.T99T99.A99A99.T99T99.D99D99.G99G99.V99V99.F99F99.G99G99.	15	15	33	63	Yes	Yes	Yes
116	5	SHLARGC	YAAAF	DDSNCVYAS	S99S99.H99H99.L99L99.A99A99.R99R99.G99G99.C99C99.	Y99Y99.A99A99.A99A99.A99A99.F99F99.	D99D99.D99D99.S99S99.N99N99.C99C99.V99V99.Y99Y99.A99A99.S99S99.	21	15	27	63	Yes	Yes	Yes
118	5	SVVYVCY	LVVNR	HINRWI	S99S99.V80B00.V99V99.Y99Y99.V99V99.C99C99.Y99Y99.	L99L99.V99V99.V99V99.N99N99.R99R99.	H99H99.I99I99.N99N99.R99R99.W99W99.I99I99.	20	15	18	53	Yes	Yes	Yes
45	5	EMGV	FRCMY	SWARQHDPSCQYA	E99E99.M99M99.G99G99.V99V99.	F99F99.R99R99.C99C99.M99M99.Y99Y99.	S99S99.W99W99.A99A99.R99R99.Q99Q99.H99H99.D99D99.P99P99.S99S99.C99C99.Q99Q99.Y99Y99.A99A99.	12	15	39	66	Yes	Yes	Yes
52	5	QHSSFFC	MWGIF	TSNFFV	Q99Q99.H99H99.S99S99.S99S99.F99F99.F99F99.C99C99.	M99M99.W99W99.G99G99.I99I99.F99F99.	T99T99.S99S99.N99N99.F99F99.F99F99.V99V99.	21	15	18	54	Yes	Yes	Yes
70	5	LVWITCP	WFESR	INMHGG	L99L99.V99V99.W99W99.I99I99.T99T99.C99C99.P99P99.	W99W99.F99F99.E99E99.S99S99.R99R99.	B00	21	15	0	36	Yes	Yes	Yes
71	5	EFDVWG	TLLLR	NGITATCFC	E99E99.F99F99.D99D99.V99V99.W99W99.G99G99.	T99T99.L99L99.L99L99.L99L99.R99R99.	N99N99.G99G99.I99I99.T99T99.A99A99.T99T99.C99C99.F99F99.C99C99.	18	15	27	60	Yes	Yes	Yes
79	5	GNSRDRT	PVAGR	F	G99G99.N99N99.S99S99.R99R99.D99D99.R99R99.T99T99.	P99P99.V99V99.A99A99.G99G99.R99R99.	F99F99.	21	15	3	39	Yes	Yes	Yes
86	5	YDSSVGG	RGGLY	NYLSLC	Y99Y99.D99D99.S99S99.S99S99.V99V99.G99G99.G99G99.	R99R99.G99G99.G99G99.L99L99.Y99Y99.	N99N99.Y99Y99.L99L99.S99S99.L99L99.C99C99.	21	15	18	54	Yes	Yes	Yes
87	5	MEVVSRA	RGRSY	HTSELS	M99M99.E99E99.V99V99.V99V99.S99S99.R99R99.A99A99.	R99R99.G99G99.R99R99.S99S99.Y99Y99.	H80B00.T80B00.S80B00.E80B00.L80B00.S80B00.	21	15	12	48	Yes	Yes	Yes
92	5	GRA	GHGSV	CGP	G99G99.R99R99.A99A99.	G99G99.H99H99.G99G99.S99S99.V99V99.	C99C99.G99G99.P99P99.	9	15	9	33	Yes	Yes	Yes
96	5	HFSSRWV	PLGLF	TLTRWYFYDSDSF	H99H99.F99F99.S99S99.S99S99.R99R99.W99W99.V99V99.	P99P99.L99L99.G99G99.L99L99.F99F99.	T99T99.L99L99.T99T99.R99R99.W99W99.Y99Y99.F99F99.Y99Y99.D99D99.S99S99.D99D99.S99S99.F99F99.	21	15	39	75	Yes	Yes	Yes
99	5	LSNTCVI	HVFVR	TDVYFR	L99L99.S99S99.N99N99.T99T99.C99C99.V99V99.I99I99.	H99H99.V99V99.F99F99.V99V99.R99R99.	T99T99.D99D99.V99V99.Y99Y99.F99F99.R99R99.	21	15	18	54	Yes	Yes	Yes

## Sheet: all clusters
cluster_ID	cluster_size	CDR1_rep	CDR2_rep	CDR3_rep	CDR1_consensus	CDR2_consensus	CDR3_consensus	CDR1_score	CDR2_score	CDR3_score	total_score	CDR1_unique	CDR2_unique	CDR3_unique
0	27944	FPVNRYS	SAGDR	NVGF	F99B00.P99B00.V99B00.N99B00.R99B00.Y99B00.S99B00.	S99B00.A99B00.G99B00.D99B00.R99B00.	N99B00.V99B00.G99B00.F99B00.	21	15	12	48	Yes	Yes	Yes
100	9	LSHSVFA	TWFHR	TSLEMC	L99L99.S99S99.H99H99.S99S99.V99V99.F99F99.A99A99.	T99T99.W99W99.F99F99.H99H99.R99R99.	T99T99.S99S99.L99L99.E99E99.M99M99.C99C99.	21	15	18	54	Yes	Yes	Yes
101	7	GSVRISN	CLRSA	IPFWPFFSTC	G99G99.S99S99.V99V99.R99R99.I99I99.S99S99.N99N99.	C99C99.L99L99.R99R99.S99S99.A99A99.	I99I99.P99P99.F99F99.W99W99.P99P99.F99F99.F99F99.S99S99.T99T99.C99C99.	21	15	30	66	Yes	Yes	Yes
102	13	LYIARSR	RCARY	ITVVIA	L99L99.Y99Y99.I99I99.A99A99.R99R99.S99S99.R99R99.	R99R99.C99C99.A99A99.R99R99.Y99Y99.	I99I99.T99T99.V99V99.V99V99.I99I99.A99A99.	21	15	18	54	Yes	Yes	Yes
105	14	YWGVFMD	WWHDS	TKSSAL	Y99Y99.W99W99.G99G99.V99V99.F99F99.M99M99.D92B00.	W99W99.W99W99.H99H99.D92B00.S99S99.	B00	21	15	0	36	Yes	Yes	Yes
106	11	VCSGVRG	STAVY	FM	V99V99.C99C99.S99S99.G99G99.V99V99.R99R99.G99G99.	S99S99.T99T99.A99A99.V99V99.Y99Y99.	F99F99.M99M99.	21	15	6	42	Yes	Yes	Yes
107	9	SGVGCFD	WYDLG	VYVPSHFNAWSWK	S99S99.G99G99.V99V99.G99G99.C99C99.F99F99.D99D99.	W99W99.Y99Y99.D99D99.L99L99.G99G99.	V99V99.Y99Y99.V99V99.P99P99.S99S99.H99H99.F99F99.N99N99.A99A99.W99W99.S99S99.W99W99.K99K99.	21	15	39	75	Yes	Yes	Yes
108	5	CASAFHE	LTWTV	TTEPCLEIGSGFL	C99C99.A99A99.S99S99.A99A99.F99F99.H99H99.E99E99.	L99L99.T99T99.W99W99.T99T99.V99V99.	T99T99.T99T99.E99E99.P99P99.C99C99.L99L99.E99E99.I99I99.G99G99.S99S99.G99G99.F99F99.L99L99.	21	15	39	75	Yes	Yes	Yes
110	5	RSNSW	TFGLL	ELATHTVDLFGFG	R99R99.S99S99.N99N99.S99S99.W99W99.	T99T99.F99F99.G99G99.L99L99.L99L99.	E99E99.L99L99.A99A99.T99T99.H80B00.T99T99.V99V99.D99D99.L99L99.F99F99.G99G99.F99F99.G99G99.	15	15	38	68	Yes	Yes	Yes
111	5	MRSTRKT	SFAAW	QYGPVM	M99M99.R60G40.S99S99.T99T99.R99R99.K99K99.T99T99.	S99S99.F99F99.A99A99.A99A99.W99W99.	Q99Q99.Y99Y99.G99G99.P99P99.V99V99.M99M99.	20	15	18	53	Yes	Yes	Yes
115	5	CLGYQ	WWNWS	TNPTATDGVFG	C99C99.L99L99.G99G99.Y99Y99.Q99Q99.	W99W99.W99W99.N99N99.W99W99.S99S99.	T99T99.N99N99.P99P99.T99T99.A99A99.T99T99.D99D99.G99G99.V99V99.F99F99.G99G99.	15	15	33	63	Yes	Yes	Yes
116	5	SHLARGC	YAAAF	DDSNCVYAS	S99S99.H99H99.L99L99.A99A99.R99R99.G99G99.C99C99.	Y99Y99.A99A99.A99A99.A99A99.F99F99.	D99D99.D99D99.S99S99.N99N99.C99C99.V99V99.Y99Y99.A99A99.S99S99.	21	15	27	63	Yes	Yes	Yes
118	5	SVVYVCY	LVVNR	HINRWI	S99S99.V80B00.V99V99.Y99Y99.V99V99.C99C99.Y99Y99.	L99L99.V99V99.V99V99.N99N99.R99R99.	H99H99.I99I99.N99N99.R99R99.W99W99.I99I99.	20	15	18	53	Yes	Yes	Yes
121	8	ALCVISG	ICHDR	YTMRFY	A99A99.L99L99.C99C99.V99V99.I99I99.S87B00.G99G99.	I99I99.C99C99.H99H99.D99D99.R99R99.	Y99Y99.T99T99.M99M99.R99R99.F99F99.Y99Y99.	21	15	18	54	Yes	Yes	Yes
122	7	ANDRLTS	VVFTV	TNLYMS	A99A99.N99N99.D99D99.R99R99.L99L99.T99T99.S99S99.	V99V99.V99V99.F99F99.T99T99.V99V99.	T99T99.N99N99.L99L99.Y99Y99.M99M99.S99S99.	21	15	18	54	Yes	Yes	Yes
15	7	GLRGVRS	SLFAQ	GDDYFR	G99G99.L99L99.R99R99.G99G99.V99V99.R99R99.S99S99.	S99S99.L99L99.F99F99.A99A99.Q99Q99.	G99G99.D99D99.D99D99.Y99Y99.F99F99.R99R99.	21	15	18	54	Yes	Yes	Yes
18	8	TRLPSLT	SMCRV	GV	T99T99.R99R99.L99L99.P99P99.S99S99.L99L99.T99T99.	S99S99.M99M99.C99C99.R99R99.V99V99.	G99G99.V99V99.	21	15	6	42	Yes	Yes	Yes
19	9	LIGSRHC	TLSST	GVLT	L99L99.I99I99.G99G99.S99S99.R99R99.H99H99.C99C99.	T99T99.L99L99.S99S99.S99S99.T99T99.	G99G99.V99V99.L99L99.T99T99.	21	15	12	48	Yes	Yes	Yes
20	463	DISAYHR	FIFAR	TTCKICYGYQ	D99D99.I99I99.S99S99.A99B00.Y99Y99.H98B00.R99R99.	F99B00.I99B00.F99B00.A99B00.R99R99.	T99T99.T93B00.C93B00.K93B00.I93B00.C93B00.Y93B00.G93B00.Y93B00.Q93B00.	21	15	30	66	Yes	Yes	Yes
22	244	GKVGVCS	LYYGL	NHSMMF	G97B00.K97B00.V99V99.G99B00.V99V99.C99B00.S99B00.	L99B00.Y99Y99.Y99B00.G99B00.L99L99.	N99B00.H99B00.S99B00.M99B00.M99B00.F99B00.	21	15	18	54	Yes	Yes	Yes
27	41	AGCGFMR	WVFGS	SNCVLL	A99A99.G99G99.C99C99.G95B00.F99F99.M99M99.R99R99.	W99W99.V99V99.F99F99.G99G99.S99S99.	S92B00.N92B00.C92B00.V92B00.L92B00.L92B00.	21	15	18	54	Yes	Yes	Yes
29	10	LYGPRRW	SSWR	GI	L99L99.Y90B00.G99G99.P99P99.R99R99.R99R99.W99W99.	S99S99.S99S99.W99W99.R99R99.	G99G99.I99I99.	21	12	6	39	Yes	Yes	Yes
31	257	SCSISNS	STWDR	TTLYFR	S99B00.C99B00.S98B00.I99B00.S99B00.N96B00.S98B00.	S99S99.T99T99.W99W99.D99D99.R99R99.	T99T99.T98B00.L99B00.Y99B00.F99F99.R99B00.	21	15	18	54	Yes	Yes	Yes
37	11	GHSPCWS	FVFTG	TSELMV	G99G99.H90B00.S99S99.P99P99.C99C99.W99W99.S99S99.	F99F99.V99V99.F99F99.T99T99.G99G99.	T99T99.S99S99.E99E99.L99L99.M99M99.V99V99.	21	15	18	54	Yes	Yes	Yes
39	113	PMPQVGV	NTWAR	TDLRFV	P99P99.M99M99.P99P99.Q99B00.V99V99.G99G99.V99V99.	N99N99.T99T99.W99W99.A99A99.R99R99.	T99B00.D99B00.L99B00.R98B00.F99F99.V99B00.	21	15	18	54	Yes	Yes	Yes
41	14	SVLSVTA	RTWVR	TTCTFE	S99S99.V99V99.L99L99.S99S99.V99V99.T99T99.A99A99.	R99R99.T99T99.W99W99.V99V99.R99R99.	T99T99.T99T99.C99C99.T99T99.F99F99.E99E99.	21	15	18	54	Yes	Yes	Yes
43	37	PDVTHCT	RTFNR	TNCYFV	P97B00.D94B00.V97B00.T97B00.H94B00.C97B00.T97B00.	R97B00.T99T99.F99F99.N99N99.R99R99.	T99T99.N99N99.C97B00.Y97B00.F99F99.V97B00.	21	15	18	54	Yes	Yes	Yes
45	5	EMGV	FRCMY	SWARQHDPSCQYA	E99E99.M99M99.G99G99.V99V99.	F99F99.R99R99.C99C99.M99M99.Y99Y99.	S99S99.W99W99.A99A99.R99R99.Q99Q99.H99H99.D99D99.P99P99.S99S99.C99C99.Q99Q99.Y99Y99.A99A99.	12	15	39	66	Yes	Yes	Yes
47	8	YYACGSA	PMGVL	LTHPFGEDV	Y99Y99.Y99Y99.A99A99.C99C99.G99G99.S99S99.A99A99.	P99P99.M99M99.G99G99.V99V99.L99L99.	L99L99.T99T99.H99H99.P99P99.F99F99.G99G99.E99E99.D99D99.V99V99.	21	15	27	63	Yes	Yes	Yes
5	1189	VC	DFLAA	SHSTDLYWRGHPG	V99B00.C99B00.	D99B00.F99F99.L99L99.A99B00.A99B00.	S99B00.H99B00.S99S99.T99B00.D99B00.L99L99.Y99Y99.W99B00.R99B00.G99B00.H99B00.P99B00.G99B00.	6	15	39	60	Yes	Yes	Yes
51	24	MWHAFDT	WWAAS	IDTATGAIFR	M99M99.W99W99.H99H99.A99A99.F99F99.D99D99.T99T99.	W99W99.W99W99.A99A99.A99A99.S99S99.	I58B00.D54B00.T45B00.A45B00.T45B00.G45B00.A45B00.I45B00.F54B00.R54B00.	21	15	14	50	Yes	Yes	Yes
52	5	QHSSFFC	MWGIF	TSNFFV	Q99Q99.H99H99.S99S99.S99S99.F99F99.F99F99.C99C99.	M99M99.W99W99.G99G99.I99I99.F99F99.	T99T99.S99S99.N99N99.F99F99.F99F99.V99V99.	21	15	18	54	Yes	Yes	Yes
53	141	KMWRGLD	LLLGT	SRYVSY	K98B00.M99M99.W99W99.R99B00.G99G99.L99L99.D99B00.	L99L99.L99B00.L99L99.G99G99.T99T99.	S99B00.R99R99.Y99Y99.V99V99.S99S99.Y99B00.	21	15	18	54	Yes	Yes	Yes
56	57	YPFMPFF	SFDEA	S	Y99Y99.P99P99.F99F99.M99M99.P99P99.F98B00.F99F99.	S99S99.F98B00.D99D99.E99E99.A99A99.	S98B00.	21	15	3	39	Yes	Yes	Yes
58	20	LATVCCGGLWA	EYWGR	SSDKFV	L99L99.A99A99.T99T99.V99V99.C99C99.C99C99.G95B00.G99G99.L99L99.W99W99.A99A99.	E99E99.Y99Y99.W99W99.G99G99.R99R99.	S99S99.S99S99.D99D99.K99K99.F99F99.V99V99.	33	15	18	66	Yes	Yes	Yes
59	13	MRVN	SSLSS	SNLQLCLTWLDIM	M99M99.R92B00.V99V99.N99N99.	S99S99.S99S99.L99L99.S99S99.S99S99.	S99S99.N99N99.L99L99.Q99Q99.L99L99.C99C99.L99L99.T99T99.W99W99.L99L99.D99D99.I99I99.M99M99.	12	15	39	66	Yes	Yes	Yes
6	5182	LNLAYFV	EVSAK	HMKLWSNSM	L99B00.N97B00.L99B00.A99B00.Y99B00.F99B00.V99B00.	E99B00.V99B00.S99B00.A99B00.K99B00.	H99B00.M99B00.K99B00.L99B00.W99B00.S99B00.N99B00.S99B00.M98B00.	21	15	27	63	Yes	Yes	Yes
61	28	LKVG	RMGVL	CATFSTCVWL	L99L99.K99K99.V99V99.G99G99.	R99R99.M99M99.G99G99.V99V99.L99L99.	C99C99.A99A99.T99T99.F99F99.S99S99.T99T99.C99C99.V99V99.W99W99.L99L99.	12	15	30	57	Yes	Yes	Yes
62	16	DLYLLRN	VVTCR	RFRSHNVYCMDLV	D99D99.L99L99.Y99Y99.L99L99.L99L99.R99R99.N99N99.	V99V99.V99V99.T99T99.C99C99.R99R99.	R99R99.F99F99.R93B00.S99S99.H99H99.N99N99.V99V99.Y99Y99.C99C99.M99M99.D99D99.L99L99.V99V99.	21	15	39	75	Yes	Yes	Yes
63	8	NFRSFFL	SVFSG	LVGSLTGGLN	N99N99.F99F99.R99R99.S99S99.F99F99.F99F99.L99L99.	S99S99.V99V99.F99F99.S99S99.G99G99.	L99L99.V99V99.G99G99.S99S99.L99L99.T99T99.G99G99.G99G99.L99L99.N99N99.	21	15	30	66	Yes	Yes	Yes
64	7	NPRPIGI	LRYGG	YTCTGY	N99N99.P99P99.R99R99.P99P99.I99I99.G99G99.I99I99.	L99L99.R99R99.Y99Y99.G99G99.G99G99.	Y99Y99.T99T99.C99C99.T99T99.G99G99.Y99Y99.	21	15	18	54	Yes	Yes	Yes
65	16	LTCGSDR	TVFNV	SDQFMT	L99L99.T99T99.C99C99.G99G99.S99S99.D99D99.R99R99.	T99T99.V99V99.F99F99.N99N99.V99V99.	S93B00.D93B00.Q93B00.F93B00.M93B00.T93B00.	21	15	18	54	Yes	Yes	Yes
66	26	TPFNSYS	FTWYR	TSQWFC	T96B00.P99P99.F99F99.N99N99.S99S99.Y99Y99.S99S99.	F99F99.T99T99.W99W99.Y99Y99.R99R99.	T99T99.S99S99.Q99Q99.W99W99.F99F99.C99C99.	21	15	18	54	Yes	Yes	Yes
67	24	WPLGFYT	WFSHD	FRRKYQEFGAGSV	W95B00.P95B00.L99L99.G95B00.F95B00.Y95B00.T91B00.	W99W99.F99F99.S99S99.H99H99.D99D99.	F99F99.R99R99.R99R99.K99K99.Y99Y99.Q99Q99.E99E99.F99F99.G99G99.A99A99.G99G99.S99S99.V99V99.	21	15	39	75	Yes	Yes	Yes
68	22	CTSNIRP	SDSAY	S	C99C99.T99T99.S99S99.N99N99.I99I99.R99R99.P99P99.	S99S99.D99D99.S99S99.A99A99.Y99Y99.	S99S99.	21	15	3	39	Yes	Yes	Yes
69	9	IGMCRYY	TRATW	DSVLWL	I99I99.G99G99.M99M99.C99C99.R99R99.Y99Y99.Y99Y99.	T99T99.R99R99.A99A99.T99T99.W99W99.	D99D99.S99S99.V99V99.L99L99.W99W99.L99L99.	21	15	18	54	Yes	Yes	Yes
7	69	DCCFLGK	EWFGR	TDLRFK	D99D99.C98B00.C99C99.F99F99.L99L99.G98B00.K98B00.	E99E99.W99W99.F99F99.G99G99.R99R99.	T99T99.D98B00.L98B00.R98B00.F98B00.K98B00.	21	15	18	54	Yes	Yes	Yes
70	5	LVWITCP	WFESR	INMHGG	L99L99.V99V99.W99W99.I99I99.T99T99.C99C99.P99P99.	W99W99.F99F99.E99E99.S99S99.R99R99.	B00	21	15	0	36	Yes	Yes	Yes
71	5	EFDVWG	TLLLR	NGITATCFC	E99E99.F99F99.D99D99.V99V99.W99W99.G99G99.	T99T99.L99L99.L99L99.L99L99.R99R99.	N99N99.G99G99.I99I99.T99T99.A99A99.T99T99.C99C99.F99F99.C99C99.	18	15	27	60	Yes	Yes	Yes
72	10	VPVQLWS	FLWMR	TSDRFA	V99V99.P90B00.V99V99.Q99Q99.L99L99.W99W99.S90B00.	F99F99.L99L99.W99W99.M90B00.R99R99.	T99T99.S99S99.D99D99.R99R99.F99F99.A99A99.	21	15	18	54	Yes	Yes	Yes
73	25	LYAIERH	RMGLL	TTIYGSCFCQ	L99L99.Y99Y99.A99A99.I99I99.E99E99.R99R99.H99H99.	R99R99.M99M99.G99G99.L99L99.L99L99.	T99T99.T99T99.I99I99.Y99Y99.G99G99.S99S99.C99C99.F99F99.C99C99.Q99Q99.	21	15	30	66	Yes	Yes	Yes
74	9	GMNLSRH	FTVED	HTFRAFGSWVSAS	G99G99.M99M99.N99N99.L99L99.S99S99.R88B00.H99H99.	F99F99.T99T99.V99V99.E99E99.D99D99.	H99H99.T99T99.F99F99.R99R99.A99A99.F99F99.G99G99.S99S99.W99W99.V99V99.S99S99.A99A99.S99S99.	21	15	39	75	Yes	Yes	Yes
75	10	LYQRILM	WFTGR	DVHGYYVFPN	L99L99.Y99Y99.Q99Q99.R99R99.I99I99.L99L99.M90B00.	W99W99.F99F99.T99T99.G99G99.R99R99.	D99D99.V99V99.H99H99.G99G99.Y99Y99.Y99Y99.V99V99.F99F99.P99P99.N99N99.	21	15	30	66	Yes	Yes	Yes
76	9	CYTAFRV	WWHLT	ASNDYDAISI	C99C99.Y88B00.T99T99.A99A99.F99F99.R99R99.V99V99.	W99W99.W99W99.H99H99.L99L99.T99T99.	A99A99.S99S99.N99N99.D99D99.Y99Y99.D99D99.A99A99.I99I99.S99S99.I99I99.	21	15	30	66	Yes	Yes	Yes
79	5	GNSRDRT	PVAGR	F	G99G99.N99N99.S99S99.R99R99.D99D99.R99R99.T99T99.	P99P99.V99V99.A99A99.G99G99.R99R99.	F99F99.	21	15	3	39	Yes	Yes	Yes
8	26	AGALRRS	SLGHC	F	A99A99.G99G99.A99A99.L99L99.R99R99.R99R99.S99S99.	S99S99.L99L99.G99G99.H99H99.C99C99.	F99F99.	21	15	3	39	Yes	Yes	Yes
82	19	VYVGWHD	VANDA	RRYCRYAVV	V99V99.Y99Y99.V99V99.G99G99.W99W99.H99H99.D99D99.	V99V99.A99A99.N99N99.D99D99.A99A99.	R99R99.R99R99.Y99Y99.C99C99.R99R99.Y99Y99.A99A99.V99V99.V99V99.	21	15	27	63	Yes	Yes	Yes
84	6	FPMDAGC	RTWRR	TTIEFC	F99F99.P99P99.M99M99.D99D99.A99A99.G99G99.C99C99.	R99R99.T99T99.W99W99.R99R99.R99R99.	T99T99.T99T99.I99I99.E99E99.F99F99.C99C99.	21	15	18	54	Yes	Yes	Yes
85	20	PFWTLDK	CPFHR	NNEYMW	P99P99.F99F99.W99W99.T99T99.L95B00.D99D99.K99K99.	C99C99.P99P99.F99F99.H99H99.R99R99.	N99N99.N99N99.E99E99.Y99Y99.M99M99.W99W99.	21	15	18	54	Yes	Yes	Yes
86	5	YDSSVGG	RGGLY	NYLSLC	Y99Y99.D99D99.S99S99.S99S99.V99V99.G99G99.G99G99.	R99R99.G99G99.G99G99.L99L99.Y99Y99.	N99N99.Y99Y99.L99L99.S99S99.L99L99.C99C99.	21	15	18	54	Yes	Yes	Yes
87	5	MEVVSRA	RGRSY	HTSELS	M99M99.E99E99.V99V99.V99V99.S99S99.R99R99.A99A99.	R99R99.G99G99.R99R99.S99S99.Y99Y99.	H80B00.T80B00.S80B00.E80B00.L80B00.S80B00.	21	15	12	48	Yes	Yes	Yes
88	22	WT	CLGHR	RPLSPNLH	W99W99.T99T99.	C99C99.L99L99.G99G99.H99H99.R99R99.	R99R99.P99P99.L99L99.S99S99.P99P99.N99N99.L99L99.H99H99.	6	15	24	45	Yes	Yes	Yes
89	8	GFDTGFL	SLCCS	LPAPIKMVD	G99G99.F99F99.D99D99.T99T99.G75B00.F99F99.L99L99.	S99S99.L99L99.C99C99.C87B00.S99S99.	L99L99.P99P99.A99A99.P99P99.I99I99.K99K99.M99M99.V99V99.D99D99.	20	15	27	62	Yes	Yes	Yes
9	11	TTLPGLV	ATCWG	LAPCSMGWVM	T90B00.T99T99.L99L99.P99P99.G99G99.L99L99.V99V99.	A99A99.T99T99.C99C99.W99W99.G99G99.	L99L99.A99A99.P99P99.C99C99.S99S99.M99M99.G99G99.W99W99.V90B00.M99M99.	21	15	30	66	Yes	Yes	Yes
91	7	CSEGYTL	CVFAV	CTLRMT	C99C99.S99S99.E99E99.G99G99.Y99Y99.T99T99.L99L99.	C99C99.V99V99.F99F99.A99A99.V99V99.	C99C99.T99T99.L99L99.R99R99.M99M99.T99T99.	21	15	18	54	Yes	Yes	Yes
92	5	GRA	GHGSV	CGP	G99G99.R99R99.A99A99.	G99G99.H99H99.G99G99.S99S99.V99V99.	C99C99.G99G99.P99P99.	9	15	9	33	Yes	Yes	Yes
93	9	QYSVHTT	PRGHW	FNSCVE	Q99Q99.Y99Y99.S99S99.V99V99.H99H99.T99T99.T99T99.	P99P99.R99R99.G99G99.H99H99.W99W99.	F99F99.N99N99.S99S99.C99C99.V99V99.E99E99.	21	15	18	54	Yes	Yes	Yes
96	5	HFSSRWV	PLGLF	TLTRWYFYDSDSF	H99H99.F99F99.S99S99.S99S99.R99R99.W99W99.V99V99.	P99P99.L99L99.G99G99.L99L99.F99F99.	T99T99.L99L99.T99T99.R99R99.W99W99.Y99Y99.F99F99.Y99Y99.D99D99.S99S99.D99D99.S99S99.F99F99.	21	15	39	75	Yes	Yes	Yes
97	6	SLVNFHR	VVFSR	TNLCCN	S83B00.L99L99.V83B00.N83B00.F83B00.H99H99.R83B00.	V83B00.V83B00.F99F99.S83B00.R99R99.	T99T99.N66B00.L66B00.C66B00.C66B00.N99N99.	21	15	14	50	Yes	Yes	Yes
98	7	SMDRRFT	KFGVL	GTSAPWSLLV	S99S99.M99M99.D99D99.R99R99.R99R99.F99F99.T99T99.	K99K99.F99F99.G99G99.V99V99.L99L99.	G99G99.T99T99.S99S99.A85B00.P99P99.W99W99.S99S99.L85B00.L99L99.V99V99.	21	15	30	66	Yes	Yes	Yes
99	5	LSNTCVI	HVFVR	TDVYFR	L99L99.S99S99.N99N99.T99T99.C99C99.V99V99.I99I99.	H99H99.V99V99.F99F99.V99V99.R99R99.	T99T99.D99D99.V99V99.Y99Y99.F99F99.R99R99.	21	15	18	54	Yes	Yes	Yes
1	22616	TRTELRS	LIFIM	TDDFFN	T98B00.R99B00.T98B00.E99B00.L99B00.R99B00.S98B00.	L99B00.I99B00.F99B00.I99B00.M98B00.	T99B00.D99B00.D99B00.F99B00.F99B00.N99B00.	21	15	18	54	No	No	No
10	259	RP	AYGCV	PSEVFE	R99R99.P99B00.	A99A99.Y99Y99.G99G99.C98B00.V99V99.	P99P99.S99S99.E99B00.V99V99.F99F99.E99E99.	6	15	18	39	No	No	No
103	5	NMVYMKH	NWLH	ALLVRE	N99N99.M99M99.V99V99.Y99Y99.M99M99.K99K99.H99H99.	N99N99.W99W99.L99L99.H99H99.	A99A99.L80B00.L99L99.V80B00.R80B00.E80B00.	21	12	14	47	No	No	No
104	26	VLKSMLL	IFQNR	YHGPG	V99V99.L99L99.K99K99.S99S99.M99M99.L99L99.L99L99.	I99I99.F99F99.Q99Q99.N99N99.R99R99.	Y99Y99.H99H99.G99G99.P99P99.G99G99.	21	15	15	51	No	No	No
109	5	SDTVGLV	YFRHS	ITF	S99S99.D99D99.T99T99.V99V99.G99G99.L99L99.V99V99.	Y99Y99.F99F99.R99R99.H99H99.S99S99.	I99I99.T99T99.F99F99.	21	15	9	45	No	No	No
11	1623	SSRSRFN	GTGYE	YLMVTG	S97B00.S99B00.R99B00.S99B00.R99B00.F99B00.N98B00.	G99B00.T99T99.G99B00.Y99B00.E99B00.	Y99B00.L98B00.M98B00.V98B00.T98B00.G98B00.	21	15	18	54	No	No	No
112	7	IDAHDSV	NIRRG	WITCES	I99I99.D99D99.A99A99.H99H99.D99D99.S99S99.V99V99.	N99N99.I99I99.R99R99.R99R99.G99G99.	W99W99.I99I99.T99T99.C85B00.E99E99.S99S99.	21	15	18	54	No	No	No
113	5	TKFEGLV	YFLQH	TPSQVASNFY	T99T99.K99K99.F99F99.E99E99.G99G99.L99L99.V99V99.	Y99Y99.F99F99.L99L99.Q99Q99.H99H99.	T60V40.P60L40.S60E40.Q60P40.V60R40.A60V40.S60T40.N60I40.F60Y40.Y60D40.	21	15	20	56	No	No	Yes
114	6	VLSSEFT	VGAGW	TFSTRY	V99V99.L83B00.S99S99.S99S99.E99E99.F99F99.T83B00.	V99V99.G99G99.A99A99.G99G99.W99W99.	T99T99.F99F99.S99S99.T99T99.R99R99.Y99Y99.	21	15	18	54	No	No	No
117	7	CVINYHV	TPWVM	MCCAATFWDP	C99C99.V99V99.I99I99.N99N99.Y99Y99.H99H99.V99V99.	T99T99.P99P99.W99W99.V99V99.M99M99.	B00	21	15	0	36	No	No	Yes
119	5	IYNCKST	CGVPF	HYSDDP	I99I99.Y99Y99.N99N99.C99C99.K99K99.S99S99.T99T99.	C99C99.G99G99.V99V99.P99P99.F99F99.	H99H99.Y99Y99.S99S99.D99D99.D99D99.P99P99.	21	15	18	54	No	No	Yes
12	845	SYVNVWG	GYAIS	TIYGVY	S99B00.Y98B00.V99B00.N99B00.V99B00.W99B00.G99B00.	G99B00.Y99B00.A99B00.I99B00.S99B00.	T99B00.I99B00.Y99Y99.G99B00.V99B00.Y99B00.	21	15	18	54	No	No	No
120	6	DMYGSLT	MFSDI	YGSTMTGCHC	D83B00.M99M99.Y99Y99.G99G99.S99S99.L99L99.T99T99.	M99M99.F99F99.S99S99.D99D99.I99I99.	Y99Y99.G99G99.S99S99.T99T99.M99M99.T99T99.G99G99.C99C99.H99H99.C99C99.	21	15	30	66	No	No	No
13	553	LRSRVIT	DVVSF	MTSEVT	L99B00.R99R99.S99B00.R99B00.V99V99.I99B00.T99B00.	D99D99.V99B00.V99V99.S99B00.F99F99.	M99B00.T99B00.S99B00.E99B00.V99B00.T99B00.	21	15	18	54	No	No	No
14	42	LLFT	RAAPS	PCTISG	L99L99.L99L99.F99F99.T99T99.	R99R99.A99A99.A99A99.P99P99.S99S99.	P99P99.C99C99.T99T99.I99I99.S99S99.G99G99.	12	15	18	45	No	No	No
16	39	LALARVS	IGGCL	DTMPNYIYPM	L99L99.A99A99.L99L99.A99A99.R97B00.V99V99.S99S99.	I99I99.G99G99.G99G99.C99C99.L99L99.	D99D99.T99T99.M97B00.P99P99.N99N99.Y99Y99.I99I99.Y99Y99.P99P99.M99M99.	21	15	30	66	No	No	No
17	14	FLCCYGI	ANLNR	LNMPRD	F99F99.L99L99.C99C99.C99C99.Y99Y99.G99G99.I99I99.	A99A99.N99N99.L99L99.N99N99.R99R99.	B00	21	15	0	36	No	No	Yes
2	5841	VLVCYSY	ASYRY	LTSPLSDSS	V99B00.L99B00.V99B00.C99B00.Y99B00.S99B00.Y99B00.	A99B00.S99B00.Y99B00.R99B00.Y99B00.	B00	21	15	0	36	No	No	Yes
21	111	SSIYVYL	NNLNS	RINCDL	S99B00.S99S99.I98B00.Y99B00.V99V99.Y99B00.L99L99.	N99N99.N99N99.L99L99.N99N99.S99S99.	R99B00.I99I99.N99N99.C99C99.D99D99.L99L99.	21	15	18	54	No	No	No
23	53	VCVSYTH	ETWMH	MRCPPHFFV	V99V99.C99C99.V99V99.S99S99.Y99Y99.T99T99.H99H99.	E99E99.T99T99.W99W99.M99M99.H99H99.	B00	21	15	0	36	No	No	Yes
24	254	DRCGTST	SGLVW	FLSAIE	D99D99.R97B00.C99B00.G99G99.T99B00.S99B00.T98B00.	S99S99.G99B00.L99L99.V99B00.W99B00.	F99B00.L99B00.S99B00.A97B00.I99B00.E99B00.	21	15	18	54	No	No	No
25	13	VCYTGWD	ANQPR	GPDILSFYGC	V99V99.C99C99.Y99Y99.T99T99.G99G99.W99W99.D99D99.	A99A99.N99N99.Q99Q99.P99P99.R99R99.	G99G99.P99P99.D99D99.I99I99.L99L99.S99S99.F99F99.Y99Y99.G92B00.C99C99.	21	15	30	66	No	No	No
26	31	ESQALRV	SVHCC	SYLGYIFPE	E99E99.S99S99.Q99Q99.A99A99.L99L99.R99R99.V99V99.	S99S99.V99V99.H99H99.C99C99.C99C99.	S99S99.Y99Y99.L99L99.G99G99.Y99Y99.I99I99.F99F99.P99P99.E99E99.	21	15	27	63	No	No	No
28	17	HNVGVGT	MHAQS	NHTDHYIFPS	H99H99.N94B00.V99V99.G99G99.V99V99.G99G99.T99T99.	M99M99.H99H99.A94B00.Q99Q99.S99S99.	N99N99.H99H99.T99T99.D99D99.H99H99.Y99Y99.I99I99.F99F99.P99P99.S99S99.	21	15	30	66	No	No	No
3	1109	GNVFLCG	FHTCG	WPILSA	G99B00.N98B00.V99B00.F99B00.L99B00.C99B00.G99B00.	F99B00.H99B00.T99B00.C99B00.G99G99.	W99B00.P99B00.I99B00.L99B00.S99B00.A99B00.	21	15	18	54	No	No	No
30	21	PEISLIC	SYSLR	FASSCC	P99P99.E99E99.I95B00.S99S99.L99L99.I95B00.C99C99.	S99S99.Y99Y99.S99S99.L99L99.R99R99.	F99F99.A99A99.S99S99.S99S99.C99C99.C99C99.	21	15	18	54	No	No	No
32	76	RCVIVGC	GDGFD	NPFLGRFAGT	R99R99.C99C99.V99V99.I99I99.V99V99.G99G99.C99C99.	G99G99.D99D99.G99G99.F99F99.D99D99.	N99N99.P99P99.F98B00.L99L99.G98B00.R99R99.F99F99.A99A99.G99G99.T99T99.	21	15	30	66	No	No	No
33	20	CHSGALY	PMGVA	RMRTPCLMLSGIS	C99C99.H99H99.S95B00.G99G99.A95B00.L99L99.Y95B00.	P99P99.M99M99.G99G99.V99V99.A99A99.	R99R99.M99M99.R99R99.T99T99.P99P99.C99C99.L99L99.M99M99.L99L99.S99S99.G99G99.I99I99.S99S99.	21	15	39	75	No	No	No
34	135	SVCYVYG	YSNLH	QINPML	S95B00.V99V99.C99C99.Y99Y99.V99V99.Y99B00.G99B00.	Y99Y99.S99S99.N99N99.L99L99.H99H99.	Q99Q99.I99I99.N99N99.P99P99.M99M99.L99L99.	21	15	18	54	No	No	No
35	124	MLTLSAR	LRAPT	FQSSNL	M99B00.L99L99.T99T99.L99L99.S99S99.A99A99.R99R99.	L99L99.R99B00.A99A99.P99P99.T99T99.	F99F99.Q99Q99.S99S99.S99S99.N99N99.L99L99.	21	15	18	54	No	No	No
36	60	WMFVLSS	GNVPN	SGMAWIYPI	W99W99.M99M99.F99F99.V99V99.L98B00.S99S99.S99S99.	G99G99.N99N99.V99V99.P99P99.N99N99.	S99S99.G99G99.M99M99.A99A99.W99W99.I99I99.Y99Y99.P99P99.I99I99.	21	15	27	63	No	No	No
38	5	NCNRVIS	RSPQV	WPDCIV	N99N99.C99C99.N99N99.R99R99.V99V99.I99I99.S99S99.	R99R99.S99S99.P99P99.Q99Q99.V99V99.	W99W99.P99P99.D99D99.C99C99.I99I99.V99V99.	21	15	18	54	No	No	No
4	416	ATIYIYA	CQSVR	IINCLI	A99B00.T99T99.I96B00.Y99B00.I99B00.Y99B00.A99B00.	C99B00.Q99Q99.S99B00.V99B00.R99R99.	I56F43.I99I99.N99B00.C56D43.L56D43.I56V43.	21	15	14	50	No	No	No
40	20	LLMAYEC	GCHLV	YLIRHA	L99L99.L99L99.M95B00.A99A99.Y99Y99.E99E99.C99C99.	G99G99.C99C99.H99H99.L99L99.V99V99.	B00	21	15	0	36	No	No	Yes
42	86	ITVVVGS	CCGEP	PLIIQGCCY	I97B00.T99T99.V99V99.V99V99.V97B00.G99G99.S99S99.	C99C99.C99C99.G99G99.E99E99.P98B00.	P98B00.L98B00.I97B00.I98B00.Q98B00.G98B00.C97B00.C98B00.Y98B00.	21	15	27	63	No	No	No
44	27	AIGCNGL	CCFCS	NAHQYF	A99A99.I99I99.G99G99.C99C99.N99N99.G99G99.L99L99.	C99C99.C99C99.F99F99.C99C99.S99S99.	N99N99.A99A99.H99H99.Q99Q99.Y99Y99.F99F99.	21	15	18	54	No	No	No
46	23	DTVYLLV	LLSSS	IINCTK	D99D99.T99T99.V99V99.Y99Y99.L99L99.L99L99.V99V99.	L99L99.L99L99.S99S99.S99S99.S99S99.	I99I99.I99I99.N99N99.C99C99.T99T99.K99K99.	21	15	18	54	No	No	No
48	32	NIGPCMC	GWSSS	FASVLK	N90B00.I99I99.G99G99.P96B00.C99C99.M96B00.C99C99.	G99G99.W99W99.S99S99.S99S99.S99S99.	F96B00.A96B00.S96B00.V96B00.L96B00.K96B00.	21	15	18	54	No	No	No
49	55	HLVPVAT	ELSRW	QPSCYQ	H99H99.L99L99.V99V99.P98B00.V98B00.A96B00.T98B00.	E99E99.L99L99.S99S99.R98B00.W99W99.	Q99Q99.P99P99.S99S99.C99C99.Y99Y99.Q99Q99.	21	15	18	54	No	No	No
50	8	RLRP	QYGRI	PDLVIYLMPN	R99R99.L99L99.R99R99.P99P99.	Q99Q99.Y99Y99.G99G99.R99R99.I99I99.	P99P99.D99D99.L99L99.V99V99.I99I99.Y99Y99.L99L99.M99M99.P99P99.N99N99.	12	15	30	57	No	No	No
54	18	LRVCYTR	ANYMN	SHYTALVCNV	L99L99.R99R99.V99V99.C99C99.Y99Y99.T99T99.R99R99.	A99A99.N99N99.Y99Y99.M99M99.N99N99.	B00B00.B00B00.B00B00.T44B00.B00B00.B00B00.B00B00.B00B00.N44B00.V38B00.	21	15	10	46	No	No	Yes
55	37	ILCMYEQ	CNART	AHLV	I99I99.L99L99.C99C99.M99M99.Y99Y99.E99E99.Q86B00.	C99C99.N99N99.A99A99.R99R99.T99T99.	B00	21	15	0	36	No	No	Yes
57	5	VSGFRAC	DFCTG	FLSCDA	V99V99.S99S99.G99G99.F99F99.R99R99.A99A99.C99C99.	D99D99.F99F99.C99C99.T99T99.G99G99.	F99F99.L99L99.S99S99.C99C99.D99D99.A99A99.	21	15	18	54	No	No	No
60	39	ILVGIYW	VRDWS	QRSVFGSSG	I97B00.L99L99.V99V99.G99G99.I99I99.Y97B00.W99W99.	V99V99.R99R99.D99D99.W99W99.S99S99.	Q99Q99.R99R99.S99S99.V99V99.F99F99.G99G99.S99S99.S99S99.G99G99.	21	15	27	63	No	No	No
77	9	VLICRTA	YAVRF	WPDCCN	V99V99.L99L99.I99I99.C99C99.R99R99.T99T99.A99A99.	Y99Y99.A99A99.V99V99.R99R99.F99F99.	W99W99.P99P99.D99D99.C99C99.C99C99.N99N99.	21	15	18	54	No	No	No
78	20	PLATSG	FGD	YIQGAC	P99P99.L99L99.A99A99.T99T99.S99S99.G99G99.	F99F99.G99G99.D95B00.	Y99Y99.I70B00.Q70B00.G70B00.A99A99.C70B00.	18	9	14	41	No	No	No
80	5	FDAAQAW	VYYVA	KDM	F99F99.D99D99.A99A99.A99A99.Q99Q99.A99A99.W99W99.	V99V99.Y99Y99.Y99Y99.V99V99.A99A99.	K99K99.D99D99.M99M99.	21	15	9	45	No	No	No
81	56	LVVTYER	ATLRG	LIPAESGLVPLVD	L99L99.V99V99.V99V99.T99T99.Y99Y99.E99E99.R99R99.	A99A99.T99T99.L99L99.R99R99.G98B00.	B00	21	15	0	36	No	No	Yes
83	7	DYGYCTF	YPGCH	LLSRPKRCFVMVM	D99D99.Y99Y99.G99G99.Y99Y99.C99C99.T99T99.F99F99.	Y99Y99.P99P99.G99G99.C99C99.H99H99.	B00	21	15	0	36	No	No	Yes
90	6	IPVFYCI	PGFNL	NHTL	I99I99.P99P99.V99V99.F99F99.Y99Y99.C99C99.I99I99.	P99P99.G99G99.F99F99.N99N99.L99L99.	B00	21	15	0	36	No	No	Yes
94	9	VHITRFV	VPGQR	SGLSFGAVR	V99V99.H99H99.I99I99.T99T99.R99R99.F99F99.V99V99.	V99V99.P99P99.G99G99.Q99Q99.R99R99.	S99S99.G99G99.L99L99.S99S99.F99F99.G99G99.A77B00.V99V99.R99R99.	21	15	26	62	No	No	No
95	20	YG	IITSG	SYLNSW	Y99Y99.G99G99.	I99I99.I99I99.T99T99.S99S99.G99G99.	S99S99.Y99Y99.L99L99.N99N99.S99S99.W99W99.	6	15	18	39	No	No	No
