# Supplementary material for: A cell-free nanobody engineering platform rapidly generates SARS-CoV-2 neutralizing nanobodies
Source: Nat Commun. 2021 Sep 17;12:5506. doi: 10.1038/s41467-021-25777-z (PMC8448731; doi:10.1038/s41467-021-25777-z)
Supplement: Supplementary file 7 — Supplementary Data 6 [file 41467_2021_25777_MOESM7_ESM.xlsx]

## Sheet: Sheet1
SR4 post- minus pre- affinity maturation a.a. profile
	Frame1																												CDR1												Frame2
	1	2	3	4	5	6	7	8	9	10	11	12	13	14	15	16	17	18	19	20	21	22	23	24	25	26			1	2	3	4	5	6	7	8	9	10			1	2	3	4	5	6	7	8	9
P	-0.0115955	0	-1.78079	-0.937942	-0.0463822	0	-0.696441	0	0.0011661	0	-0.586697	0	-0.116717	-0.0207935	0	0	-0.972783	-0.546668	-0.0520818	0	0.0011661	0	-0.0646471	-0.0195619	0.108745	0		P	-0.00343285	0.200319	-0.506093	0	0	0.0011661	0	0	0	0		P	0	0	0	-0.0104294	-0.0544794	-0.362895	-0.0126962	0.4608	0
A	-0.00926335	-0.0452161	0	0	-0.859683	1.34789	-0.00860891	-0.0520164	0.103914	0.149392	0.0011661	-0.92217	0	0.454892	-0.0357564	-0.00957867	-0.00491428	0	0	0	0	0	-0.399728	0.309534	0.0485954	0.0105603		A	0.0011661	0	0	-0.0115955	0	0	0	0	0	0		A	0.0244881	0.00965602	0	-0.0324544	0	0	0.171672	0.0140586	-0.0439845
G	-1.76323	-0.0568116	0	0	-1.82944	1.72809	0	0.826384	-4.74259	-2.74108	0	-0.722095	-0.0115955	-0.403447	0.202645	0.113147	-0.0115955	0	-0.0382195	0	-0.371861	-0.150153	-0.0230602	-0.0126308	0	0.0890876		G	0	0.0011661	0	-0.607413	-0.15339	0	-0.200557	0	0	0		G	0.0034983	0.614201	-0.282892	0	-0.0417178	0.0011661	-0.0369225	0	0.551297
M	0.0128925	0.0034983	0	-0.108435	0	0	-0.0104294	-0.0115955	0	0	0.0966672	0	0.0011661	0	0	0	0	0.0011661	0	-0.0104294	0	0	0	0	0	0		M	0	0.0023322	0.0638856	0	0	0	0	0	0	0		M	-3.71191	0	-0.0115955	0	0	0.0011661	0	0	0
I	0.0011661	-0.00459895	0	-0.0452161	0.330214	0.0408789	-1.17672	-0.00926335	0.0139932	0.00699659	0.0011661	-0.000499757	0	-0.0115955	0	-0.00576505	-0.00926335	0.0807226	0	-0.424466	0.0867494	0	0.0023322	0	0	0		I	0.058418	0	0.0011661	-0.0912056	0.0023322	-0.0115955	-0.0231911	0	0	0		I	0.614243	0.0023322	0	-0.527803	0	0	0	0	0
L	0.0011661	0.0011661	0.0233874	4.16874	-0.0183304	0.046644	0.688469	0.0011661	0.0105603	0.0104949	2.59073	0.0431457	0.637743	0	0	0	-0.0733869	1.26866	-0.0046525	2.06005	-0.0196928	0	0.0011661	0	0.164497	0		L	-0.162385	-0.372491	1.29389	0	-0.00809725	-0.00809725	0	0	0	0		L	1.08873	0	-0.129687	-2.29388	-0.145947	-0.452363	0.0011661	-0.0452042	0
V	0.0246844	1.96249	0.0128925	-0.0463167	3.26993	12.5963	-0.0254578	0.101004	1.82742	1.59258	-0.0115301	2.01542	0.0011661	0.146363	-0.0552529	0.152937	-0.0115955	-0.0265585	0	-0.133054	0.0011661	0	0.202336	0.002356	0.0023322	0.147125		V	-0.0295332	0	0.00239764	0.0011661	0	0.0011661	0	0	0	0		V	3.30941	-0.0633501	0.0023322	-0.278739	0	0	-0.0609406	0	-0.157608
F	0	0.0034983	0	0	0.459062	0	0.0373152	0.0034983	0	0	-0.00343285	0.126462	0	0	0.0011661	0.00932879	0.0046644	-0.14769	0	-0.826687	0	-0.0728752	0	0	0.0023322	0.0011661		F	0.789306	0	0	0.0034983	0.0331743	0.0141479	-0.126319	0	0	0		F	-0.00693115	0	0.0023322	4.90275	0	0	0	0	0
W	-0.0312883	-0.0115955	0	0.00123154	-0.022025	-0.0579777	0.0023322	-0.0104294	0.00932879	-0.0521472	-0.00110065	0	0.0011661	0	0	0	0	0	0	0	0	-0.0683417	0	0	0	0.0011661		W	0	0	0.0011661	0.0011661	0.0210017	0	-0.04405	0	0	0		W	0	0	2.37764	0	0	0.0011661	0	0	0
C	0	-0.0115955	0	0	-0.0104294	0	0.0023322	0.194042	0.0139932	0.0163254	0.0011661	0	0	0	0.0473758	0	-0.0115955	0	-0.0265347	0.0011661	0.182614	2.05151	0	0	0	-0.112642		C	-0.016837	0	0	-0.794108	1.48106	-0.336063	3.58669	0	0	0		C	0	-0.0790865	0.29704	-0.105199	-0.307434	0	0	0	-0.0505885
S	0	-1.76563	-0.0637428	-0.0347866	-0.0091979	-0.0185267	0.336681	-0.0475364	0.0139932	0.00822814	-0.04405	0.0011661	-0.573947	-0.065486	-0.0275164	0.0034983	1.62932	0.0011661	-0.10934	-0.612101	0.37455	-0.683774	0.138581	-0.0465666	-0.901567	-0.16699		S	-0.205436	0	0.0023322	1.79918	-0.807238	-0.13751	-1.64836	0	0	0		S	-0.00693115	-0.0974169	-0.0312883	-0.995135	-0.205799	0.0023322	-0.0711856	-0.144965	-0.280221
T	0.0034983	0	0	-1.79005	-0.0208589	0.0292179	0.891852	0	0	0.0023322	-0.804626	-0.0196928	-0.0115955	0.0204246	0.0011661	0.0023322	-0.499465	0.0011661	0	-0.0104294	0.00945968	0	0.199046	-0.166086	0.56457	0		T	-0.00110065	0.0023322	-0.0104294	0.00136243	0	-0.0115955	0	0	0	0		T	-0.09493	0.0011661	0	-0.022025	0	0	-0.00587214	-0.0321272	0
N	0.0198237	0	0.00123154	-0.0324544	-0.0231911	-0.00336741	-0.0336205	0	-0.04405	0	0	-0.0463822	0	0	0	-0.0748029	-0.0115955	0	0	0	-0.0582931	0.0011661	0	0	0	0.0011661		N	0.0011661	0.0011661	0	-0.146262	0.0058305	-0.576856	0	0	0	0		N	0.0034983	0	0	0	0	0	0	0.0011661	0.0034983
Q	0.0154211	0	1.83208	-1.09775	0.0034983	0.0823468	-0.00110065	-0.0231911	0.0011661	-0.0104294	-1.12222	0	0.646305	0.00816269	0	0	0.0023322	-0.0393856	0	0	0	0	0	0	0.0023322	0		Q	0	0.918327	-0.538732	0	0	0	0	0	0	0		Q	-0.0115955	0	0	0	0.0034983	1.9026	0	0.00816269	0
Y	0.0279864	0	0	0.0011661	-0.00226675	0.0291525	0.0210552	0.0058305	0.0011661	0	0	0.0011661	0.0034983	0	0.0011661	-0.0591974	0.0034983	0	0	-0.0336205	0.0034983	-0.212861	0	0	0.0058305	0		Y	-0.424401	0.0011661	0	0	0.17908	1.90056	-0.279263	0	0	0		Y	0	0.0011661	0.0011661	-0.613898	0	-0.0115955	0	0	0
H	-0.0115955	0	0.0174915	0	0	0	0	0	0.0011661	0.0011661	0.0046644	0	0.118181	0	0	0.00246309	0	-0.564148	-0.286182	0	0.0046644	0	0	0	0	0		H	-0.00809725	-0.0384039	0	0	0.0034983	-0.708941	0	0	0	0		H	0	0	0	-0.0115955	-0.492582	-0.204174	0	-0.244595	0
R	0.0011661	0.0011661	0.0176878	-0.0677527	0	-1.43169	-0.00926335	-0.778698	2.96335	1.10023	-0.124237	0	-0.700112	0	-0.0148321	0	0	-0.0284326	0.51701	0	-0.215187	-0.864674	0.0011661	0	0	-0.00803181		R	0	-0.590248	-0.310748	-0.146524	-0.757251	0	-1.26495	0	0	0		R	-0.142579	-0.0185267	-2.22505	0	1.24446	-0.844631	0	-0.0172952	-0.0347212
K	1.19689	-0.0324544	-0.0185267	0	0	2.26278	-0.0405517	-0.0115955	0.0058305	-0.00459895	0.0023322	0	0.0256006	0	0	-0.022025	-0.0336205	0	0	-0.0104294	0	0	0	0	0.0023322	0		K	0	-0.148017	0.0011661	0	0	0	0	0	0	0		K	-1.07016	0	0	0	0	-0.0224712	0	0	0
D	0.587381	-0.0231911	-0.0231911	0	-1.21047	-0.256506	0	-0.169072	0.0011661	0.00123154	0	-0.466089	0	-0.0115955	-0.121328	0.00643734	0	0	0	0	0.0011661	0	0.0046644	0.0034983	0	0.0362264		D	0.0011661	0	0	-0.00926335	0	-0.126385	0	0	0	0		D	0	-0.371307	0	-0.0115955	0	0	0.0011661	0	0.00766294
E	-0.0117859	0.0128925	0.0034983	0	-0.0115955	-16.3953	0.0221559	-0.0185267	-0.181572	-0.0807107	0	-0.0104294	-0.0208589	-0.116925	0.0011661	-0.118776	0	0	0	0	0	0	-0.0618568	-0.0705431	0	0.0011661		E	0	0.0223522	0	0	0	0	0	0	0	0		E	0.0011661	0.0011661	0	0	0	-0.0102986	0.0136124	0	0.0046644
SR6 post- minus pre- affinity maturation a.a. profile
	Frame1																												CDR1												Frame2
	1	2	3	4	5	6	7	8	9	10	11	12	13	14	15	16	17	18	19	20	21	22	23	24	25	26			1	2	3	4	5	6	7	8	9	10			1	2	3	4	5	6	7	8	9
P	0	0	0	0	0	0	-1.81818	0	0	0	0	0	-0.574274	0.0317864	0	0	-1.35622	-0.271244	0	0	0	0	-0.30303	0	-1.18033	0		P	0	0	-0.30303	0	0	0	0	0	0	0		P	0	0	0	0	0.0317864	0.0317864	0	-0.411104	0
A	0.127146	-0.271244	0	0	0.127146	-0.175885	-0.144098	0	0	0.0317864	0	-0.383556	0	0.576393	0	-0.175885	-0.813732	0	0	0	0	0	-1.09345	0.879424	0.0635728	0		A	-0.30303	0	0	-0.544607	0	0	0	0	0	0		A	0	0.0953592	0	0	0	0	0.4662	0.0317864	-0.30303
G	-0.862471	-0.574274	-0.30303	0	-0.606061	-1.35622	0	1.62746	1.83513	-0.156813	0	-0.30303	0	-0.271244	1.35622	-0.51494	0	0	0	0	-0.559441	0	0.0635728	0	0	0.95783		G	-0.510701	-1.14855	0	-0.447129	0	0	0.0317864	0	0	0		G	0	0.112312	0	0	0	0	0	0	2.07459
M	0	0	0	0	0	0	0	0	0	0	0.0317864	0	0	0	0	0	0.0317864	-0.415342	0	0	0	0	0	0	0	0		M	0	0	0	0	0	0	0	0	0	0		M	2.40093	0	0	0	0	0	0	0	0
I	0	-0.271244	0	-1.18033	-0.161051	0.0317864	-0.877305	-0.30303	0	0	-1.80335	-0.144098	0	0	0	0	0	0	0	0.141979	0.158932	0	0	0	0	0		I	0	0	0	-0.207671	0.0635728	0	0	0	0	0		I	0.156813	0	0	-0.239458	0	0	0	0	0
L	0	0	0.110193	2.92011	0.476796	0	0.269125	0	0	0	1.23755	0.0317864	-1.23331	0	0	0	-0.30303	2.34584	-0.207671	1.34774	0	0	0	0.0317864	0	0		L	0	0	-2.12121	0.0317864	2.01102	-0.574274	0.0317864	0	0	0		L	0.44289	0	-0.30303	-3.41386	0	-1.9644	0	0.158932	0
V	0.667514	1.69104	0	-0.271244	1.18457	4.7171	0	-0.30303	0.158932	0.0317864	0.0317864	1.39013	0	0.286078	0	-1.69104	0.0317864	-0.30303	0	-0.30303	0	0	0.555202	-0.112312	0	-0.30303		V	-1.21212	0	0	1.61475	-0.574274	0	0	0	0	0		V	-0.336936	0.0317864	0	-0.30303	0	0	-0.25641	0	-0.30303
F	0	0	0	-0.351769	0.0953592	0	0.0953592	0	0	0	1.52363	0.0148337	0	0	0	0	0	0	0	-0.580631	0	-0.271244	0	0	0.127146	0		F	0	0	0	0.0317864	-0.0805255	0	0.0317864	0	0	0		F	0	0	0	5.1049	0	0	0	0	0
W	0.0317864	0	0.0317864	0	0	0	0	0	0	0	0	0	0	0	0	0	0	0	0	0	0	0	0	0	0	0		W	0	-0.30303	0	0	0	2.2971	0	0	0	0		W	0	0	3.78046	0	0	0	0	0	0
C	0	0	0	0	0	0	0	0	0	0.254291	0	0	0	0	0.0317864	0.0317864	0.0317864	0	-0.623013	0	-0.434414	1.99407	0	0	0	-0.30303		C	0	3.60882	0.0317864	0	0	0.0635728	-0.239458	0	0	0		C	0	0	-0.144098	0	-0.175885	0	0	0	0
S	0.0317864	-0.606061	-0.606061	-0.207671	-0.574274	0.0317864	1.71435	0	0	0.222505	-0.781945	0	-0.30303	-0.239458	-0.813732	0	1.80547	0	0.190718	-0.606061	0.769231	-1.14855	0.0953592	-0.271244	0.341174	-0.175885		S	0.0317864	-0.417461	0	0	-1.14855	0	-1.18033	0	0	0		S	0	0	0	-0.877305	0.0317864	0	-0.288197	0.317864	0
T	0	0	-0.271244	-0.30303	-0.30303	0	1.032	0	0	0	0	0	0	-0.478915	0	0	0.572155	0	0	0	0.0317864	0.0317864	0.586989	-0.224624	0.0762873	0		T	0	0	0	0	0	0	0	0	0	0		T	-1.75461	0	0	0	0	0	-0.0487391	0.158932	0
N	0	0.0317864	0	0	0.0317864	0	0	0	0	0	0	0	0	0	0	0.110193	0	0	0	0	-0.510701	0	0	0	0	0		N	0.413223	0	-0.175885	0	0	0	0	0	0	0		N	0	0	0	0	0	0	0	0	0
Q	5.30197	0	-0.120788	-0.606061	0	0.508582	0	0	0	0	0	0	0.970545	0	0	0	0	-1.48337	0	0	0	0	0	0	0	0		Q	0	0	-0.0805255	0	-0.30303	0	0	0	0	0		Q	0	0	0	0	0	3.85039	0	-0.271244	0
Y	0.0317864	0	0	0	0	0	0.0317864	0	0	0	0.0317864	0	0	0	0	-0.207671	0	0	0	0	0	0	0	0	0.572155	0		Y	-0.909091	-0.542488	-0.718373	0	0	0	0	0	0	0		Y	0	0	0	-0.271244	0	0	0	0	0
H	-0.239458	0	0.0148337	0	0	0	0	0	0	0	0	0	-0.25641	0	0	0.0635728	0	0	-1.0214	0	0	0	0	0	0	0		H	0	0	5.90379	0	0	0	-0.909091	0	0	0		H	0	0	0	0	-0.574274	-1.18245	0	-0.0169527	0
R	0.0317864	0	1.14431	0	0	-0.909091	-0.30303	-1.08498	-1.75461	-0.447129	-0.271244	0	1.57237	0	0	0	0	0.127146	1.66137	0	0.544607	-0.606061	0	0	0	0		R	0	-1.19729	-1.96228	0	0	-1.7864	2.23352	0	0	0		R	-0.30303	0.0317864	-3.33333	0	0.686586	-0.989616	0	0.0317864	-0.845518
K	0.125026	0	0	0	0	-0.144098	0	0	0	0	0	0	0.127146	0	0	0	0	0	0	0	0	0	0	0	0	0		K	0	0	0	0	0	0	0	0	0	0		K	-0.606061	0	0	0	0	0.222505	0	0	0
D	0.697182	0	0	0	0	-0.351769	0	0	0.0317864	0.0635728	0	-0.606061	0	0	-0.271244	2.79932	0	0	0	0	0	0	0.0953592	0	0	-0.175885		D	2.331	0	-0.574274	-0.478915	0.0317864	0	0	0	0	0		D	0	0	0	0	0	0	0	0	0
E	-5.97584	0	0	0	-0.271244	-2.35219	0	0.0635728	-0.271244	0	0	0	-0.30303	0.0953592	-0.30303	-0.415342	0	0	0	0	0	0	0	-0.30303	0	0		E	0.158932	0	0	0	0	0	0	0	0	0		E	0	-0.271244	0	0	0	0.0317864	0.127146	0	-0.623013
[truncated: 108 more columns]
