# Supplementary material for: A cell-free nanobody engineering platform rapidly generates SARS-CoV-2 neutralizing nanobodies
Source: Nat Commun. 2021 Sep 17;12:5506. doi: 10.1038/s41467-021-25777-z (PMC8448731; doi:10.1038/s41467-021-25777-z)
Supplement: Supplementary file 8 — Supplementary Data 7 [file 41467_2021_25777_MOESM8_ESM.xlsx]

## Sheet: Sheet1
Variant Name	Sequence	Cotained mutations
SR1	EVQLVESGGGLVQAGDSLRLSCAASGKTGRSVIMGWFRQAPDKEREFVATITRGDDTTNYADSVKGRFTISRDDARNTVYLQMNSLKPEDTAVYYCAAVYFVNDCIVDYWGQGTQVTVSS	NA
SR1_t2	EVRLVESGGGLVLAGDSLRLSCAASGKTGRSVIMGWFRQAPDKEREFVATITRGDDTTNYADSVKGRFTISRDDARNTVYLQMNSLKPEDTAVYYCAAVYFVNDCIVDYWGQGTQVTVSS	Q.3.R	Q.13.L
SR2	EVQLVESGGGLVQAGDSLRLSCAASGAFGSNVFMGWFRQAPGKEREFVASITPHHTVTDYADSVRGRFSISADSAKNTVYLQMNSLKPEDTAVYYCAAAIYRNASVLDYWGQGTQVTVSS	NA
SR2_c3	EVQLVESGGGLVQAGDSLRLSCAASGAFSSNVFMGWFRQAPGKEREFVASITPHHAVTDYADSVRGRFSISADSAKNTVYLQMNSLKPEDTAVYYCAAAIYRNATVLDYWGQGTQVTVSS	G.29.S	T.56.A	S.105.T
SR2_c4	EVQLVESGGGLVQAGDSLRLSCAASGAFSSNVFMGWFRQAPGKEREFVASITPHHAVTDYADSVRGRFSISADSAKNTVYLQMNSLKPEDTAVYYCAAAIYCNATVLDYWGQGTQVTVSS	G.29.S	T.56.A	R.102.C	S.105.T
SR2_f3	QVQLVESGGGLVQAGDSLRLSCAASGAFGSNVFMGWFRLAPGKEREFVASITPHHTVTDYADSVRGRFSISADTAKNTVYLQMNSLKPEDTAVYYCAAAIYRNASVLDYWGQGTQVTVSS	E.1.Q	Q.39.L	S.74.T
SR2_t5	QVQLVESGGGLVQAGDSLRLSCAASGAFSSNVFMGWFRQAPGKEREFVASITPHHAVTDYADSVRGRFSISADTAKNTVYLQMNSLKPEDTAVYYCAAAIYRNATVLDYWGQGTQVTVSS	G.29.S	T.56.A	S.105.T	E.1.Q	S.74.T
SR2_t9	QVQLVESGGGLVQAGDSLRLSCAATGAFSSNVFMGWFRLAPGKEREFVASITPHHAVTDYADSVRGRFSISADTAKNTVYLQMNALKPEDTAVYYCAAAIYCNATVLDYWGQGTQVTVSS	E.1.Q	S.25.T	G.29.S	Q.39.L	T.56.A	S.74.T	S.85.A	R.102.C	S.105.T
SR4	EVQLVESGGGLVQAGDSLRLSCAASGFQLSCYCMGWFRQAPGKEREFVASITQHAFRTYYADSVKGRFTISRDDARNTVYLQMNSLKPEDTAVYYCAAAETPNILVYENYWGQGTQVTVSS	NA
SR4_c1	EVQLVESGGGLVQAGDSLRLSCAASGFQLSCYCMGWFRQAPGKEREFVASITQHAFRTYYADSVKGRFTISRDDARNTVYLQMNSLKPEDTAVYYCAAAETPNILVHENYWGQGTQVTVSS	Y.107.H
SR4_f3	EVQLVVSGRGLVQAGDSLRLSCAASGFQLSCYCVGWFRQAPGKEREFVASITQHAFRTYYADSVKGRFTISRDDARNTVYLQMNSLKPEDTAVYYCAAAETPNILVYENYWGQGTQVTVSS	E.6.V	G.9.R	M.34.V
SR4_t4	EVQLVVSGRGLVQAGDSLRLSCAASGFQLSCYCVGWFRQAPGKEREFVASITQHAFRTYYADSVKGRFTISRDDARNTVYLQMNSLKPEDTAVYYCAAAETPNILVHENYWGQGTQVTVSS	Y.107.H	E.6.V	G.9.R	M.34.V
SR4_t5	EVQLVVSGRVLVQAGDSLRLSCAASGFQLSCYCVGWFRQAPGKEREFVASITQHAFRTYYADSVKGRFTISRDDARNTVYLQMNSLKPEDTAVYYCAAAETPNILVHENYWGQGTQVTVSS	Y.107.H	E.6.V	G.9.R	M.34.V	G.10.V
SR4_t6	EVQLVVSGRVLVQAGDSLRLSCAASGFQLSCYCVGWFRQAPGKEREFVASITQHAFRTYYADSVKGRFTISRDDARNTVYLQMNSLKPEDTAVYYCAAAETPNILVHESYWGQGTQVTVSS	Y.107.H	E.6.V	G.9.R	M.34.V	G.10.V	N.109.S
SR4_t9	KVQLVVSGRVLVQAGDSLRLSCAATGFQLSCYCVGWFRQAPGKELEFVASITQHAFRTYYADSVKGRFTISRDDARNTVYLQMNSLKPEDTAVYYCAAAETPNILVHESYWGQGTQVTVSS	E.6.V	G.9.R	M.34.V	G.10.V	N.109.S	R.45.L	S.25.T	Y.107.H	E.1.K
SR4_t13	KVQLVVTGRVLVQAGDSLRLSCVATGFQLSCYCVGWFRQAPGKELEFVASITQHAFRTYYADSVKGRFTISRDDAQNTVYLQMNSLEPEDTAVYYCAAAETPNILVHESYWGQGTQVTVSS	E.1.K	E.6.V	S.7.T	G.9.R	G.10.V	A.23.V	S.25.T	M.34.V	R.45.L	R.76.Q	K.87.E	Y.107.H	N.109.S
SR6	EVQLVESGGGLVQAGDSLRLSCAASGDCHVLWRMGWFRQAPGKEREFVAAISLDGLFTNYADSVRGRFSISADSAKNTVYLQMNSLKPEDTAVYYCAAMPFFDYWGQGTQVTVSS	NA
SR6_c3	EVQLVESGGGLVQAGDSLRLSCAASGDCHVLWRMGWFRQAPGKEREFVAAISLDGQFTNYADSVRGRFSISADSAKNTVYLQMNSLKPEDTAVYYCAALPFLDYWGQGTQVTVSS	L.56.Q	M.99.L	F.102.L
SR6_f3	QVQLVVSGGGLVQAGDSLRLSCAASGDCHVLWRMGWFRQAPGKEREFVAAISLDGLFTNYADSVRGRFSISADSAENTVYLQMNSLKPEDTAVYYCAAMPFFDYWGQGTQVTVSS	E.1.Q	E.6.V	K.76.E
SR6_t4	QVQLVESGGGLVQAGDSLRLSCAASGDCHVLWRMGWFRQAPGKEREFVAAISLDGQFTNYADSVRGRFSISADSAKNTVYLQMNSLKPEDTAVYYCAALPFLDYWGQGTQVTVSS	L.56.Q	M.99.L	F.102.L	E.1.Q
SR6_t5	QVQLVVSGGGLVQAGDSLRLSCAASGDCHVLWRMGWFRQAPGKEREFVAAISLDGQFTNYADSVRGRFSISADSAKNTVYLQMNSLKPEDTAVYYCAALPFLDYWGQGTQVTVSS	L.56.Q	M.99.L	F.102.L	E.1.Q	E.6.V
SR6_t6	QVQLVVSGGGLVQAGDSLRLSCAASGDCHVLWRMGWFRQAPGKEREFVAAISLDGQFTNYADSVRGRFSISADSAENTVYLQMNSLKPEDTAVYYCAALPFLDYWGQGTQVTVSS	L.56.Q	M.99.L	F.102.L	E.1.Q	E.6.V	K.76.E
SR6_t9	QVQLVVSGGGLVQAGDSLRLSCTASGDCHVLWRMGWFRQAPGKELEFVAAISLDGQFANYADSVRGRFSISADSAENTVYLQMNSLKPEDTAVYYCAALPFLDYWGQGTQVTVSS	E.1.Q	E.6.V	F.102.L	K.76.E	R.45.L	M.99.L	A.23.T	T.58.A	L.56.Q
SR6_t12	QVQLVVSGGGLVRAGDSLRLSCTASGDCHVLWRMGWFRQASGKELEFVAAISLDGQFANYADSVRGRFSISADSAENTVYLQMNSLEPEDTAVYYCAALPFLDYWGQGTQVTVSS	E.1.Q	E.6.V	Q.13.R	A.23.T	P.41.S	R.45.L	L.56.Q	T.58.A	K.76.E	K.87.E	M.99.L	F.102.L
SR8	EVQLVESGGGLVQAGDSLRLSCAASGDYCMDCFMGWFRQAPGKEREFVAAITPYSFKTYYADSVKGRFTISRDDARNTVYLQMNSLKPEDTAVYYCAANPLDPNWTNSDYWGQGTQVTVSS	NA
SR8_c2	EVQLVESGGGLVQAGDSLRLSCAASGDYCMDCFMGWFRQAPGKEREFVAAITPYGFKTYYADSVKGRFTISRDDARNTVYLQMNSLKPEDTAVYYCAANPLDPNWTHSDYWGQGTQVTVSS	S.55.G	N.107.H
SR8_t5	EVQLVESGGGLVQAGDSLRLSCAASGDYCMDCFMGWFRQAPGKEREFVAAITPYGFKTYYADSVKGRFTFSRDDARNTVYLQMNSLRPEDTAVYYCAANPLDPNWTHSDYRGQGTQVTVSS	S.55.G	N.107.H	W.111.R	K.87.R	I.70.F
SR12	EVQLVESGGGLVQAGDSLRLSCAASGAIVHVFAMGWFRQAPGKEREFVASINLDNDATNYADSVKGRFTISRDDARNTVYLQMNSLKPEDTAVYYCNATIFMDSDLGDYWGQGTQVTVSS	NA
SR12_c3	EVQLVESGGGLVQAGDSLRLSCAASGAIVHVFAMGWFRQAPGKEREFVASINLDNDVTNYADSVKGRFTISRDDARNTVYLQMNSLKPEDTAVYYCNATIFTDSGLGDYWGQGTQVTVSS	A.57.V	M.102.T	D.105.G
SR12_c5	EVQLVESGGGLVQAGDSLRLSCAASGAIVHVFAMGWFRQAPGKEREFVASINLDNDVTNYADSVKGRFTISRDDARNTVYLQMNSLKPEDTAVYYCNATILTVSGLGDYWGQGTQVTVSS	A.57.V	F.101.L	M.102.T	D.103.V	D.105.G
SR12_f3	QVQLVVSGGGLVQAGDSLRLSCAASGAIVHVFAMGWFRQAPGKEREFVASINLDNDATNYADSVKGRFTISRDDARNTVYLQMNSLKPEDTAVYYCNATIFMDSDLGDYWGRGTQVTVSS	E.1.Q	E.6.V	Q.112.R
SR12_t6	QVQLVVSGGGLVQAGDSLRLSCAASGAIVHVFAMGWFRQAPGKEREFVASINLDNDVTNYADSVKGRFTISRDDARNTVYLQMNSLKPEDTAVYYCNATIFTDSGLGDYWGRGTQVTVSS	A.57.V	M.102.T	D.105.G	E.1.Q	E.6.V	Q.112.R
SR12_t9	QVQLVVSGRGLVQAGDSLRLSCVASGAIVHVFAMGWFRQAPGEEREFVASINLDNDATIYADSVKGRFTISRGDARNTVYLQMNSLKPEDTAVYYCNATIFTDSDLGDYWGRGTQVTVSS	E.1.Q	E.6.V	M.102.T	Q.112.R	G.9.R	D.73.G	K.43.E	A.23.V	N.59.I
SR15	EVQLVESGGGLVQAGDSLRLSCAASGIGERCLFMGWFRQAPGKEREFVAAITAFSFRTYYADSVKGRFTISRDDARNTVYLQMNSLKPEDTAVYYCAALDTAALFPEFDYWGQGTQVTVSS	NA
SR16	EVQLVESGGGLVQAGDSLRLSCAASTFKLPCLMGWFRQTPGKEREFVAAISDHGGRTDYADSVKGRFTISRDDARNTVYLQMNSLKPEDTAVYYCNAVFIVKYEEELLVEAYWGQGTQVTVSS	NA
SR17	QVQLQESGGGLVQVGGSLRLSCTASGIWMGTRVMGWFRQAPGKEREFVATINGCYGTTDYADSVKGRFTISRDDARNTVYLQMNSLKPEDTAVYYCAALTRPPFDPLWDYWGQGTQVTVSS	NA
SR18	EVQLVESGGGLVQAGDSLRLSCAASGIMIGTQSMGWFRQAPGKEREFVASITANEMFTYYADSVRGRFSISADSAKNIVYLQMNSLKPEDTAVYYCAAITAMGWDYWGQGTQVTVSS	NA
SR19	EVQLVESGGGLVQAGDSLRLSCAASGALCRRVYMGWFRQAPGKEREFVAAITCAGWRTDYADSVKGRFTISRDDARNTVYLQMNSLKPEDTAVYYCNAAVFASDGNVVGYWGQGTQVTVSS	NA
SR20	EVQLVESGGGLVQAGDSLRLSCAASGLCLSVLAMGWFRQAPGKEREFVAAINGSAAATYYADSVKGRFTISRDDARNTVYLQMNSLKPEDTAVYYCNAWLLTYSHDVMDYWGQGTQVTVSS	NA
SR21	QVQLQESGGGLVQAGDSLRLSCAASGRARGKVFMGWFRQAPGKEREFVASISCSGVDTNYADSVRGRFSISADSAKNTVYLQMNSLKPEDTAVYYCAAIFYDRTDRLSEYWGQGTQVTVSS	NA
SR22	EVQLVESGGGLVQAGDSLRLSCAASGTVIPYSMGWYRQAPGKEREFVAAINCMFLHTYYADSVKGRFTISRDDARNTVYLQMNSLKPEDTAVYYCNAPVPIPEESITDYWGQGTQVTVSS	NA
SR23	EVQLVESGGGLVQAGDSLRLSCAASGSCIRWLSMGWFRQAPGKEREFVASITEYVKFTDYADSVRGRFSISADSAKNTVYLQMNSLKPEDTAVYYCAALENPHIASKYDYWGQGTQVTVSS	NA
SR24	EVQLVESGGGLVQAGDSLRLSCAASGIYLEAYGMGWFRQAPGKEREFVASISLYSFRTYYADSVKGRFTISRDDARNTVYLQMNSLKPEDTAVYYCAALQPTPSGWREAYWGQGTQVTVSS	NA
SR25	EVQLVESGGGLVQAGDSLRLSCAASGRLMNEVFMGWFRQAPGKEREFVASINRSAGTTDYADSVKGRFTISRDNAKNTVYLQMNSLKPEDTAVYYCAAAFYISFMVYDYWGQGTQVTVSS	NA
SR26	EVQLVESGGGLVQAGDSLRLSCAASGLESLCGMGWFRQAPGKEREFVASISVGAIRTYYADSVRGRFSISADSAKNTVYLQMNSLKPEDTAVYYCAAWNYDCLGISDYWGQGTQVTVSS	NA
SR27	EVQLVESGGGLVQAGDSLRLSCAASGGLHLALTMGWFRQAPGKEREFVASISQVLKVTNYADSVKGRFTISRDDARNTVYLQMNSLKPEDTAVYYCAAQILSHFDIVSGYWGQGTQVTVSS	NA
SR28	EVHLVESGGGLVQAGDSLRLSCAASGHARCSVIMGWFRQAPGKEREFVASINLAESVTYYADSVKGRFTISRDNAKNTVYLQMNSLKPEDTAVYYCAAVLPAMRLRYDYWGQGTQVTVSS	NA
SR29	EVQLVESGGGLVQAGDSLRLSCAASGRADIYWMMGWFRQAPGKEREFVATINWRTSDTYYADSVRGRFSISADSAKNTVYLQMNSLKPEDTAVYYCNAVYLAGGVGYDSWGQGTQVTVSS	NA
SR30	QVQLQESGGGLVQAGGSLRLSCAASGALSCGVFMGWFRQAPGKEREFVAAISGLGVDTDYADSVKGRFTISRDDARNTVYLQMNSLKPEDTAVYYCARAFFSSTGTVENYWGQGTQVTVSS	NA
SR31	EVQLVESGGGLVQAGDSLRLSCAASGFASDLCFMGWFRQAPGKEREFVATINCLGWTNYVDSVKGRFTISRDDARNTVYLQMNSLKPEDTAVYYCAAYSHDLNSVVRDYWGQGTQVTVSS	NA
SR32	EVQLVESGGGLVQAGDSLRLSCAASGFEQFDWRMGWYRQAPGKEREFVAAISSAYSTTNYADSVKGRFTISRDDARNTVYLQMNSLKPEDTAVYYCNAGTFLEDYFYRNYWGQGTQVTVSS	NA
SR33	EVQLVESGGGLVQAGDSLRLSCAASGNWSCVFQMGWFRQAPGKEREFVAAITQSPAVTDYADSVKGRFTISRDNAKNTVYLQMNSLKPEDTAVYYCAALACSLTGICNYWGQGTQVTVSS	NA
SR34	EVQLVESGGGLVQAGDSLRLSCAASGRSHDCINMGWFRQAPGKEREFVAAINGFPIITYYADSVKGRFTISRDDARNTVYLQMNSLKPEDTAVYYCNAPVVLRRNIINYWGQGTQVTVSS	NA
SR35	QVQLQESGGGLVQAGGSLRLSCAASGVSFHVFYMGWFRQAPGKEREFVASINNSGTHTYYADSVRGRFSISADSAKNTVYLQMNSLKLEDTAVYYCNAVSIVQGTTGDSWGQGTQVTVSS	NA
SR36	EVQLVESGGGLVQAGDSLRLSCAASGGHWCSLTMGWFRQAPGKERELVAAINLAQYGTYYADSVKGRFTISRDDARNTVYLQMNSLKPEDTAVYYCAAAYATYNLDRGYSMGYWGQGTQVTVSS	NA
SR37	EVQLVESGGGLVQAGGSLRLSCAASGNPDPCVVMGWFRQAPGKEREFVASITAYSAVTYYADSVKGRFTISRDNAKNTVYLQMNSLKPEDTAVYYCAATYVSHPCHLYDYWGQGTQVTVSS	NA
SR38	EVQLVESGGGLVQAGDSLRLSCAASGSLYAVVWMGWFRQAPGKEREFVATISLCGYDTYYADSVKGRFTISRDDAHNTVYLQMNSLKPEDTAVYYCAVTCFVNHMKISEYWGQGTQVTVSS	NA
SR6v1	EVQLVESGGGLVQAGDSLRLSCAASGDSHVLWRMGWFRQAPGKEREFVAAISLDGQFTNYADSVRGRFSISADSAKNTVYLQMNSLKPEDTAVYYCAALPFLDYWGQGTQVTVSS	C.28.S
SR6v7	EVQLVESGGGLVQAGDSLRLSCAASGDSYILWRMGWFRQAPGKEREFVAAISLDGQFTNYADSVRGRFSISADSAKNTVYLQMNSLKPEDTAVYYCAALPFLDYWGQGTQVTVSS	C.28.S	H.29.Y	V.30.I
SR6v9	EVQLVESGGGLVQAGDSLRLSCAASGDSHVLWRMGWFRQAPGKEREFVAAISLDGQFTNYADSVRGRFSISADSAKYTVYLQMNSLKPEDTAVYYCAALPFLDYWGQGTQVTVSS	C.28.S	N.77.Y
SR6v10	EVQLVESGGGLVQAGDSLRLSCAASGDSHVLWRMGWFRQAPGKELEFVAAISLDGQFTNYADSVRGRFSISADSAKNTVYLQMNSLKPEDTAVYYCAALPFLDYWGQGTQVTVSS	C.28.S	R.45.L
SR6v15	EVQLVESGGGLVQAGDSLRLSCAASGDSYILWRMGWFRQAPGKEREFVAAISLDGQFTNYADSVRGRFSISADSAKYTVYLQMNSLKPEDTAVYYCAALPFLDYWGQGTQVTVSS	C.28.S	N.77.Y	H.29.Y	V.30.I
