# Supplementary material for: A cell-free nanobody engineering platform rapidly generates SARS-CoV-2 neutralizing nanobodies
Source: Nat Commun. 2021 Sep 17;12:5506. doi: 10.1038/s41467-021-25777-z (PMC8448731; doi:10.1038/s41467-021-25777-z)
Supplement: Supplementary file 9 — Supplementary Data 8 [file 41467_2021_25777_MOESM9_ESM.xlsx]

## Sheet: Sheet1
sample_ID	ELISA OD 450 nm (average)	Pseudovirus neutralization % inhibition								sample_ID	ELISA OD 450 nm (average)	ELISA assay concentration	Pseudovirus neutralization % inhibition
	50nM	500nM		50nM		5nM							100 nM		10 nM		1 nM
SR1	0.374556	32.967	14.0392	17.1084	13.7743	15.4213	12.6761			SR6c3	0.425667	10 nM	69.4892	64.2364	23.4864	16.3028	4.70673	5.55967
SR1_t2	0.263111	20.2512	13.4118	8.43373	7.23735	-1.90779	10.1721			SR6v1	1.5925	10 nM	74.9475	71.297	20.5589	10.4803	2.38957	-4.67013
SR2	0.625111	31.7111	19.5294	4.73896	4.12451	1.43084	4.22535			SR6v7	1.804	10 nM	79.7061	77.2832	28.676	19.5051	0.0724113	-3.63232
SR2_c3	0.454889	67.8179	59.3725	16.3052	16.4202	0.63593	4.85133			SR6v9	2.97517	10 nM	88.0616	86.1397	52.7611	46.1426	-3.69298	-6.30096
SR2_c4	1.65011	49.4505	38.0392	12.7711	11.284	14.3084	2.66041			SR6v10	1.03294	10 nM	78.3065	78.3576	32.668	22.5619	5.86531	3.18755
SR2_f3	0.00594444	6.0177	-0.622222	5.00864	2.67011	2.58621	0			SR6v9	2.10333	1 nM
SR2_t5	0.333222	61.2245	52	14.0562	18.1323	2.7027	13.928			SR6v15	2.54783	1 nM	94.8095	95.0916	70.0078	72.8377	2.0016	16.5179
SR2_t9	0.798889	23.5479	20.7843	13.4137	9.88327	12.4006	12.0501			Nb21	3.64383	1 nM	99.8968	99.9678	99.9658	99.9056	98.5428	98.5714
SR4	0.0797778	32.1821	20	11.004	8.79377	6.20032	0.625978			Ty1	0.067	100 nM	8.09524	21.4652	-3.9627	9.64975	-7.44596	3.86905
SR4_c1	0.221111	45.2119	34.2745	8.59438	10.9728	-3.33863	3.28638
SR4_f3	0.145333	28.7284	16.8627	4.57831	9.10506	3.97456	0
SR4_t4	0.267667	52.9042	36.4706	6.98795	5.36965	4.92846	-0.625978
SR4_t5	0.0925	50.0885	35.6444	20.7254	6.28768	-0.344828	2.42634
SR4_t6	0.187056	73.4513	66.4	47.6684	31.7829	9.48276	4.33276
SR4_t9	0.357611	94.1239	91.7156	77.5475	73.4711	12.069	6.93241
SR4_t13	0.777778	95.0078	92.4863	62.0884	50.9728	13.8315	4.06886
SR6	0.0423333	31.8681	19.3725	14.5382	14.2412	13.1955	9.54617
SR6_c3	0.709111	86.2794	75.5294	66.747	58.4436	27.8219	24.2567
SR6_f3	0.152778	21.4114	19.3344	15.5488	11.9066	11.488	8.6478
SR6_t4	0.704556	84.186	77.813	64.7866	59.5331	20.1234	16.9811
SR6_t5	1.03822	65.0361	61.3312	39.4817	32.4514	12.1049	8.80503
SR6_t6	0.707556	69.2061	62.1236	32.622	28.8716	4.24056	-1.25786
SR6_t9	0.656667	90.2646	82.2504	63.872	64.8249	24.5952	11.1635
SR6_t12	0.505444	86.3512	80.3487	60.9756	57.3541	16.5767	3.93082
SR8	0.0247778	23.9775	16.3233	11.8902	8.94942	14.2637	8.80503
SR8_c2	0.0277778	12.1091	10.3011	3.96341	3.3463	4.54896	1.41509
SR8_t5	-0.000388889	1.59292	-3.28889	-4.4905	-0.947459	-8.27586	-6.58579
SR12	0.935278	8.42021	4.59588	2.13415	-0.077821	1.00231	-0.471698
SR12_c3	0.547167	51.7241	36.767	13.872	9.88327	0.077101	-2.51572
SR12_c5	0.462056	12.911	5.22979	10.6707	3.96887	8.71241	3.61635
SR12_f3	0.464833	14.0337	8.55784	11.5854	5.99222	12.7217	3.93082
SR12_t6	0.784389	44.6672	35.3407	11.4329	9.2607	7.3246	0.157233
SR12_t9	0.808944	58.2301	46.4889	15.544	9.90525	-1.72414	-0.519931
VHH72	0.287056	81.3953	49.6038	4.11585	3.96887	6.09098	2.67296
