# Supplementary material for: A cell-free nanobody engineering platform rapidly generates SARS-CoV-2 neutralizing nanobodies
Source: Nat Commun. 2021 Sep 17;12:5506. doi: 10.1038/s41467-021-25777-z (PMC8448731; doi:10.1038/s41467-021-25777-z)
Supplement: Supplementary file 10 — Supplementary Data 9 [file 41467_2021_25777_MOESM10_ESM.xlsx]

## Sheet: Sheet1
Initial selection for identifying RBD and EGFP binders, number of sequences passing quality trimming
	total sequenced	cluster-forming sequences (first step all seeds)	All cluster sequences (second step sequences successfully formed clusters)	Unique cluster sequences
input library	107033	0	0	0
RBD output after 3 rounds	101647	83433	83392	19223
EGFP output after 3 rounds	89754	71220	71210	36379
Affinity maturation of selected RBD binders, number of sequences passing quality trimming
	pre-affinity maturation sequences	post-affinity maturation sequences
SR1	14596	6426
SR2	255	48
SR4	8624	85756
SR6	330	3146
SR8	10248	3377
SR12	213	457
