# Supplementary material for: A cell-free nanobody engineering platform rapidly generates SARS-CoV-2 neutralizing nanobodies
Source: Nat Commun. 2021 Sep 17;12:5506. doi: 10.1038/s41467-021-25777-z (PMC8448731; doi:10.1038/s41467-021-25777-z)
Supplement: Supplementary file 11 — Supplementary Data 10 [file 41467_2021_25777_MOESM11_ESM.txt]

SR1
KTGRSVI#RGDDT#VYFVNDCIV##########evqlvesggglvqagdslrlscaasgKTGRSVImgwfrqapgkerefvatitRGDDTtnyadsvkgrftisrddarntvylqmnslkpedtavyycaaVYFVNDCIVdywgqgtqvtvss##########ATACCATGGAAGTTCAACTGGTTGAATCTGGTGGCGGTTTAGTTCAAGCCGGTGATAGCCTTCGTCTGAGCTGCGCCGCAAGCGGAAAGACCGGTCGGAGCGTCATTATGGGTTGGTTTCGCCAGGCACCTGGTAAAGAACGTGAATTTGTGGCAACCATTACCCGCGGGGATGACACTACCAACTATGCCGATTCTGTTAAAGGTCGCTTCACTATTTCACGCGATGATGCGCGTAATACCGTGTACTTACAGATGAACTCACTGAAACCTGAGGATACCGCCGTTTATTATTGTGCGGCAGTCTATTTTGTCAACGACTGCATTGTTGACTATTGGGGTCAGGGCACACAAGTCACGGTCTCAAGCGGCGGAAGCTCTGGTGAACAGAAACTGATTTCAGAAG
KTGRSVI#RGDDT#IVLLTNLGLC##########evqlvesggglvqagdslrlscaasgKTGRSVImgwfrqapgkerefvatitRGDDTtnyadsvkgrftisrddarntvylqmnslkpedtavyycarIVLLTNLGLCdywgqgtqvtvss##########AGATATACCATGGAAGTTCAACTGGTTGAATCTGGTGGCGGTTTAGTTCAAGCCGGTGATAGCCTTCGTCTGAGCTGCGCCGCAAGCGGAAAGACCGGTCGGAGCGTCATTATGGGTTGGTTTCGCCAGGCACCTGGTAAAGAACGTGAATTTGTGGCAACCATTACCCGCGGGGATGACACTACCAACTATGCCGATTCTGTTAAAGGTCGCTTCACTATTTCACGCGATGATGCGCGTAATACCGTGTACTTACAGATGAACTCACTGAAACCTGAGGATACCGCCGTTTATTATTGTGCGCGTATTGTGCTCCTGACTAACCTTGGCCTCTGCGACTATTGGGGTCAGGGCACACAAGTCACGGTCTCAAGCGGCGGAAGCTCTGGTGAACAGAAACTGATTTCAGAAG
KTGRSVI#RGDDT#VYFVNDCIV##########evqlvesggglvqagdslrlscaasgKTGRSVImgwfrqapdkerefvatitRGDDTtnyadsvkgrftisrddarntvylqmnslkpedtavyycaaVYFVNDCIVdywgqgtqvtvss##########ACCATGGAAGTTCAACTGGTTGAATCTGGTGGCGGTTTAGTTCAAGCCGGTGATAGCCTTCGTCTGAGCTGCGCCGCAAGCGGAAAGACCGGTCGGAGCGTCATTATGGGTTGGTTTCGCCAGGCACCTGATAAAGAACGTGAATTTGTGGCAACCATTACCCGCGGGGATGACACTACCAACTATGCCGATTCTGTTAAAGGTCGCTTCACTATTTCACGCGATGATGCGCGTAATACCGTGTACTTACAGATGAACTCACTGAAACCTGAGGATACCGCCGTTTATTATTGTGCGGCAGTCTATTTTGTCAACGACTGCATTGTTGACTATTGGGGTCAGGGCACACAAGTCACGGTCTCAAGCGGCGGAAGCTCTGGTGAACAGAAACTGATTTCAGAAG
KTGRSVI#RGDDT#VYFVNDCIV##########evqlvesggglvqagdslrlscaasgKTGRSVImgwfrqapgkerefvatitRGDDTtnyadsvkgrftisrddarntvylqmnslkpedtavyycaaVYFVNDCIVdywgqgtqvtvss##########ATATACCATGGAAGTTCAACTGGTTGAATCTGGTGGCGGTTTAGTTCAAGCCGGTGATAGCCTTCGTCTGAGCTGCGCCGCAAGCGGAAAGACCGGTCGGAGCGTCATTATGGGTTGGTTTCGCCAGGCACCTGGTAAAGAACGTGAATTTGTGGCAACCATTACCCGCGGGGATGACACTACCAACTATGCCGATTCTGTTAAAGGTCGCTTCACTATTTCACGCGATGATGCGCGTAATACCGTGTACTTACAGATGAACTCACTGAAACCTGAGGATACCGCCGTTTATTATTGTGCGGCAGTCTATTTTGTCAACGACTGCATTGTTGACTATTGGGGTCAGGGCACACAAGTCACGGTCTCAAGCGGCGGAAGCTCTGGTGAACAGAAACTGATTTCAGAAG
KTGRSVI#RGDDT#VYFVNDCIV##########evqlvesggglvqagdslrlscaasgKTGRSVImgwfrqapgkerefvatitRGDDTtnyadsvkgrftisrddarntvylqmnslkpedtavyycaaVYFVNDCIVdywgqgtqvtvss##########GAAGGAGATATACCATGGAAGTTCAACTGGTTGAATCTGGTGGCGGTTTAGTTCAAGCCGGTGATAGCCTTCGTCTGAGCTGCGCCGCAAGCGGAAAGACCGGTCGGAGCGTCATTATGGGTTGGTTTCGCCAGGCACCTGGTAAAGAACGTGAATTTGTGGCAACCATTACCCGCGGGGATGACACTACCAACTATGCCGATTCTGTTAAAGGTCGCTTCACTATTTCACGCGATGATGCGCGTAATACCGTGTACTTACAGATGAACTCACTGAAACCTGAGGATACCGCCGTTTATTATTGTGCGGCAGTCTATTTTGTCAACGACTGCATTGTTGACTATTGGGGTCAGGGCACACAAGTCACGGTCTCAAGCGGCGGAAGCTCTGGTGAACAGAAACTGATTTCAGAAG
KTGRSVI#RGDDT#VYFVNDCIV##########evqlvesggglvqagdslrlscaasgKTGRSVImgwfrqapgkerefvatitRGDDTtnyadsvkgrftisrddarntvylqmnslkpedtavyycaaVYFVNDCIVdywgqgtqvtvss##########GGAGATATACCATGGAAGTTCAACTGGTTGAATCTGGTGGCGGTTTAGTTCAAGCCGGTGATAGCCTTCGTCTGAGCTGCGCCGCAAGCGGAAAGACCGGTCGGAGCGTCATTATGGGTTGGTTTCGCCAGGCACCTGGTAAAGAACGTGAATTTGTGGCAACCATTACCCGCGGGGATGACACTACCAACTATGCCGATTCTGTTAAAGGTCGCTTCACTATTTCACGCGATGATGCGCGTAATACCGTGTACTTACAGATGAACTCACTGAAACCTGAGGATACCGCCGTTTATTATTGTGCGGCAGTCTATTTTGTCAACGACTGCATTGTTGACTATTGGGGTCAGGGCACACAAGTCACGGTCTCAAGCGGCGGAAGCTCTGGTGAACAGAAACTGATTTCAGAAG
KTGRSVI#RGDDT#VYFVNDCIV##########evqlvesggglvqagdslrlscaasgKTGRSVImgwfrqapgkerefvatitRGDDTtnyadsvkgrftisrddarntvylqmnslkpedtavyycaaVYFVNDCIVdywgqgtqvtvss##########AAGGAGATATACCATGGAAGTTCAACTGGTTGAATCTGGTGGCGGTTTAGTTCAAGCCGGTGATAGCCTTCGTCTGAGCTGCGCCGCAAGCGGAAAGACCGGTCGGAGCGTCATTATGGGTTGGTTTCGCCAGGCACCTGGTAAAGAACGTGAATTTGTGGCAACCATTACCCGCGGGGATGACACTACCAACTATGCCGATTCTGTTAAAGGTCGCTTCACTATTTCACGCGATGATGCGCGTAATACCGTGTACTTACAGATGAACTCACTGAAACCTGAGGATACCGCCGTTTATTATTGTGCGGCAGTCTATTTTGTCAACGACTGCATTGTTGACTATTGGGGTCAGGGCACACAAGTCACGGTCTCAAGCGGCGGAAGCTCTGGTGAACAGAAACTGATTTCAGAAG
KTGRSVI#RGDDT#VYFVNDCIV##########evqlvesggglvqagdslrlscaasgKTGRSVImgwfrqapgkerefvatitRGDDTtnyadsvkgrftisrddarntvylqmnslkpedtavyycaaVYFVNDCIVdywgqgtqvtvss##########ATATACCATGGAAGTTCAACTGGTTGAATCTGGTGGCGGTTTAGTTCAAGCCGGTGATAGCCTTCGTCTGAGCTGCGCCGCAAGCGGAAAGACCGGTCGGAGCGTCATTATGGGTTGGTTTCGCCAGGCACCTGGTAAAGAACGTGAATTTGTGGCAACCATTACCCGCGGGGATGACACTACCAACTATGCCGATTCTGTTAAAGGTCGCTTCACTATTTCACGCGATGATGCGCGTAATACCGTGTACTTACAGATGAACTCACTGAAACCTGAGGATACCGCCGTTTATTATTGTGCGGCAGTCTATTTTGTCAACGACTGCATTGTTGACTATTGGGGTCAGGGCACACAAGTCACGGTCTCAAGCGGCGGAAGCTCTGGTGAACAGAAACTGATTTCAGAAG
KTGRSVI#RGDDT#VYFVNDCIV##########evqlvesggglvqagdslrlscaasgKTGRSVImgwfrqapgkerefvatitRGDDTtnyadsvkgrftisrddarntvylqmnslkpedtavyycaaVYFVNDCIVdywgqgtqvtvss##########AGGAGATATACCATGGAAGTTCAACTGGTTGAATCTGGTGGCGGTTTAGTTCAAGCCGGTGATAGCCTTCGTCTGAGCTGCGCCGCAAGCGGAAAGACCGGTCGGAGCGTCATTATGGGTTGGTTTCGCCAGGCACCTGGTAAAGAACGTGAATTTGTGGCAACCATTACCCGCGGGGATGACACTACCAACTATGCCGATTCTGTTAAAGGTCGCTTCACTATTTCACGCGATGATGCGCGTAATACCGTGTACTTACAGATGAACTCACTGAAACCTGAGGATACCGCCGTTTATTATTGTGCGGCAGTCTATTTTGTCAACGACTGCATTGTTGACTATTGGGGTCAGGGCACACAAGTCACGGTCTCAAGCGGCGGAAGCTCTGGTGAACAGAAACTGATTTCAGAAG
KTGRSVI#RGDDT#VYFVNDCIV##########evqlvesggglvqagdslrlscaasgKTGRSVImgwfrqapgkerefvatitRGDDTtnyadsvkgrftisrddarntvylqmnslkpedtavyycaaVYFVNDCIVdywgqgtqvtvss##########AAGGAGATATACCATGGAAGTTCAACTGGTTGAATCTGGTGGCGGTTTAGTTCAAGCCGGTGATAGCCTTCGTCTGAGCTGCGCCGCAAGCGGAAAGACCGGTCGGAGCGTCATTATGGGTTGGTTTCGCCAGGCACCTGGTAAAGAACGTGAATTTGTGGCAACCATTACCCGCGGGGATGACACTACCAACTATGCCGATTCTGTTAAAGGTCGCTTCACTATTTCACGCGATGATGCGCGTAATACCGTGTACTTACAGATGAACTCACTGAAACCTGAGGATACCGCCGTTTATTATTGTGCGGCAGTCTATTTTGTCAACGACTGCATTGTTGACTATTGGGGTCAGGGCACACAAGTCACGGTCTCAAGCGGCGGAAGCTCTGGTGAACAGAAACTGATTTCAGAAG
KTGRSVI#RGDDT#VYFVNDCIV##########evqlvesggglvqagdslrlscaasgKTGRSVImgwfrqapgkerefvatitRGDDTtnyadsvkgrftisrddarntvylqmnslkpedtavyycaaVYFVNDCIVdywgqgtqvtvss##########GAAGGAGATATACCATGGAAGTTCAACTGGTTGAATCTGGTGGCGGTTTAGTTCAAGCCGGTGATAGCCTTCGTCTGAGCTGCGCCGCAAGCGGAAAGACCGGTCGGAGCGTCATTATGGGTTGGTTTCGCCAGGCACCTGGTAAAGAACGTGAATTTGTGGCAACCATTACCCGCGGGGATGACACTACCAACTATGCCGATTCTGTTAAAGGTCGCTTCACTATTTCACGCGATGATGCGCGTAATACCGTGTACTTACAGATGAACTCACTGAAACCTGAGGATACCGCCGTTTATTATTGTGCGGCAGTCTATTTTGTCAACGACTGCATTGTTGACTATTGGGGTCAGGGCACACAAGTCACGGTCTCAAGCGGCGGAAGCTCTGGTGAACAGAAACTGATTTCAGAAG
KTGRSVI#RGDDT#VYFVNDCIV##########evqlvesggglvqagdslrlscaasgKTGRSVImgwfrqapgkerefvatitRGDDTtnyadsvkgrftisrddarntvylqmnslkpedtavyycaaVYFVNDCIVdywgqgtqvtvss##########GAAGGAGATATACCATGGAAGTTCAACTGGTTGAATCTGGTGGCGGTTTAGTTCAAGCCGGTGATAGCCTTCGTCTGAGCTGCGCCGCAAGCGGAAAGACCGGTCGGAGCGTCATTATGGGTTGGTTTCGCCAGGCACCTGGTAAAGAACGTGAATTTGTGGCAACCATTACCCGCGGGGATGACACTACCAACTATGCCGATTCTGTTAAAGGTCGCTTCACTATTTCACGCGATGATGCGCGTAATACCGTGTACTTACAGATGAACTCACTGAAACCTGAGGATACCGCCGTTTATTATTGTGCGGCAGTCTATTTTGTCAACGACTGCATTGTTGACTATTGGGGTCAGGGCACACAAGTCACGGTCTCAAGCGGCGGAAGCTCTGGTGAACAGAAACTGATTTCAGAAG
KTGRSVI#RGDDT#VYFVNDCIV##########evqlvesggglvqagdslrlscaasgKTGRSVImgwfrqapgkerefvatitRGDDTtnyadsvkgrftisrddarntvylqmnslkpedtavyycaaVYFVNDCIVaywgqgtqvtvss##########ATATACCATGGAAGTTCAACTGGTTGAATCTGGTGGCGGTTTAGTTCAAGCCGGTGATAGCCTTCGTCTGAGCTGCGCCGCAAGCGGAAAGACCGGTCGGAGCGTCATTATGGGTTGGTTTCGCCAGGCACCTGGTAAAGAACGTGAATTTGTGGCAACCATTACCCGCGGGGATGACACTACCAACTATGCCGATTCTGTTAAAGGTCGCTTCACTATTTCACGCGATGATGCGCGTAATACCGTGTACTTACAGATGAACTCACTGAAACCTGAGGATACCGCCGTTTATTATTGTGCGGCAGTCTATTTTGTCAACGACTGCATTGTTGCCTATTGGGGTCAGGGCACACAAGTCACGGTCTCAAGCGGCGGAAGCTCTGGTGAACAGAAACTGATTTCAGAAG
KTGRSVI#RGDDT#VYFVNDCIV##########evqlvesggglvqagdslrlscaasgKTGRSVImgwfrqapgkerefvatitRGDDTtnyadsvkgrftisrddarntvylqmnslkpedtavyycaaVYFVNDCIVdywgqgtqvtvss##########ATACCATGGAAGTTCAACTGGTTGAATCTGGTGGCGGTTTAGTTCAAGCCGGTGATAGCCTTCGTCTGAGCTGCGCCGCAAGCGGAAAGACCGGTCGGAGCGTCATTATGGGTTGGTTTCGCCAGGCACCTGGTAAAGAACGTGAATTTGTGGCAACCATTACCCGCGGGGATGACACTACCAACTATGCCGATTCTGTTAAAGGTCGCTTCACTATTTCACGCGATGATGCGCGTAATACCGTGTACTTACAGATGAACTCACTGAAACCTGAGGATACCGCCGTTTATTATTGTGCGGCAGTCTATTTTGTCAACGACTGCATTGTTGACTATTGGGGTCAGGGCACACAAGTCACGGTCTCAAGCGGCGGAAGCTCTGGTGAACAGAAACTGATTTCAGAAG
KTGRSVI#RGDDT#VYFVNDCIV##########evqlvesggglvqagdslrlscaasgKTGRSVImgwfrqapgkerefvatitRGDDTtnyadsvkgrftisrddarntvylqmnslkpedtavyycaaVYFVNDCIVdywgqgtqvtvss##########AGATATACCATGGAAGTTCAACTGGTTGAATCTGGTGGCGGTTTAGTTCAAGCCGGTGATAGCCTTCGTCTGAGCTGCGCCGCAAGCGGAAAGACCGGTCGGAGCGTCATTATGGGTTGGTTTCGCCAGGCACCTGGTAAAGAACGTGAATTTGTGGCAACCATTACCCGCGGGGATGACACTACCAACTATGCCGATTCTGTTAAAGGTCGCTTCACTATTTCACGCGATGATGCGCGTAATACCGTGTACTTACAGATGAACTCACTGAAACCTGAGGATACCGCCGTTTATTATTGTGCGGCAGTCTATTTTGTCAACGACTGCATTGTTGACTATTGGGGTCAGGGCACACAAGTCACGGTCTCAAGCGGCGGAAGCTCTGGTGAACAGAAACTGATTTCAGAAG
KTGRSVI#RGDDT#VYFVNDCIV##########evqlvesggglvqagdslrlscaasgKTGRSVImgwfrqapgkerefvatitRGDDTtnyadsvkgrftisrddarntvylqmnslkpedtavyycaaVYFVNDCIVdywgqgtqvtvss##########AGGAGATATACCATGGAAGTTCAACTGGTTGAATCTGGTGGCGGTTTAGTTCAAGCCGGTGATAGCCTTCGTCTGAGCTGCGCCGCAAGCGGAAAGACCGGTCGGAGCGTCATTATGGGTTGGTTTCGCCAGGCACCTGGTAAAGAACGTGAATTTGTGGCAACCATTACCCGCGGGGATGACACTACCAACTATGCCGATTCTGTTAAAGGTCGCTTCACTATTTCACGCGATGATGCGCGTAATACCGTGTACTTACAGATGAACTCACTGAAACCTGAGGATACCGCCGTTTATTATTGTGCGGCAGTCTATTTTGTCAACGACTGCATTGTTGACTATTGGGGTCAGGGCACACAAGTCACGGTCTCAAGCGGCGGAAGCTCTGGTGAACAGAAACTGATTTCAGAAG
KTGRSVI#RGDDT#IVLLTNLGLC##########evqlvesggglvqagdslrlscaasgKTGRSVImgwfrqapgkerefvatitRGDDTtnyadsvkgrftisrddarntvylqmnslkpedtavyycarIVLLTNLGLCdywgqgtqvtvss##########AAGGAGATATACCATGGAAGTTCAACTGGTTGAATCTGGTGGCGGTTTAGTTCAAGCCGGTGATAGCCTTCGTCTGAGCTGCGCCGCAAGCGGAAAGACCGGTCGGAGCGTCATTATGGGTTGGTTTCGCCAGGCACCTGGTAAAGAACGTGAATTTGTGGCAACCATTACCCGCGGGGATGACACTACCAACTATGCCGATTCTGTTAAAGGTCGCTTCACTATTTCACGCGATGATGCGCGTAATACCGTGTACTTACAGATGAACTCACTGAAACCTGAGGATACCGCCGTTTATTATTGTGCGCGTATTGTGCTCCTGACTAACCTTGGCCTCTGCGACTATTGGGGTCAGGGCACACAAGTCACGGTCTCAAGCGGCGGAAGCTCTGGTGAACAGAAACTGATTTCAGAAG
KTGRSVI#RGDDT#IVLLTNLGLC##########evqlvesggglvqagdslrlscaasgKTGRSVImgwfrqapgkerefvatitRGDDTtnyadsvkgrftisrddarntvylqmnslkpedtavyycarIVLLTNLGLCdywgqgtqvtvss##########ACCATGGAAGTTCAACTGGTTGAATCTGGTGGCGGTTTAGTTCAAGCCGGTGATAGCCTTCGTCTGAGCTGCGCCGCAAGCGGAAAGACCGGTCGGAGCGTCATTATGGGTTGGTTTCGCCAGGCACCTGGTAAAGAACGTGAATTTGTGGCAACCATTACCCGCGGGGATGACACTACCAACTATGCCGATTCTGTTAAAGGTCGCTTCACTATTTCACGCGATGATGCGCGTAATACCGTGTACTTACAGATGAACTCACTGAAACCTGAGGATACCGCCGTTTATTATTGTGCGCGTATTGTGCTCCTGACTAACCTTGGCCTCTGCGACTATTGGGGTCAGGGCACACAAGTCACGGTCTCAAGCGGCGGAAGCTCTGGTGAACAGAAACTGATTTCAGAAG
KTGRSVI#RGDDT#VYFVNDCIV##########evqlvesggglvqagdslrlscaasgKTGRSVImgwfrqapgkerefvatitRGDDTtnyadsvkgrftisrddarntvylqmnslkpedtavyycaaVYFVNDCIVdywgqgtqvtvss##########ATATACCATGGAAGTTCAACTGGTTGAATCTGGTGGCGGTTTAGTTCAAGCCGGTGATAGCCTTCGTCTGAGCTGCGCCGCAAGCGGAAAGACCGGTCGGAGCGTCATTATGGGTTGGTTTCGCCAGGCACCTGGTAAAGAACGTGAATTTGTGGCAACCATTACCCGCGGGGATGACACTACCAACTATGCCGATTCTGTTAAAGGTCGCTTCACTATTTCACGCGATGATGCGCGTAATACCGTGTACTTACAGATGAACTCACTGAAACCTGAGGATACCGCCGTTTATTATTGTGCGGCAGTCTATTTTGTCAACGACTGCATTGTTGACTATTGGGGTCAGGGCACACAAGTCACGGTCTCAAGCGGCGGAAGCTCTGGTGAACAGAAACTGATTTCAGAAG
KTGRSVI#RGDDT#VYFVNDCIV##########evqlvesggglvqagdslrlscaasgKTGRSVImgwfrqapgkerefvatitRGDDTtnyadsvkgrftisrddarntvylqmnslkpedtavyycaaVYFVNDCIVaywgqgtqvtvss##########ATACCATGGAAGTTCAACTGGTTGAATCTGGTGGCGGTTTAGTTCAAGCCGGTGATAGCCTTCGTCTGAGCTGCGCCGCAAGCGGAAAGACCGGTCGGAGCGTCATTATGGGTTGGTTTCGCCAGGCACCTGGTAAAGAACGTGAATTTGTGGCAACCATTACCCGCGGGGATGACACTACCAACTATGCCGATTCTGTTAAAGGTCGCTTCACTATTTCACGCGATGATGCGCGTAATACCGTGTACTTACAGATGAACTCACTGAAACCTGAGGATACCGCCGTTTATTATTGTGCGGCAGTCTATTTTGTCAACGACTGCATTGTTGCCTATTGGGGTCAGGGCACACAAGTCACGGTCTCAAGCGGCGGAAGCTCTGGTGAACAGAAACTGATTTCAGAAG
KTGRSVI#RGDDT#VYFVNDCIV##########evqlvesggglvqagdslrlscaasgKTGRSVImgwfrqapgkerefvatitRGDDTtnyadsvkgrftisrddarntvylqmnslkpedtavyycaaVYFVNDCIVaywgqgtqvtvss##########AGGAGATATACCATGGAAGTTCAACTGGTTGAATCTGGTGGCGGTTTAGTTCAAGCCGGTGATAGCCTTCGTCTGAGCTGCGCCGCAAGCGGAAAGACCGGTCGGAGCGTCATTATGGGTTGGTTTCGCCAGGCACCTGGTAAAGAACGTGAATTTGTGGCAACCATTACCCGCGGGGATGACACTACCAACTATGCCGATTCTGTTAAAGGTCGCTTCACTATTTCACGCGATGATGCGCGTAATACCGTGTACTTACAGATGAACTCACTGAAACCTGAGGATACCGCCGTTTATTATTGTGCGGCAGTCTATTTTGTCAACGACTGCATTGTTGCCTATTGGGGTCAGGGCACACAAGTCACGGTCTCAAGCGGCGGAAGCTCTGGTGAACAGAAACTGATTTCAGAAG
KTGRSVI#RGDDT#VYFVNDCIV##########evqlvesggglvqagdslrlscaasgKTGRSVImgwfrqapgkerefvatitRGDDTtnyadsvkgrftisrddarntvylqmnslkpedtavyycaaVYFVNDCIVdywgqgtqvtvss##########GAAGGAGATATACCATGGAAGTTCAACTGGTTGAATCTGGTGGCGGTTTAGTTCAAGCCGGTGATAGCCTTCGTCTGAGCTGCGCCGCAAGCGGAAAGACCGGTCGGAGCGTCATTATGGGTTGGTTTCGCCAGGCACCTGGTAAAGAACGTGAATTTGTGGCAACCATTACCCGCGGGGATGACACTACCAACTATGCCGATTCTGTTAAAGGTCGCTTCACTATTTCACGCGATGATGCGCGTAATACCGTGTACTTACAGATGAACTCACTGAAACCTGAGGATACCGCCGTTTATTATTGTGCGGCAGTCTATTTTGTCAACGACTGCATTGTTGACTATTGGGGTCAGGGCACACAAGTCACGGTCTCAAGCGGCGGAAGCTCTGGTGAACAGAAACTGATTTCAGAAG
KTGRSVI#RGDDT#VYFVNDCIV##########evqlvesggglvqagdslrlscaasgKTGRSVImgwfrqapgkerefvatitRGDDTtnyadsvkgrftisrddarntvylqmnslkpedtavyycaaVYFVNDCIVdywgqgtqvtvss##########ACCATGGAAGTTCAACTGGTTGAATCTGGTGGCGGTTTAGTTCAAGCCGGTGATAGCCTTCGTCTGAGCTGCGCCGCAAGCGGAAAGACCGGTCGGAGCGTCATTATGGGTTGGTTTCGCCAGGCACCTGGTAAAGAACGTGAATTTGTGGCAACCATTACCCGCGGGGATGACACTACCAACTATGCCGATTCTGTTAAAGGTCGCTTCACTATTTCACGCGATGATGCGCGTAATACCGTGTACTTACAGATGAACTCACTGAAACCTGAGGATACCGCCGTTTATTATTGTGCGGCAGTCTATTTTGTCAACGACTGCATTGTTGACTATTGGGGTCAGGGCACACAAGTCACGGTCTCAAGCGGCGGAAGCTCTGGTGAACAGAAACTGATTTCAGAAG
KTGRSVI#RGDDT#VYFVNDCIV##########evqlvesggglvqagdslrlscaasgKTGRSVImgwfrqapgkerefvatitRGDDTtnyadsvkgrltisrddarntvylqmnslkpedtavyycaaVYFVNDCIVdywgqgtqvtvss##########AGATATACCATGGAAGTTCAACTGGTTGAATCTGGTGGCGGTTTAGTTCAAGCCGGTGATAGCCTTCGTCTGAGCTGCGCCGCAAGCGGAAAGACCGGTCGGAGCGTCATTATGGGTTGGTTTCGCCAGGCACCTGGTAAAGAACGTGAATTTGTGGCAACCATTACCCGCGGGGATGACACTACCAACTATGCCGATTCTGTTAAAGGTCGCCTCACTATTTCACGCGATGATGCGCGTAATACCGTGTACTTACAGATGAACTCACTGAAACCTGAGGATACCGCCGTTTATTATTGTGCGGCAGTCTATTTTGTCAACGACTGCATTGTTGACTATTGGGGTCAGGGCACACAAGTCACGGTCTCAAGCGGCGGAAGCTCTGGTGAACAGAAACTGATTTCAGAAG
KTGRSVI#RGDDT#VYFVNDCIV##########evqlvesggglvqagdslrlscaasgKTGRSVImgwfrqapgkerefvatitRGDDTtnyadsvkgrftisrddarntvylqmnslkpedtavyycaaVYFVNDCIVdywgqgtqvtvss##########AGATATACCATGGAAGTTCAACTGGTTGAATCTGGTGGCGGTTTAGTTCAAGCCGGTGATAGCCTTCGTCTGAGCTGCGCCGCAAGCGGAAAGACCGGTCGGAGCGTCATTATGGGTTGGTTTCGCCAGGCACCTGGTAAAGAACGTGAATTTGTGGCAACCATTACCCGCGGGGATGACACTACCAACTATGCCGATTCTGTTAAAGGTCGCTTCACTATTTCACGCGATGATGCGCGTAATACCGTGTACTTACAGATGAACTCACTGAAACCTGAGGATACCGCCGTTTATTATTGTGCGGCAGTCTATTTTGTCAACGACTGCATTGTTGACTATTGGGGTCAGGGCACACAAGTCACGGTCTCAAGCGGCGGAAGCTCTGGTGAACAGAAACTGATTTCAGAAG
KTGRSVI#RGDDT#VYFVNDCIV##########evqlvesggglvqagdslrlscaasgKTGRSVImgwfrqapgkerefvatitRGDDTtnyadsvkgrftisrddarntvylqmnslkpedtavyycaaVYFVNDCIVdywgqgtqvtvss##########GAAGGAGATATACCATGGAAGTTCAACTGGTTGAATCTGGTGGCGGTTTAGTTCAAGCCGGTGATAGCCTTCGTCTGAGCTGCGCCGCAAGCGGAAAGACCGGTCGGAGCGTCATTATGGGTTGGTTTCGCCAGGCACCTGGTAAAGAACGTGAATTTGTGGCAACCATTACCCGCGGGGATGACACTACCAACTATGCCGATTCTGTTAAAGGTCGCTTCACTATTTCACGCGATGATGCGCGTAATACCGTGTACTTACAGATGAACTCACTGAAACCTGAGGATACCGCCGTTTATTATTGTGCGGCAGTCTATTTTGTCAACGACTGCATTGTTGACTATTGGGGTCAGGGCACACAAGTCACGGTCTCAAGCGGCGGAAGCTCTGGTGAACAGAAACTGATTTCAGAAG
KTGRSVI#RGDDT#VYFVNDCIV##########evqlvesggglvqagdslrlscaasgKTGRSVImgwfrqapgkerefvatitRGDDTtnyadsvkgrftisrddarntvylqmnslkpedtavyycaaVYFVNDCIVaywgqgtqvtvss##########ATACCATGGAAGTTCAACTGGTTGAATCTGGTGGCGGTTTAGTTCAAGCCGGTGATAGCCTTCGTCTGAGCTGCGCCGCAAGCGGAAAGACCGGTCGGAGCGTCATTATGGGTTGGTTTCGCCAGGCACCTGGTAAAGAACGTGAATTTGTGGCAACCATTACCCGCGGGGATGACACTACCAACTATGCCGATTCTGTTAAAGGTCGCTTCACTATTTCACGCGATGATGCGCGTAATACCGTGTACTTACAGATGAACTCACTGAAACCTGAGGATACCGCCGTTTATTATTGTGCGGCAGTCTATTTTGTCAACGACTGCATTGTTGCCTATTGGGGTCAGGGCACACAAGTCACGGTCTCAAGCGGCGGAAGCTCTGGTGAACAGAAACTGATTTCAGAAG
KTGRSVI#RGDDT#VYFVNDCIV##########evqlvesggglvqagdslrlscaasgKTGRSVImgwfrqapgkerefvatitRGDDTtnyadsvkgrftisrddarntvylqmnslkpedtavyycaaVYFVNDCIVdywgqgtqvtvss##########GGAGATATACCATGGAAGTTCAACTGGTTGAATCTGGTGGCGGTTTAGTTCAAGCCGGTGATAGCCTTCGTCTGAGCTGCGCCGCAAGCGGAAAGACCGGTCGGAGCGTCATTATGGGTTGGTTTCGCCAGGCACCTGGTAAAGAACGTGAATTTGTGGCAACCATTACCCGCGGGGATGACACTACCAACTATGCCGATTCTGTTAAAGGTCGCTTCACTATTTCACGCGATGATGCGCGTAATACCGTGTACTTACAGATGAACTCACTGAAACCTGAGGATACCGCCGTTTATTATTGTGCGGCAGTCTATTTTGTCAACGACTGCATTGTTGACTATTGGGGTCAGGGCACACAAGTCACGGTCTCAAGCGGCGGAAGCTCTGGTGAACAGAAACTGATTTCAGAAG
KTGRSVI#RGDDT#VYFVNDCIV##########evqlvesggglvqagdslrlscaasgKTGRSVImgwfrqapgkerefvatitRGDDTtnyvdsvkgrftisrddarntvylqmnslkpedtavyycaaVYFVNDCIVdywgqgtqvtvss##########GGAGATATACCATGGAAGTTCAACTGGTTGAATCTGGTGGCGGTTTAGTTCAAGCCGGTGATAGCCTTCGTCTGAGCTGCGCCGCAAGCGGAAAGACCGGTCGGAGCGTCATTATGGGTTGGTTTCGCCAGGCACCTGGTAAAGAACGTGAATTTGTGGCAACCATTACCCGCGGGGATGACACTACCAACTATGTCGATTCTGTTAAAGGTCGCTTCACTATTTCACGCGATGATGCGCGTAATACCGTGTACTTACAGATGAACTCACTGAAACCTGAGGATACCGCCGTTTATTATTGTGCGGCAGTCTATTTTGTCAACGACTGCATTGTTGACTATTGGGGTCAGGGCACACAAGTCACGGTCTCAAGCGGCGGAAGCTCTGGTGAACAGAAACTGATTTCAGAAG
KTGRSVI#RGDDT#VYFVNDCIV##########evqlvesggglvqagdslrlscaasgKTGRSVImgwfrqapgkerefvatitRGDDTtnyadsvkgrftisrddarntvylqmnslkpedtavyycaaVYFVNDCIVdywgqgtqvtvss##########ACCATGGAAGTTCAACTGGTTGAATCTGGTGGCGGTTTAGTTCAAGCCGGTGATAGCCTTCGTCTGAGCTGCGCCGCAAGCGGAAAGACCGGTCGGAGCGTCATTATGGGTTGGTTTCGCCAGGCACCTGGTAAAGAACGTGAATTTGTGGCAACCATTACCCGCGGGGATGACACTACCAACTATGCCGATTCTGTTAAAGGTCGCTTCACTATTTCACGCGATGATGCGCGTAATACCGTGTACTTACAGATGAACTCACTGAAACCTGAGGATACCGCCGTTTATTATTGTGCGGCAGTCTATTTTGTCAACGACTGCATTGTTGACTATTGGGGTCAGGGCACACAAGTCACGGTCTCAAGCGGCGGAAGCTCTGGTGAACAGAAACTGATTTCAGAAG
KTGRSVI#RGDDT#VYFVNDCIV##########evqlvesggglvqagdslrlscaasgKTGRSVImgwfrqapgkerefvatitRGDDTtnyadsvkgrftisrddarntvylqmnslkpedtavyycaaVYFVNDCIVdywgqgtqvtvss##########ATATACCATGGAAGTTCAACTGGTTGAATCTGGTGGCGGTTTAGTTCAAGCCGGTGATAGCCTTCGTCTGAGCTGCGCCGCAAGCGGAAAGACCGGTCGGAGCGTCATTATGGGTTGGTTTCGCCAGGCACCTGGTAAAGAACGTGAATTTGTGGCAACCATTACCCGCGGGGATGACACTACCAACTATGCCGATTCTGTTAAAGGTCGCTTCACTATTTCACGCGATGATGCGCGTAATACCGTGTACTTACAGATGAACTCACTGAAACCTGAGGATACCGCCGTTTATTATTGTGCGGCAGTCTATTTTGTCAACGACTGCATTGTTGACTATTGGGGTCAGGGCACACAAGTCACGGTCTCAAGCGGCGGAAGCTCTGGTGAACAGAAACTGATTTCAGAAG
KTGRSVI#RGDDT#VYFVNDCIV##########evqlvesggglvqagdslrlscaasgKTGRSVImgwfrqapgkerefvatitRGDDTtnyadsvkgrftisrddarntvylqmnslkpedtavyycaaVYFVNDCIVdywgqgtqvtvss##########AGATATACCATGGAAGTTCAACTGGTTGAATCTGGTGGCGGTTTAGTTCAAGCCGGTGATAGCCTTCGTCTGAGCTGCGCCGCAAGCGGAAAGACCGGTCGGAGCGTCATTATGGGTTGGTTTCGCCAGGCACCTGGTAAAGAACGTGAATTTGTGGCAACCATTACCCGCGGGGATGACACTACCAACTATGCCGATTCTGTTAAAGGTCGCTTCACTATTTCACGCGATGATGCGCGTAATACCGTGTACTTACAGATGAACTCACTGAAACCTGAGGATACCGCCGTTTATTATTGTGCGGCAGTCTATTTTGTCAACGACTGCATTGTTGACTATTGGGGTCAGGGCACACAAGTCACGGTCTCAAGCGGCGGAAGCTCTGGTGAACAGAAACTGATTTCAGAAG
KTGRSVI#RGDDT#VYFVNDCIV##########evqlvesggglvqagdslrlscaasgKTGRSVImgwfrqapgkerefvatitRGDDTtnyadsvkgrftisrddarntvylqmnslkpedtavyycaaVYFVNDCIVdywgqgtqvtvss##########GAAGGAGATATACCATGGAAGTTCAACTGGTTGAATCTGGTGGCGGTTTAGTTCAAGCCGGTGATAGCCTTCGTCTGAGCTGCGCCGCAAGCGGAAAGACCGGTCGGAGCGTCATTATGGGTTGGTTTCGCCAGGCACCTGGTAAAGAACGTGAATTTGTGGCAACCATTACCCGCGGGGATGACACTACCAACTATGCCGATTCTGTTAAAGGTCGCTTCACTATTTCACGCGATGATGCGCGTAATACCGTGTACTTACAGATGAACTCACTGAAACCTGAGGATACCGCCGTTTATTATTGTGCGGCAGTCTATTTTGTCAACGACTGCATTGTTGACTATTGGGGTCAGGGCACACAAGTCACGGTCTCAAGCGGCGGAAGCTCTGGTGAACAGAAACTGATTTCAGAAG
KTGRSVI#RGDDT#VYFVNDCIV##########evqlvesggglvqagdslrlscaasgKTGRSVImgwfrqapgkerefvatitRGDDTtnyadsvkgrftisrddarntvylqmnslkpedtavyycaaVYFVNDCIVdywgqgtqvtvss##########AGATATACCATGGAAGTTCAACTGGTTGAATCTGGTGGCGGTTTAGTTCAAGCCGGTGATAGCCTTCGTCTGAGCTGTGCCGCAAGCGGAAAGACCGGTCGGAGCGTCATTATGGGTTGGTTTCGCCAGGCACCTGGTAAAGAACGTGAATTTGTGGCAACCATTACCCGCGGGGATGACACTACCAACTATGCCGATTCTGTTAAAGGTCGCTTCACTATTTCACGCGATGATGCGCGTAATACCGTGTACTTACAGATGAACTCACTGAAACCTGAGGATACCGCCGTTTATTATTGTGCGGCAGTCTATTTTGTCAACGACTGCATTGTTGACTATTGGGGTCAGGGCACACAAGTCACGGTCTCAAGCGGCGGAAGCTCTGGTGAACAGAAACTGATTTCAGAAG
KTGRSVI#RGDDT#VYFVNDCIV##########evqlvesggglvqagdslrlscaasgKTGRSVImgwfrqapgkerefvatitRGDDTtnyadsvkgrftisrddarntvylqmnslkpedtavyycaaVYFVNDCIVdywgqgtqvtvss##########AAGGAGATATACCATGGAAGTTCAACTGGTTGAATCTGGTGGCGGTTTAGTTCAAGCCGGTGATAGCCTTCGTCTGAGCTGCGCCGCAAGCGGAAAGACCGGTCGGAGCGTCATTATGGGTTGGTTTCGCCAGGCACCTGGTAAAGAACGTGAATTTGTGGCAACCATTACCCGCGGGGATGACACTACCAACTATGCCGATTCTGTTAAAGGTCGCTTCACTATTTCACGCGATGATGCGCGTAATACCGTGTACTTACAGATGAACTCACTGAAACCTGAGGATACCGCCGTTTATTATTGTGCGGCAGTCTATTTTGTCAACGACTGCATTGTTGACTATTGGGGTCAGGGCACACAAGTCACGGTCTCAAGCGGCGGAAGCTCTGGTGAACAGAAACTGATTTCAGAAG
KTGRSVI#RGDDT#VYFVNDCIV##########evqlvesggglvqagdslrlscaasgKTGRSVImgwfrqapgkerefvatitRGDDTtnyadsvkgrftisrddarntvylqmntlkpedtavyycaaVYFVNDCIVddwgqgtqvtvss##########ATACCATGGAAGTTCAACTGGTTGAATCTGGTGGCGGTTTAGTTCAAGCCGGTGATAGCCTTCGTCTGAGCTGCGCCGCAAGCGGAAAGACCGGTCGGAGCGTCATTATGGGTTGGTTTCGCCAGGCACCTGGTAAAGAACGTGAATTTGTGGCAACCATTACCCGCGGGGATGACACTACCAACTATGCCGATTCTGTTAAAGGTCGCTTCACTATTTCACGCGATGATGCGCGTAATACCGTGTACTTACAGATGAACACACTGAAACCTGAGGATACCGCCGTTTATTATTGTGCGGCAGTCTATTTTGTCAACGACTGCATTGTTGACGATTGGGGTCAGGGCACACAAGTCACGGTCTCAAGCGGCGGAAGCTCTGATGAACAGAAACGGATTTCAGAAG
KTGRSVI#RGDDT#VYFVNDCIV##########evqlvesggglvqagdslrlscaasgKTGRSVImgwfrqapgkerefvatitRGDDTtnyadsvkgrftisrddarntvylqmnslkpedtavyycaaVYFVNDCIVdywgqgtqvtvss##########AGGAGATATACCATGGAAGTTCAACTGGTTGAATCTGGTGGCGGTTTAGTTCAAGCCGGTGATAGCCTTCGTCTGAGCTGCGCCGCAAGCGGAAAGACCGGTCGGAGCGTCATTATGGGTTGGTTTCGCCAGGCACCTGGTAAAGAACGTGAATTTGTGGCAACCATTACCCGCGGGGATGACACTACCAACTATGCCGATTCTGTTAAAGGTCGCTTCACTATTTCACGCGATGATGCGCGTAATACCGTGTACTTACAGATGAACTCACTGAAACCTGAGGATACCGCCGTTTATTATTGTGCGGCAGTCTATTTTGTCAACGACTGCATTGTTGACTATTGGGGTCAGGGCACACAAGTCACGGTCTCAAGCGGCGGAAGCTCTGGTGAACAGAAACTGATTTCAGAAG
KTGRSVI#RGDDT#VYFVNDCIV##########evqlvesggglvqagdslrlscaasgKTGRSVImgwfrqapgkerefvatitRGDDTtnyadsvkgrftisrddarntvylqmnslkpedtavyycaaVYFVNDCIVdywgqgtqvtvss##########ATATACCATGGAAGTTCAACTGGTTGAATCTGGTGGCGGTTTAGTTCAAGCCGGTGATAGCCTTCGTCTGAGCTGCGCCGCAAGCGGAAAGACCGGTCGGAGCGTCATTATGGGTTGGTTTCGCCAGGCACCTGGTAAAGAACGTGAATTTGTGGCAACCATTACCCGCGGGGATGACACTACCAACTATGCCGATTCTGTTAAAGGTCGCTTCACTATTTCACGCGATGATGCGCGTAATACCGTGTACTTACAGATGAACTCACTGAAACCTGAGGATACCGCCGTTTATTATTGTGCGGCAGTCTATTTTGTCAACGACTGCATTGTTGACTATTGGGGTCAGGGCACACAAGTCACGGTCTCAAGCGGCGGAAGCTCTGGTGAACAGAAACTGATTTCAGAAG
KTGRSVI#RGDDT#VYFVNDCIV##########evqlvesggglvqagdslrlscaasgKTGRSVImgwfrqapgkerefvatitRGDDTtnyadsvkgrftisrddarntvylqmnslkpedtavyycaaVYFVNDCIVdywgqgtqvtvss##########AAGGAGATATACCATGGAAGTTCAACTGGTTGAATCTGGTGGCGGTTTAGTTCAAGCCGGTGATAGCCTTCGTCTGAGCTGCGCCGCAAGCGGAAAGACCGGTCGGAGCGTCATTATGGGTTGGTTTCGCCAGGCACCTGGTAAAGAACGTGAATTTGTGGCAACCATTACCCGCGGGGATGACACTACCAACTATGCCGATTCTGTTAAAGGTCGCTTCACTATTTCACGCGATGATGCGCGTAATACCGTGTACTTACAGATGAACTCACTGAAACCTGAGGATACCGCCGTTTATTATTGTGCGGCAGTCTATTTTGTCAACGACTGCATTGTTGACTATTGGGGTCAGGGCACACAAGTCACGGTCTCAAGCGGCGGAAGCTCTGGTGAACAGAAACTGATTTCAGAAG
KTGRSVI#RGDDT#IVLLTNLGLC##########evqlvesggglvqagdslrlscaasgKTGRSVImgwfrqapgkerefvatitRGDDTtnyadsvkgrftisrddarntvylqmnslkpedtavyycarIVLLTNLGLCdywgqgtqvtvss##########AGGAGATATACCATGGAAGTTCAACTGGTTGAATCTGGTGGCGGTTTAGTTCAAGCCGGTGATAGCCTTCGTCTGAGCTGCGCCGCAAGCGGAAAGACCGGTCGGAGCGTCATTATGGGTTGGTTTCGCCAGGCACCTGGTAAAGAACGTGAATTTGTGGCAACCATTACCCGCGGGGATGACACTACCAACTATGCCGATTCTGTTAAAGGTCGCTTCACTATTTCACGCGATGATGCGCGTAATACCGTGTACTTACAGATGAACTCACTGAAACCTGAGGATACCGCCGTTTATTATTGTGCGCGTATTGTGCTCCTGACTAACCTTGGCCTCTGCGACTATTGGGGTCAGGGCACACAAGTCACGGTCTCAAGCGGCGGAAGCTCTGGTGAACAGAAACTGATTTCAGAAG
KTGRSVI#RGDDT#VYFVNDCIV##########evqlfesggglvqagdslrlscaasgKTGRSVImgwfrqapgkerefvatitRGDDTtnyadsvkgrftisrddarntvylqmnslkpedtavyycaaVYFVNDCIVdywgqgtqvtvss##########ATATACCATGGAAGTTCAACTGTTTGAATCTGGTGGCGGTTTAGTTCAAGCCGGTGATAGCCTTCGTCTGAGCTGCGCCGCAAGCGGAAAGACCGGTCGGAGCGTCATTATGGGTTGGTTTCGCCAGGCACCTGGTAAAGAACGTGAATTTGTGGCAACCATTACCCGCGGGGATGACACTACCAACTATGCCGATTCTGTTAAAGGTCGCTTCACTATTTCACGCGATGATGCGCGTAATACCGTGTACTTACAGATGAACTCACTGAAACCTGAGGATACCGCCGTTTATTATTGTGCGGCAGTCTATTTTGTCAACGACTGCATTGTTGACTATTGGGGTCAGGGCACACAAGTCACGGTCTCAAGCGGCGGAAGCTCTGGTGAACAGAAACTGATTTCAGAAG
KTGRSVI#RGDDT#IVLLTNLGLC##########evqlvesggglvqagdslrlscaasgKTGRSVImgwfrqapgkerefvatitRGDDTtnyadsvkgrftisrddarntvylqmnslkpedtavyycarIVLLTNLGLCdywgqgtqvtvss##########AAGGAGATATACCATGGAAGTTCAACTGGTTGAATCTGGTGGCGGTTTAGTTCAAGCCGGTGATAGTCTTCGTCTGAGCTGCGCCGCAAGCGGAAAGACCGGTCGGAGCGTCATTATGGGTTGGTTTCGCCAGGCACCTGGTAAAGAACGTGAATTTGTGGCAACCATTACCCGCGGGGATGACACTACCAACTATGCCGATTCTGTTAAAGGTCGCTTCACTATTTCACGCGATGATGCGCGTAATACCGTGTACTTACAGATGAACTCACTGAAACCTGAGGATACCGCCGTTTATTATTGTGCGCGTATTGTGCTCCTGACTAACCTTGGCCTCTGCGACTATTGGGGTCAGGGCACACAAGTCACGGTCTCAAGCGGCGGAAGCTCTGGTGAACAGAAACTGATTTCAGAAG
KTGRSVI#RGDDT#VYFVNDCIV##########evqlvesggglvqagdslrlscaasgKTGRSVImgwfrqapgkerefvatitRGDDTtnyadsvkgrftisrddarntvylqmnslkpedtavyycaaVYFVNDCIVeyggqgtqvtvas##########ATACCATGGAAGTTCAACTGGTTGAATCTGGTGGCGGTTTAGTTCAAGCCGGTGATAGCCTTCGTCTGAGCTGCGCCGCAAGCGGAAAGACCGGTCGGAGCGTCATTATGGGTTGGTTTCGCCAGGCACCTGGTAAAGAACGTGAATTTGTGGCAACCATTACCCGCGGGGATGACACTACCAACTATGCCGATTCTGTTAAAGGTCGCTTCACTATTTCACGCGATGATGCGCGTAATACCGTGTACTTACAGATGAACTCACTGAAACCTGAGGATACCGCCGTTTATTATTGTGCGGCAGTCTATTTTGTCAACGACTGCATTGTTGAATATGGGGGTCAGGGCACACAAGTCACGGTCGCAAGCGGCGGAAGCTCTGGTGAACAGAAACTGATTTCAGAAG
KTGRSVI#RGDDT#VYFVNDCIV##########evqlvesggglvqagdslrlscaasgKTGRSVImgwfrqapgkerefvatitRGDDTtnyadsvkgrftisrddarntvylqmnslkpedtavyycaaVYFVNDCIVdywgqgtqvtvss##########AGGAGATATACCATGGAAGTTCAACTGGTTGAATCTGGTGGCGGTTTAGTTCAAGCCGGTGATAGCCTTCGTCTGAGCTGCGCCGCAAGCGGAAAGACCGGTCGGAGCGTCATTATGGGTTGGTTTCGCCAGGCACCTGGTAAAGAACGTGAATTTGTGGCAACCATTACCCGCGGGGATGACACTACCAACTATGCCGATTCTGTTAAAGGTCGCTTCACTATTTCACGCGATGATGCGCGTAATACCGTGTACTTACAGATGAACTCACTGAAACCTGAGGATACCGCCGTTTATTATTGTGCGGCAGTCTATTTTGTCAACGACTGCATTGTTGACTATTGGGGTCAGGGCACACAAGTCACGGTCTCAAGCGGCGGAAGCTCTGGTGAACAGAAACTGATTTCAGAAG
KTGRSVI#RGDDT#VYFVNDCIV##########evqlvesggglvqagdslrlscaasgKTGRSVImgwfrqapgkerefvatitRGDDTtnyadsvkgrftisrddarntvylqmnslkpedtavyycaaVYFVNDCIVdywgqgtqvtvss##########AAGGAGATATACCATGGAAGTTCAACTGGTTGAATCTGGTGGCGGTTTAGTTCAAGCCGGTGATAGCCTTCGTCTGAGCTGCGCCGCAAGCGGAAAGACCGGTCGGAGCGTCATTATGGGTTGGTTTCGCCAGGCACCTGGTAAAGAACGTGAATTTGTGGCAACCATTACCCGCGGGGATGACACTACCAACTATGCCGATTCTGTTAAAGGTCGCTTCACTATTTCACGCGATGATGCGCGTAATACCGTGTACTTACAGATGAACTCACTGAAACCTGAGGATACCGCCGTTTATTATTGTGCGGCAGTCTATTTTGTCAACGACTGCATTGTTGACTATTGGGGTCAGGGCACACAAGTCACGGTCTCAAGCGGCGGAAGCTCTGGTGAACAGAAACTGATTTCAGAAG
KTGRSVI#RGDDT#VYFVNDCIV##########evqlvesggglvqagdslrlscaasgKTGRSVImgwfrqapgkerefvatitRGDDTtnyadsvkgrftisrddarntvylqmnslkpedtavyycaaVYFVNDCIVdywgqgtqvtvss##########GGAGATATACCATGGAAGTTCAACTGGTTGAATCTGGTGGCGGTTTAGTTCAAGCCGGTGATAGCCTTCGTCTGAGCTGCGCCGCAAGCGGAAAGACCGGTCGGAGCGTCATTATGGGTTGGTTTCGCCAGGCACCTGGTAAAGAACGTGAATTTGTGGCAACCATTACCCGCGGGGATGACACTACCAACTATGCCGATTCTGTTAAAGGTCGCTTCACTATTTCACGCGATGATGCGCGTAATACCGTGTACTTACAGATGAACTCACTGAAACCTGAGGATACCGCCGTTTATTATTGTGCGGCAGTCTATTTTGTCAACGACTGCATTGTTGACTATTGGGGTCAGGGCACACAAGTCACGGTCTCAAGCGGCGGAAGCTCTGGTGAACAGAAACTGATTTCAGAAG
KTGRSVI#RGDDT#VYFVNDCIV##########evqlvesggglvqagdslrlscaasgKTGRSVImgwfrqapgkerefvatitRGDDTtnyadsvkgrftisrddarntvylqmnslkpedtavyycaaVYFVNDCIVdywgqgtqvtvss##########AGGAGATATACCATGGAAGTTCAACTGGTTGAATCTGGTGGCGGTTTAGTTCAAGCCGGTGATAGCCTTCGTCTGAGCTGCGCCGCAAGCGGAAAGACCGGTCGGAGCGTCATTATGGGTTGGTTTCGCCAGGCACCTGGTAAAGAACGTGAATTTGTGGCAACCATTACCCGCGGGGATGACACTACCAACTATGCCGATTCTGTTAAAGGTCGCTTCACTATTTCACGCGATGATGCGCGTAATACCGTGTACTTACAGATGAACTCACTGAAACCTGAGGATACCGCCGTTTATTATTGTGCGGCAGTCTATTTTGTCAACGACTGCATTGTTGACTATTGGGGTCAGGGCACACAAGTCACGGTCTCAAGCGGCGGAAGCTCTGGTGAACAGAAACTGATTTCAGAAG
KTGRSVI#RGDDT#VYFVNDCIV##########evqlvesggglvqagdslrlscaasgKTGRSVImgwfrqapgkerefvatitRGDDTtnyadsvkgrftisrddarntvylqmnslkpedtavyycaaVYFVNDCIVdywgqgtqvtvss##########AAGGAGATATACCATGGAAGTTCAACTGGTTGAATCTGGTGGCGGTTTAGTTCAAGCCGGTGATAGCCTTCGTCTGAGCTGCGCCGCAAGCGGAAAGACCGGTCGGAGCGTCATTATGGGTTGGTTTCGCCAGGCACCTGGTAAAGAACGTGAATTTGTGGCAACCATTACCCGCGGGGATGACACTACCAACTATGCCGATTCTGTTAAAGGTCGCTTCACTATTTCACGCGATGATGCGCGTAATACCGTGTACTTACAGATGAACTCACTGAAACCTGAGGATACCGCCGTTTATTATTGTGCGGCAGTCTATTTTGTCAACGACTGCATTGTTGACTATTGGGGTCAGGGCACACAAGTCACGGTCTCAAGCGGCGGAAGCTCTGGTGAACAGAAACTGATTTCAGAAG
KTGRSVI#RGDDT#VYFVNDCIV##########evqlvepggglvqagdslrlscaasgKTGRSVImgwfrqapgkerefaatitRGDDTtnyadsvkgrftisrddarntvylqmnslkpedtavyycaaVYFVNDCIVdywgqgtqvtvss##########ATATACCATGGAAGTTCAACTGGTTGAACCTGGTGGCGGTTTAGTTCAAGCCGGTGATAGCCTTCGTCTGAGCTGCGCCGCAAGCGGAAAGACCGGTCGGAGCGTCATTATGGGTTGGTTTCGCCAGGCACCTGGCAAAGAACGTGAATTTGCGGCAACCATTACCCGCGGGGATGACACTACCAACTATGCCGATTCTGTTAAAGGTCGCTTCACTATTTCACGCGATGATGCGCGTAATACCGTGTACTTACAGATGAACTCACTGAAACCTGAGGATACCGCCGTTTATTATTGTGCGGCAGTCTATTTTGTCAACGACTGCATTGTTGACTATTGGGGTCAGGGCACACAAGTCACGGTCTCAAGCGGCGGAAGCTCTGGTGAACAGAAACTGATTTCAGAAG
KTGRSVI#RGDET#VYFVNDCIV##########evqlvesggdliqdgdslrlscaasgKTGRSVImgwfrqapgkerefaatitRGDETtnyadsvkgrftisrddarntvylqmnslkpedtavyycaaVYFVNDCIVdywcqgtqvtvsr##########ATATACCATGGAAGTTCAACTGGTTGAATCTGGTGGCGATTTAATTCAAGACGGTGATAGCCTTCGTCTGAGCTGCGCCGCAAGCGGAAAGACCGGTCGGAGCGTCATTATGGGTTGGTTTCGCCAGGCACCTGGCAAAGAACGTGAATTTGCGGCAACCATTACCCGCGGGGATGAAACTACCAACTATGCCGATTCTGTTAAAGGTCGCTTCACTATTTCACGCGATGATGCGCGTAATACCGTGTACTTACAGATGAACTCACTGAAACCTGAGGATACCGCCGTTTATTATTGTGCGGCAGTCTATTTTGTCAACGACTGCATTGTTGACTATTGGTGTCAGGGCACACAAGTCACGGTCTCACGCGGCGGAAGCTCTTTTGAACAGAAACTGATTTCAGAAG
KTGRSVI#RGDDT#VYFVNDCIV##########evqlvesggglvqagdslrlscaasgKTGRSVImgwfrqapgkerefvatitRGDDTtnyadsvkgrftisrddarntvylqmnslkpedtavyycaaVYFVNDCIVdywgqgtqvtvss##########AAGGAGATATACCATGGAAGTTCAACTGGTTGAATCTGGTGGCGGTTTAGTTCAAGCCGGTGATAGCCTTCGTCTGAGCTGCGCCGCAAGCGGAAAGACCGGTCGGAGCGTCATTATGGGTTGGTTTCGCCAGGCACCTGGTAAAGAACGTGAATTTGTGGCAACCATTACCCGCGGGGATGACACTACCAACTATGCCGATTCTGTTAAAGGTCGCTTCACTATTTCACGCGATGATGCGCGTAATACCGTGTACTTACAGATGAACTCACTGAAACCTGAGGATACCGCCGTTTATTATTGTGCGGCAGTCTATTTTGTCAACGACTGCATTGTTGACTATTGGGGTCAGGGCACACAAGTCACGGTCTCAAGCGGCGGAAGCTCTGGTGAACAGAAACTGATTTCAGAAG
KTGRSVI#RGDDT#VYFVNDCIV##########evqlvesggglvqagdslrlrcaasgKTGRSVImgwfrqapgkerefvatitRGDDTtnyadsvksrftisrddarntvylqmnslkpedtavyycaaVYFVNDCIVdywcqgtqvtvss##########ACCATGGAAGTTCAACTGGTTGAATCTGGTGGCGGTTTAGTTCAAGCCGGTGATAGCCTTCGTCTGAGATGCGCCGCAAGCGGAAAGACCGGTCGGAGCGTCATTATGGGTTGGTTTCGCCAGGCACCTGGTAAAGAACGTGAATTTGTGGCAACCATTACCCGCGGGGATGACACTACCAACTATGCCGATTCTGTTAAAAGTCGCTTCACTATTTCACGCGATGATGCGCGTAATACCGTGTACTTACAGATGAACTCACTGAAACCTGAGGATACCGCCGTTTATTATTGTGCGGCAGTCTATTTTGTCAACGACTGCATTGTTGACTATTGGTGTCAGGGCACACAAGTCACGGTCTCAAGCGGCGGAAGCTCTTTTGAACAGACACTGATTTCAGAAG
KTGRSVI#RGDDT#VYFVNDCIV##########evqlvesggglvqagdslrlscaasgKTGRSVImgwfrqapgkerefvatitRGDDTtnyadsvkgrftisrddarntvylqmnslkpedtavyycaaVYFVNDCIVdywgqgtqvtvss##########ATATACCATGGAAGTTCAACTGGTTGAATCTGGTGGCGGTTTAGTTCAAGCCGGTGATAGCCTTCGTCTGAGCTGCGCCGCAAGCGGAAAGACCGGTCGGAGCGTCATTATGGGTTGGTTTCGCCAGGCACCTGGTAAAGAACGTGAATTTGTGGCAACCATTACCCGCGGGGATGACACTACCAACTATGCCGATTCTGTTAAAGGTCGCTTCACTATTTCACGCGATGATGCGCGTAATACCGTGTACTTACAGATGAACTCACTGAAACCTGAGGATACCGCCGTTTATTATTGTGCGGCAGTCTATTTTGTCAACGACTGCATTGTTGACTATTGGGGTCAGGGCACACAAGTCACGGTCTCAAGCGGCGGAAGCTCTGATGAACAGAAACTGATTTCAGAAG
IGERCLF#AFSFR#VYFVNDCIV##########evqlvesggglvqagdslrlscaasgIGERCLFmgwfrqapgkerefvaaitAFSFRtyyadsvkgrftisrddarntvylqmnslkpedtavyycaaVYFVNDCIVdywgqgtqvtvss##########GGAGATATACCATGGAAGTTCAACTGGTTGAATCTGGTGGCGGTTTAGTTCAAGCCGGTGATAGCCTTCGTCTGAGCTGCGCCGCAAGCGGAATCGGCGAGCGTTGTTTGTTTATGGGTTGGTTTCGCCAGGCACCTGGTAAAGAACGTGAATTTGTGGCAGCCATTACCGCGTTTAGTTTTCGGACCTACTATGCCGATTCTGTTAAAGGTCGCTTCACTATTTCACGCGATGATGCGCGTAATACCGTGTACTTACAGATGAACTCACTGAAACCTGAGGATACCGCCGTTTATTATTGTGCGGCAGTCTATTTTGTCAACGACTGCATTGTTGACTATTGGGGTCAGGGCACACAAGTCACGGTCTCAAGCGGCGGAAGCTCTGGTGAACAGAAACTGATTTCAGAAG
KTGRSVI#RGDDT#IVLLTNLGLC##########evqlvesggglvqagdslrlscaasgKTGRSVImgwfrqapgkerefvatitRGDDTtnyadsvkgrftisrddarntvylqmnslkpedtavyycarIVLLTNLGLCdywgqgtqvtvsr##########GAAGGAGATATACCATGGAAGTTCAACTGGTTGAATCTGGTGGCGGTTTAGTTCAAGCCGGTGATAGCCTTCGTCTGAGCTGTGCCGCAAGCGGAAAGACCGGTCGGAGCGTCATTATGGGTTGGTTTCGCCAGGCACCTGGTAAAGAACGTGAATTTGTGGCAACCATTACCCGCGGGGATGACACTACCAACTATGCCGATTCTGTTAAAGGTCGCTTCACTATTTCACGCGATGATGCGCGTAATACCGTGTACTTACAGATGAACTCACTGAAACCTGAGGATACCGCCGTTTATTATTGTGCGCGTATTGTGCTCCTGACTAACCTTGGCCTCTGCGACTATTGGGGTCAGGGCACACAAGTCACGGTCTCACGCGGCGGAAGCTCTGGTGAACAGAAACTGATTTCAGAAG
KTGRSVI#RGDDT#IVLLTNLGLC##########evqlvesggglvqagdslrlscaasgKTGRSVImgwfrqapgkerefvatitRGDDTtnyadsvkgrftisrddarntvylqmnslkpedtavyycarIVLLTNLGLCdywgqgtqvtvss##########GGAGATATACCATGGAAGTTCAACTGGTTGAATCTGGTGGCGGTTTAGTTCAAGCCGGTGATAGCCTTCGTCTGAGCTGCGCCGCAAGCGGAAAGACCGGTCGGAGCGTCATTATGGGTTGGTTTCGCCAGGCACCTGGTAAAGAACGTGAATTTGTGGCAACCATTACCCGCGGGGATGACACTACCAACTATGCCGATTCTGTTAAAGGTCGCTTCACTATTTCACGCGATGATGCGCGTAATACCGTGTACTTACAGATGAACTCACTGAAACCTGAGGATACCGCCGTTTATTATTGTGCGCGTATTGTGCTCCTGACTAACCTTGGCCTCTGCGACTATTGGGGTCAGGGCACACAAGTCACGGTCTCAAGCGGCGGAAGCTCTGGTGAACAGAAACTGATTTCAGAAG
KTGRSVI#RGDDT#VYFVNDCIV##########evqlvesggglvqagdslrlscaasgKTGRSVImgwfrqapgkerefvatitRGDDTtnyadsvkgrftisrddarntvylqmnslkpedtavyycaaVYFVNDCIVdywgqgtqvtvss##########ATACCATGGAAGTTCAACTGGTTGAATCTGGTGGCGGTTTAGTTCAAGCCGGTGATAGCCTTCGTCTGAGCTGCGCCGCAAGCGGAAAGACCGGTCGGAGCGTCATTATGGGTTGGTTTCGCCAGGCACCTGGTAAAGAACGTGAATTTGTGGCAACCATTACCCGCGGGGATGACACTACCAACTATGCCGATTCTGTTAAAGGTCGCTTCACTATTTCACGCGATGATGCGCGTAATACCGTGTACTTACAGATGAACTCACTGAAACCTGAGGATACCGCCGTTTATTATTGTGCGGCAGTCTATTTTGTCAACGACTGCATTGTTGACTATTGGGGTCAGGGCACACAAGTCACGGTCTCAAGCGGCGGAAGCTCTGGTGAACAGAAACTGATTTCAGAAG
KTGRSVI#RGDDT#VYFVNDCIV##########evqlvesggglvqagdslrlscaasgKTGRSVImgwfrqapgkerefvatitRGDDTtnyadsvkgrftisrddarntvylqmnslkpedtavyycaaVYFVNDCIVdywgqgtqvtvss##########ACCATGGAAGTTCAACTGGTTGAATCTGGTGGCGGTTTAGTTCAAGCCGGTGATAGCCTTCGTCTGAGCTGCGCCGCAAGCGGAAAGACCGGTCGGAGCGTCATTATGGGTTGGTTTCGCCAGGCACCTGGTAAAGAACGTGAATTTGTGGCAACCATTACCCGCGGGGATGACACTACCAACTATGCCGATTCTGTTAAAGGTCGCTTCACTATTTCACGCGATGATGCGCGTAATACCGTGTACTTACAGATGAACTCACTAAAACCTGAGGATACCGCCGTTTATTATTGTGCGGCAGTCTATTTTGTCAACGACTGCATTGTTGACTATTGGGGTCAGGGCACACAAGTCACGGTCTCAAGCGGCGGAAGCTCTGGTGAACAGAAACTGATTTCAGAAG
KTGRSVI#RGDDT#IVLLTNLGLC##########evqlvesggglvqagdslrlscaasgKTGRSVImgwfrqapgkerefvatitRGDDTtnyadsvkgrftisrddarntvylqmnslkpedtavyycarIVLLTNLGLCdywgqgtqvtvss##########AGTAGATATACCATGGAAGTTCAACTGGTTGAATCTGGTGGCGGTTTAGTTCAAGCCGGTGATAGCCTTCGTCTGAGCTGCGCCGCAAGCGGAAAGACCGGTCGGAGCGTCATTATGGGTTGGTTTCGCCAGGCACCTGGTAAAGAACGTGAATTTGTGGCAACCATTACCCGCGGGGATGACACTACCAACTATGCCGATTCTGTTAAAGGTCGCTTCACTATTTCACGCGATGATGCGCGTAATACCGTGTACTTACAGATGAACTCACTGAAACCTGAGGATACCGCCGTTTATTATTGTGCGCGTATTGTGCTCCTGACTAACCTTGGCCTCTGCGACTATTGGGGTCAGGGCACACAAGTCACGGTCTCAAGCGGCGGAAGCTCTGGTGAACAGAAACTGATTTCAGAAG
KTGRSVI#RGDDT#VYFVNDCIV##########evqlvesggglvqasdslrlscaasgKTGRSVImgwfrqapgkerefvatitRGDDTtnyadsvkgrftisrddarntvylqmnslkpedtavyycaaVYFVNDCIVdywgqgtqvtvss##########ATATACCATGGAAGTTCAACTGGTTGAATCTGGTGGCGGTTTAGTTCAAGCCAGTGATAGCCTTCGTCTGAGCTGCGCCGCAAGCGGAAAGACCGGTCGGAGCGTCATTATGGGTTGGTTTCGCCAGGCACCTGGTAAAGAACGTGAATTTGTGGCAACCATTACCCGCGGGGATGACACTACCAACTATGCCGATTCTGTTAAAGGTCGCTTCACTATTTCACGCGATGATGCGCGTAATACCGTGTACTTACAGATGAACTCACTGAAACCTGAGGATACCGCCGTTTATTATTGTGCGGCAGTCTATTTTGTCAACGACTGCATTGTTGACTATTGGGGTCAGGGCACACAAGTCACGGTCTCAAGCGGCGGAAGCTCTGGTGAACAGAAACTGATTTCAGAAG
KTGRSVI#RGDDT#VYFVNDCIV##########evqlvesggglvqagdslrlscaasgKTGRSVImgwfrqapgkerefvatitRGDDTtnyadsvkgrftisrddarntvylqmnslkpedtavyycaaVYFVNDCIVdywgqgtqvtvss##########GGAGATATACCATGGAAGTTCAACTGGTTGAATCTGGTGGCGGTTTAGTTCAAGCCGGTGATAGCCTTCGTCTGAGCTGCGCCGCAAGCGGAAAGACCGGTCGGAGCGTCATTATGGGTTGGTTTCGCCAGGCACCTGGTAAAGAACGTGAATTTGTGGCAACCATTACCCGCGGGGATGACACTACCAACTATGCCGATTCTGTTAAAGGTCGCTTCACTATTTCACGCGATGATGCGCGTAATACCGTGTACTTACAGATGAACTCACTGAAACCTGAGGATACCGCCGTTTATTATTGTGCGGCAGTCTATTTTGTCAACGACTGCATTGTTGACTATTGGGGTCAGGGCACACAAGTCACGGTCTCAAGCGGCGGAAGCTCTGGTGAACAGAAACTGATTTCAGAAG
KTGRSVI#RGDDT#VYFVNDCIV##########evqlvesggglvqagdslrlscaasgKTGRSVImgwfrqapgkerefvatitRGDDTtnyadsvkgrftisrddarntvylqmnslkpedtavyycaaVYFVNDCIVdywgqgtqvtvss##########GAAGGAGATATACCATGGAAGTTCAACTGGTTGAATCTGGTGGCGGTTTAGTTCAAGCCGGTGATAGCCTTCGTCTGAGCTGCGCCGCAAGCGGAAAGACCGGTCGGAGCGTCATTATGGGTTGGTTTCGCCAGGCACCTGGTAAAGAACGTGAATTTGTGGCAACCATTACCCGCGGGGATGACACTACCAACTATGCCGATTCTGTTAAAGGTCGCTTCACTATTTCACGCGATGATGCGCGTAATACCGTGTACTTACAGATGAACTCACTGAAACCTGAGGATACCGCCGTTTATTATTGTGCGGCAGTCTATTTTGTCAACGACTGCATTGTTGACTATTGGGGTCAGGGCACACAAGTCACGGTCTCAAGCGGCGGAAGCTCTGGTGAACAGAAACTGATTTCAGAAG
KTGRSVI#RGDDT#IVLLTNLGLC##########evqlvesggglvqagdslrlscaasgKTGRSVImgwfrqapgkerefvatitRGDDTtnyadsvkgrftisrddarntvylqmnslkpedtavyycarIVLLTNLGLCdywgqgtqvtvss##########ATATACCATGGAAGTTCAACTGGTTGAATCTGGTGGCGGTTTAGTTCAAGCCGGTGATAGCCTTCGTCTGAGCTGCGCCGCAAGCGGAAAGACCGGTCGGAGCGTCATTATGGGTTGGTTTCGCCAGGCACCTGGTAAAGAACGTGAATTTGTGGCAACCATTACCCGCGGGGATGACACTACCAACTATGCCGATTCTGTTAAAGGTCGCTTCACTATTTCACGCGATGATGCGCGTAATACCGTGTACTTACAGATGAACTCACTGAAACCTGAGGATACCGCCGTTTATTATTGTGCGCGTATTGTGCTCCTGACTAACCTTGGCCTCTGCGACTATTGGGGTCAGGGCACACAAGTCACGGTCTCAAGCGGCGGAAGCTCTGGTGAACAGAAACTGATTTCAGAAG
KTGRSVI#RGDDT#IVLLTNLGLC##########evqlvesggglvqagdslrlscaasgKTGRSVImgwfrqapgkerefvatitRGDDTtnyadsvkgrftisrddarntvylqmnslkpedtavyycarIVLLTNLGLCdywgqgtqvtvss##########ATATACCATGGAAGTTCAACTGGTTGAATCTGGTGGCGGTTTAGTTCAAGCCGGTGATAGCCTTCGTCTGAGCTGCGCCGCAAGCGGAAAGACCGGTCGGAGCGTCATTATGGGTTGGTTTCGCCAGGCACCTGGTAAAGAACGTGAATTTGTGGCAACCATTACCCGCGGGGATGACACTACCAACTATGCCGATTCTGTTAAAGGTCGCTTCACTATTTCACGCGATGATGCGCGTAATACCGTGTACTTACAGATGAACTCACTGAAACCTGAGGATACCGCCGTTTATTATTGTGCGCGTATTGTGCTCCTGACTAACCTTGGCCTCTGCGACTATTGGGGTCAGGGCACACAAGTCACGGTCTCAAGCGGCGGAAGCTCTGGTGAACAGAAACTGATTTCAGAAG
KTGRSVI#RGDDT#IVLLTNLGLC##########evqlvesggglvqagdslrlscaasgKTGRSVImgwfrqapgkerefvatitRGDDTtnyadsvkgrftisrddarntvylqmnslkpedtavyycarIVLLTNLGLCdywgqgtqvtvss##########ATACCATGGAAGTTCAACTGGTTGAATCTGGTGGCGGTTTAGTTCAAGCCGGTGATAGCCTTCGTCTGAGCTGCGCCGCAAGCGGAAAGACCGGTCGGAGCGTCATTATGGGTTGGTTTCGCCAGGCACCTGGTAAAGAACGTGAATTTGTGGCAACCATTACCCGCGGGGATGACACTACCAACTATGCCGATTCTGTTAAAGGTCGCTTCACTATTTCACGCGATGATGCGCGTAATACCGTGTACTTACAGATGAACTCACTGAAACCTGAGGATACCGCCGTTTATTATTGTGCGCGTATTGTGCTCCTGACTAACCTTGGCCTCTGCGACTATTGGGGTCAGGGCACACAAGTCACGGTCTCAAGCGGCGGAAGCTCTGGTGAACAGAAACTGATTTCAGAAG
KTGRSVI#RGDDT#IVLLTNLGLC##########evqlvesggglvqagdslrlscaasgKTGRSVImgwfrqapgkerefvatitRGDDTtnyadsvkgrftisrddarntvylqmnslkpedtavyycarIVLLTNLGLCdywgqgtqvtvss##########AAGGAGATATACCATGGAAGTTCAACTGGTTGAATCTGGTGGCGGTTTAGTTCAAGCCGGTGATAGCCTTCGTCTGAGCTGCGCCGCAAGCGGAAAGACCGGTCGGAGCGTCATTATGGGTTGGTTTCGCCAGGCACCTGGTAAAGAACGTGAATTTGTGGCAACCATTACCCGCGGGGATGACACTACCAACTATGCCGATTCTGTTAAAGGTCGCTTCACTATTTCACGCGATGATGCGCGTAATACCGTGTACTTACAGATGAACTCACTGAAACCTGAGGATACCGCCGTTTATTATTGTGCGCGTATTGTGCTCCTGACTAACCTTGGCCTCTGCGACTATTGGGGTCAGGGCACACAAGTCACGGTCTCAAGCGGCGGAAGCTCTGGTGAACAGAAACTGATTTCAGAAG
KTGRSVI#RGDDT#VYFVNDCIV##########evqlvesggglvqagdslrlscaasgKTGRSVImgwfrqapgkerefvatitRGDDTtnyadsvksrftisrddarntvylqmnslkpedtavyycaaVYFVNDCIVdywgqgtqvtvss##########AGATATACCATGGAAGTTCAACTGGTTGAATCTGGTGGCGGTTTAGTTCAAGCCGGTGATAGCCTTCGTCTGAGCTGCGCCGCAAGCGGAAAGACCGGTCGGAGCGTCATTATGGGTTGGTTTCGCCAGGCACCTGGTAAAGAACGTGAATTTGTGGCAACCATTACCCGCGGGGATGACACTACCAACTATGCCGATTCTGTTAAAAGTCGCTTCACTATTTCACGCGATGATGCGCGTAATACCGTGTACTTACAGATGAACTCACTGAAACCTGAGGATACCGCCGTTTATTATTGTGCGGCAGTCTATTTTGTCAACGACTGCATTGTTGACTATTGGGGTCAGGGCACACAAGTCACGGTCTCAAGCGGCGGAAGCTCTGGTGAACAGAAACTGATTTCAGAAG
KTGRSVI#RGDDT#VYFVNDCIV##########kvqlvesggglvqagdslrlscaasgKTGRSVImgwfrqapgkerefvatitRGDDTtnyadsvkgrftisrddarntvylqmnslkpedtavyycaaVYFVNDCIVdywgqgtqvtvss##########ATATACCATGAAAGTTCAACTGGTTGAATCTGGTGGCGGTTTAGTTCAAGCCGGTGATAGCCTTCGTCTGAGCTGCGCCGCAAGCGGAAAGACCGGTCGGAGCGTCATTATGGGTTGGTTTCGCCAGGCACCTGGTAAAGAACGTGAATTTGTGGCAACCATTACCCGCGGGGATGACACTACCAACTATGCCGATTCTGTTAAAGGTCGCTTCACTATTTCACGCGATGATGCGCGTAATACCGTGTACTTACAGATGAACTCACTGAAACCTGAGGATACCGCCGTTTATTATTGTGCGGCAGTCTATTTTGTCAACGACTGCATTGTTGACTATTGGGGTCAGGGCACACAAGTCACGGTCTCAAGCGGCGGAAGCTCTGGTGAACAGAAACTGATTTCAGAAG
KTGRSVI#RGDDT#VYFVNDCIV##########evqlvesggglvqagdslrlscaasgKTGRSVImgwfrqapgkerefvatitRGDDTtnyadsvkgrftisrddacntvylqmnslkpedtavyycaaVYFVNDCIVdywgqgtqvtvss##########ATACCATGGAAGTTCAACTGGTTGAATCTGGTGGCGGTTTAGTTCAAGCCGGTGATAGCCTTCGTCTGAGCTGCGCCGCAAGCGGAAAGACCGGTCGGAGCGTCATTATGGGTTGGTTTCGCCAGGCACCTGGTAAAGAACGTGAATTTGTGGCAACCATTACCCGCGGGGATGACACTACCAACTATGCCGATTCTGTTAAAGGTCGCTTCACTATTTCACGCGATGATGCGTGTAATACCGTGTACTTACAGATGAACTCACTGAAACCTGAGGATACCGCCGTTTATTATTGTGCGGCAGTCTATTTTGTCAACGACTGCATTGTTGACTATTGGGGTCAGGGCACACAAGTCACGGTCTCAAGCGGCGGAAGCTCTGGTGAACAGAAACTGATTTCAGAAG
KTGRSVI#RGDDT#VYFVNDCIV##########evqlvesggglvqagdslrlscaasgKTGRSVImgwfrqapgkerefvatitRGDDTtnyadsvkgrftisrddarntvylqmnslkpedtavyycaaVYFVNDCIVdywgqgtqvtvss##########ATACCATGGAAGTTCAACTGGTTGAATCTGGTGGCGGTTTAGTTCAAGCCGGTGATAGCCTTCGTCTGAGCTGCGCCGCAAGCGGAAAGACCGGTCGGAGCGTCATTATGGGTTGGTTTCGCCAGGCACCTGGTAAAGAACGTGAATTTGTGGCAACCATTACCCGCGGGGATGACACTACCAACTATGCCGATTCTGTTAAAGGTCGCTTCACTATTTCACGCGATGATGCGCGTAATACCGTGTACTTACAGATGAACTCACTGAAACCTGAGGATACCGCCGTTTATTATTGTGCGGCAGTCTATTTTGTCAACGACTGCATTGTTGACTATTGGGGTCAGGGCACACAAGTCACGGTCTCAAGCGGCGGAAGCTCTGGTGAACAGAAACTGATTTCAGAAG
KTGRSVI#RGDDT#VYFVNDCIV##########evqlvesggglvqagdslrlscaasgKTGRSVImgwfrqapgkerefvatitRGDDTtnyadsvkgrftisrddarntvylqmnslkpedtavyycaaVYFVNDCIVdywgqgtqvtvss##########ATACCATGGAAGTTCAACTGGTTGAATCTGGTGGCGGTTTAGTTCAAGCCGGTGATAGCCTTCGTCTGAGCTGCGCCGCAAGCGGAAAGACCGGTCGGAGCGTCATTATGGGTTGGTTTCGCCAGGCACCTGGTAAAGAACGTGAATTTGTGGCAACCATTACCCGCGGGGATGACACTACCAACTATGCCGATTCTGTTAAAGGTCGCTTCACTATTTCACGCGATGATGCGCGTAATACCGTGTACTTACAGATGAACTCACTGAAACCTGAGGATACCGCCGTTTATTATTGTGCGGCAGTCTATTTTGTCAACGACTGCATTGTTGACTATTGGGGTCAGGGCACACAAGTCACGGTCTCAAGCGGCGGAAGCTCTGGTGAACAGAAACTGATTTCAGAAG
KTGRSVI#RGDDT#VYFVNDCIV##########evqlvesggglvqagdslrlscaasgKTGRSVImgwfrqapgkerefvatitRGDDTtnyadsvkgrftisrddarntvylqmnslkpedtavyycaaVYFVNDCIVdywgqgtqvtvss##########AAGGAGATATACCATGGAAGTTCAACTGGTTGAATCTGGTGGCGGTTTAGTTCAAGCCGGTGATAGCCTTCGTCTGAGCTGCGCCGCAAGCGGAAAGACCGGTCGGAGCGTCATTATGGGTTGGTTTCGCCAGGCACCTGGTAAAGAACGTGAATTTGTGGCAACCATTACCCGCGGGGATGACACTACCAACTATGCCGATTCTGTTAAAGGTCGCTTCACTATTTCACGCGATGATGCGCGTAATACCGTGTACTTACAGATGAACTCACTGAAACCTGAGGATACCGCCGTTTATTATTGTGCGGCAGTCTATTTTGTCAACGACTGCATTGTTGACTATTGGGGTCAGGGCACACAAGTCACGGTCTCAAGCGGCGGAAGCTCTGGTGAACAGAAACTGATTTCAGAAG
KTGRSVI#RGDDT#VYFVNDCIV##########evqlvesggglvqagdslrlscaasgKTGRSVImgwfrqapgkerefvatitRGDDTtnyadsvkgrftisrddarntvylqmnslkpedtavyycaaVYFVNDCIVdywgqgtqvtvss##########ATACCATGGAAGTTCAACTGGTTGAATCTGGTGGCGGTTTAGTTCAAGCCGGTGATAGCCTTCGTCTGAGCTGCGCCGCAAGCGGAAAGACCGGTCGGAGCGTCATTATGGGTTGGTTTCGCCAGGCACCTGGTAAAGAACGTGAATTTGTGGCAACCATTACCCGCGGGGATGACACTACCAACTATGCCGATTCTGTTAAAGGTCGCTTCACTATTTCACGCGATGATGCGCGTAATACCGTGTACTTACAGATGAACTCACTGAAACCTGAGGATACCGCCGTTTATTATTGTGCGGCAGTCTATTTTGTCAACGACTGCATTGTTGACTATTGGGGTCAGGGCACACAAGTCACGGTCTCAAGCGGCGGAAGCTCTGGTGAACAGAAACTGATTTCAGAAG
KTGRSVI#RGDDT#VYFVNDCIV##########evqlvesggglvqagdslrlscaasgKTGRSVImgwfrqapgkerefvatitRGDDTtnyadsvkgrftisrddarntvylqmnslkpedtavyycaaVYFVNDCIVdywgqgtqvtvss##########AAGGAGATATACCATGGAAGTTCAACTGGTTGAATCTGGTGGCGGTTTAGTTCAAGCCGGTGATAGCCTTCGTCTGAGCTGCGCCGCAAGCGGAAAGACCGGTCGGAGCGTCATTATGGGTTGGTTTCGCCAGGCACCTGGTAAAGAACGTGAATTTGTGGCAACCATTACCCGCGGGGATGACACTACCAACTATGCCGATTCTGTTAAAGGTCGCTTCACTATTTCACGCGATGATGCGCGTAATACCGTGTACTTACAGATGAACTCACTGAAACCTGAGGATACCGCCGTTTATTATTGTGCGGCAGTCTATTTTGTCAACGACTGCATTGTTGACTATTGGGGTCAGGGCACACAAGTCACGGTCTCAAGCGGCGGAAGCTCTGGTGAACAGAAACTGATTTCAGAAG
KTGRSVI#RGDDT#VYFVNDCIV##########evqlvesggglvqagdslrlscaasgKTGRSVImgwfrqapgkerefvatitRGDDTtnyadsvkgrftisrddarntvylqmnslkpedtavyycaaVYFVNDCIVdywgqgtqvtvss##########AAGGAGATATACCATGGAAGTTCAACTGGTTGAATCTGGTGGCGGTTTAGTTCAAGCCGGTGATAGCCTTCGTCTGAGCTGCGCCGCAAGCGGAAAGACCGGTCGGAGCGTCATTATGGGTTGGTTTCGCCAGGCACCTGGTAAAGAACGTGAATTTGTGGCAACCATTACCCGCGGGGATGACACTACCAACTATGCCGATTCTGTTAAAGGTCGCTTCACTATTTCACGCGATGATGCGCGTAATACCGTGTACTTACAGATGAACTCACTGAAACCTGAGGATACCGCCGTTTATTATTGTGCGGCAGTCTATTTTGTCAACGACTGCATTGTTGACTATTGGGGTCAGGGCACACAAGTCACGGTCTCAAGCGGCGGAAGCTCTGGTGAACAGAAACTGATTTCAGAAG
KTGRSVI#RGDDT#VYFVNDCIV##########evqlfesggglvqagdslrlscaasgKTGRSVImgwfrqapgkerefvatitRGDDTtnyadsvkgrftisrddarntvylqmnslkpedtavyycaaVYFVNDCIVdywgqgtqvtvss##########ATATACCATGGAAGTTCAACTGTTTGAATCTGGTGGCGGTTTAGTTCAAGCAGGTGATAGCCTTCGTCTGAGCTGCGCCGCAAGCGGAAAGACCGGTAGGAGCGTCATTATGGGTTGGTTTCGCCAGGCACCTGGTAAAGAACGTGAATTTGTGGCAACCATTACCCGCGGGGATGACACTACCAACTATGCCGATTCTGTTAAAGGTCGCTTCACTATTTCACGCGATGATGCGCGTAATACCGTGTACTTACAGATGAACTCACTGAAACCTGAGGATACCGCCGTTTATTATTGTGCGGCAGTCTATTTTGTCAACGACTGCATTGTTGACTATTGGGGTCAGGGCACACAAGTCACGGTCTCAAGCGGCGGAAGCTCTGGTGAACAGAAACTGATTTCAGAAG
KTGRSVI#RGDDT#VYFVNDCIV##########evqlfesggglvqagdslrlscaasgKTGRSVImgwfrqapgkerefvapitRGDDTtnyadsvkgrftisrddarntvylqmnslkpedtavyycaaVYFVNDCIVdywgqgtqvtvss##########ATATACCATGGAAGTTCAACTGTTTGAATCTGGTGGCGGTTTAGTTCAAGCCGGTGATAGCCTTCGTCTGAGCTGCGCCGCAAGCGGAAAGACCGGTAGGAGCGTCATTATGGGTTGGTTTCGCCAGGCACCTGGTAAAGAACGTGAATTTGTGGCACCCATTACCCGCGGGGATGACACTACCAACTATGCCGATTCTGTTAAAGGTCGCTTCACTATTTCACGCGATGATGCGCGTAATACCGTGTACTTACAGATGAACTCACTGAAACCTGAGGATACCGCCGTTTATTATTGTGCGGCAGTCTATTTTGTCAACGACTGCATTGTTGACTATTGGGGTCAGGGCACACAAGTCACGGTCTCAAGCGGCGGAAGCTCTGGTGAACAGAAACTGATTTCAGAAG
KTGRSVI#RGDDT#VYFVNDCIV##########evqlvesggglvqagdslrlscaasgKTGRSVImgwfrqapgkerefvatitRGDDTtnyadsvkgrftisrddarntvylqmnslkpedtavyycaaVYFVNDCIVdywgqgtqvtvss##########AGGAGATATACCATGGAAGTTCAACTGGTTGAATCTGGTGGCGGTTTAGTTCAAGCCGGTGATAGCCTTCGTCTGAGCTGCGCCGCAAGCGGAAAGACCGGTCGGAGCGTCATTATGGGTTGGTTTCGCCAGGCACCTGGTAAAGAACGTGAATTTGTGGCAACCATTACCCGCGGGGATGACACTACCAACTATGCCGATTCTGTTAAAGGTCGCTTCACTATTTCACGCGATGATGCGCGTAATACCGTGTACTTACAGATGAACTCACTGAAACCTGAGGATACCGCCGTTTATTATTGTGCGGCAGTCTATTTTGTCAACGACTGCATTGTTGACTATTGGGGTCAGGGCACACAAGTCACGGTCTCAAGCGGCGGAAGCTCTGGTGAACAGAAACTGATTTCAGAAG
KTGRSVI#RGDDT#VYFVNDCIV##########evqlvesggglvqagdslrlscaasgKTGRSVImgwfrqapgkerefvatitRGDDTtnyadsvkgrftisrddarntvylqmnslkpedtavyycaaVYFVNDCIVdywgqgtqvtvss##########AGATATACCATGGAAGTTCAACTGGTTGAATCTGGTGGCGGTTTAGTTCAAGCCGGTGATAGCCTTCGTCTGAGCTGCGCCGCAAGCGGAAAGACCGGTCGGAGCGTCATTATGGGTTGGTTTCGCCAGGCACCTGGTAAAGAACGTGAATTTGTGGCAACCATTACCCGCGGGGATGACACTACCAACTATGCCGATTCTGTTAAAGGTCGCTTCACTATTTCACGCGATGATGCGCGTAATACCGTGTACTTACAGATGAACTCACTGAAACCTGAGGATACCGCCGTTTATTATTGTGCGGCAGTCTATTTTGTCAACGACTGCATTGTTGACTATTGGGGTCAGGGCACACAAGTCACGGTCTCAAGCGGCGGAAGCTCTGGTGAACAGAAACTGATTTCAGAAG
KTGRSVI#RGDDT#VYFVNDCIV##########evqlvesggglvqagdslrlscaasgKTGRSVImgwfrqapgkerefvatitRGDDTtnyadsvkgrftisrddarntvylqmnslkpedtavyycaaVYFVNDCIVaywgqgtqvtvss##########ACCATGGAAGTTCAACTGGTTGAATCTGGTGGCGGTTTAGTTCAAGCCGGTGATAGCCTTCGTCTGAGCTGCGCCGCAAGCGGAAAGACCGGTCGGAGCGTCATTATGGGTTGGTTTCGCCAGGCACCTGGTAAAGAACGTGAATTTGTGGCAACCATTACCCGCGGGGATGACACTACCAACTATGCCGATTCTGTTAAAGGTCGCTTCACTATTTCACGCGATGATGCGCGTAATACCGTGTACTTACAGATGAACTCACTGAAACCTGAGGATACCGCCGTTTATTATTGTGCGGCAGTCTATTTTGTCAACGACTGCATTGTTGCCTATTGGGGTCAGGGCACACAAGTCACGGTCTCAAGCGGCGGAAGCTCTGGTGAACAGAAACTGATTTCAGAAG
KTGRSVI#RGDDT#VYFVNDCIV##########evqlvesggglvqagdslrlscaasgKTGRSVImgwfrqapgkerefvatitRGDDTtnyadsvkgrftisrddarntvylqmnslkpedtavyycaaVYFVNDCIVdywgqgtqvtvss##########ACCATGGAAGTTCAACTGGTTGAATCTGGTGGCGGTTTAGTTCAAGCCGGTGATAGCCTTCGTCTGAGCTGCGCCGCAAGCGGAAAGACCGGTCGGAGCGTCATTATGGGTTGGTTTCGCCAGGCACCTGGTAAAGAACGTGAATTTGTGGCAACCATTACCCGCGGGGATGACACTACCAACTATGCCGATTCTGTTAAAGGTCGCTTCACTATTTCACGCGATGATGCGCGTAATACCGTGTACTTACAGATGAACTCACTGAAACCTGAGGATACCGCCGTTTATTATTGTGCGGCAGTCTATTTTGTCAACGACTGCATTGTTGACTATTGGGGTCAGGGCACACAAGTCACGGTCTCAAGCGGCGGAAGCTCTGGTGAACAGAAACTGATTTCAGAAG
KTGRSVI#RGDDT#IVLLTNLGLC##########evqlvesggglvqagdslrlscaasgKTGRSVImgwfrqapgkerefvatitRGDDTtnyadsvkgrftisrddarntvylqmnslkpedtavyycarIVLLTNLGLCdywgqgtqvtvss##########AGGAGATATACCATGGAAGTTCAACTGGTTGAATCTGGTGGCGGTTTAGTTCAAGCCGGTGATAGCCTTCGTCTGAGCTGCGCCGCAAGCGGAAAGACCGGTCGGAGCGTCATTATGGGTTGGTTTCGCCAGGCACCTGGTAAAGAACGTGAATTTGTGGCAACCATTACCCGCGGGGATGACACTACCAACTATGCCGATTCTGTTAAAGGTCGCTTCACTATTTCACGCGATGATGCGCGTAATACCGTGTACTTACAGATGAACTCACTGAAACCTGAGGATACCGCCGTTTATTATTGTGCGCGTATTGTGCTCCTGACTAACCTTGGCCTCTGCGACTATTGGGGTCAGGGCACACAAGTCACGGTCTCAAGCGGCGGAAGCTCTGGTGAACAGAAACTGATTTCAGAAG
KTGRSVI#RGDDT#VYFVNDCIV##########evqlvesggglvqagdslrlscaasgKTGRSVImgwfrqapgkerefvatitRGDDTtnyadsvkgrftisrddarntvylqmnslkpedtavyycaaVYFVNDCIVdywgqgtqvtvss##########GGAGATATACCATGGAAGTTCAACTGGTTGAATCTGGTGGCGGTTTAGTTCAAGCCGGTGATAGCCTTCGTCTGAGCTGCGCCGCAAGCGGAAAGACCGGTCGGAGCGTCATTATGGGTTGGTTTCGCCAGGCACCTGGTAAAGAACGTGAATTTGTGGCAACCATTACCCGCGGGGATGACACTACCAACTATGCCGATTCTGTTAAAGGTCGCTTCACTATTTCACGCGATGATGCGCGTAATACCGTGTACTTACAGATGAACTCACTGAAACCTGAGGATACCGCCGTTTATTATTGTGCGGCAGTCTATTTTGTCAACGACTGCATTGTTGACTATTGGGGTCAGGGCACACAAGTCACGGTCTCAAGCGGCGGAAGCTCTGGTGAACAGAAACTGATTTCAGAAG
KTGRSVI#RGDDT#VYFVNDCIV##########evqlfesggglvqagdslrlscaasgKTGRSVImgwfrqapgkerefvatitRGDDTtnyadsvkgrftisrddarntvylqmnslkpedtavyycaaVYFVNDCIVdywgqgtqvtvss##########AGATATACCATGGAAGTTCAACTGTTTGAATCTGGTGGCGGTTTAGTTCAAGCCGGTGATAGCCTTCGTCTGAGCTGCGCCGCAAGCGGAAAGACCGGTCGGAGCGTCATTATGGGTTGGTTTCGCCAGGCACCTGGTAAAGAACGTGAATTTGTGGCAACCATTACCCGCGGGGATGACACTACCAACTATGCCGATTCTGTTAAAGGTCGCTTCACTATTTCACGCGATGATGCGCGTAATACCGTGTACTTACAGATGAACTCACTGAAACCTGAGGATACCGCCGTTTATTATTGTGCGGCAGTCTATTTTGTCAACGACTGCATTGTTGACTATTGGGGTCAGGGCACACAAGTCACGGTCTCAAGCGGCGGAAGCTCTGGTGAACAGAAACTGATTTCAGAAG
KTGRSVI#RGDDT#VYFVNDCIV##########evqlvesggglvqagdnlrlscvasgKTGRSVImgwfrqapgkerefvatitRGDDTtnyadsvkgrftisrddarntvylqmnslkpedtavyycaaVYFVNDCIVdywgqgtqvtvss##########AGGAGATATACCATGGAAGTTCAACTGGTTGAATCTGGTGGCGGTTTAGTTCAAGCCGGTGATAACCTTCGTCTGAGCTGCGTCGCAAGCGGAAAGACCGGTCGGAGCGTCATTATGGGTTGGTTTCGCCAGGCACCTGGTAAAGAACGTGAATTTGTGGCAACCATTACCCGCGGGGATGACACTACCAACTATGCCGATTCTGTTAAAGGTCGCTTCACTATTTCACGCGATGATGCGCGTAATACCGTGTACTTACAGATGAACTCACTGAAACCTGAGGATACCGCCGTTTATTATTGTGCGGCAGTCTATTTTGTCAACGACTGCATTGTTGACTATTGGGGTCAGGGCACACAAGTCACGGTCTCAAGCGGCGGAAGCTCTGGTGAACAGAAACTGATTTCAGAAG
KTGRSVI#RGDDT#VYFVNDCIV##########evqlvesggglvqagdslrlscaasgKTGRSVImgwfrqapgkerefvatitRGDDTtnyadsvkgrftisrddarntvylqmnslkpedtavyycaaVYFVNDCIVdywgqgtqvtvss##########AAGGAGATATACCATGGAAGTTCAACTGGTTGAATCTGGTGGCGGTTTAGTTCAAGCCGGTGATAGCCTTCGTCTGAGCTGCGCCGCAAGCGGAAAGACCGGTCGGAGCGTCATTATGGGTTGGTTTCGCCAGGCACCTGGTAAAGAACGTGAATTTGTGGCAACCATTACCCGCGGGGATGACACTACCAACTATGCCGATTCTGTTAAAGGTCGCTTCACTATTTCACGCGATGATGCGCGTAATACCGTGTACTTACAGATGAACTCACTGAAACCTGAGGATACCGCCGTTTATTATTGTGCGGCAGTCTATTTTGTCAACGACTGCATTGTTGACTATTGGGGTCAGGGCACACAAGTCACGGTCTCAAGCGGCGGAAGCTCTGGTGAACAGAAACTGATTTCAGAAG
KTGRSVI#RGDDT#VYFVNDCIV##########evqlvesggglvqagdslrlscaasgKTGRSVImgwfrqapgkerefvatitRGDDTtnyadsvkgrftisrddarntvylqmnslkpedtavyycaaVYFVNDCIVdywgqgtqvtvss##########ACCATGGAAGTTCAACTGGTTGAATCTGGTGGCGGTTTAGTTCAAGCCGGTGATAGCCTTCGTCTGAGCTGCGCCGCAAGCGGAAAGACCGGTCGGAGCGTCATTATGGGTTGGTTTCGCCAGGCACCTGGTAAAGAACGTGAATTTGTGGCAACCATTACCCGCGGGGATGACACTACCAACTATGCCGATTCTGTTAAAGGTCGCTTCACTATTTCACGCGATGATGCGCGTAATACCGTGTACTTACAGATGAACTCACTGAAACCTGAGGATACCGCCGTTTATTATTGTGCGGCAGTCTATTTTGTCAACGACTGCATTGTTGACTATTGGGGTCAGGGCACACAAGTCACGGTCTCAAGCGGCGGAAGCTCTGGTGAACAGAAACTGATTTCAGAAG
KTGRSVI#RGDDT#VYFVNDCIV##########evqlvesggglvqagdslrlscaasgKTGRSVImgwfrqapgkerefvatitRGDDTtnyadsvkgrftisrddarntvylqmnslkpedtavyycaaVYFVNDCIVdywgqgtqvtvss##########AAGGAGATATACCATGGAAGTTCAACTGGTTGAATCTGGTGGCGGTTTAGTTCAAGCCGGTGATAGCCTTCGTCTGAGCTGCGCCGCAAGCGGAAAGACCGGTCGGAGCGTCATTATGGGTTGGTTTCGCCAGGCACCTGGTAAAGAACGTGAATTTGTGGCAACCATTACCCGCGGGGATGACACTACCAACTATGCCGATTCTGTTAAAGGTCGCTTCACTATTTCACGCGATGATGCGCGTAATACCGTGTACTTACAGATGAACTCACTGAAACCTGAGGATACCGCCGTTTATTATTGTGCGGCAGTCTATTTTGTCAACGACTGCATTGTTGACTATTGGGGTCAGGGCACACAAGTCACGGTCTCAAGCGGCGGAAGCTCTGGTGAACAGAAACTGATTTCAGAAG
KTGRSVI#RGDDT#VYFVNDCIV##########evqlvesggglvqagdslrlscaasgKTGRSVImgwfrqapgkerefvatitRGDDTtnyadsvkgrftisrddarntvylqmnslkpedtavyycaaVYFVNDCIVdywgqgtqvtvss##########ATATACCATGGAAGTTCAACTGGTTGAATCTGGTGGCGGTTTAGTTCAAGCCGGTGATAGCCTTCGTCTGAGCTGCGCCGCAAGCGGAAAGACCGGTCGGAGCGTCATTATGGGTTGGTTTCGCCAGGCACCTGGTAAAGAACGTGAATTTGTGGCAACCATTACCCGCGGGGATGACACTACCAACTATGCCGATTCTGTTAAAGGTCGCTTCACTATTTCACGCGATGATGCGCGTAATACCGTGTACTTACAGATGAACTCACTGAAACCTGAGGATACCGCCGTTTATTATTGTGCGGCAGTCTATTTTGTCAACGACTGCATTGTTGACTATTGGGGTCAGGGCACACAAGTCACGGTCTCAAGCGGCGGAAGCTCTGGTTAACAGAAACTGATTTCAGAAG
KTGRSVI#RGDDT#VYFVNDCIV##########evqlvesggglvqagdslrlscaasgKTGRSVImgwfrqapgkerefvatltRGDDTtnyadsvkgrftisrddarntvylqmnslkpedtavyycaaVYFVNDCIVdywgqgtqvtvss##########ACCATGGAAGTTCAACTGGTTGAATCTGGTGGCGGTTTAGTTCAAGCCGGTGATAGCCTTCGTCTGAGCTGCGCCGCAAGCGGAAAGACCGGTCGGAGCGTCATTATGGGTTGGTTTCGCCAGGCACCTGGTAAAGAACGTGAATTTGTGGCAACCCTTACCCGCGGGGATGACACTACCAACTATGCCGATTCTGTTAAAGGTCGCTTCACTATTTCACGCGATGATGCGCGTAATACCGTGTACTTACAGATGAACTCACTGAAACCTGAGGATACCGCCGTTTATTATTGTGCGGCAGTCTATTTTGTCAACGACTGCATTGTTGACTATTGGGGTCAGGGCACACAAGTCACGGTCTCAAGCGGCGGAAGCTCTGGTGAACAGAAACTGATTTCAGAAG
KTGRSVI#RGDDT#VYFVNDCIV##########evqlvesggglvqagdslrlscaasgKTGRSVImgwfrqapgkerefvatitRGDDTtnyadsvkgrftisrddarntvylqmnslkpedtavyycaaVYFVNDCIVdywgqgtqvtvss##########ATACCATGGAAGTTCAACTGGTTGAATCTGGTGGCGGTTTAGTTCAAGCCGGTGATAGCCTTCGTCTGAGCTGCGCCGCAAGCGGAAAGACCGGTCGGAGCGTCATTATGGGTTGGTTTCGCCAGGCACCTGGTAAAGAACGTGAATTTGTGGCAACCATTACCCGCGGGGATGACACTACCAACTATGCCGATTCTGTTAAAGGTCGCTTCACTATTTCACGCGATGATGCGCGTAATACCGTGTACTTACAGATGAACTCACTGAAACCTGAGGATACCGCCGTTTATTATTGTGCGGCAGTCTATTTTGTCAACGACTGCATTGTTGACTATTGGGGTCAGGGCACACAAGTCACGGTCTCAAGCGGCGGAAGCTCTGGTGAACAGAAACTGATTTCAGAAG
KTGRSVI#RGDDT#VYFVNDCIV##########evqlvesggglvqagdslrlscaasgKTGRSVImgwfrqapgkerefvatitRGDDTtnyadsvkgrftisrddarntvylqmnslkpedtavyycaaVYFVNDCIVdywgqgtqvtvss##########ACCATGGAAGTTCAACTGGTTGAATCTGGTGGCGGTTTAGTTCAAGCCGGTGATAGCCTTCGTCTGAGCTGCGCCGCAAGCGGAAAGACCGGTCGGAGTGTCATTATGGGTTGGTTTCGCCAGGCACCTGGTAAAGAACGTGAATTTGTGGCAACCATTACCCGCGGGGATGACACTACCAACTATGCCGATTCTGTTAAAGGTCGCTTCACTATTTCACGCGATGATGCGCGTAATACCGTGTACTTACAGATGAACTCACTGAAACCTGAGGATACCGCCGTTTATTATTGTGCGGCAGTCTATTTTGTCAACGACTGCATTGTTGACTATTGGGGTCAGGGCACACAAGTCACGGTCTCAAGCGGCGGAAGCTCTGGTGAACAGAAACTGATTTCAGAAG
KTGRSVI#RGDDT#VYFVNDCIV##########evqlvesggglvqagdslrlscaasgKTGRSVImgwfrqapgkerefvatitRGDDTtnyadsvkgrftisrddarntvylqmnslkpedtavyycaaVYFVNDCIVdywgqgtqvtvss##########ATACCATGGAAGTTCAACTGGTTGAATCTGGTGGCGGTTTAGTTCAAGCCGGTGATAGCCTTCGTCTGAGCTGCGCCGCAAGCGGAAAGACCGGTCGGAGCGTCATTATGGGTTGGTTTCGCCAGGCACCTGGTAAAGAACGTGAATTTGTGGCAACCATTACCCGCGGGGATGACACTACCAACTATGCCGATTCTGTTAAAGGTCGCTTCACTATTTCACGCGATGATGCGCGTAATACCGTGTACTTACAGATGAACTCACTGAAACCTGAGGATACCGCCGTTTATTATTGTGCGGCAGTCTATTTTGTCAACGACTGCATTGTTGACTATTGGGGTCAGGGCACACAAGTCACGGTCTCAAGCGGCGGAAGCTCTGGTGAACAGAAACTGATTTCAGAAG
KTGRSVI#RGDDT#VYFVNDCIV##########evqlvesggglvqagdslrlscaasgKTGRSVImgwfrqapgkerefvatitRGDDTtnyadsvkgrftisrddarntvylqmnslkpedtavyycaaVYFVNDCIVdywgqgtqvtvss##########ACCATGGAAGTTCAACTGGTTGAATCTGGTGGCGGTTTAGTTCAAGCCGGTGATAGCCTTCGTCTGAGCTGCGCCGCAAGCGGAAAGACCGGTCGGAGCGTCATTATGGGTTGGTTTCGCCAGGCACCTGGTAAAGAACGTGAATTTGTGGCAACCATTACCCGCGGGGATGACACTACCAACTATGCCGATTCTGTTAAAGGTCGCTTCACTATTTCACGCGATGATGCGCGTAATACCGTGTACTTACAGATGAACTCACTGAAACCTGAGGATACCGCCGTTTATTATTGTGCGGCAGTCTATTTTGTCAACGACTGCATTGTTGACTATTGGGGTCAGGGCACACAAGTCACGGTCTCAAGCGGCGGAAGCTCTGGTGAACAGAAACTGATTTCAGAAG
KTGRSVI#RGDDT#VYFVNDCIV##########evqlvesggglvqagdslrlscaasgKTGRSVImgwfrqapgkerefvatitRGDDTtnyadsvkgrftisrddarntvylqmnslkpedtavyycaaVYFVNDCIVdywgqgtqvtvss##########AGGAGATATACCATGGAAGTTCAACTGGTTGAATCTGGTGGCGGTTTAGTTCAAGCCGGTGATAGCCTTCGTCTGAGCTGCGCCGCAAGCGGAAAGACCGGTCGGAGCGTCATTATGGGTTGGTTTCGCCAGGCACCTGGTAAAGAACGTGAATTTGTGGCAACCATTACCCGCGGGGATGACACTACCAACTATGCCGATTCTGTTAAAGGTCGCTTCACTATTTCACGCGATGATGCGCGTAATACCGTGTACTTACAGATGAACTCACTGAAACCTGAGGATACCGCCGTTTATTATTGTGCGGCAGTCTATTTTGTCAACGACTGCATTGTTGACTATTGGGGTCAGGGCACACAAGTCACGGTCTCAAGCGGCGGAAGCTCTGGTGAACAGAAACTGATTTCAGAAG
KTGRSVI#RGDDT#VYFVNDCIV##########evqlvesggglvqagdslrlscaasgKTGRSVImgwfrqapgkerefvatitRGDDTtnyadsvkgrftisrddarntvylqmnslkpedtavyycaaVYFVNDCIVaywgqgtqvtvss##########AGGAGATATACCATGGAAGTTCAACTGGTTGAATCTGGAGGCGGTTTAGTTCAAGCCGGTGATAGCCTTCGTCTGAGCTGCGCCGCAAGCGGAAAGACCGGTCGGAGCGTCATTATGGGTTGGTTTCGCCAGGCACCTGGTAAAGAACGTGAATTTGTGGCAACCATTACCCGCGGGGATGACACTACCAACTATGCCGATTCTGTTAAAGGTCGCTTCACTATTTCACGCGATGATGCGCGTAATACCGTGTACTTACAGATGAACTCACTGAAACCTGAGGATACCGCCGTTTATTATTGTGCGGCAGTCTATTTTGTCAACGACTGCATTGTTGCCTATTGGGGTCAGGGCACACAAGTCACGGTCTCAAGCGGCGGAAGCTCTGGTGAACAGAAACTGATTTCAGAAG
KTGRSVI#RGDDT#VYFVNDCIV##########evqlvesggglvqagdslrlscaasgKTGRSVImgwfrqapgkerefvatitRGDDTtnyadsvkgrftisrddarntvylqmnslkpedtavyycaaVYFVNDCIVdywgqgtqvtvss##########ACCATGGAAGTTCAACTGGTTGAATCTGGTGGCGGTTTAGTTCAAGCCGGTGATAGCCTTCGTCTGAGCTGCGCCGCAAGCGGAAAGACCGGTCGGAGCGTCATTATGGGTTGGTTTCGCCAGGCACCTGGTAAAGAACGTGAATTTGTGGCAACCATTACCCGCGGGGACGACACTACCAACTATGCCGATTCTGTTAAAGGTCGCTTCACTATTTCACGCGATGATGCGCGTAATACCGTGTACTTACAGATGAACTCACTGAAACCTGAGGATACCGCCGTTTATTATTGTGCGGCAGTCTATTTTGTCAACGACTGCATTGTTGACTATTGGGGTCAGGGCACACAAGTCACGGTCTCAAGCGGCGGAAGCTCTGGTGAACAGAAACTGATTTCAGAAG
KTGRSVI#RGDDT#VYFVNDCIV##########evqlvesggglvqagdslrlscaargKTGRSVImgwfrqapgkerelvatitRGDDTtnyadsvkgrftisrdearntvylqmnslkpedtavyycaaVYFVNDCIVaywgqgtqvtvss##########ACCATGGAAGTTCAACTGGTTGAATCTGGTGGCGGTTTAGTTCAAGCCGGTGATAGCCTTCGTCTGAGCTGCGCCGCAAGAGGAAAGACCGGTCGAAGCGTCATTATGGGTTGGTTTCGCCAGGCACCTGGTAAAGAACGTGAATTGGTGGCAACCATTACCCGCGGGGATGACACTACCAACTATGCCGATTCTGTTAAAGGTCGCTTCACTATTTCACGCGATGAGGCGCGTAATACCGTGTACTTACAGATGAACTCACTGAAACCTGAGGATACCGCCGTTTATTATTGTGCGGCAGTCTATTTTGTCAACGACTGCATTGTTGCCTATTGGGGCCAGGGCACACAAGTCACGGTCTCAAGCGGCGGAAGCTCTGGTGAACAGAAACTGATTTCAGAAG
KTGRSVI#RGDDT#VYFVNDCIV##########evqlvesggglvqagdslrlscaasgKTGRSVImgwfrqapgkerefvatitRGDDTtnyadsvkgrftisrddarntvylqmnslkpedtavyycaaVYFVNDCIVdywgqgtqvtvss##########AAGGAGATATACCATGGAAGTTCAACTGGTTGAATCTGGTGGCGGTTTAGTTCAAGCCGGTGATAGCCTTCGTCTGAGCTGCGCCGCAAGCGGAAAGACCGGTCGGAGCGTCATTATGGGTTGGTTTCGCCAGGCACCTGGTAAAGAACGTGAATTTGTGGCAACCATTACCCGCGGGGATGACACTACCAACTATGCCGATTCTGTTAAAGGTCGCTTCACTATTTCACGCGATGATGCGCGTAATACCGTGTACTTACAGATGAACTCACTGAAACCTGAGGATACCGCCGTTTATTATTGCGCGGCAGTCTATTTTGTCAACGACTGCATTGTTGACTATTGGGGTCAGGGCACACAAGTCACGGTCTCAAGCGGCGGAAGCTCTGGTGAACAGAAACTGATTTCAGAAG
KTGRSVI#RGDDT#VYFVNDCIV##########evqlvesggglvqagdrlrlscaasgKTGRSVImgwfrqapgkerefvatitRGDDTtnyadsvkgrftisrddarntvylqmnslkpedtavyycaaVYFVNDCIVdywgqgtqvtvss##########GAAGGAGATATACCATGGAAGTTCAACTGGTTGAATCTGGTGGCGGTTTAGTTCAAGCCGGTGATCGCCTTCGTCTGAGCTGCGCCGCAAGCGGAAAGACCGGTCGGAGCGTCATTATGGGTTGGTTTCGCCAGGCACCTGGTAAAGAACGTGAATTTGTGGCAACCATTACCCGCGGGGATGACACTACCAACTATGCCGATTCTGTTAAAGGTCGCTTCACTATTTCACGCGATGATGCGCGTAATACCGTGTACTTACAGATGAACTCACTGAAACCTGAGGATACCGCCGTTTATTATTGTGCGGCAGTCTATTTTGTCAACGACTGCATTGTTGACTATTGGGGTCAGGGCACACAAGTCACGGTCTCAAGCGGCGGAAGCTCTGGTGAACAGAAACTGATTTCAGAAG
KTGRSVI#RGDDT#IVLLTNLGLC##########evqlvesggglvqagdslrlscaasgKTGRSVImgwfrqapgkerefvatitRGDDTtnyadsvkgrftisrddarntvylqmnslkpedtavyycarIVLLTNLGLCdywgqgtqvtvss##########AGATATACCATGGAAGTTCAACTGGTTGAATCTGGTGGCGGTTTAGTTCAAGCCGGTGATAGCCTTCGTCTGAGCTGCGCCGCAAGCGGAAAGACCGGTCGGAGCGTCATTATGGGTTGGTTTCGCCAGGCACCTGGTAAAGAACGTGAATTTGTGGCAACCATTACCCGCGGGGATGACACTACCAACTATGCCGATTCTGTTAAAGGTCGCTTCACTATTTCACGCGATGATGCGCGTAATACCGTGTACTTACAGATGAACTCACTGAAACCTGAGGATACCGCCGTTTATTATTGTGCGCGTATTGTGCTCCTGACTAACCTTGGCCTCTGCGACTATTGGGGTCAGGGCACACAAGTCACGGTCTCAAGCGGCGGAAGCTCTGGTGAACAGAAACTGATTTCAGAAG
KTGRSVI#RGDDT#VYFVNDCIV##########evqlvesggglvhagdslrlscaasgKTGRSVImgwfrqapgkerefvatitRGDDTtnyadsvkgrftisrddarntvylqmnslkpedtavyycaaVYFVNDCIVdywgqgtqvtvsr##########GAAGGAGATATACCATGGAAGTTCAACTGGTTGAATCTGGTGGCGGTTTAGTTCACGCCGGTGATAGCCTTCGTCTGAGCTGCGCCGCAAGCGGAAAGACCGGTCGGAGCGTCATTATGGGTTGGTTTCGCCAGGCACCTGGTAAAGAACGTGAATTTGTGGCAACCATTACCCGCGGGGATGACACTACCAACTATGCCGATTCTGTTAAAGGTCGCTTCACTATTTCACGCGATGATGCGCGTAATACCGTGTACTTACAGATGAACTCACTGAAACCTGAGGATACCGCCGTTTATTATTGTGCGGCAGTCTATTTTGTCAACGACTGCATTGTTGACTATTGGGGTCAGGGCACACAAGTCACGGTCTCACGCGGCGGAAGCTCTTGTGAACAGAAACTGATTTCAGAAG
KTGRSVI#RGDDT#IVLLTNLGLC##########evqlvesggglvqagdrlrlscaasgKTGRSVImgwfrqapgkerefvatitRGDDTtnyadsvkgrftisrddarntvylqmnslkpedtavyycvrIVLLTNLGLCdywgqgtqvtvss##########GAAGGAGATATACCATGGAAGTTCAACTGGTTGAATCTGGTGGCGGTTTAGTTCAAGCCGGTGATCGCCTTCGTCTGAGCTGCGCCGCAAGCGGAAAGACCGGTCGGAGCGTCATTATGGGTTGGTTTCGCCAGGCACCTGGTAAAGAACGTGAATTTGTGGCAACCATTACCCGCGGGGATGACACTACCAACTATGCCGATTCTGTTAAAGGTCGCTTCACTATTTCACGCGATGATGCGCGTAATACCGTGTACTTACAGATGAACTCACTGAAACCTGAGGATACCGCCGTTTATTATTGTGTGCGTATTGTGCTCCTGACTAACCTTGGCCTTTGCGACTATTGGGGTCAGGGCACACAAGTCACGGTCTCAAGCGGCGGAAGCTCTGGTGAAAAGAAACTGATTTCAGAAGCCAA
KTGRSVI#RGDDT#VYFVNDCIV##########evqlvesggglvqagdslrlscaasgKTGRSVImgwfrqapgkerefvatitRGDDTtnyadsvkgrftisrddarntvylqmnslkpedtavyycaaVYFVNDCIVdywgqgtqvtvss##########ATATACCATGGAAGTTCAACTGGTTGAATCTGGTGGCGGTTTAGTTCAAGCCGGTGATAGCCTTCGTCTGAGCTGCGCCGCAAGCGGAAAGACCGGTCGGAGCGTCATTATGGGTTGGTTTCGCCAGGCACCTGGTAAAGAACGTGAATTTGTGGCAACCATTACCCGCGGGGATGACACTACCAACTATGCCGATTCTGTTAAAGGTCGCTTCACTATTTCACGCGATGATGCGCGTAATACCGTGTACTTACAGATGAACTCACTGAAACCTGAGGATACCGCCGTTTATTATTGTGCGGCAGTCTATTTTGTCAACGACTGCATTGTTGACTATTGGGGTCAGGGCACACAAGTCACGGTCTCAAGCGGCGGAAGCTCTGGTGAACAGAAACTGATTTCAGAAGCCAA
KTGRSVI#RGDDT#VYFVNDCIV##########evqlvesggglvqagdslrlscaasgKTGRSVImgwfrqapgkerefvatitRGDDTtnyadsvkgrftisrddarntvylqmnslkpedtavyycaaVYFVNDCIVdywgqgtqvtvss##########AGGAGATATACCATGGAAGTTCAACTGGTTGAATCTGGTGGCGGTTTAGTTCAAGCCGGTGATAGCCTTCGTCTGAGCTGCGCCGCAAGCGGAAAGACCGGTCGGAGCGTCATTATGGGTTGGTTTCGCCAGGCACCTGGTAAAGAACGTGAATTTGTGGCAACCATTACCCGCGGGGATGACACTACCAACTATGCCGATTCTGTTAAAGGTCGCTTCACTATTTCACGCGATGATGCGCGTAATACCGTGTACTTACAGATGAACTCACTGAAACCTGAGGATACCGCCGTTTATTATTGTGCGGCAGTCTATTTTGTCAACGACTGCATTGTTGACTATTGGGGTCAGGGCACACAAGTCACGGTCTCAAGCGGCGGAAGCTCTGGTGAACAGAAACTGATTTCAGAAGCCAA
KTGRSVI#RGDDT#VYFVNDCIV##########evqlvesggglvqagdslrlscaasgKTGRSVImgwfrqapgkerefvatitRGDDTtnyadsvkgrftisrddarntvylqmnslkpedtavyycaaVYFVNDCIVdywgqgtqvtvss##########ATATACCATGGAAGTTCAACTGGTTGAATCTGGTGGCGGTTTAGTTCAAGCCGGTGATAGCCTTCGTCTGAGCTGCGCCGCAAGCGGAAAGACCGGTCGGAGCGTCATTATGGGTTGGTTTCGCCAGGCACCTGGTAAAGAACGTGAATTTGTGGCAACCATTACCCGCGGGGATGACACTACCAACTATGCCGATTCTGTTAAAGGTCGCTTCACTATTTCACGCGATGATGCGCGTAATACCGTGTACTTACAGATGAACTCACTGAAACCTGAGGATACCGCCGTTTATTATTGTGCGGCAGTCTATTTTGTCAACGACTGCATTGTTGACTATTGGGGTCAGGGCACACAAGTCACGGTCTCAAGCGGCGGAAGCTCTGGTGAACAGAAACTGATTTCAGAAGCCAA
KTGRSVI#RGDDT#VYFVNDCIV##########evqlvesggglvqagdslrlscaasgKTGRSVImgwfrqapgkerefvatitRGDDTtnyadsvkgrftisrddarntvylqmnslkpedtavyycaaVYFVNDCIVdywgqgthvtvss##########ATACCATGGAAGTTCAACTGGTTGAATCTGGTGGCGGTTTAGTTCAAGCCGGTGATAGCCTTCGTCTGAGCTGCGCCGCAAGCGGAAAGACCGGTCGGAGCGTCATTATGGGTTGGTTTCGCCAGGCACCTGGTAAAGAACGTGAATTTGTGGCAACCATTACCCGCGGGGATGACACTACCAACTATGCCGATTCTGTTAAAGGTCGCTTCACTATTTCACGCGATGATGCGCGTAATACCGTGTACTTACAGATGAACTCACTGAAACCTGAGGATACCGCCGTTTATTATTGTGCGGCAGTCTATTTTGTCAACGACTGCATTGTTGACTATTGGGGTCAGGGCACACATGTCACGGTCTCAAGCGGCGGAAGCTCTGGTGAACAGAAACTGATTTCAGAAGCCAA
KTGRSVI#RGDDT#VYFVNDCIV##########evqlvesggglvqagdslrlscaasgKTGRSVImgwfrqapgkerefvatitRGDDTtnyadsvkgrftisrddarntvylqmnslkpedtavyycaaVYFVNDCIVdywgqgtqvtvss##########ACCATGGAAGTTCAACTGGTTGAATCTGGTGGCGGTTTAGTTCAAGCCGGTGATAGCCTTCGTCTGAGCTGCGCCGCAAGCGGAAAGACCGGTCGGAGCGTCATTATGGGTTGGTTTCGCCAGGCACCTGGTAAAGAACGTGAATTTGTGGCAACCATTACCCGCGGGGATGACACTACCAACTATGCCGATTCTGTTAAAGGTCGCTTCACTATTTCACGCGATGATGCGCGTAATACCGTGTACTTACAGATGAACTCACTGAAACCTGAGGATACCGCCGTTTATTATTGTGCGGCAGTCTATTTTGTCAACGACTGCATTGTTGACTATTGGGGTCAGGGCACACAAGTCACGGTCTCAAGCGGCGGAAGCTCTGGTGAACAGAAACTGATTTCAGAAGCCAA
KTGRSVI#RGDDT#VYFVNDCIV##########evqlvesggglvqagdslrlscaasgKTGRSVImgwfrqapgkerefvatitRGDDTtnyadsvkgrftisrddarntvylqmnslkpedtavyycaaVYFVNDCIVdywgqgtqvtvss##########ATACCATGGAAGTTCAACTGGTTGAATCTGGTGGCGGTTTAGTTCAAGCCGGTGATAGCCTTCGTCTGAGCTGCGCCGCAAGCGGAAAGACCGGTCGGAGCGTCATTATGGGTTGGTTTCGCCAGGCACCTGGTAAAGAACGTGAATTTGTGGCAACCATTACCCGCGGGGATGACACTACCAACTATGCCGATTCTGTTAAAGGTCGCTTCACTATTTCACGCGATGATGCGCGTAATACCGTGTACTTACAGATGAACTCACTGAAACCTGAGGATACCGCCGTTTATTATTGTGCGGCAGTCTATTTTGTCAACGACTGCATTGTTGACTATTGGGGTCAGGGCACACAAGTCACGGTCTCAAGCGGCGGAAGCTCTGGTGAACAGAAACTGATTTCAGAAGCCAA
KTGRSVI#RGDDT#VYFVNDCIV##########evqlvesggglvqagdslrlscaasgKTGRSVImgwfrqapgkerefvatitRGDDTtnyadsvkgrftisrddarntvylqmnslkpedtavyycaaVYFVNDCIVdywgqgtqvtvss##########ACCATGGAAGTTCAACTGGTTGAATCTGGTGGCGGTTTAGTTCAAGCCGGTGATAGCCTTCGTCTGAGCTGCGCCGCAAGCGGAAAGACCGGTCGGAGCGTCATTATGGGTTGGTTTCGCCAGGCACCTGGTAAAGAACGTGAATTTGTGGCAACCATTACCCGCGGGGATGACACTACCAACTATGCCGATTCTGTTAAAGGTCGCTTCACTATTTCACGCGATGATGCGCGTAATACCGTGTACTTACAGATGAACTCACTGAAACCTGAGGATACCGCCGTTTATTATTGTGCGGCAGTCTATTTTGTCAACGACTGCATTGTTGACTATTGGGGTCAGGGCACACAAGTCACGGTCTCAAGCGGCGGAAGCTCTGGTGAACAGAAACTGATTTCAGAAGCCAA
KTGRSVI#RGDDT#VYFVNDCIV##########evqlvesggglvqagdslrlscaasgKTGRSVImgwfrqapgkerefvatitRGDDTtnyadsvkgrftisrddarntvylqmnslkpedtavyycaaVYFVNDCIVdywgqgtqvtvss##########ACCATGGAAGTTCAACTGGTTGAATCTGGTGGCGGTTTAGTTCAAGCCGGTGATAGCCTTCGTCTGAGCTGCGCCGCAAGCGGAAAGACCGGTCGGAGCGTCATTATGGGTTGGTTTCGCCAGGCACCTGGTAAAGAACGTGAATTTGTGGCAACCATTACCCGCGGGGATGACACTACCAACTATGCCGATTCTGTTAAAGGTCGCTTCACTATTTCACGCGATGATGCGCGTAATACCGTGTACTTACAGATGAACTCACTGAAACCTGAGGATACCGCCGTTTATTATTGTGCGGCAGTCTATTTTGTCAACGACTGCATTGTTGACTATTGGGGTCAGGGCACACAAGTCACGGTCTCAAGCGGCGGAAGCTCTGGTGAACAGAAACTGATTTCAGAAGCCAA
KTGRSVI#RGDDT#IVLLTNLGLC##########evqlvesggglvqagdslrlscaasgKTGRSVImgwfrqapgkerefvatitRGDDTtnyadsvkgrftisrddarntvylqmnslkpedtavyycarIVLLTNLGLCdywgqgtqvtvss##########AAGGAGATATACCATGGAAGTTCAACTGGTTGAATCTGGTGGCGGTTTAGTTCAAGCCGGTGATAGCCTTCGTCTGAGCTGCGCCGCAAGCGGAAAGACAGGTCGGAGCGTCATTATGGGTTGGTTTCGCCAGGCACCTGGTAAAGAACGTGAATTTGTGGCAACCATTACCCGCGGGGATGACACTACCAACTATGCCGATTCTGTTAAAGGTCGCTTCACTATTTCACGCGATGATGCGCGTAATACCGTGTACTTACAGATGAACTCACTGAAACCTGAGGATACCGCCGTTTATTATTGTGCGCGTATTGTGCTCCTGACTAACCTTGGCCTCTGCGACTATTGGGGTCAGGGCACACAAGTCACGGTCTCAAGCGGCGGAAGCTCTGGTGAACAGAAACTGATTTCAGAAGCCAA
KTGRSVI#RGDDT#VYFVNDCIV##########evqlvesggglvqagdslrlscaasgKTGRSVImgwfrqapgkerefvatitRGDDTtnyadsvkgrftisredarntvylqmnslkpedtavyycaaVYFVNDCIVdywgqgtqvtvss##########AGATATACCATGGAAGTTCAACTGGTTGAATCTGGTGGCGGTTTAGTTCAAGCCGGTGATAGCCTTCGTCTGAGCTGCGCCGCAAGCGGAAAGACCGGTCGGAGCGTCATTATGGGTTGGTTTCGCCAGGCACCTGGTAAAGAACGTGAATTTGTGGCAACCATTACCCGCGGGGATGACACTACCAACTATGCCGATTCTGTTAAAGGTCGCTTCACTATTTCACGCGAAGATGCGCGTAATACCGTGTACTTACAGATGAACTCACTGAAACCTGAGGATACCGCCGTTTATTATTGTGCGGCAGTCTATTTTGTCAACGACTGCATTGTTGACTATTGGGGTCAGGGCACACAAGTCACGGTCTCAAGCGGCGGAAGCTCTGGTGAAAAGAAACTGATTTCAGAAGCCAA
KTGRSVI#RGDDT#IVLLTNLGLC##########evqlvesggglvqagdslrlscaasgKTGRSVImgwfrqapgkerefvatitRGDDTtnyadsvkgrftisrddarntvylqmnslkpedtavyycarIVLLTNLGLCdywgqgtqvtvss##########ATACCATGGAAGTTCAACTGGTTGAATCTGGTGGCGGTTTAGTTCAAGCCGGTGATAGCCTTCGTCTGAGCTGCGCCGCAAGCGGAAAGACCGGTCGGAGCGTCATTATGGGTTGGTTTCGCCAGGCACCTGGTAAAGAACGTGAATTTGTGGCAACCATTACCCGCGGGGATGACACTACCAACTATGCCGATTCTGTTAAAGGTCGCTTCACTATTTCACGCGATGATGCGCGTAATACCGTGTACTTACAGATGAACTCACTGAAACCTGAGGATACCGCCGTTTATTATTGTGCGCGTATTGTGCTCCTGACTAACCTTGGCCTCTGCGACTATTGGGGTCAGGGCACACAAGTCACGGTCTCAAGCGGCGGAAGCTCTGGTGAACAGAAACTGATTTCAGAAGCCAA
KTGRSVI#RGDDT#VYFVNDCIV##########evqlvesggglvqagdslrlscaasgKTGRSVImgwfrqapgkerefvatitRGDDTtnyadsvkgrftisrddarntvylqmnslkpedtavyycaaVYFVNDCIVdywgqgtqvtvss##########AAGGAGATATACCATGGAAGTTCAACTGGTTGAATCTGGTGGCGGTTTAGTTCAAGCCGGTGATAGCCTTCGTCTGAGCTGCGCCGCAAGCGGAAAGACCGGTCGGAGCGTCATTATGGGTTGGTTTCGCCAGGCACCTGGTAAAGAACGTGAATTTGTGGCAACCATTACCCGCGGGGATGACACTACCAACTATGCCGATTCTGTTAAAGGTCGCTTCACTATTTCACGCGATGATGCGCGTAATACCGTGTACTTACAGATGAACTCACTGAAACCTGAGGATACCGCCGTTTATTATTGTGCGGCAGTCTATTTTGTCAACGACTGCATTGTTGACTATTGGGGTCAGGGCACACAAGTCACGGTCTCAAGCGGCGGAAGCTCTGGTGAACAGAAACTGATTTCAGAAGCCAA
KTGRSVI#RGDDT#IVLLTNLGLC##########evqlvesggglvqagdslrlscaasgKTGRSVImgwfrqapgkerefvatitRGDDTtnyadsvkgrftisrddarntvylqmnslkpedtavyycarIVLLTNLGLCdywgqgtqvtvss##########AGATATACCATGGAAGTTCAACTGGTTGAATCTGGTGGCGGTTTAGTTCAAGCCGGTGATAGCCTTCGTCTGAGCTGCGCCGCAAGCGGAAAGACCGGTCGGAGCGTCATTATGGGTTGGTTTCGCCAGGCACCTGGTAAAGAACGTGAATTTGTGGCAACCATTACCCGCGGGGATGACACTACCAACTATGCCGATTCTGTTAAAGGTCGCTTCACTATTTCACGCGATGATGCGCGTAATACCGTGTACTTACAGATGAACTCACTGAAACCTGAGGATACCGCCGTTTATTATTGTGCGCGTATTGTGCTCCTGACTAACCTTGGCCTCTGCGACTATTGGGGTCAGGGCACACAAGTCACGGTCTCAAGCGGCGGAAGCTCTGGTGAACAGAAACTGATTTCAGAAGCCAA
KTGRSVI#RGDDT#IVLLTNLGLC##########evqlvesggglvqagdslrlscaasgKTGRSVImgwfrqapgkerefvatitRGDDTtnyadsvkgrftisrddarntvylqmnslkpedtavyycarIVLLTNLGLCdywgqgtqvtvss##########AAGGAGATATACCATGGAAGTTCAACTGGTTGAATCTGGTGGCGGTTTAGTTCAAGCCGGTGATAGCCTTCGTCTGAGCTGCGCCGCAAGCGGAAAGACCGGTCGGAGCGTCATTATGGGTTGGTTTCGCCAGGCACCTGGTAAAGAACGTGAATTTGTGGCAACCATTACCCGCGGGGATGACACTACCAACTATGCCGATTCTGTTAAAGGTCGCTTCACTATTTCACGCGATGATGCGCGTAATACCGTGTACTTACAGATGAACTCACTGAAACCTGAGGATACCGCCGTTTATTATTGTGCGCGTATTGTGCTCCTGACTAACCTTGGCCTCTGCGACTATTGGGGTCAGGGCACACAAGTCACGGTCTCAAGCGGCGGAAGCTCTGGTGAACAGAAACTGATTTCAGAAGCCAA
KTGRSVI#RGDDT#VYFVNDCIV##########evqlvesggglvqagdrlrlscaasgKTGRSVImgwfrqapgkerefvatitRGDDTtnyadsvkgrftisrddarntvylqmnslkpedtavyycaaVYFVNDCIVdywgqgtqvtvss##########GAAGGAGATATACCATGGAAGTTCAACTGGTTGAATCTGGTGGCGGTTTAGTTCAAGCCGGTGATCGCCTTCGTCTGAGCTGCGCCGCAAGCGGAAAGACCGGTCGGAGCGTCATTATGGGTTGGTTTCGCCAGGCACCTGGTAAAGAACGTGAATTTGTGGCAACCATTACCCGCGGGGATGACACTACCAACTATGCCGATTCTGTTAAAGGTCGCTTCACTATTTCACGCGATGATGCGCGTAATACCGTGTACTTACAGATGAACTCACTGAAACCTGAGGATACCGCCGTTTATTATTGTGCGGCAGTCTATTTTGTCAACGACTGCATTGTTGACTATTGGGGTCAGGGCACACAAGTCACGGTCTCAAGCGGCGGAAGCTCTGGTGAACAGAAACTGATTTCAGAAGCCAA
KTGRSVI#RGDDT#VYFVNDCIV##########evqlvesggglvqagdslrlscaasgKTGRSVImgwfrqapgkerefvatitRGDDTtnyadsvkgrftisrddarntvylqmnslkpedtavyycaaVYFVNDCIVdywgqgtqvtvss##########ATACCATGGAAGTTCAACTGGTTGAATCTGGTGGCGGTTTAGTTCAAGCCGGTGATAGCCTTCGTCTGAGCTGCGCCGCAAGCGGAAAGACCGGTCGGAGCGTCATTATGGGTTGGTTTCGCCAGGCACCTGGTAAAGAACGTGAATTTGTGGCAACCATTACCCGCGGGGATGACACTACCAACTATGCCGATTCTGTTAAAGGTCGCTTCACTATTTCACGCGATGATGCGCGTAATACCGTGTACTTACAGATGAACTCACTGAAACCTGAGGATACCGCCGTTTATTATTGTGCGGCAGTCTATTTTGTCAACGACTGCATTGTTGACTATTGGGGTCAGGGCACACAAGTCACGGTCTCAAGCGGCGGAAGCTCTGGTGAACAGAAACTGATTTCAGAAGCCAA
KTGRSVI#RGDDT#VYFVNDCIV##########evqlvesggglvqagdslrlscaasgKTGRSVImgwfrqapgkerefvatitRGDDTtnyadsvkgrftisrddarntvylqmnslkpedtavyycaaVYFVNDCIVdywgqgtqvtvss##########ATACCATGGAAGTTCAACTGGTTGAATCTGGTGGCGGTTTAGTTCAAGCCGGTGATAGCCTTCGTCTGAGCTGCGCCGCAAGCGGAAAGACCGGTCGGAGCGTCATTATGGGTTGGTTTCGCCAGGCACCTGGTAAAGAACGTGAATTTGTGGCAACCATTACCCGCGGGGATGACACTACCAACTATGCCGATTCTGTTAAAGGTCGCTTCACTATTTCACGCGATGATGCGCGTAATACCGTGTACTTACAGATGAACTCACTGAAACCTGAGGATACCGCCGTTTATTATTGTGCGGCAGTCTATTTTGTCAACGACTGCATTGTTGACTATTGGGGTCAGGGCACACAAGTCACGGTCTCAAGCGGCGGAAGCTCTGGTGAACAGAAACTGATTTCAGAAGCCAA
KTGRSVI#RGDDT#VYFVNDCIV##########evqlvesggglvqagdslrlscaasgKTGRSVImgwfrqapgkerefvatitRGDDTtnyadsvkgrftisrddarntvylqmnslkpedtavyycaaVYFVNDCIVdywgqgtqvtvss##########AGGAGATATACCATGGAAGTTCAACTGGTTGAATCTGGTGGCGGTTTAGTTCAAGCCGGTGATAGCCTTCGTCTGAGCTGCGCCGCAAGCGGAAAGACCGGTCGGAGCGTCATTATGGGTTGGTTTCGCCAGGCACCTGGTAAAGAACGTGAATTTGTGGCAACCATTACCCGCGGGGATGACACTACCAACTATGCCGATTCTGTTAAAGGTCGCTTCACTATTTCACGCGATGATGCGCGTAATACCGTGTACTTACAGATGAACTCACTGAAACCTGAGGATACCGCCGTTTATTATTGTGCGGCAGTCTATTTTGTCAACGACTGCATTGTTGACTATTGGGGTCAGGGCACACAAGTCACGGTCTCAAGCGGCGGAAGCTCTGGTGAACAGAAACTGATTTCAGAAGCCAA
KTGRSVI#RGDDT#VYFVNDCIV##########evqlvesggglvqagdslrlscaasgKTGRSVImgwfrqapgkerefvatitRGDDTtnyadsvkgrftisrddarntvylqmnslkpedtavyycaaVYFVNDCIVdywgqgtqvtvss##########ATACCATGGAAGTTCAACTGGTTGAATCTGGTGGCGGTTTAGTTCAAGCCGGTGATAGCCTTCGTCTGAGCTGCGCCGCAAGCGGAAAGACCGGTCGGAGCGTCATTATGGGTTGGTTTCGCCAGGCACCTGGTAAAGAACGTGAATTTGTGGCAACCATTACCCGCGGGGATGACACTACCAACTATGCCGATTCTGTTAAAGGTCGCTTCACTATTTCACGCGATGATGCGCGTAATACCGTGTACTTACAGATGAACTCACTGAAACCTGAGGATACCGCCGTTTATTATTGTGCGGCAGTCTATTTTGTCAACGACTGCATTGTTGACTATTGGGGTCAGGGCACACAAGTCACGGTCTCAAGCGGCGGAAGCTCTGGTGAACAGAAACTGATTTCAGAAGCCAA
KTGRSVI#RGDDT#VYFVNDCIV##########evqlvesggglvqagdslrlscaasgKTGRSVImgwfrqapgkerefvatitRGDDTtnyadsvkgrftisrddarntvylqmnslkpedtavyycaaVYFVNDCIVdywgqgtqvtvss##########ATATACCATGGAAGTTCAACTGGTTGAATCTGGTGGCGGTTTAGTTCAAGCCGGTGATAGCCTTCGTCTGAGCTGCGCCGCAAGCGGAAAGACCGGTCGGAGCGTCATTATGGGTTGGTTTCGCCAGGCACCTGGTAAAGAACGTGAATTTGTGGCAACCATTACCCGCGGGGATGACACTACCAACTATGCCGATTCTGTTAAAGGTCGCTTCACTATTTCACGCGATGATGCGCGTAATACCGTGTACTTACAGATGAACTCACTGAAACCTGAGGATACCGCCGTTTATTATTGTGCGGCAGTCTATTTTGTCAACGACTGCATTGTTGACTATTGGGGTCAGGGCACACAAGTCACGGTCTCAAGCGGCGGAAGCTCTGGTGAACAGAAACTGATTTCAGAAGCCAA
KTGRSVI#RGDDT#VYFVNDCIV##########evqlvesggglvqagdslrlscaasgKTGRSVImgwfrqapgkerefvatitRGDDTtnyadsvkgrftisrddarntvylqmnslkpedtavyycaaVYFVNDCIVdywgqgtqvtvss##########ACCATGGAAGTTCAACTGGTTGAATCTGGTGGCGGTTTAGTTCAAGCCGGTGATAGCCTTCGTCTGAGCTGCGCCGCAAGCGGAAAGACCGGTCGGAGCGTCATTATGGGTTGGTTTCGCCAGGCACCTGGTAAAGAACGTGAATTTGTGGCAACCATTACCCGCGGGGATGACACTACCAACTATGCCGATTCTGTTAAAGGTCGCTTCACTATTTCACGCGATGATGCGCGTAATACCGTGTACTTACAGATGAACTCACTGAAACCTGAGGATACCGCCGTTTATTATTGTGCGGCAGTCTATTTTGTCAACGACTGCATTGTTGACTATTGGGGTCAGGGCACACAAGTCACGGTCTCAAGCGGCGGAAGCTCTGGTGAACAGAAACTGATTTCAGAAGCCAA
KTGRSVI#RGDDT#IVLLTNLGLC##########evqlvesggglvqagdslrlscaasgKTGRSVImgwfrqapgkerefvatitRGDDTtnyadsvkgrftisrddarntvylqmnslkpedtavyycarIVLLTNLGLCdywgqgtqvtvss##########GGAGATATACCATGGAAGTTCAACTGGTTGAATCTGGTGGCGGTTTAGTTCAAGCCGGTGATAGCCTTCGTCTGAGCTGCGCCGCAAGCGGAAAGACCGGTCGGAGCGTCATTATGGGTTGGTTTCGCCAGGCACCTGGTAAAGAACGTGAATTTGTGGCAACCATTACCCGCGGGGATGACACTACCAACTATGCCGATTCTGTTAAAGGTCGCTTCACTATTTCACGCGATGATGCGCGTAATACCGTGTACTTACAGATGAACTCACTGAAACCTGAGGATACCGCCGTTTATTATTGTGCGCGTATTGTGCTCCTGACTAACCTTGGCCTCTGCGACTATTGGGGTCAGGGCACACAAGTCACGGTCTCAAGCGGCGGAAGCTCTGGTGAACAGAAACTGATTTCAGAAGCCAA
KTGRSVI#RGDDT#VYFVNDCIV##########evqlvesggglvqagdslrlscaasgKTGRSVImgwfrqapgkerefvatitRGDDTtnyadsvkgrftisrddarntvylqmnslkpedtavyycaaVYFVNDCIVdywgqgtqvtvss##########ACCATGGAAGTTCAACTGGTTGAATCTGGTGGCGGTTTAGTTCAAGCCGGTGATAGCCTTCGTCTGAGCTGCGCCGCAAGCGGAAAGACCGGTCGGAGCGTCATTATGGGTTGGTTTCGCCAGGCACCTGGTAAAGAACGTGAATTTGTGGCAACCATTACCCGCGGGGATGACACTACCAACTATGCCGATTCTGTTAAAGGTCGCTTCACTATTTCACGCGATGATGCGCGTAATACCGTGTACTTACAGATGAACTCACTGAAACCTGAGGATACCGCCGTTTATTATTGTGCGGCAGTCTATTTTGTCAACGACTGCATTGTTGACTATTGGGGTCAGGGCACACAAGTCACGGTCTCAAGCGGCGGAAGCTCTGGTGAACAGAAACTGATTTCAGAAGCCAA
KTGRSVI#RGDDT#VYFVNDCIV##########evqlvesggglvqagdslrlscaasgKTGRSVImgwfrqapgkerefvatitRGDDTtnyadsvkgrftisrddarntvylqmnslkpedtavyycaaVYFVNDCIVdywgqgtqvtvss##########GGAGATATACCATGGAAGTTCAACTGGTTGAATCTGGTGGCGGTTTAGTTCAAGCCGGTGATAGCCTTCGTCTGAGCTGCGCCGCAAGCGGAAAGACCGGTCGGAGCGTCATTATGGGTTGGTTTCGCCAGGCACCTGGTAAAGAACGTGAATTTGTGGCAACCATTACCCGCGGGGATGACACTACCAACTATGCCGATTCTGTTAAAGGTCGCTTCACTATTTCACGCGATGATGCGCGTAATACCGTGTACTTACAGATGAACTCACTGAAACCTGAGGATACCGCCGTTTATTATTGTGCGGCAGTCTATTTTGTCAACGACTGCATTGTTGACTATTGGGGTCAGGGCACACAAGTCACGGTCTCAAGCGGCGGAAGCTCTGGTGAACAGAAACTGATTTCAGAAGCCAA
KTGRSVI#RGDDT#VYFVNDCIV##########evqlvesggglvqagdslrlscaasgKTGRSVImgwfrqapgkerefvatitRGDDTtnyadsvkgrftisrddarntvylqmnslkpedtavyycaaVYFVNDCIVdywgqgtqgtvss##########AGATATACCATGGAAGTTCAACTGGTTGAATCTGGTGGCGGTTTAGTTCAAGCCGGTGATAGCCTTCGTCTGAGCTGCGCCGCAAGCGGAAAGACCGGTCGGAGCGTCATTATGGGTTGGTTTCGCCAGGCACCTGGTAAAGAACGTGAATTTGTGGCAACCATTACCCGCGGGGATGACACTACCAACTATGCCGATTCTGTTAAAGGTCGCTTCACTATTTCACGCGATGATGCGCGTAATACCGTGTACTTACAGATGAACTCACTGAAACCTGAGGATACCGCCGTTTATTATTGTGCGGCAGTCTATTTTGTCAACGACTGCATTGTTGACTATTGGGGTCAGGGCACACAAGGCACGGTCTCAAGCGGCGGAAGCTCTGGTGAACAGAAACTGATTTCAGAAGCCAA
KTGRSVI#RGDDT#VYFVNDCIV##########evqlvesggglvqagdslrlscaasgKTGRSVImgwfrqapgkerefvatitRGDDTtnyadsvkgrftisrddarntvylqmnslkpedtavyycaaVYFVNDCIVdywgqgtqvtvss##########ATATACCATGGAAGTTCAACTGGTTGAATCTGGTGGCGGTTTAGTTCAAGCCGGTGATAGCCTTCGTCTGAGCTGCGCCGCAAGCGGAAAGACCGGTCGGAGCGTCATTATGGGTTGGTTTCGCCAGGCACCTGGTAAAGAACGTGAATTTGTGGCAACCATTACCCGCGGGGATGACACTACCAACTATGCCGATTCTGTTAAAGGTCGCTTCACTATTTCACGCGATGATGCGCGTAATACCGTGTACTTACAGATGAACTCACTGAAACCTGAGGATACCGCCGTTTATTATTGTGCGGCAGTCTATTTTGTCAACGACTGCATTGTTGACTATTGGGGTCAGGGCACACAAGTCACGGTCTCAAGCGGCGGAAGCTCTGGTGAACAGAAACTGATTTCAGAAGCCAA
KTGRSVI#RGDDT#VYFVNDCIV##########evqlvesggglvqagdslrlscaasgKTGRSVImgwfrqapgkerefvatitRGDDTtnyadsvkgrftisrddarntvylqmnslkpedtavyycaaVYFVNDCIVdywgqgtqvtvss##########AGATATACCATGGAAGTTCAACTGGTTGAATCTGGTGGCGGTTTAGTTCAAGCCGGTGATAGCCTTCGTCTGAGCTGCGCCGCAAGCGGAAAGACCGGTCGGAGCGTCATTATGGGTTGGTTTCGCCAGGCACCTGGTAAAGAACGTGAATTTGTGGCAACCATTACCCGCGGGGATGACACTACCAACTATGCCGATTCTGTTAAAGGTCGCTTCACTATTTCACGCGATGATGCGCGTAATACCGTGTACTTACAGATGAACTCACTGAAACCTGAGGATACCGCCGTTTATTATTGTGCGGCAGTCTATTTTGTCAACGACTGCATTGTTGACTATTGGGGTCAGGGCACACAAGTCACGGTCTCAAGCGGCGGAAGCTCTGGTGAACAGAAACTGATTTCAGAAGCCAA
KTGRSVI#RGDDT#VYFVNDCIV##########evqlvesggglvqagdslrlscaasgKTGRSVImgwfrqapgkerefvatitRGDDTtnyadsvkgrftisrddarntvylqmnslkpedtavyycaaVYFVNDCIVdywgqgtqvtvss##########AGATATACCATGGAAGTTCAACTGGTTGAATCTGGTGGCGGTTTAGTTCAAGCCGGTGATAGCCTTCGTCTGAGCTGCGCCGCAAGCGGAAAGACCGGTCGGAGCGTCATTATGGGTTGGTTTCGCCAGGCACCTGGTAAAGAACGTGAATTTGTGGCAACCATTACCCGCGGGGATGACACTACCAACTATGCCGATTCTGTTAAAGGTCGCTTCACTATTTCACGCGATGATGCGCGTAATACCGTGTACTTACAGATGAACTCACTGAAACCTGAGGATACCGCCGTTTATTATTGTGCGGCAGTCTATTTTGTCAACGACTGCATTGTTGACTATTGGGGTCAGGGCACACAAGTCACGGTCTCAAGCGGCGGAAGCTTGGTGAACAGAAACTGATTTCAGAAGCCAA
KTGRSVI#RGDDT#VYFVNDCIV##########evqlvesggglvqagdslrlscaasgKTGRSVImgwfrqapgkerefvatitRGDDTtnyadsvkgrftisrddardtvylqmnslkpedtavyycaaVYFVNDCIVdywgqgtqvtvss##########GGAGATATACCATGGAAGTTCAACTGGTTGAATCTGGTGGCGGTTTAGTTCAAGCCGGTGATAGCCTTCGTCTGAGCTGCGCCGCAAGCGGAAAGACCGGTCGGAGCGTCATTATGGGTTGGTTTCGCCAGGCACCTGGTAAAGAACGTGAATTTGTGGCAACCATTACCCGCGGGGATGACACTACCAACTATGCCGATTCTGTTAAAGGTCGCTTCACTATTTCACGCGATGATGCGCGTGATACCGTGTACTTACAGATGAACTCACTGAAACCTGAGGATACCGCCGTTTATTATTGTGCGGCAGTCTATTTTGTCAACGACTGCATTGTTGACTATTGGGGTCAGGGCACACAAGTCACGGTCTCAAGCGGCGGAAGCTCTGGTGAACAGAAACTGATTTCAGAAGCCAA
KTGRSVI#RGDDT#VYFVNDCIV##########evqlvesggglvqagdslrlscaasgKTGRSVImgwfrqapgkerefvatitRGDDTtnyadsvkgrftisrddarntvylqmnslkpedtavyycaaVYFVNDCIVdywgqgtqvtvss##########ATACCATGGAAGTTCAACTGGTTGAATCTGGTGGCGGTTTAGTTCAAGCCGGTGATAGCCTTCGTCTGAGCTGCGCCGCAAGCGGAAAGACCGGTCGGAGCGTCATTATGGGTTGGTTTCGCCAGGCACCTGGTAAAGAACGTGAATTTGTGGCAACCATTACCCGCGGGGATGACACTACCAACTATGCCGATTCTGTTAAAGGTCGCTTCACTATTTCACGCGATGATGCGCGTAATACCGTGTACTTACAGATGAACTCACTGAAACCTGAGGATACCGCCGTTTATTATTGTGCGGCAGTCTATTTTGTCAACGACTGCATTGTTGACTATTGGGGTCAGGGCACACAAGTCACGGTCTCAAGCGGCGGAAGCTCTGGTGAACAGAAACTGATTTCAGAAGCCAA
KTGRSVI#RGDDT#IVLLTNLGLC##########evqlvesggglvqagdslrlscaasgKTGRSVImgwfrqapgkerefvatitRGDDTtnyadsvkgrftisrddarntvylqmnslkpedtavyycarIVLLTNLGLCdywgqgtqvtvss##########AGATATACCATGGAAGTTCAACTGGTTGAATCTGGTGGCGGTTTAGTTCAAGCCGGTGATAGCCTTCGTCTGAGCTGCGCCGCAAGCGGAAAGACCGGTCGGAGCGTCATTATGGGTTGGTTTCGCCAGGCACCTGGTAAAGAACGGGAATTTGTGGCAACCATTACCCGCGGGGATGACACTACCAACTATGCCGATTCTGTTAAAGGTCGCTTCACTATTTCACGCGATGATGCGCGTAATACCGTGTACTTACAGATGAACTCACTGAAACCTGAGGATACCGCCGTTTATTATTGTGCGCGTATTGTGCTCCTGACTAACCTTGGCCTCTGCGACTATTGGGGTCAGGGCACACAAGTCACGGTCTCAAGCGGCGGAAGCTCTGGTGAACAGAAACTGATTTCAGAAGCCAA
KTGRSVI#RGDDT#VYFVNDCIV##########evqlvesggglvqagdslrlscaasgKTGRSVImgwfrqapgkerefvatitRGDDTtnyadsvkgrftisrddarntvylqmnslkpedtavyycaaVYFVNDCIVdywgqgtqvtvss##########GGAGATATACCATGGAAGTTCAACTGGTTGAATCTGGTGGCGGTTTAGTTCAAGCCGGTGATAGCCTTCGTCTGAGCTGCGCCGCAAGCGGAAAGACCGGTCGGAGCGTCATTATGGGTTGGTTTCGCCAGGCACCTGGTAAAGAACGTGAATTTGTGGCAACCATTACCCGCGGGGATGACACTACCAACTATGCCGATTCTGTTAAAGGTCGCTTCACTATTTCACGCGATGATGCGCGTAATACCGTGTACTTACAGATGAACTCACTGAAACCTGAGGATACCGCCGTTTATTATTGTGCGGCAGTCTATTTTGTCAACGACTGCATTGTTGACTATTGGGGTCAGGGCACACAAGTCACGGTCTCAAGCGGCGGAAGCTCTGGTGAACAGAAACTGATTTCAGAAGCCAA
KTGRSVI#RGDDT#VYFVNDCIV##########evqlvesggglvqagdslrlscaasgKTGRSVImgwfrqapgkerefvatitRGDDTtnyadsvkgrftisrddarntvylqmnslkpedtavyycaaVYFVNDCIVdywgqgtqvtvss##########ACCATGGAAGTTCAACTGGTTGAATCTGGTGGCGGTTTAGTTCAAGCCGGTGATAGCCTTCGTCTGAGCTGCGCCGCAAGCGGAAAGACCGGTCGGAGCGTCATTATGGGTTGGTTTCGCCAGGCACCTGGTAAAGAACGTGAATTTGTGGCAACCATTACCCGCGGGGATGACACTACCAACTATGCCGATTCTGTTAAAGGTCGCTTCACTATTTCACGCGATGATGCGCGTAATACCGTGTACTTACAGATGAACTCACTGAAACCTGAGGATACCGCCGTTTATTATTGTGCGGCAGTCTATTTTGTCAACGACTGCATTGTTGACTATTGGGGTCAGGGCACACAAGTCACGGTCTCAAGCGGCGGAAGCTCTGGTGAACAGAAACTGATTTCAGAAGCCAA
KTGRSVI#RGDDT#VYFVNDCIV##########evqlvesggglvqagdslrlscaasgKTGRSVImgwfrqapgkerefvatitRGDDTtnyadsvkgrftisrddarntvylqmnslkpedtavyycaaVYFVNDCIVdywgqgtqvtvss##########GGAGATATACCATGGAAGTTCAACTGGTTGAATCTGGTGGCGGTTTAGTTCAAGCCGGTGATAGCCTTCGTCTGAGCTGCGCCGCAAGCGGAAAGACCGGTCGGAGCGTCATTATGGGTTGGTTTCGCCAGGCACCTGGTAAAGAACGTGAATTTGTGGCAACCATTACCCGCGGGGATGACACTACCAACTATGCCGATTCTGTTAAAGGTCGCTTCACTATTTCACGCGATGATGCGCGTAATACCGTGTACTTACAGATGAACTCACTGAAACCTGAGGATACCGCCGTTTATTATTGTGCGGCAGTCTATTTTGTCAACGACTGCATTGTTGACTATTGGGGTCAGGGCACACAAGTCACGGTCTCAAGCGGCGGAAGCTCTGGTGAACAGAAACTGATTTCAGAAGCCAA
KTGRSVI#RGDDT#VYFVNDCIV##########evqlvesggglvqagdslrlscaasgKTGRSVImgwfrqapgkerefvatitRGDDTtnyadsvkgrftisrddarntvylqmnslkpedtavyycaaVYFVNDCIVdywgqgtqvtvss##########ACCATGGAAGTTCAACTGGTTGAATCTGGTGGCGGTTTAGTTCAAGCCGGTGATAGCCTTCGTCTGAGCTGCGCCGCAAGCGGAAAGACCGGTCGGAGCGTCATTATGGGTTGGTTTCGCCAGGCACCTGGTAAAGAACGTGAATTTGTGGCAACCATTACCCGCGGGGATGACACTACCAACTATGCCGATTCTGTTAAAGGTCGCTTCACTATTTCACGCGATGATGCGCGTAATACCGTGTACTTACAGATGAACTCACTGAAACCTGAGGATACCGCCGTTTATTATTGTGCGGCAGTCTATTTTGTCAACGACTGCATTGTTGACTATTGGGGTCAGGGCACACAAGTCACGGTCTCAAGCGGCGGAAGCTCTGGTGAACAGAAACTGATTTCAGAAGCCAA
KTGRSVI#RGDDT#VYFVNDCIV##########evqlvesggglvqagdslrlscaasgKTGRSVImgwfrqapgkerefvatitRGDDTtnyadsvkgrftisrddarntvylqmnslkpedtavyycaaVYFVNDCIVdywgqgtqvtvss##########AGGAGATATACCATGGAAGTTCAACTGGTTGAATCTGGTGGCGGTTTAGTTCAAGCCGGTGATAGCCTTCGTCTGAGCTGCGCCGCAAGCGGAAAGACCGGTCGGAGCGTCATTATGGGTTGGTTTCGCCAGGCACCTGGTAAAGAACGTGAATTTGTGGCAACCATTACCCGCGGGGATGACACTACCAACTATGCCGATTCTGTTAAAGGTCGCTTCACTATTTCACGCGATGATGCGCGTAATACCGTGTACTTACAGATGAACTCACTGAAACCTGAGGATACCGCCGTTTATTATTGTGCGGCAGTCTATTTTGTCAACGACTGCATTGTTGACTATTGGGGTCAGGGCACACAAGTCACGGTCTCAAGCGGCGGAAGCTCTGGTGAACAGAAACTGATTTCAGAAGCCAA
KTGRSVI#RGDDT#VYFVNDCIV##########evqlvesggglvqagdslrlscaasgKTGRSVImgwfrqapgkerefvatitRGDDTtnyadsvkgrftisrddarntvylqmnslkpedtavyycaaVYFVNDCIVdywgqgtqvtvss##########ATATACCATGGAAGTTCAACTGGTTGAATCTGGTGGCGGTTTAGTTCAAGCCGGTGATAGCCTTCGTCTGAGCTGCGCCGCAAGCGGAAAGACCGGTCGGAGCGTCATTATGGGTTGGTTTCGCCAGGCACCTGGTAAAGAACGTGAATTTGTGGCAACCATTACCCGCGGGGATGACACTACCAACTATGCCGATTCTGTTAAAGGTCGCTTCACTATTTCACGCGATGATGCGCGTAATACCGTGTACTTACAGATGAACTCACTGAAACCTGAGGATACCGCCGTTTATTATTGTGCGGCAGTCTATTTTGTCAACGACTGCATTGTTGACTATTGGGGTCAGGGCACACAAGTCACGGTCTCAAGCGGCGGAAGCTCTGGTGAACAGAAACTGATTTCAGAAGCCAA
KTGRSVI#RGDDT#VYFVNDCIV##########evqlfesggglvqagdslrlscaasgKTGRSVImgwfrqapgkerefvatitRGDDTtnyadsvkgrftisrddarntvylqmnslkpedtavyycaaVYFVNDCIVdywgqgtqvtvss##########AGATATACCATGGAAGTTCAACTGTTTGAATCTGGTGGCGGTTTAGTTCAAGCCGGTGATAGCCTTCGTCTGAGCTGCGCCGCAAGCGGAAAGACCGGTCGGAGCGTCATTATGGGTTGGTTTCGCCAGGCACCTGGTAAAGAACGTGAATTTGTGGCAACCATTACCCGCGGGGATGACACTACCAACTATGCCGATTCTGTTAAAGGTCGCTTCACTATTTCACGCGATGATGCGCGTAATACCGTGTACTTACAGATGAACTCACTGAAACCTGAGGATACCGCCGTTTATTATTGTGCGGCAGTCTATTTTGTCAACGACTGCATTGTTGACTATTGGGGTCAGGGCACACAAGTCACGGTCTCAAGCGGCGGAAGCTCTGGTGAACAGAAACTGATTTCAGAAGCCAA
KTGRSVI#RGDDT#IVLLTNLGLC##########evqlvesggglvqagdslrlscaasgKTGRSVImgwfrqapgkerefvatitRGDDTtnyadsvkgrftisrddarntvylqmnslkpedtavyycarIVLLTNLGLCdywgqgtqvtvss##########AGATATACCATGGAAGTTCAACTGGTTGAATCTGGTGGCGGTTTAGTTCAAGCCGGTGATAGCCTTCGTCTGAGCTGCGCCGCAAGCGGAAAGACCGGTCGGAGCGTCATTATGGGTTGGTTTCGCCAGGCACCTGGTAAAGAACGTGAATTTGTGGCAACCATTACCCGCGGGGATGACACTACCAACTATGCCGATTCTGTTAAAGGTCGCTTCACTATTTCACGCGATGATGCGCGTAATACCGTGTACTTACAGATGAACTCACTGAAACCTGAGGATACCGCCGTTTATTATTGTGCGCGTATTGTGCTCCTGACTAACCTTGGCCTCTGCGACTATTGGGGTCAGGGCACACAAGTCACGGTCTCAAGCGGCGGAAGCTCTGGTGAACAGAAACTGATTTCAGAAGCCAA
KTGRSVI#RGDDT#VYFVNDCIV##########evqlvesggglvqagdslrlscaasgKTGRSVImgwfrqapgkerefvatitRGDDTtnyadsvkgrftisrddarntvylqmnslkpedtavyycaaVYFVNDCIVdywgqgtqvtvss##########ATACCATGGAAGTTCAACTGGTTGAATCTGGTGGCGGTTTAGTTCAAGCCGGTGATAGCCTTCGTCTGAGCTGCGCCGCCAGCGGAAAGACCGGTCGGAGCGTCATTATGGGTTGGTTTCGCCAGGCACCTGGTAAAGAACGTGAATTTGTGGCAACCATTACCCGCGGGGATGACACTACCAACTATGCCGATTCTGTTAAAGGTCGCTTCACTATTTCACGCGATGATGCGCGTAATACCGTGTACTTACAGATGAACTCACTGAAACCTGAGGATACCGCCGTTTATTATTGTGCGGCAGTCTATTTTGTCAACGACTGCATTGTTGACTATTGGGGTCAGGGCACACAAGTCACGGTCTCAAGCGGCGGAAGCTCTGGTGAACAGAAACTGATTTCAGAAGCCAA
KTGRSVI#RGDDT#VYFVNDCIV##########evqlvesggglvqagdslrlscaasgKTGRSVImgwfrqapgkerefvatitRGDDTtnyadsvkgrftisrddarntvylqmnslkpedtavyycaaVYFVNDCIVdywgqgtqgtvss##########ATATACCATGGAAGTTCAACTGGTTGAATCTGGTGGCGGTTTAGTTCAAGCCGGTGATAGCCTTCGTCTGAGCTGCGCCGCAAGCGGAAAGACCGGTCGGAGCGTCATTATGGGTTGGTTTCGCCAGGCACCTGGTAAAGAACGTGAATTTGTGGCAACCATTACCCGCGGGGATGACACTACCAACTATGCCGATTCTGTTAAAGGTCGCTTCACTATTTCACGCGATGATGCGCGTAATACCGTGTACTTACAGATGAACTCACTGAAACCTGAGGATACCGCCGTTTATTATTGTGCGGCAGTCTATTTTGTCAACGACTGCATTGTTGACTATTGGGGTCAGGGCACACAAGGCACGGTCTCAAGCGGCGGAAGCTCTGGTGAACAGAAACTGATTTCAGAAGCCAA
KTGRSVI#RGDDT#VYFVNDCIV##########evqlvesggglvqagdslrlscaasgKTGRSVImgwfrqapgkerefvatitRGDDTtnyadsvkgrftisrddarntvylqmnslkpedtavyycaaVYFVNDCIVdywgqgtqvtvss##########GGAGATATACCATGGAAGTTCAACTGGTTGAATCTGGTGGCGGTTTAGTTCAAGCCGGTGATAGCCTTCGTCTGAGCTGCGCCGCAAGCGGAAAGACCGGTCGGAGCGTCATTATGGGTTGGTTTCGCCAGGCACCTGGTAAAGAACGTGAATTTGTGGCAACCATTACCCGCGGGGATGACACTACCAACTATGCCGATTCTGTTAAAGGTCGCTTCACTATTTCACGCGATGATGCGCGTAATACCGTGTACTTACAGATGAACTCACTGAAACCTGAGGATACCGCCGTTTATTATTGTGCGGCAGTCTATTTTGTCAACGACTGCATTGTTGACTATTGGGGTCAGGGCACACAAGTCACGGTCTCAAGCGGCGGAAGCTCTGGTGAACAGAAACTGATTTCAGAAGCCAA
KTGRSVI#RGDDT#VYFVNDCIV##########evqlvesggglvqagdslrlscaasgKTGRSVImgwfrqapgkerefvatitRGDDTtnyadsvkgrftisrddarntvylqmnslkpedtavyycaaVYFVNDCIVdywgqgtqvtvss##########AAGGAGATATACCATGGAAGTTCAACTGGTTGAATCTGGTGGCGGTTTAGTTCAAGCCGGTGATAGCCTTCGTCTGAGCTGCGCCGCAAGCGGAAAGACCGGTCGGAGCGTCATTATGGGTTGGTTTCGCCAGGCACCTGGTAAAGAACGTGAATTTGTGGCAACCATTACCCGCGGGGATGACACTACCAACTATGCCGATTCTGTTAAAGGTCGCTTCACTATTTCACGCGATGATGCGCGTAATACCGTGTACTTACAGATGAACTCACTGAAACCTGAGGATACCGCCGTTTATTATTGTGCGGCAGTCTATTTTGTCAACGACTGCATTGTTGACTATTGGGGTCAGGGCACACAAGTCACGGTCTCAAGCGGCGGAAGCTCTGGTGATCAGAAACTGATTTCAGAAGCCAA
KTGRSVI#RGDDT#VYFVNDCIV##########evqlvesggglvqagdslrlscaasgKTGRSVImgwfrqapgkerefvatitRGDDTtnyadsvkgrftisrddarntvylqmnslkpedtavyycaaVYFVNDCIVdywgqgtqgtvss##########AGGAGATATACCATGGAAGTTCAACTGGTTGAATCTGGTGGCGGTTTAGTTCAAGCCGGTGATAGCCTTCGTCTGAGCTGCGCCGCAAGCGGAAAGACCGGTCGGAGCGTCATTATGGGTTGGTTTCGCCAGGCACCTGGTAAAGAACGTGAATTTGTGGCAACCATTACCCGCGGGGATGACACTACCAACTATGCCGATTCTGTTAAAGGTCGCTTCACTATTTCACGCGATGATGCGCGTAATACCGTGTACTTACAGATGAACTCACTGAAACCTGAGGATACCGCCGTTTATTATTGTGCGGCAGTCTATTTTGTCAACGACTGCATTGTTGACTATTGGGGTCAGGGCACACAAGGCACGGTCTCAAGCGGCGGAAGCTCTGGTGAACAGAAACTGATTTCAGAAGCCAA
KTGRSVI#RGDDT#VYFVNDCIV##########evqlvesggglvqagdslrlscaasgKTGRSVImgwfrqapgkerefvatitRGDDTtnyadsvkgrftisrddarntvylqmnslkpedtavyycaaVYFVNDCIVdywgqgtqgtvss##########ATACCATGGAAGTTCAACTGGTTGAATCTGGTGGCGGTTTAGTTCAAGCCGGTGATAGCCTTCGTCTGAGCTGCGCCGCAAGCGGAAAGACCGGTCGGAGCGTCATTATGGGTTGGTTTCGCCAGGCACCTGGTAAAGAACGTGAATTTGTGGCAACCATTACCCGCGGGGATGACACTACCAACTATGCCGATTCTGTTAAAGGTCGCTTCACTATTTCACGCGATGATGCGCGTAATACCGTGTACTTACAGATGAACTCACTGAAACCTGAGGATACCGCCGTTTATTATTGTGCGGCAGTCTATTTTGTCAACGACTGCATTGTTGACTATTGGGGTCAGGGCACACAAGGCACGGTCTCAAGCGGCGGAAGCTCTGGTGAACAGAAACTGATTTCAGAAGCCAA
KTGRSVI#RGDDT#VYFVNDCIV##########evqlvesggglvqagdslrlscaasgKTGRSVImgwfrqapgkerefvatitRGDDTtnyadsvkgrftisrddarntvylqmnslkpedtavyycaaVYFVNDCIVdywgqgtqvtvss##########AGGAGATATACCATGGAAGTTCAACTGGTTGAATCTGGTGGCGGTTTAGTTCAAGCCGGTGATAGCCTTCGTCTGAGCTGCGCCGCAAGCGGAAAGACCGGTCGGAGCGTCATTATGGGTTGGTTTCGCCAGGCACCTGGTAAAGAACGTGAATTTGTGGCAACCATTACCCGCGGGGATGACACTACCAACTATGCCGATTCTGTTAAAGGTCGCTTCACTATTTCACGCGATGATGCGCGTAATACCGTGTACTTACAGATGAACTCACTGAAACCTGAGGATACCGCCGTTTATTATTGTGCGGCAGTCTATTTTGTCAACGACTGCATTGTTGACTATTGGGGTCAGGGCACACAAGTCACGGTCTCAAGCGGCGGAAGCTCTGGTGAACAGAAACTGATTTCAGAAGCCAA
KTGRSVI#RGDDT#VYFVNDCIV##########evqlvesggglvqagdslrlscaasgKTGRSVImgwfrqapgkerefvatitRGDDTtnyadsvkgrftisrddarntvylqmnslkpedtavyycaaVYFVNDCIVdywgqgtqvtvss##########ATATACCATGGAAGTTCAACTGGTTGAATCTGGTGGCGGTTTAGTTCAAGCCGGTGATAGCCTTCGTCTGAGCTGCGCCGCAAGCGGAAAGACCGGTCGGAGCGTCATTATGGGTTGGTTTCGCCAGGCACCTGGTAAAGAACGTGAATTTGTGGCAACCATTACCCGCGGGGATGACACTACCAACTATGCCGATTCTGTTAAAGGTCGCTTCACTATTTCACGCGATGATGCGCGTAATACCGTGTACTTACAGATGAACTCACTGAAACCTGAGGATACCGCCGTTTATTATTGTGCGGCAGTCTATTTTGTCAACGACTGCATTGTTGACTATTGGGGTCAGGGCACACAAGTCACGGTCTCAAGCGGCGGAAGCTCTGGTGAACAGAAACTGATTTCAGAAGCCAA
KTGRSVI#RGDDT#IVLLTNLGLC##########evqlvesggglvqagdslrlscaasgKTGRSVImgwfrqapgkerefvatitRGDDTtnyadsvkgrftisrddarntvylqmnslkpedtavyycarIVLLTNLGLCdywgqgtqgtvss##########AGATATACCATGGAAGTTCAACTGGTTGAATCTGGTGGCGGTTTAGTTCAAGCCGGTGATAGCCTTCGTCTGAGCTGCGCCGCAAGCGGAAAGACCGGTCGGAGCGTCATTATGGGTTGGTTTCGCCAGGCACCTGGTAAAGAACGTGAATTTGTGGCAACCATTACCCGCGGGGATGACACTACCAACTATGCCGATTCTGTTAAAGGTCGCTTCACTATTTCACGCGATGATGCGCGTAATACCGTGTACTTACAGATGAACTCACTGAAACCTGAGGATACCGCCGTTTATTATTGTGCGCGTATTGTGCTCCTGACTAACCTTGGCCTCTGCGACTATTGGGGTCAGGGCACACAAGGCACGGTCTCAAGCGGCGGAAGCTCTGGTGAACAGAAACTGATTTCAGAAGCCAA
QSGKGCR#RGDDT#VYFVNDCIV##########evqlvesggglvqagdslrlscaasgQSGKGCRmgwfrqapgkerefvatitRGDDTtnyadsvkgrftisrddarntvylqmnslkpedtavyycaaVYFVNDCIVdywgqgtqgtvss##########ATACCATGGAAGTTCAACTGGTTGAATCTGGTGGCGGTTTAGTTCAAGCCGGTGATAGCCTTCGTCTGAGCTGCGCCGCAAGCGGACAGAGTGGCAAGGGTTGCCGGATGGGTTGGTTTCGCCAGGCACCTGGTAAAGAACGTGAATTTGTGGCAACCATTACCCGCGGGGATGACACTACCAACTATGCCGATTCTGTTAAAGGTCGCTTCACTATTTCACGCGATGATGCGCGTAATACCGTGTACTTACAGATGAACTCACTGAAACCTGAGGATACCGCCGTTTATTATTGTGCGGCAGTCTATTTTGTCAACGACTGCATTGTTGACTATTGGGGTCAGGGCACACAAGGCACGGTCTCAAGCGGCGGAAGCTCTGGTGAACAGAAACTGATTTCAGAAGCCAA
KTGRSVI#RGDDT#VYFVNDCIV##########evqlvesggglvqagdslrlscaasgKTGRSVImgwfrqapgkerefvatitRGDDTtnyadsvkgrftisrddarntvylqmnslkpedtavyycaaVYFVNDCIVdywgqgtqvtvss##########ACCATGGAAGTTCAACTGGTTGAATCTGGTGGCGGTTTAGTTCAAGCCGGTGATAGCCTTCGTCTGAGCTGCGCCGCAAGCGGAAAGACCGGTCGGAGCGTCATTATGGGTTGGTTTCGCCAGGCACCTGGTAAAGAACGTGAATTTGTGGCAACCATTACCCGCGGGGATGACACTACCAACTATGCCGATTCTGTTAAAGGTCGCTTCACTATTTCACGCGATGATGCGCGTAATACCGTGTACTTACAGATGAACTCACTGAAACCTGAGGATACCGCCGTTTATTATTGTGCGGCAGTCTATTTTGTCAACGACTGCATTGTTGACTATTGGGGTCAGGGCACACAAGTCACGGTCTCAAGCGGCGGAAGCTCTGGTGAACAGAAACTGATTTCAGAAGCCAA
KTGRSVI#RGDDT#VYFVNDCIV##########evqlvesggglvqagdslrlscaasgKTGRSVImgwfrqapgkerefvatitRGDDTtnyadsvkgrftisrddarntvylqmnslkpedtavyycaaVYFVNDCIVdywgqgtqvtvss##########GAAGGAGATATACCATGGAAGTTCAACTGGTTGAATCTGGTGGCGGTTTAGTTCAAGCCGGTGATAGCCTTCGTCTGAGCTGCGCCGCAAGCGGAAAGACCGGTCGGAGCGTCATTATGGGTTGGTTTCGCCAGGCACCTGGTAAAGAACGTGAATTTGTGGCAACCATTACCCGCGGGGATGACACTACCAACTATGCCGATTCTGTTAAAGGTCGCTTCACTATTTCACGCGATGATGCGCGTAATACCGTGTACTTACAGATGAACTCACTGAAACCTGAGGATACCGCCGTTTATTATTGTGCGGCAGTCTATTTTGTCAACGACTGCATTGTTGACTATTGGGGTCAGGGCACACAAGTCACGGTCTCAAGCGGCGGAAGCTCTGGTGAACAGAAACTGATTTCAGAAGCCAA
KTGRSVI#RGDDT#IVLLTNLGLC##########evqlvesggglvqagdslrlscaasgKTGRSVImgwfrqapgkerefvatitRGDDTtnyadsvkgrftisrddarntvylqmnslkpedtavyycarIVLLTNLGLCdywgqgtqvtvss##########AGGAGATATACCATGGAAGTTCAACTGGTTGAATCTGGTGGCGGTTTAGTTCAAGCCGGTGATAGCCTTCGTCTGAGCTGCGCCGCAAGCGGAAAGACCGGTCGGAGCGTCATTATGGGTTGGTTTCGCCAGGCACCTGGTAAAGAACGTGAATTTGTGGCAACCATTACCCGCGGGGATGACACTACCAACTATGCCGATTCTGTTAAAGGTCGCTTCACTATTTCACGCGATGATGCGCGTAATACCGTGTACTTACAGATGAACTCACTGAAACCTGAGGATACCGCCGTTTATTATTGTGCGCGTATTGTGCTCCTGACTAACCTTGGCCTCTGCGACTATTGGGGTCAGGGCACACAAGTCACGGTCTCAAGCGGCGGAAGCTCTGGTGAACAGAAACTGATTTCAGAAGCCAA
KTGRSVI#RGDDT#VYFVNDCIV##########qvqlvesggglvqagdslrlscaasgKTGRSVImgwfrqapgkerefvatitRGDDTtnyadsvkgrftisrddarntvylqmnslkpedtavyycaaVYFVNDCIVdywgqgtqgtvss##########AAGGAGATATACCATGCAGGTTCAACTGGTTGAATCTGGTGGCGGTTTAGTTCAAGCCGGTGATAGCCTTCGTCTGAGCTGCGCCGCAAGCGGAAAGACCGGTCGGAGCGTCATTATGGGTTGGTTTCGCCAGGCACCTGGTAAAGAACGTGAATTTGTGGCAACCATTACCCGCGGGGATGACACTACCAACTATGCCGATTCTGTTAAAGGTCGCTTCACTATTTCACGCGATGATGCGCGTAATACCGTGTACTTACAGATGAACTCACTGAAACCTGAGGATACCGCCGTTTATTATTGTGCGGCAGTCTATTTTGTCAACGACTGCATTGTTGACTATTGGGGTCAGGGCACACAAGGCACGGTCTCAAGCGGCGGAAGCTCTGGTGAACAGAAACTGATTTCAGAAGCCAA
KTGRSVI#RGDDT#VYFVNDCIV##########evqlvesggglvkagdslrlscaasgKTGRSVImgwfrqapgkerefvatitRGDDTtnyadsvkgrftisrddarntvylqmnslkpedtavyycaaVYFVNDCIVdywgqgtqvtvss##########GGAGATATACCATGGAAGTTCAACTGGTTGAATCTGGTGGCGGTTTAGTTAAAGCCGGTGATAGCCTTCGTCTGAGCTGCGCCGCAAGCGGAAAGACCGGTCGGAGCGTCATTATGGGTTGGTTTCGCCAGGCACCTGGTAAAGAACGTGAATTTGTGGCAACCATTACCCGCGGGGATGACACTACCAACTATGCCGATTCTGTTAAAGGTCGCTTCACTATTTCACGCGATGATGCGCGTAATACCGTGTACTTACAGATGAACTCACTGAAACCTGAGGATACCGCCGTTTATTATTGTGCGGCAGTCTATTTTGTCAACGACTGCATTGTTGACTATTGGGGTCAGGGCACACAAGTCACGGTCTCAAGCGGCGGAAGCTCTGGTGAACAGAAACTGATTTCAGAAGCCAA
KTGRSVI#RGDDT#VYFVNDCIV##########evqlvesggglvqagdslrlscaasgKTGRSVImgwfrqapgkerefvatitRGDDTtnyadsvkgrftisrddarntvylqmnslkpedtavyycaaVYFVNDCIVdywgqgtqgtvss##########ACCATGGAAGTTCAACTGGTTGAATCTGGTGGCGGTTTAGTTCAAGCCGGTGATAGCCTTCGTCTGAGCTGCGCCGCAAGCGGAAAGACCGGTCGGAGCGTCATTATGGGTTGGTTTCGCCAGGCACCTGGTAAAGAACGTGAATTTGTGGCAACCATTACCCGCGGGGATGACACTACCAACTATGCCGATTCTGTTAAAGGTCGCTTCACTATTTCACGCGATGATGCGCGTAATACCGTGTACTTACAGATGAACTCACTGAAACCTGAGGATACCGCCGTTTATTATTGTGCGGCAGTCTATTTTGTCAACGACTGCATTGTTGACTATTGGGGTCAGGGCACACAAGGCACGGTCTCAAGCGGCGGAAGCTCTGGTGAACAGAAACTGATTTCAGAAGCCAA
KTGRSVL#RGDDT#IVLLTNLGLC##########evqlvesggglvqagdslrlscaasgKTGRSVLmgwfrqapgkerefvatitRGDDTtnyadsvkgrftisrddarntvylqmnslkpedtavyycarIVLLTNLGLCdywgqgtqvtvss##########GGAGATATACCATGGAAGTTCAACTGGTTGAATCTGGTGGCGGTTTAGTTCAAGCCGGTGATAGCCTTCGTCTGAGCTGCGCCGCAAGCGGAAAGACCGGTCGGAGCGTCCTTATGGGTTGGTTTCGCCAGGCACCTGGTAAAGAACGTGAATTTGTGGCAACCATTACCCGCGGGGATGACACTACCAACTATGCCGATTCTGTTAAAGGTCGCTTCACTATTTCACGCGATGATGCGCGTAATACCGTGTACTTACAGATGAACTCACTGAAACCTGAGGATACCGCCGTTTATTATTGTGCGCGTATTGTGCTCCTGACTAACCTTGGCCTCTGCGACTATTGGGGTCAGGGCACACAGGTCACGGTCTCAAGCGGCGGAAGCTCTGGTGAACAGAAACTGATTTCAGAAGCCAA
KTGRSVI#RGDDT#VYFVNDCIV##########evqlvesggvlvqagdslrlscaasgKTGRSVImgwfrqapgkerefvatitRGDDTtnyadsvkgrftisrddarntvylqmnslkpedtavyycaaVYFVNDCIVdywgqgtqvtvss##########AAGGAGATATACCATGGAAGTTCAACTGGTTGAATCTGGTGGCGTTTTAGTTCAAGCCGGTGATAGCCTTCGTCTGAGCTGCGCCGCAAGCGGAAAGACCGGTCGGAGCGTCATTATGGGTTGGTTTCGCCAGGCACCTGGTAAAGAACGTGAATTTGTGGCAACCATTACCCGCGGGGATGACACTACCAACTATGCCGATTCTGTTAAAGGTCGCTTCACTATTTCACGCGATGATGCGCGTAATACCGTGTACTTACAGATGAACTCACTGAAACCTGAGGATACCGCCGTTTATTATTGTGCGGCAGTCTATTTTGTCAACGACTGCATTGTTGACTATTGGGGTCAGGGCACACAAGTCACGGTCTCAAGCGGCGGAAGCTCTGGTGAACAGAAACTGATTTCAGAAGCCAA
KTGRSVI#RGDDT#IVLLTNLGLC##########evqlvesggglvqagdslrlscaasgKTGRSVImgwfrqapgkerefvatitRGDDTtnyadsvkgrftisrddarntvylqmnslkpedtavyycarIVLLTNLGLCdywgqgtqvtvss##########ACCATGGAAGTTCAACTGGTTGAATCTGGTGGCGGTTTAGTTCAAGCCGGTGATAGCCTTCGTCTGAGCTGCGCCGCAAGCGGAAAGACCGGTCGGAGCGTCATTATGGGTTGGTTTCGCCAGGCACCTGGTAAAGAACGTGAATTTGTGGCAACCATTACCCGCGGGGATGACACTACCAACTATGCCGATTCTGTTAAAGGTCGCTTCACTATTTCACGCGATGATGCGCGTAATACCGTGTACTTACAGATGAACTCACTGAAACCTGAGGATACCGCCGTTTATTATTGTGCGCGTATTGTGCTCCTGACTAACCTTGGCCTCTGCGACTATTGGGGTCAGGGCACACAAGTCACGGTCTCAAGCGGCGGAAGCTCTGGTGAACAGAAACTGATTTCAGAAGCCAA
KTGRSVI#RGDDT#VYFVNDCIV##########qvqlqesggglvqagdslrlscaasgKTGRSVImgwfrqapgkerefvatitRGDDTtnyadsvkgrftisrddarntvylqmnslkpedtavyycaaVYFVNDCIVdywgqgtqgtvss##########ACCATGCAGGTTCAACTGCAAGAATCTGGTGGCGGTTTAGTTCAAGCCGGTGATAGCCTTCGTCTGAGCTGCGCCGCAAGCGGAAAGACCGGTCGGAGCGTCATTATGGGTTGGTTTCGCCAGGCACCTGGTAAAGAACGTGAATTTGTGGCAACCATTACCCGCGGGGATGACACTACCAACTATGCCGATTCTGTTAAAGGTCGCTTCACTATTTCACGCGATGATGCGCGTAATACCGTGTACTTACAGATGAACTCACTGAAACCTGAGGATACCGCCGTTTATTATTGTGCGGCAGTCTATTTTGTCAACGACTGCATTGTTGACTATTGGGGTCAGGGCACACAAGGCACGGTCTCAAGCGGCGGAAGCTCTGGTGAAAAGAAACTGATTTCAGAAGCCAA
KTGRSVI#RGDDT#VYFVNDCIV##########evqlvesggglvqagdslrlscaasgKTGRSVImgwfrqapgkerefvatitRGDDTtnyadsvkgrftisrddarntvylqmnslkpedtavyycaaVYFVNDCIVdywgqgtqvtvss##########AAGGAGATATACCATGGAAGTTCAACTGGTTGAATCTGGTGGCGGTTTAGTTCAAGCCGGTGATAGCCTTCGTCTGAGCTGCGCCGCAAGCGGAAAGACCGGTCGGAGCGTCATTATGGGTTGGTTTCGCCAGGCACCTGGTAAAGAACGTGAATTTGTGGCAACCATTACCCGCGGGGATGACACTACCAACTATGCCGATTCTGTTAAAGGTCGCTTCACTATTTCACGCGATGATGCGCGTAATACCGTGTACTTACAGATGAACTCACTGAAACCTGAGGATACCGCCGTTTATTATTGTGCGGCAGTCTATTTTGTCAACGACTGCATTGTTGACTATTGGGGTCAGGGCACACAAGTCACGGTCTCAAGCGGCGGAAGCTCTGGTGAACAGAAACTGATTTCAGAAGCCAA
KTGRSVI#RGDDT#VYFVNDCIV##########evqlvesggglvqagdslrlscaasgKTGRSVImgwfrqapgkerefvatitRGDDTtnyadsvkgrftisrddarntvylqmnslkpedtavyycaaVYFVNDCIVdywgqgtqgtvss##########ATACCATGGAAGTTCAACTGGTTGAATCTGGTGGCGGTTTAGTTCAAGCCGGTGATAGCCTTCGTCTGAGCTGCGCCGCAAGCGGAAAGACCGGTCGGAGCGTCATTATGGGTTGGTTTCGCCAGGCACCTGGTAAAGAACGTGAATTTGTGGCAACCATTACCCGCGGGGATGACACTACCAACTATGCCGATTCTGTTAAAGGTCGCTTCACTATTTCACGCGATGATGCGCGTAATACCGTGTACTTACAGATGAACTCACTGAAACCTGAGGATACCGCCGTTTATTATTGTGCGGCAGTCTATTTTGTCAACGACTGCATTGTTGACTATTGGGGTCAGGGCACACAAGGCACGGTCTCAAGCGGCGGAAGCTCTGGTGAAAAGAAAATGATTTCAGAAGCCAA
KTGRSVL#RGDDT#VYFVNDCIV##########evqlvesggglvqagdslrlscaasgKTGRSVLmgwfrqapgkerefvatitRGDDTtnyadsvkgrftisrddarntvylqmnslkpedtavyycaaVYFVNDCIVdywgqgtqvtvss##########GGAGATATACCATGGAAGTTCAACTGGTTGAATCTGGTGGCGGTTTAGTTCAAGCCGGTGATAGCCTTCGTCTGAGCTGCGCCGCAAGCGGAAAGACCGGTCGGAGCGTCCTTATGGGTTGGTTTCGCCAGGCACCTGGTAAAGAACGTGAATTTGTGGCAACCATTACCCGCGGGGATGACACTACCAACTATGCCGATTCTGTTAAAGGTCGCTTCACTATTTCACGCGATGATGCGCGTAATACCGTGTACTTACAGATGAACTCACTGAAACCTGAGGATACCGCCGTTTATTATTGTGCGGCAGTCTATTTTGTCAACGACTGCATTGTTGACTATTGGGGTCAGGGCACACAAGTCACGGTCTCAAGCGGCGGAAGCTCTGGTGAACAGAAACTGATTTCAGAAGCCAA
KTGRSVI#RGDDT#VYFVNDCIV##########evqlvesggglvqagdslrlscaasgKTGRSVImgwfrqapgkerefvatitRGDDTtnyadsvkgrftisrddarntvylqmnslkpedtavyycaaVYFVNDCIVdywgqgtqvtvss##########AAGGAGATATACCATGGAAGTTCAACTGGTTGAATCTGGTGGCGGTTTAGTTCAAGCCGGTGATAGCCTTCGTCTGAGCTGCGCCGCAAGCGGAAAGACCGGTCGGAGCGTCATTATGGGTTGGTTTCGCCAGGCACCTGGTAAAGAACGTGAATTTGTGGCAACCATTACCCGCGGGGATGACACTACCAACTATGCCGATTCTGTTAAAGGTCGCTTCACTATTTCACGCGATGATGCGCGTAATACCGTGTACTTACAGATGAACTCACTGAAACCTGAGGATACCGCCGTTTATTATTGTGCGGCAGTCTATTTTGTCAACGACTGCATTGTTGACTATTGGGGTCAGGGCACACAAGTCACGGTCTCAAGCGGCGGAAGCTCTGGTGAACAGAAACTGATTTCAGAAGCCAA
KTGRSVI#RGDDT#VYFVNDCIV##########evqlvesggglvqagdslrlscaasgKTGRSVImgwfrqapgkerefvatitRGDDTtnyadsvkgrftisrddarntvylqmnslkpediavyycaaVYFVNDCIVdywgqgtqgtvss##########AGGAGATATACCATGGAAGTTCAACTGGTTGAATCTGGTGGCGGTTTAGTTCAAGCCGGTGATAGCCTTCGTCTGAGCTGCGCCGCAAGCGGAAAGACCGGTCGGAGCGTCATTATGGGTTGGTTTCGCCAGGCACCTGGTAAAGAACGTGAATTTGTGGCAACCATTACCCGCGGGGATGACACTACCAACTATGCCGATTCTGTTAAAGGTCGCTTCACTATTTCACGCGATGATGCGCGTAATACCGTGTACTTACAGATGAACTCACTGAAACCTGAGGATATCGCCGTTTATTATTGTGCGGCAGTCTATTTTGTCAACGACTGCATTGTTGACTATTGGGGTCAGGGCACACAAGGCACGGTCTCAAGCGGCGGAAGCTCTGGTGAAAAGAAACTGATTTCAGAAGCCAA
KTGRSVI#RGDDT#VYFVNDCIV##########evqlvesggglvqagdslrlscaasgKTGRSVImgwfrqapgkerefvatitRGDDTtnyadsvkgrftisrddarntvylqmnslkpedtavyycaaVYFVNDCIVdywgqgtqvtvss##########GAAGGAGATATACCATGGAAGTTCAACTGGTTGAATCTGGTGGCGGTTTAGTTCAAGCCGGTGATAGCCTTCGTCTGAGCTGCGCCGCAAGCGGAAAGACCGGTCGGAGCGTCATTATGGGTTGGTTTCGCCAGGCACCTGGTAAAGAACGTGAATTTGTGGCAACCATTACCCGCGGGGATGACACTACCAACTATGCCGATTCTGTTAAAGGTCGCTTCACTATTTCACGCGATGATGCGCGTAATACCGTGTACTTACAGATGAACTCACTGAAACCTGAGGATACCGCCGTTTATTATTGTGCGGCAGTCTATTTTGTCAACGACTGCATTGTTGACTATTGGGGTCAGGGCACACAAGTCACGGTCTCAAGCGGCGGAAGCTCTGGTGAACAGAAACTGATTTCAGAAGCCAA
KTGRSVI#RGDDT#IVLLTNLGLC##########evqlvesggglvqagdslrlscaasgKTGRSVImgwfrqapgkerefvatitRGDDTtnyadsvkgrftisrddacntvylqmnslkpedtavyycarIVLLTNLGLCdywgqgtqvtvss##########ACCATGGAAGTTCAACTGGTTGAATCTGGTGGCGGTTTAGTTCAAGCCGGTGATAGCCTTCGTCTGAGCTGCGCCGCAAGCGGAAAGACCGGTCGGAGCGTCATTATGGGTTGGTTTCGCCAGGCACCTGGTAAAGAACGTGAATTTGTGGCAACCATTACCCGCGGGGATGACACTACCAACTATGCCGATTCTGTTAAAGGTCGCTTCACTATTTCACGCGATGATGCGTGTAATACCGTGTACTTACAGATGAACTCACTGAAACCTGAGGATACCGCCGTTTATTATTGTGCGCGTATTGTGCTCCTGACTAACCTTGGCCTCTGCGACTATTGGGGTCAGGGCACACAAGTCACGGTCTCAAGCGGCGGAAGCTCTGGTGAACAGAAACTGATTTCAGAAGCCAA
KTGRSVI#RGDDT#VYFVNDCIV##########evqlvesggglvqagdslrlscaasgKTGRSVImgwfrqapgkerefvatitRGDDTtnyadsvkgrftisrddarntvylqmnslkpedtavyycaaVYFVNDCIVdywgqgtqvtvss##########AAGGAGATATACCATGGAAGTTCAACTGGTTGAATCTGGTGGCGGTTTAGTTCAAGCCGGTGATAGCCTTCGTCTGAGCTGCGCCGCAAGCGGAAAGACCGGTCGGAGCGTCATTATGGGTTGGTTTCGCCAGGCACCTGGTAAAGAACGTGAATTTGTGGCAACCATTACCCGCGGGGATGACACTACCAACTATGCCGATTCTGTTAAAGGTCGCTTCACTATTTCACGCGATGATGCGCGTAATACCGTGTACTTACAGATGAACTCACTGAAACCTGAGGATACCGCCGTTTATTATTGTGCGGCAGTCTATTTTGTCAACGACTGCATTGTTGACTATTGGGGTCAGGGCACACAAGTCACGGTCTCAAGCGGCGGAAGCTCTGGTGAACAGAAACTGATTTCAGAAGCCAA
KTGRSVI#RGDDT#VYFVNDCIV##########evqlvesggglvqagdslrlscaasgKTGRSVImgwfrqapgkerefvatitRGDDTtnyadsvkgrftisrddarntvylqmnslkpedtavyycaaVYFVNDCIVdywgqgtqvtvss##########ATATACCATGGAAGTTCAACTGGTTGAATCTGGTGGCGGTTTAGTTCAAGCCGGTGATAGCCTTCGTCTGAGCTGCGCCGCAAGCGGAAAGACCGGTCGGAGCGTCATTATGGGTTGGTTTCGCCAGGCACCTGGTAAAGAACGTGAATTTGTGGCAACCATTACCCGCGGGGATGACACTACCAACTATGCCGATTCTGTTAAAGGTCGCTTCACTATTTCACGCGATGATGCGCGTAATACCGTGTACTTACAGATGAACTCACTGAAACCTGAGGATACCGCCGTTTATTATTGTGCGGCAGTCTATTTTGTCAACGACTGCATTGTTGACTATTGGGGTCAGGGCACACAAGTCACGGTCTCAAGCGGCGGAAGCTCTGGTGAACAGAAACTGATTTCAGAAGCCAA
KTGRSVI#RGDDT#IVLLTNLGLC##########evqlvesggglvqagdslrlscaasgKTGRSVImgwfrqapgkerefvatitRGDDTtnyadsvkgrftisrddarntvylqmnslkpedtavyycarIVLLTNLGLCdywgqgtqvtvss##########ATATACCATGGAAGTTCAACTGGTTGAATCTGGTGGCGGTTTAGTTCAAGCCGGTGATAGCCTTCGTCTGAGCTGCGCCGCAAGCGGAAAGACCGGTCGGAGCGTCATTATGGGTTGGTTTCGCCAGGCACCTGGTAAAGAACGTGAATTTGTGGCAACCATTACCCGCGGGGATGACACTACCAACTATGCCGATTCTGTTAAAGGTCGCTTCACTATTTCACGCGATGATGCGCGTAATACCGTGTACTTACAGATGAACTCACTGAAACCTGAGGATACCGCCGTTTATTATTGTGCGCGTATTGTGCTCCTGACTAACCTTGGCCTCTGCGACTATTGGGGTCAGGGCACACAAGTCACGGTCTCAAGCGGCGGAAGCTCTGGTGAACAGAAACTGATTTCAGAAGCCAA

SR2
AFGSNVF#PHHTV#AIYRNASVL##########evqlvesggglvqagdslrlscaasgAFGSNVFmgwfrqapgkerefvasitPHHTVtdyadsvrgrfsisadsakntvylqmnslkpedtavyycaaAIYRNASVLdywgqgtqvtvss##########ATACCATGGAAGTTCAACTGGTTGAATCTGGTGGCGGTTTAGTTCAAGCCGGTGATAGCCTTCGTCTGAGCTGCGCCGCAAGCGGAGCTTTCGGTTCTAACGTTTTCATGGGTTGGTTTCGCCAGGCACCTGGTAAAGAACGTGAATTTGTGGCATCCATTACCCCTCATCACACGGTCACCGACTATGCCGATTCTGTTCGTGGTCGCTTCAGCATTTCAGCAGATTCTGCGAAGAATACCGTGTACTTACAGATGAACTCACTGAAACCTGAGGATACCGCCGTTTATTATTGTGCGGCAGCCATTTATAGGAACGCGTCGGTTTTGGACTATTGGGGTCAGGGCACACAAGTCACGGTCTCAAGCGGCGGAAGCTCTGGTGAACAGAAACTGATTTCAGAAG
AFGSNVF#PHHTV#AIYRNASVL##########evqlvesggglvqagdslrlscaasgAFGSNVFmgwfrqapgkerefvasitPHHTVtdyadsvrgrfsisadsakntvylqmnslkpedtavyycaaAIYRNASVLdywgqgtqvtvss##########GGAGATATACCATGGAAGTTCAACTGGTTGAATCTGGTGGCGGTTTAGTTCAAGCCGGTGATAGCCTTCGTCTGAGCTGCGCCGCAAGCGGAGCTTTCGGTTCTAACGTTTTCATGGGTTGGTTTCGCCAGGCACCTGGTAAAGAACGTGAATTTGTGGCATCCATTACCCCTCATCACACGGTCACCGACTATGCCGATTCTGTTCGTGGTCGCTTCAGCATTTCAGCAGATTCTGCGAAGAATACCGTGTACTTACAGATGAACTCACTGAAACCTGAGGATACCGCCGTTTATTATTGTGCGGCAGCCATTTATAGGAACGCGTCGGTTTTGGACTATTGGGGTCAGGGCACACAAGTCACGGTCTCAAGCGGCGGAAGCTCTGGTGAACAGAAACTGATTTCAGAAG
AFGSNVF#PHHTV#AIYRNASVL##########evqlvesggglvqagdslrlscaasgAFGSNVFmgwfrqapgkerefvasitPHHTVtdyadsvrgrfsisadsakntvylqmnslkpedtavyycaaAIYRNASVLdywgqgtqvtvss##########AGGAGATATACCATGGAAGTTCAACTGGTTGAATCTGGTGGCGGTTTAGTTCAAGCCGGTGATAGCCTTCGTCTGAGCTGCGCCGCAAGCGGAGCTTTCGGTTCTAACGTTTTCATGGGTTGGTTTCGCCAGGCACCTGGTAAAGAACGTGAATTTGTGGCATCCATTACCCCTCATCACACGGTCACCGACTATGCCGATTCTGTTCGTGGTCGCTTCAGCATTTCAGCAGATTCTGCGAAGAATACCGTGTACTTACAGATGAACTCACTGAAACCTGAGGATACCGCCGTTTATTATTGTGCGGCAGCCATTTATAGGAACGCGTCGGTTTTGGACTATTGGGGTCAGGGCACACAAGTCACGGTCTCAAGCGGCGGAAGCTCTGGTGAACAGAAACTGATTTCAGAAG
AFGSNVF#PHHTV#AIYRNASVL##########evqlvesggglvqagdslrlscaasgAFGSNVFmgwfrqapgkerefvasitPHHTVtdyadsvrgrfsisadsakntvylqmnslkpedtavyycaaAIYRNASVLdywgqgtqvtvss##########ATATACCATGGAAGTTCAACTGGTTGAATCTGGTGGCGGTTTAGTTCAAGCCGGTGATAGCCTTCGTCTGAGCTGCGCCGCAAGCGGAGCTTTCGGTTCTAACGTTTTCATGGGTTGGTTTCGCCAGGCACCTGGTAAAGAACGTGAATTTGTGGCATCCATTACCCCTCATCACACGGTCACCGACTATGCCGATTCTGTTCGTGGTCGCTTCAGCATTTCAGCAGATTCTGCGAAGAATACCGTGTACTTACAGATGAACTCACTGAAACCTGAGGATACCGCCGTTTATTATTGTGCGGCAGCCATTTATAGGAACGCGTCGGTTTTGGACTATTGGGGTCAGGGCACACAAGTCACGGTCTCAAGCGGCGGAAGCTCTGGTGAACAGAAACTGATTTCAGAAG
AFGSNVF#PHHTV#AIYRNASVL##########evqlvesggglvqagdslrlscaasgAFGSNVFmgwfrqapgkerefvasitPHHTVtdyadsvrgrfsisadsakntvylqmnslkpedtavyycaaAIYRNASVLdywgqgtqvtvss##########GGAGATATACCATGGAAGTTCAACTGGTTGAATCTGGTGGCGGTTTAGTTCAAGCCGGTGATAGCCTTCGTCTGAGCTGCGCCGCAAGCGGAGCTTTCGGTTCTAACGTTTTCATGGGTTGGTTTCGCCAGGCACCTGGTAAAGAACGTGAATTTGTGGCATCCATTACCCCTCATCACACGGTCACCGACTATGCCGATTCTGTTCGTGGTCGCTTCAGCATTTCAGCAGATTCTGCGAAGAATACCGTGTACTTACAGATGAACTCACTGAAACCTGAGGATACCGCCGTTTATTATTGTGCGGCAGCCATTTATAGGAACGCGTCGGTTTTGGACTATTGGGGTCAGGGCACACAAGTCACGGTCTCAAGCGGCGGAAGCTCTGGTGAACAGAAACTGATTTCAGAAG
AFGSNVF#PHHTV#AIYRNASVL##########evqlvesggglvqagdslrlscaasgAFGSNVFmgwfrqapgkerefvasitPHHTVtdyadsvrgrfsisadsakntvylqmnslkpedtavyycaaAIYRNASVLdywgqgtqvtvss##########ATACCATGGAAGTTCAACTGGTCGAATCTGGTGGCGGTTTAGTTCAAGCCGGTGATAGCCTTCGTCTGAGCTGCGCCGCAAGCGGAGCTTTCGGTTCTAACGTTTTCATGGGTTGGTTTCGCCAGGCACCTGGTAAAGAACGTGAATTTGTGGCATCCATTACCCCTCATCACACGGTCACCGACTATGCCGATTCTGTTCGTGGTCGCTTCAGCATTTCAGCAGATTCTGCGAAGAATACCGTGTACTTACAGATGAACTCACTGAAACCTGAGGATACCGCCGTTTATTATTGTGCGGCAGCCATTTATAGGAACGCGTCGGTTTTGGACTATTGGGGTCAGGGCACACAAGTCACGGTCTCAAGCGGCGGAAGCTCTGGTGAACAGAAACTGATTTCAGAAG
AFGSNVF#PHHTV#AIYRNASVL##########evqlvesggglvqagdslrlscaasgAFGSNVFmgwfrqapgkerefvasitPHHTVtdyadsvrgrfsisadsakntvylqmnslkpedtavyycaaAIYRNASVLdywgqgtqvtvss##########ATACCATGGAAGTTCAACTGGTTGAATCTGGTGGCGGTTTAGTTCAAGCCGGTGATAGCCTTCGTCTGAGCTGCGCCGCAAGCGGAGCTTTCGGTTCTAACGTTTTCATGGGTTGGTTTCGCCAGGCACCTGGTAAAGAACGTGAATTTGTGGCATCCATTACCCCTCATCACACGGTCACCGACTATGCCGATTCTGTTCGTGGTCGCTTCAGCATTTCAGCAGATTCTGCGAAGAATACCGTGTACTTACAGATGAACTCACTGAAACCTGAGGATACCGCCGTTTATTATTGTGCGGCAGCCATTTATAGGAACGCGTCGGTTTTGGACTATTGGGGTCAGGGCACACAAGTCACGGTCTCAAGCGGCGGAAGCTCTGGTGAACAGAAACTGATTTCAGAAG
AFGSNVF#PHHTV#AIYRNASVL##########evqlvesggglvqagdslrlscaasgAFGSNVFmgwfrqapgkerefvasitPHHTVtdyadsvrgrfsisadsakntvylqmnslkpedtavyycaaAIYRNASVLdywgqgtqvtvss##########ATATACCATGGAAGTTCAACTGGTTGAATCTGGTGGCGGTTTAGTTCAAGCCGGTGATAGCCTTCGTCTGAGCTGCGCCGCAAGCGGAGCTTTCGGTTCTAACGTTTTCATGGGTTGGTTTCGCCAGGCACCTGGTAAAGAACGTGAATTTGTGGCATCCATTACCCCTCATCACACGGTCACCGACTATGCCGATTCTGTTCGTGGTCGCTTCAGCATTTCAGCAGATTCTGCGAAGAATACCGTGTACTTACAGATGAACTCACTGAAACCTGAGGATACCGCCGTTTATTATTGTGCGGCAGCCATTTATAGGAACGCGTCGGTTTTGGACTATTGGGGTCAGGGCACACAAGTCACGGTCTCAAGCGGCGGAAGCTCTGGTGAACAGAAACTGATTTCAGAAG
AFGSNVF#PHHTV#AIYRNASVL##########evqlvesggglvqagdslrlscaasgAFGSNVFmgwfrqapgkerefvasitPHHTVtdyadsvrgrfsisadsakntvylqmnslkpedtavyycaaAIYRNASVLdywgqgtqvtvss##########ATACCATGGAAGTTCAACTGGTTGAATCTGGTGGCGGTTTAGTTCAAGCCGGTGATAGCCTTCGTCTGAGCTGCGCCGCAAGCGGAGCTTTCGGTTCTAACGTTTTCATGGGTTGGTTTCGCCAGGCACCTGGTAAAGAACGTGAATTTGTGGCATCCATTACCCCTCATCACACGGTCACCGACTATGCCGATTCTGTTCGTGGTCGCTTCAGCATTTCAGCAGATTCTGCGAAGAATACCGTGTACTTACAGATGAACTCACTGAAACCTGAGGATACCGCCGTTTATTATTGTGCGGCAGCCATTTATAGGAACGCGTCGGTTTTGGACTATTGGGGTCAGGGCACACAAGTCACGGTCTCAAGCGGCGGAAGCTCTGGTGAACAGAAACTGATTTCAGAAG
AFGSNVF#PHHTV#AIYRNASVL##########evqlvesggglvqagdslrlscaasgAFGSNVFmgwfrqapgkerefvasitPHHTVtdyadsvrgrfsisadsakntvylqmnslkpedtavyycaaAIYRNASVLdywgqgtqvtvss##########ACCATGGAAGTTCAACTGGTTGAATCTGGTGGCGGTTTAGTTCAAGCCGGTGATAGCCTTCGTCTGAGCTGCGCCGCAAGCGGAGCTTTCGGTTCTAACGTTTTCATGGGTTGGTTTCGCCAGGCACCTGGTAAAGAACGTGAATTTGTGGCATCCATTACCCCTCATCACACGGTCACCGACTATGCCGATTCTGTTCGTGGTCGCTTCAGCATTTCAGCAGATTCTGCGAAGAATACCGTGTACTTACAGATGAACTCACTGAAACCTGAGGATACCGCCGTTTATTATTGTGCGGCAGCCATTTATAGGAACGCGTCGGTTTTGGACTATTGGGGTCAGGGCACACAAGTCACGGTCTCAAGCGGCGGAAGCTCTGGTGAACAGAAACTGATTTCAGAAG
AFGSNVF#PHHTV#AIYRNASVL##########evqlfesggglvqagdslrlscaasgAFGSNVFmgwfrqapgkerefvasitPHHTVtdyadsvrgrfsisadsakntvylqmnslkpedtavyycaaAIYRNASVLdywgqgtqvtvss##########AGATATACCATGGAAGTTCAACTGTTTGAATCTGGTGGCGGTTTAGTTCAAGCCGGTGATAGCCTTCGTCTGAGCTGCGCCGCAAGCGGAGCTTTCGGTTCTAACGTTTTCATGGGTTGGTTTCGCCAGGCACCTGGTAAAGAACGTGAATTTGTGGCATCCATTACCCCTCATCACACGGTCACCGACTATGCCGATTCTGTTCGTGGTCGCTTCAGCATTTCAGCAGATTCTGCGAAGAATACCGTGTACTTACAGATGAACTCACTGAAACCTGAGGATACCGCCGTTTATTATTGTGCGGCAGCCATTTATAGGAACGCGTCGGTTTTGGACTATTGGGGTCAGGGCACACAAGTCACGGTCTCAAGCGGCGGAAGCTCTGGTGAACAGAAACTGATTTCAGAAG
AFGSNVF#PHHTV#AIYRNASVL##########evqlvesggglvqagdslrlscaasgAFGSNVFmgwfrqapgkerefvasitPHHTVtdyadsvrgrfsisadsakntvylqmnslkpedtavyycaaAIYRNASVLdywgqgtqvtvss##########ACCATGGAAGTTCAACTGGTTGAATCTGGTGGCGGTTTAGTTCAAGCCGGTGATAGCCTTCGTCTGAGCTGCGCCGCAAGCGGAGCTTTCGGTTCTAACGTTTTCATGGGTTGGTTTCGCCAGGCACCTGGTAAAGAACGTGAATTTGTGGCATCCATTACCCCTCATCACACGGTCACCGACTATGCCGATTCTGTTCGTGGTCGCTTCAGCATTTCAGCAGATTCTGCGAAGAATACCGTGTACTTACAGATGAACTCACTGAAACCTGAGGATACCGCCGTTTATTATTGTGCGGCAGCCATTTATAGGAACGCGTCGGTTTTGGACTATTGGGGTCAGGGCACACAAGTCACGGTCTCAAGCGGCGGAAGCTCTGGTGAACAGAAACTGATTTCAGAAG
AFGSNVF#PHHTV#AIYRNASVL##########evqlvesggglvqagdslrlscaasgAFGSNVFmgwfrqapgkerefvasitPHHTVtdyadsvrgrfsisadsakntvylqmnslkpedtavyycaaAIYRNASVLdywgqgtqvtvss##########AGATATACCATGGAAGTTCAACTGGTTGAATCTGGTGGCGGTTTAGTTCAAGCCGGTGATAGCCTTCGTCTGAGCTGCGCCGCAAGCGGAGCTTTCGGTTCTAACGTTTTCATGGGTTGGTTTCGCCAGGCACCTGGTAAAGAACGTGAATTTGTGGCATCCATTACCCCTCATCACACGGTCACCGACTATGCCGATTCTGTTCGTGGTCGCTTCAGCATTTCAGCAGATTCTGCGAAGAATACCGTGTACTTACAGATGAACTCACTGAAACCTGAGGATACCGCCGTTTATTATTGTGCGGCAGCCATTTATAGGAACGCGTCGGTTTTGGACTATTGGGGTCAGGGCACACAAGTCACGGTCTCAAGCGGCGGAAGCTCTGGTGAACAGAAACTGATTTCAGAAG
AFGSNVF#PHHTV#AIYRNASVL##########evqlvesggglvqagdslrlscaasgAFGSNVFmgwfrqapgkerefvasitPHHTVtdyadsvrgrfsisadsakntvylqmnslkpedtavyycaaAIYRNASVLdywgqgtqvtvss##########AGATATACCATGGAAGTTCAACTGGTTGAATCTGGTGGCGGTTTAGTTCAAGCCGGTGATAGCCTTCGTCTGAGCTGCGCCGCAAGCGGAGCTTTCGGTTCTAACGTTTTCATGGGTTGGTTTCGCCAGGCACCTGGTAAAGAACGTGAATTTGTGGCATCCATTACCCCTCATCACACGGTCACCGACTATGCCGATTCTGTTCGTGGTCGCTTCAGCATTTCAGCAGATTCTGCGAAGAATACCGTGTACTTACAGATGAACTCACTGAAACCTGAGGATACCGCCGTTTATTATTGTGCGGCAGCCATTTATAGGAACGCGTCGGTTTTGGACTATTGGGGTCAGGGCACACAAGTCACGGTCTCAAGCGGCGGAAGCTCTGGTGAACAGAAACTGATTTCAGAAG
AFGSNVF#PHHTV#AIYRNASVL##########evqlvesggglvqagdslrlscaasgAFGSNVFmgwfrqapgkerefvasitPHHTVtdyadsvrgrfsisadsakntvylqmnslkpedtavyycaaAIYRNASVLdywgqgtqvtvss##########ACCATGGAAGTTCAACTGGTTGAATCTGGTGGCGGTTTAGTTCAAGCCGGTGATAGCCTTCGTCTGAGCTGCGCCGCAAGCGGAGCTTTCGGTTCTAACGTTTTCATGGGTTGGTTTCGCCAGGCACCTGGTAAAGAACGTGAATTTGTGGCATCCATTACCCCTCATCACACGGTCACCGACTATGCCGATTCTGTTCGTGGTCGCTTCAGCATTTCAGCAGATTCTGCGAAGAATACCGTGTACTTACAGATGAACTCACTGAAACCTGAGGATACCGCCGTTTATTATTGTGCGGCAGCCATTTATAGGAACGCGTCGGTTTTGGACTATTGGGGTCAGGGCACACAAGTCACGGTCTCAAGCGGCGGAAGCTCTGGTGAACAGAAACTGATTTCAGAAG
AFGSNVF#PHHTV#AIYRNASVL##########evqlvesggglvqagdrlrlscaasgAFGSNVFmgwfrqapgkerefvasitPHHTVtdyadsvrgrfsisadsakntvylqmnslkpedtavyycaaAIYRNASVLdywgqgtqvtvss##########GAAGGAGATATACCATGGAAGTTCAACTGGTTGAATCTGGTGGCGGTTTAGTTCAAGCCGGTGATCGCCTTCGTCTGAGCTGCGCCGCAAGCGGAGCTTTCGGTTCTAACGTTTTCATGGGTTGGTTTCGCCAGGCACCTGGTAAAGAACGTGAATTTGTGGCATCCATTACCCCTCATCACACGGTCACCGACTATGCCGATTCTGTTCGTGGTCGCTTCAGCATTTCAGCAGATTCTGCGAAGAATACCGTGTACTTACAGATGAACTCACTGAAACCTGAGGATACCGCCGTTTATTATTGTGCAGCAGCCATTTATAGGAACGCGTCGGTTTTGGACTATTGGGGTCAGGGCACACAAGTCACGGTCTCAAGCGGCGGAAGCTCTGGTGAACAGAAACTGATTTCAGAAG
AFGSNVF#PHHTV#AIYRNASVL##########evqlvesggglvqagdslrlscaasgAFGSNVFmgwfrqapgkerefvasitPHHTVtdyadsvrgrfsisadsakntvylqmnslkpedtavyycaaAIYRNASVLdywgqgtqvtvss##########ATATACCATGGAAGTTCAACTGGTTGAATCTGGTGGCGGTTTAGTTCAAGCCGGTGATAGCCTTCGTCTGAGCTGCGCCGCAAGCGGAGCTTTCGGTTCTAACGTTTTCATGGGTTGGTTTCGCCAGGCACCTGGTAAAGAACGTGAATTTGTGGCATCCATTACCCCTCATCACACGGTCACCGACTATGCCGATTCTGTTCGTGGTCGCTTCAGCATTTCAGCAGATTCTGCGAAGAATACCGTGTACTTACAGATGAACTCACTGAAACCTGAGGATACCGCCGTTTATTATTGTGCGGCAGCCATTTATAGGAACGCGTCGGTTTTGGACTATTGGGGTCAGGGCACACAAGTCACGGTCTCAAGCGGCGGAAGCTCTGGTGAACAGAAACTGATTTCAGAAG
AFGSNVF#PHHTV#AIYRNASVL##########evqlvesggglvqagdslrlscaasgAFGSNVFmgwfrqapgkerefvasitPHHTVtdyadsvrgrfsisadsakntvylqmnslkpedtavyycaaAIYRNASVLdywgqgtqvtvss##########GAAGGAGATATACCATGGAAGTTCAACTGGTTGAATCTGGTGGCGGTTTAGTTCAAGCCGGTGATAGCCTTCGTCTGAGCTGCGCCGCAAGCGGAGCTTTCGGTTCTAACGTTTTCATGGGTTGGTTTCGCCAGGCACCTGGTAAAGAACGTGAATTTGTGGCATCCATTACCCCTCATCACACGGTCACCGACTATGCCGATTCTGTTCGTGGTCGCTTCAGCATTTCAGCAGATTCTGCGAAGAATACCGTGTACTTACAGATGAACTCACTGAAACCTGAGGATACCGCCGTTTATTATTGTGCGGCAGCCATTTATAGGAACGCGTCGGTTTTGGACTATTGGGGTCAGGGCACACAAGTCACGGTCTCAAGCGGCGGAAGCTCTGGTGAACAGAAACTGATTTCAGAAG
AFGSNVF#PHHTV#AIYRNASVL##########evqlvesggglvqagdslrlscaasgAFGSNVFmgwfrqapgkerefvasitPHHTVtdyadsvrgrfsisadsakntvylqmnslkpedtavyycvaAIYRNASVLdywgqgtqvtvss##########ATACCATGGAAGTTCAACTGGTTGAATCTGGTGGCGGTTTAGTTCAAGCCGGTGATAGCCTTCGTCTGAGCTGCGCCGCAAGCGGAGCTTTCGGTTCTAACGTTTTCATGGGTTGGTTTCGCCAGGCACCTGGTAAAGAACGTGAATTTGTGGCATCCATTACCCCTCATCACACGGTCACCGACTATGCCGATTCTGTTCGTGGTCGCTTCAGCATTTCAGCAGATTCTGCGAAGAATACCGTGTACTTACAGATGAACTCACTGAAACCTGAGGATACCGCCGTTTATTATTGTGTGGCAGCCATTTATAGGAACGCGTCGGTTTTGGACTATTGGGGTCAGGGCACACAAGTCACGGTCTCAAGCGGCGGAAGCTCTGGTGAACAGAAACTGATTTCAGAAG
AFGSNVF#PHHTV#AIYRNASVL##########evqlvesggglvqagdslrlscaasgAFGSNVFmgwfrqapgkerefvasitPHHTVtdyadsvrgrfsisadsakntvylqmnslkpedtavyycaaAIYRNASVLdywgqgtqvtvss##########ATACCATGGAAGTTCAACTGGTTGAATCTGGTGGCGGTTTAGTTCAAGCCGGTGATAGCCTTCGTCTGAGCTGCGCCGCAAGCGGAGCTTTCGGTTCTAACGTTTTCATGGGTTGGTTTCGCCAGGCACCTGGTAAAGAACGTGAATTTGTGGCATCCATTACCCCTCATCACACGGTCACCGACTATGCCGATTCTGTTCGTGGTCGCTTCAGCATTTCAGCAGATTCTGCGAAGAATACCGTGTACTTACAGATGAACTCACTGAAACCTGAGGATACCGCCGTTTATTATTGTGCGGCAGCCATTTATAGGAACGCGTCGGTTTTGGACTATTGGGGTCAGGGCACACAAGTCACGGTCTCAAGCGGCGTAAGCTCTGGTGAACAGAAACTGATTTCAGAAG
AFGSNVF#PHHTV#AIYRNASVL##########evqlvesggglvqagdslrlscaasgAFGSNVFmgwfrqapgkerefvasitPHHTVtdyadsvrgrfsisadsakntvylqmnslkpedtavyycaaAIYRNASVLdywgqgtqvtvss##########AGATATACCATGGAAGTTCAACTGGTTGAATCTGGTGGCGGTTTAGTTCAAGCCGGTGATAGCCTTCGTCTGAGCTGCGCCGCAAGCGGAGCTTTCGGTTCTAACGTTTTCATGGGTTGGTTTCGCCAGGCACCTGGTAAAGAACGTGAATTTGTGGCATCCATTACCCCTCATCACACGGTCACCGACTATGCCGATTCTGTTCGTGGTCGCTTCAGCATTTCAGCAGATTCTGCGAAGAATACCGTGTACTTACAGATGAACTCACTGAAACCTGAGGATACCGCCGTTTATTATTGTGCGGCAGCCATTTATAGGAACGCGTCGGTTTTGGACTATTGGGGTCAGGGCACACAAGTCACGGTCTCAAGCGGCGGAAGCTCTGGTGAACAGAAACTGATTTCAGAAG
AFGSNVF#PHHTV#AIYRNASVL##########evqlvesggglvqagdslrlscaasgAFGSNVFmgwfrqapgkerefvasitPHHTVtdyadsvrgrfsisadsakntvylqmnslkpedtavyycaaAIYRNASVLdywgqgtqvtvss##########AGGAGATATACCATGGAAGTTCAACTGGTTGAATCTGGTGGCGGTTTAGTTCAAGCCGGTGATAGCCTTCGTCTGAGCTGCGCCGCAAGCGGAGCTTTCGGTTCTAACGTTTTCATGGGTTGGTTTCGCCAGGCACCTGGTAAAGAACGTGAATTTGTGGCATCCATTACCCCTCATCACACGGTCACCGACTATGCCGATTCTGTTCGTGGTCGCTTCAGCATTTCAGCAGATTCTGCGAAGAATACCGTGTACTTACAGATGAACTCACTGAAACCTGAGGATACCGCCGTTTATTATTGTGCGGCAGCCATTTATAGGAACGCGTCGGTTTTGGACTATTGGGGTCAGGGCACACAAGTCACGGTCTCAAGCGGCGGAAGCTCTGGTGAACAGAAACTGATTTCAGAAG
AFGSNVF#PHHTV#AIYRNASVL##########evqlvesggglvqagdslrlrcaasgAFGSNVFmgwfrqapgkerefvasitPHHTVtdyadsvrgrfsisadsakntvylqmnslkpedtavyycaaAIYRNASVLdywgqgtqvtvss##########AGGAGATATACCATGGAAGTTCAACTGGTTGAATCTGGTGGCGGTTTAGTTCAAGCCGGTGATAGCCTTCGTCTGCGCTGCGCCGCAAGCGGAGCTTTCGGTTCTAACGTTTTCATGGGTTGGTTTCGCCAGGCACCTGGTAAAGAACGTGAATTTGTGGCATCCATTACCCCTCATCACACGGTCACCGACTATGCCGATTCTGTTCGTGGTCGCTTCAGCATTTCAGCAGATTCTGCGAAGAATACCGTGTACTTACAGATGAACTCACTGAAACCTGAGGATACCGCCGTTTATTATTGTGCGGCAGCCATTTATAGGAACGCGTCGGTTTTGGACTATTGGGGTCAGGGCACACAAGTCACGGTCTCAAGCGGCGGAAGCTCTGGTGAACAGAAACTGATTTCAGAAG
AFGSNVF#PHHTV#AIYRNASVL##########evqlvesggglvqagdslrlscaasgAFGSNVFmgwfrqapgkerefvasitPHHTVtdyadsvrgrfsisadsakntvylqmnslkpedtavyycaaAIYRNASVLdywgqgtqvtvss##########AGGAGATATACCATGGAAGTTCAACTGGTTGAATCTGGTGGCGGTTTAGTTCAAGCCGGTGATAGCCTTCGTCTGAGCTGCGCCGCAAGCGGAGCTTTCGGTTCTAACGTTTTCATGGGTTGGTTTCGCCAGGCACCTGGTAAAGAACGTGAATTTGTGGCATCCATTACCCCTCATCACACGGTCACCGACTATGCCGATTCTGTTCGTGGTCGCTTCAGCATTTCAGCAGATTCTGCGAAGAATACCGTGTACTTACAGATGAACTCACTGAAACCTGAGGATACCGCCGTTTATTATTGTGCGGCAGCCATTTATAGGAACGCGTCGGTTTTGGACTATTGGGGTCAGGGCACACAAGTCACGGTCTCAAGCGGCGGAAGCTCTGGTGAACAGAAACTGATTTCAGAAG
AFGSNVF#PHHTV#AIYRNASVL##########evqlvesggglvqagdslrlscaasgAFGSNVFmgwfrqapgkerefvasitPHHTVtdyadsvrgrfsisadsakntvylqmnslkpedtavyycaaAIYRNASVLaywgqgtqvtvss##########ATATACCATGGAAGTTCAACTGGTTGAATCTGGTGGCGGTTTAGTTCAAGCCGGTGATAGCCTTCGTCTGAGCTGCGCCGCAAGCGGAGCTTTCGGTTCTAACGTTTTCATGGGTTGGTTTCGCCAGGCACCTGGTAAAGAACGTGAATTTGTGGCATCCATTACCCCTCATCACACGGTCACCGACTATGCCGATTCTGTTCGTGGTCGCTTCAGCATTTCAGCAGATTCTGCGAAGAATACCGTGTACTTACAGATGAACTCACTGAAACCTGAGGATACCGCCGTTTATTATTGTGCGGCAGCCATTTATAGGAACGCGTCGGTTTTGGCCTATTGGGGTCAGGGCACACAAGTCACGGTCTCAAGCGGCGGAAGCTCTGGTGAACAGAAACTGATTTCAGAAG
AFGSNVF#PHHTV#AIYRNASVL##########evqlvesggglvqagdslrlscaasgAFGSNVFmgwfrqapgkerefvasitPHHTVtdyadsvrgrfsisadsakntvylqmnslkpedtavyycaaAIYRNASVLdywgqgtqvtvss##########GGAGATATACCATGGAAGTTCAACTGGTTGAATCTGGTGGCGGTTTAGTTCAAGCCGGTGATAGCCTTCGTCTGAGCTGCGCTGCAAGCGGAGCTTTCGGTTCTAACGTTTTCATGGGTTGGTTTCGTCAGGCACCTGGTAAAGAACGTGAATTTGTGGCATCCATTACCCCTCATCACACGGTCACCGACTATGCCGATTCTGTTCGTGGTCGCTTCAGCATTTCAGCAGATTCTGCGAAGAATACCGTGTACTTACAGATGAACTCACTGAAACCTGAGGATACCGCCGTTTATTATTGTGCGGCAGCCATTTATAGGAACGCGTCGGTTTTGGACTATTGGGGTCAGGGCACACAAGTCACGGTCTCAAGCGGCGGAAGCTCTGGTGAACAGAAACTGATTTCAGAAG
AFGSNVF#PHHTV#AIYRNASVL##########evqlvesggglvqagdslrlscaasgAFGSNVFmgwfrqapgkerefvasitPHHTVtdyadsvrgrfsisadsakntvylqmnslkpedtavyycaaAIYRNASVLdywgqgtqvtvss##########AGATATACCATGGAAGTTCAACTGGTTGAATCTGGTGGCGGTTTAGTTCAAGCCGGTGATAGCCTTCGTCTGAGCTGCGCCGCAAGCGGAGCTTTCGGTTCTAACGTTTTCATGGGTTGGTTTCGCCAGGCACCTGGTAAAGAACGTGAATTTGTGGCATCCATTACCCCTCATCACACGGTCACCGACTATGCCGATTCTGTTCGTGGTCGCTTCAGCATTTCAGCAGATTCTGCGAAGAATACCGTGTACTTACAGATGAACTCACTGAAACCTGAGGATACCGCCGTTTATTATTGTGCGGCAGCCATTTATAGGAACGCGTCGGTTTTGGACTATTGGGGTCAGGGCACACAAGTCACGGTCTCAAGCGGCGGAAGCTCTGGTGAACAGAAACTGATTTCAGAAG
AFGSNVF#PHHTV#AIYRNASVL##########evqlvesggglvqagdslrlscaasgAFGSNVFmgwfrqapgkerefvasitPHHTVtdyadsvrgrfsisadsakntvylqmnslkpedtavyycaaAIYRNASVLdywgqgtqvtvss##########AGATATACCATGGAAGTTCAACTGGTTGAATCTGGTGGCGGTTTAGTTCAAGCCGGTGATAGCCTTCGTCTGAGCTGCGCCGCAAGCGGAGCTTTCGGTTCTAACGTTTTCATGGGTTGGTTTCGCCAGGCACCTGGTAAAGAACGTGAATTTGTGGCATCCATTACCCCTCATCACACGGTCACCGACTATGCCGATTCTGTTCGTGGTCGCTTCAGCATTTCAGCAGATTCTGCGAAGAATACCGTGTACTTACAGATGAACTCACTGAAACCTGAGGATACCGCCGTTTATTATTGTGCGGCAGCCATTTATAGGAACGCGTCGGTTTTGGACTATTGGGGTCAGGGCACACAAGTCACGGTCTCAAGCGGCGGAAGCTCTGGTGAACAGAAACTGATTTCAGAAG
AFGSNVF#PHHTV#AIYRNASVL##########evqlvesggglvqagdslrlscaasgAFGSNVFmgwfrqapgkerefvasitPHHTVtdyadsvrgrfsisadsakntvylqmnslkpedtavyycaaAIYRNASVLdywgqgtqvtvss##########AAGGAGATATACCATGGAAGTTCAACTGGTTGAATCTGGTGGCGGTTTAGTTCAAGCCGGTGATAGCCTTCGTCTGAGCTGCGCCGCAAGCGGAGCTTTCGGTTCTAACGTTTTCATGGGTTGGTTTCGCCAGGCACCTGGTAAAGAACGTGAATTTGTGGCATCCATTACCCCTCATCACACGGTCACCGACTATGCCGATTCTGTTCGTGGTCGCTTCAGCATTTCAGCAGATTCTGCGAAGAATACCGTGTACTTACAGATGAACTCACTGAAACCTGAGGATACCGCCGTTTATTATTGTGCGGCAGCCATTTATAGGAACGCGTCGGTTTTGGACTATTGGGGTCAGGGCACACAAGTCACGGTCTCAAGCGGCGGAAGCTCTGGTGAACAGAAACTGATTTCAGAAG
AFGSNVF#PHHTV#AIYRNASVL##########evqlvesggglvqagdslrlscaasgAFGSNVFmgwfrqapgkerefvasitPHHTVtdyadsvrgrfsisadsakitvylqmnslkpedtavyycaaAIYRNASVLdywgqgtqvtvss##########ACCATGGAAGTTCAACTGGTTGAATCTGGTGGCGGTTTAGTTCAAGCCGGTGATAGCCTTCGTCTGAGCTGCGCCGCAAGCGGAGCTTTCGGTTCTAACGTTTTCATGGGTTGGTTTCGCCAGGCACCTGGTAAAGAACGTGAATTTGTGGCATCCATTACCCCTCATCACACGGTCACCGACTATGCCGATTCTGTTCGTGGTCGCTTCAGCATTTCAGCAGATTCTGCGAAGATTACCGTGTACTTACAGATGAACTCACTGAAACCTGAGGATACCGCCGTTTATTATTGTGCGGCAGCCATTTATAGGAACGCGTCGGTTTTGGACTATTGGGGTCAGGGCACACAAGTCACGGTCTCAAGCGGCGGAAGCTCTGGTGAACAGAAACTGATTTCAGAAG
AFGSNVF#PHHTV#AIYRNASVL##########evqlvesggglvqagdslrlscaasgAFGSNVFmgwfrqapgkerefvasitPHHTVtdyadsvrgrfsisadsakntvylqmnslkpedtavyycaaAIYRNASVLdywgqgtqvtvss##########GGAGATATACCATGGAAGTTCAACTGGTTGAATCTGGTGGCGGTTTAGTTCAAGCCGGTGATAGCCTTCGTCTGAGCTGCGCCGCAAGCGGAGCTTTCGGTTCTAACGTTTTCATGGGTTGGTTTCGCCAGGCACCTGGTAAAGAACGTGAATTTGTGGCATCCATTACCCCTCATCACACGGTCACCGACTATGCCGATTCTGTTCGTGGTCGCTTCAGCATTTCAGCAGATTCTGCGAAGAATACCGTGTACTTACAGATGAACTCACTGAAACCTGAGGATACCGCCGTTTATTATTGTGCGGCAGCCATTTATAGGAACGCGTCGGTTTTGGACTATTGGGGTCAGGGCACACAAGTCACGGTCTCAAGCGGCGGAAGCTCTGGTGAACAGAAACTGATTTCAGAAG
AFGSNVF#PHHTV#AIYRNASVL##########evqlvesggglvqagdslrlscaasgAFGSNVFmgwfrqapgkerefvasitPHHTVtdyadsvrgrfsisadsakntvylqmnslkpedtavyycaaAIYRNASVLdywgqgtqvtvss##########ACCATGGAAGTTCAACTGGTTGAATCTGGTGGCGGTTTAGTTCAAGCCGGTGATAGCCTTCGTCTGAGCTGCGCCGCAAGCGGAGCTTTCGGTTCTAACGTTTTCATGGGTTGGTTTCGCCAGGCACCTGGTAAAGAACGTGAATTTGTGGCATCCATTACCCCTCATCACACGGTCACCGACTATGCCGATTCTGTTCGTGGTCGCTTCAGCATTTCAGCAGATTCTGCGAAGAATACCGTGTACTTACAGATGAACTCACTGAAACCTGAGGATACCGCCGTTTATTATTGTGCGGCAGCCATTTATAGGAACGCGTCGGTTTTGGACTATTGGGGTCAGGGCACACAAGTCACGGTCTCAAGCGGCGGAAGCTCTGGTGAACAGAAACTGATTTCAGAAG
AFGSNVF#PHHTV#AIYRNASVL##########evqlvesggglvqagdslrlscaasgAFGSNVFmgwfrqapgkerefvasitPHHTVtdyadsvrgrfsisadsakntvylqmnslkpedtavyycaaAIYRNASVLdywgqgtqvtvss##########ATATACCATGGAAGTTCAACTGGTTGAATCTGGTGGCGGTTTAGTTCAAGCCGGTGATAGCCTTCGTCTGAGCTGCGCCGCAAGCGGAGCTTTCGGTTCTAACGTTTTCATGGGTTGGTTTCGCCAGGCACCTGGTAAAGAACGTGAATTTGTGGCATCCATTACCCCTCATCACACGGTCACCGACTATGCCGATTCTGTTCGTGGTCGCTTCAGCATTTCAGCAGATTCTGCGAAGAATACCGTGTACTTACAGATGAACTCACTGAAACCTGAGGATACCGCCGTTTATTATTGTGCGGCAGCCATTTATAGGAACGCGTCGGTTTTGGACTATTGGGGTCAGGGCACACAAGTCACGGTCTCAAGCGGCGGAAGCTCTGGTGAACAGAAACTGATTTCAGAAG
AFGSNVF#PHHTV#AIYRNASVL##########evqlvesggglvqagdslrlscaasgAFGSNVFmgwfrqapgkerefvasitPHHTVtdyadsvrgrfsisadsakntvylqmnslkpedtavyycaaAIYRNASVLdywgqgtqvtvss##########GGAGATATACCATGGAAGTTCAACTGGTTGAATCTGGTGGCGGTTTAGTTCAAGCCGGTGATAGCCTTCGTCTGAGCTGCGCCGCAAGCGGAGCTTTCGGTTCTAACGTTTTCATGGGTTGGTTTCGCCAGGCACCTGGTAAAGAACGTGAATTTGTGGCATCCATTACCCCTCATCACACGGTCACCGACTATGCCGATTCTGTTCGTGGTCGCTTCAGCATTTCAGCAGATTCTGCGAAGAATACCGTGTACTTACAGATGAACTCACTGAAACCTGAGGATACCGCCGTTTATTATTGTGCGGCAGCCATTTATAGGAACGCGTCGGTTTTGGACTATTGGGGTCAGGGCACACAAGTCACGGTCTCAAGCGGCGGAAGCTCTGGTGAACAGAAACTGATTTCAGAAG
AFGSNVF#PHHTV#AIYRNASVL##########evqlvesggglvqagdslrlscaasgAFGSNVFmgwfrqapgkerefvasitPHHTVtdyadsvrgrfsisadsakntvylqmnslkpedtavyycaaAIYRNASVLdywgqgtqvtvss##########GGAGATATACCATGGAAGTTCAACTGGTTGAATCTGGTGGCGGTTTAGTTCAAGCCGGTGATAGCCTTCGTCTGAGCTGCGCCGCAAGCGGAGCTTTCGGTTCTAACGTTTTCATGGGTTGGTTTCGCCAGGCACCTGGTAAAGAACGTGAATTTGTGGCATCCATTACCCCTCATCACACGGTCACCGACTATGCCGATTCTGTTCGTGGTCGCTTCAGCATTTCAGCAGATTCTGCGAAGAATACCGTGTACTTACAGATGAACTCACTGAAACCTGAGGATACCGCCGTTTATTATTGTGCGGCAGCCATTTATAGGAACGCGTCGGTTTTGGACTATTGGGGTCAGGGCACACAAGTCACGGTCTCAAGCGGCGGAAGCTCTGGTGAACAGAAACTGATTTCAGAAG
AFGSNVF#PHHTV#AIYRNASVL##########evqlvesggglvqagdslrlscaasgAFGSNVFmgwfrqapgkerefvasitPHHTVtdyadsvrgrfsisadsakntvylqmnslkpedtavyycaaAIYRNASVLdywgqgtqvtvss##########ACCATGGAAGTTCAACTGGTTGAATCTGGTGGCGGTTTAGTTCAAGCCGGTGATAGCCTTCGTCTGAGCTGCGCCGCAAGCGGAGCTTTCGGTTCTAACGTTTTCATGGGTTGGTTTCGCCAGGCACCTGGTAAAGAACGTGAATTTGTGGCATCCATTACCCCTCATCACACGGTCACCGACTATGCCGATTCTGTTCGTGGTCGCTTCAGCATTTCAGCAGATTCTGCGAAGAATACCGTGTACTTACAGATGAACTCACTGAAACCTGAGGATACCGCCGTTTATTATTGTGCGGCAGCCATTTATAGGAACGCGTCGGTTTTGGACTATTGGGGTCAGGGCACACAAGTCACGGTCTCAAGCGGCGGAAGCTCTGGTGAACAGAAACTGATTTCAGAAG
AFGSNVF#PHHTV#AIYRNASVL##########evqlvesggglvqagdslrlscaasgAFGSNVFmgwfrqapgkerefvasitPHHTVtdyadsvrgrfsisadsakntvylqmnslkpedtavyycaaAIYRNASVLdywgqgtqvtvss##########ATATACCATGGAAGTTCAACTGGTTGAATCTGGTGGCGGTTTAGTTCAAGCCGGTGATAGCCTTCGTCTGAGCTGCGCCGCAAGCGGAGCTTTCGGTTCTAACGTTTTCATGGGTTGGTTTCGCCAGGCACCTGGTAAAGAACGTGAATTTGTGGCATCCATTACCCCTCATCACACGGTCACCGACTATGCCGATTCTGTTCGTGGTCGCTTCAGCATTTCAGCAGATTCTGCGAAGAATACCGTGTACTTACAGATGAACTCACTGAAACCTGAGGATACCGCCGTTTATTATTGTGCGGCAGCCATTTATAGGAACGCGTCGGTTTTGGACTATTGGGGTCAGGGCACACAAGTCACGGTCTCAAGCGGCGGAAGCTCTGGTGAACAGAAACTGATTTCAGAAG
AFGSNVF#PHHTV#AIYRNASVL##########evqlvdsggglvqagdrlrlscaasgAFGSNVFmgwfrqapgkerefvasitPHHTVtdyadsvrgrfsisadsakntvylqmnslkpedtavyycaaAIYRNASVLdywgqgtqvtvss##########GAAGGAGATATACCATGGAAGTTCAACTGGTTGACTCTGGTGGCGGTTTAGTTCAAGCCGGTGATCGCCTTCGTCTGAGCTGCGCCGCAAGCGGAGCTTTTGGTTCTAACGTTTTCATGGGTTGGTTTCGCCAGGCACCTGGTAAAGAACGTGAATTTGTGGCATCCATTACCCCTCATCACACGGTCACCGACTATGCCGATTCTGTTCGTGGTCGCTTCAGCATTTCAGCAGATTCTGCGAAGAATACCGTGTACTTACAGATGAACTCACTGAAACCTGAGGATACCGCCGTTTATTATTGTGCGGCAGCCATTTATAGGAACGCGTCGGTTTTGGACTATTGGGGTCAGGGCACACAAGTCACGGTCTCAAGCGGCGGAAGCTCTGGTGAACAGAAACTGATTTCAGAAG
AFGSNVF#PHHTV#AIYRNASVL##########evqlvesggglvqagdslrlscaasgAFGSNVFmgwfrqapgkerefvasitPHHTVtdyadsvrgrfsisadsakntvylqmnslkpedtavyygaaAIYRNASVLdyggqgtqvtvss##########GGAGATATACCATGGAAGTTCAACTGGTTGAATCTGGTGGCGGTTTAGTTCAAGCCGGTGATAGCCTTCGTCTGAGCTGCGCCGCAAGCGGAGCTTTCGGTTCTAACGTTTTCATGGGTTGGTTTCGCCAGGCACCTGGTAAAGAACGTGAATTTGTGGCATCCATTACCCCTCATCACACGGTCACCGACTATGCCGATTCTGTTCGTGGTCGCTTCAGCATTTCAGCAGATTCTGCGAAGAATACCGTGTACTTACAGATGAACTCACTGAAACCTGAGGATACCGCCGTTTATTATGGTGCGGCAGCCATTTATAGGAACGCGTCGGTTTTGGACTATGGGGGTCAGGGCACACAAGTCACGGTCTCAAGCGGCGGAAGCTCTGGTGAACAGAAACTGATTTCAGAAG
AFGSNVF#PHHTV#AIYRNASVL##########evqlvesggglvqagdslrlscaasgAFGSNVFmgwfrqapgkerefvasitPHHTVtdyadsvrgrfsisadsakntvylqmnslkpedtavyycaaAIYRNASVLdywgqgtqvtvss##########ATATACCATGGAAGTTCAACTGGTTGAATCTGGTGGCGGTTTAGTTCAAGCCGGTGATAGCCTTCGTCTGAGCTGCGCCGCAAGCGGAGCTTTCGGTTCTAACGTTTTCATGGGTTGGTTTCGCCAGGCACCTGGTAAAGAACGTGAATTTGTGGCATCCATTACCCCTCATCACACGGTCACCGACTATGCCGATTCTGTTCGTGGTCGCTTCAGCATTTCAGCAGATTCTGCGAAGAATACCGTGTACTTACAGATGAACTCACTGAAACCTGAGGATACCGCCGTTTATTATTGTGCGGCAGCCATTTATAGGAACGCGTCGGTTTTGGACTATTGGGGTCAGGGCACACAAGTCACGGTCTCAAGCGGCGGAAGCTCTGGTGAACAGAAACTGATTTCAGAAG
AFGSNVF#PHHTV#AIYRNASVL##########evqlvesggglvqagdslrlscaasgAFGSNVFmgwfrqapgkerefvasitPHHTVtdyadsvrgrfsisadsakntvylqmnslkpedtavyycaaAIYRNASVLdywgqgtqvtvss##########GAAGGAGATATACCATGGAAGTTCAACTGGTTGAATCTGGTGGCGGTTTAGTTCAAGCCGGTGATAGCCTTCGTCTGAGCTGCGCCGCAAGCGGAGCTTTCGGTTCTAACGTTTTCATGGGTTGGTTTCGCCAGGCACCTGGTAAAGAACGTGAATTTGTGGCATCCATTACCCCTCATCACACGGTCACCGACTATGCCGATTCTGTTCGTGGTCGCTTCAGCATTTCAGCAGATTCTGCGAAGAATACCGTGTACTTACAGATGAACTCACTGAAACCTGAGGATACCGCCGTTTATTATTGTGCGGCAGCCATTTATAGGAACGCGTCGGTTTTGGACTATTGGGGTCAGGGCACACAAGTCACGGTCTCAAGCGGCGGAAGCTCTGGTGAACAGAAACTGATTTCAGAAG
AFGSNVF#PHHTV#AIYRNASVL##########evqlvesggglvqagdslrlscaasgAFGSNVFmgwfrqapgkerefvasitPHHTVtdyadsvrgrfsisadsakntvylqmnslkpedtavyycaaAIYRNASVLdywgqgtqvtvss##########ATATACCATGGAAGTTCAACTGGTTGAATCTGGTGGCGGTTTAGTTCAAGCCGGTGATAGCCTTCGTCTGAGCTGCGCCGCAAGCGGAGCTTTCGGTTCTAACGTTTTCATGGGTTGGTTTCGCCAGGCACCTGGTAAAGAACGTGAATTTGTGGCATCCATTACCCCTCATCACACGGTCACCGACTATGCCGATTCTGTTCGTGGTCGCTTCAGCATTTCAGCAGATTCTGCGAAGAATACCGTGTACTTACAGATGAACTCACTGAAACCTGAGGATACCGCCGTTTATTATTGTGCGGCAGCCATTTATAGGAACGCGTCGGTTTTGGACTATTGGGGTCAGGGCACACAAGTCACGGTCTCAAGCGGCGGAAGCTCTGGTGAACAGAAACTGATTTCAGAAG
AFGSNVF#PHHTV#AIYRNASGL##########evqlvesggglvqagdslrlscaasgAFGSNVFmgwfrqapgkerefvasitPHHTVtdyadsvrgrfsisadsakntvylqmnslkpedtavyycaaAIYRNASGLdywgqgtqvtvss##########ATACCATGGAAGTTCAACTGGTTGAATCTGGTGGCGGTTTAGTTCAAGCCGGTGATAGCCTTCGTCTGAGCTGCGCCGCAAGCGGAGCTTTCGGTTCTAACGTTTTCATGGGTTGGTTTCGCCAGGCACCTGGTAAAGAACGTGAATTTGTGGCATCCATTACCCCTCATCACACGGTCACCGACTATGCCGATTCTGTTCGTGGTCGCTTCAGCATTTCAGCAGATTCTGCGAAGAATACCGTGTACTTACAGATGAACTCACTGAAACCTGAGGATACCGCCGTTTATTATTGTGCGGCAGCCATTTATAGGAACGCGTCGGGTTTGGACTATTGGGGTCAGGGCACACAAGTCACGGTCTCAAGCGGCGGAAGCTCTGGTGAACAGAAACTGATTTCAGAAG
AFGSNVF#PHHTV#AIYRNASVL##########evqlvesggglvqagdslrlscaasgAFGSNVFmgwfrqapgkerefvasitPHHTVtdyadsvrgrfsisadsakntvylqmnslkpedtavyycaaAIYRNASVLdywgqgtqvtvss##########GGAGATATACCATGGAAGTTCAACTGGTTGAATCTGGTGGCGGTTTAGTTCAAGCCGGTGATAGCCTTCGTCTGAGCTGCGCCGCAAGCGGAGCTTTCGGTTCTAACGTTTTCATGGGTTGGTTTCGCCAGGCACCTGGTAAAGAACGTGAATTTGTGGCATCCATTACCCCTCATCACACGGTCACCGACTATGCCGATTCTGTTCGTGGTCGCTTCAGCATTTCAGCAGATTCTGCGAAGAATACCGTGTACTTACAGATGAACTCACTGAAACCTGAGGATACCGCCGTTTATTATTGTGCGGCAGCCATTTATAGGAACGCGTCGGTTTTGGACTATTGGGGTCAGGGCACACAAGTCACGGTCTCAAGCGGCGGAAGCTCTGGTGAACAGAAACTGATTTCAGAAG
AFGSNVF#PHHTV#AIYRNASVL##########evqlvesggglvqagdslrlscaasgAFGSNVFmgwfrqapgkerefvasitPHHTVtdyadsvrgrfsisadsakntvylqmnslkpedtavyycaaAIYRNASVLdywgqgtqvtvss##########ATACCATGGAAGTTCAACTGGTTGAATCTGGTGGCGGTTTAGTTCAAGCCGGTGATAGCCTTCGTCTGAGCTGCGCCGCAAGCGGAGCTTTCGGTTCTAACGTTTTCATGGGTTGGTTTCGCCAGGCACCTGGTAAAGAACGTGAATTTGTGGCATCCATTACCCCTCATCACACGGTCACCGACTATGCCGATTCTGTTCGTGGTCGCTTCAGCATTTCAGCAGATTCTGCGAAGAATACCGTGTACTTACAGATGAACTCACTGAAACCTGAGGATACCGCCGTTTATTATTGTGCGGCAGCCATTTATAGGAACGCGTCGGTTTTGGACTATTGGGGTCAGGGCACACAAGTCACGGTCTCAAGCGGCGGAAGCTCTGGTGAACAGAAACTGATTTCAGAAG
AFGSNVF#PHHTV#AIYRNASVL##########evqlvesggglvqagdslrlscaasgAFGSNVFmgwfrqapgkerefvasitPHHTVtdyadsvrgrfsisadsakntvylqmnslkpedtavyycaaAIYRNASVLdywgqgtqvtvss##########ATATACCATGGAAGTTCAACTGGTTGAATCTGGTGGCGGTTTAGTTCAAGCCGGTGATAGCCTTCGTCTGAGCTGCGCCGCAAGCGGAGCTTTCGGTTCTAACGTTTTCATGGGTTGGTTTCGCCAGGCACCTGGTAAAGAACGTGAATTTGTGGCATCCATTACCCCTCATCACACGGTCACCGACTATGCCGATTCTGTTCGTGGTCGCTTCAGCATTTCAGCAGATTCTGCGAAGAATACCGTGTACTTACAGATGAACTCACTGAAACCTGAGGATACCGCCGTTTATTATTGTGCGGCAGCCATTTATAGGAACGCGTCGGTTTTGGACTATTGGGGTCAGGGCACACAAGTCACGGTCTCAAGCGGCGGAAGCTCTGGTGAACAGAAACTGATTTCAGAAG
AFGSNVF#PHHTV#AIYRNASVL##########evqlvesggglvqagdslrlscaasgAFGSNVFmgwfrqapgkerefvasitPHHTVtdyadsvrgrfsisadsakntvylqmnslkpedtavyyceaAIYRNASVLdywgqgtqvtvss##########ACCATGGAAGTTCAACTGGTTGAATCTGGTGGCGGTTTAGTTCAAGCCGGTGATAGCCTTCGTCTGAGCTGCGCCGCAAGCGGAGCTTTCGGTTCTAACGTTTTCATGGGTTGGTTTCGCCAGGCACCTGGTAAAGAACGTGAATTTGTGGCATCCATTACCCCTCATCACACGGTCACCGACTATGCCGATTCTGTTCGTGGTCGCTTCAGCATTTCAGCAGATTCTGCGAAGAATACCGTGTACTTACAGATGAACTCACTGAAACCTGAGGATACCGCCGTTTATTATTGTGAGGCAGCCATTTATAGGAACGCGTCGGTTTTGGACTATTGGGGTCAGGGCACACAAGTCACGGTCTCAAGCGGCGGAAGCTCTGGTGAACAGAAACTGATTTCAGAAG
AFGSNVF#PHHTV#AIYRNASVL##########evqlvesggglvqagdslrlscaasgAFGSNVFmgwfrqapgkerefvasitPHHTVtdyadsvrgrfsisadsakntvylqmnslkpedtavyycaaAIYRNASVLdywgqgtqvtvss##########AAGGAGATATACCATGGAAGTTCAACTGGTTGAATCTGGTGGCGGTTTAGTTCAAGCCGGTGATAGCCTTCGTCTGAGCTGCGCCGCAAGCGGAGCTTTCGGTTCTAACGTTTTCATGGGTTGGTTTCGCCAGGCACCTGGTAAAGAACGTGAATTTGTGGCATCCATTACCCCTCATCACACGGTCACCGACTATGCCGATTCTGTTCGTGGTCGCTTCAGCATTTCAGCAGATTCTGCGAAGAATACCGTGTACTTACAGATGAACTCACTGAAACCTGAGGATACCGCCGTTTATTATTGTGCGGCAGCCATTTATAGGAACGCGTCGGTTTTGGACTATTGGGGTCAGGGCACACAAGTCACGGTCTCAAGCGGCGGAAGCTCTGGTGAACAGAAACTGATTTCAGAAG
AFGSNVF#PHHTV#AIYRNASVL##########evqlvesggglvqagdsirlscaasgAFGSNVFmgwfrqapgkerefvasitPHHTVtdyadsvrgrfsisadsakntvylqmnslkpedtavyycaaAIYRNASVLdywgqgtqvtvss##########GAAGGAGATATACCATGGAAGTTCAACTGGTTGAATCTGGTGGCGGTTTAGTTCAAGCCGGTGATAGCATTCGTCTGAGCTGCGCCGCAAGCGGAGCTTTCGGTTCTAACGTTTTCATGGGTTGGTTTCGCCAGGCACCTGGTAAAGAACGTGAATTTGTGGCATCCATTACCCCTCATCACACGGTCACCGACTATGCCGATTCTGTTCGTGGTCGCTTCAGCATTTCAGCAGATTCTGCGAAGAATACCGTGTACTTACAGATGAACTCACTGAAACCTGAGGATACCGCCGTTTATTATTGTGCGGCAGCCATTTATAGGAACGCGTCGGTTTTGGACTATTGGGGTCAGGGCACACAAGTCACGGTCTCAAGCGGCGGAAGCTCTGGTGAACAGAAACTGATTTCAGAAG
AFGSNVF#PHHTV#AIYRNASVL##########evqlvesggglvqagdslrlscaasgAFGSNVFmgwfrqapgkerefvasitPHHTVtdyadsvrgrfsisadsakntvylqmnslkpedtavyycaaAIYRNASVLdywgqgtqvtvss##########AGATATACCATGGAAGTTCAACTGGTTGAATCTGGTGGCGGTTTAGTTCAAGCCGGTGATAGCCTTCGTCTGAGCTGCGCCGCAAGCGGAGCTTTCGGTTCTAACGTTTTCATGGGTTGGTTTCGCCAGGCACCTGGTAAAGAACGTGAATTTGTGGCATCCATTACCCCTCATCACACGGTCACCGACTATGCCGATTCTGTTCGTGGTCGCTTCAGCATTTCAGCAGATTCTGCGAAGAATACCGTGTACTTACAGATGAACTCACTGAAACCTGAGGATACCGCCGTTTATTATTGTGCGGCAGCCATTTATAGGAACGCGTCGGTTTTGGACTATTGGGGTCAGGGCACACAAGTCACGGTCTCAAGCGGCGGAAGCTCTGGTGAACAGAAACTGATTTCAGAAG
AFGSNVF#PHHTV#AIYRNASVL##########evqlvesggglvqagdslrlscaasgAFGSNVFmgwfrqapgkerefvasitPHHTVtdyadsvrgrfsisadsakntvylqmnslkpedtavyycaaAIYRNASVLdywgqgtqvtvss##########AAGGAGATATACCATGGAAGTTCAACTGGTTGAATCTGGTGGCGGTTTAGTTCAAGCCGGTGATAGCCTTCGTCTGAGCTGCGCCGCAAGCGGAGCTTTCGGTTCTAACGTTTTCATGGGTTGGTTTCGCCAGGCACCTGGTAAAGAACGTGAATTTGTGGCATCCATTACCCCTCATCACACGGTCACCGACTATGCCGATTCTGTTCGTGGTCGCTTCAGCATTTCAGCAGATTCTGCGAAGAATACCGTGTACTTACAGATGAACTCACTGAAACCTGAGGATACCGCCGTTTATTATTGTGCGGCAGCCATTTATAGGAACGCGTCGGTTTTGGACTATTGGGGTCAGGGCACACAAGTCACGGTCTCAAGCGGCGGAAGCTCTGGTGAACAGAAACTGATTTCAGAAG
AFGSNVF#PHHTV#AIYRNASVL##########evqlvesggglvqagdslrlscaasgAFGSNVFmgwfrqapgkerefvasitPHHTVtdyadsvrgrfsisadsakntvylqmnslkpedtavyycaaAIYRNASVLdywgqgtqvtvss##########GGAGATATACCATGGAAGTTCAACTGGTTGAATCTGGTGGCGGTTTAGTTCAAGCCGGTGATAGCCTTCGTCTGAGCTGCGCCGCAAGCGGAGCTTTCGGTTCTAACGTTTTCATGGGTTGGTTTCGCCAGGCACCTGGTAAAGAACGTGAATTTGTGGCATCCATTACCCCTCATCACACGGTCACCGACTATGCCGATTCTGTTCGTGGTCGCTTCAGCATTTCAGCAGATTCTGCGAAGAATACCGTGTACTTACAGATGAACTCACTGAAACCTGAGGATACCGCCGTTTATTATTGTGCGGCAGCCATTTATAGGAACGCGTCGGTTTTGGACTATTGGGGTCAGGGCACACAAGTCACGGTCTCAAGCGGCGGAAGCTCTGGTGAACAGAAACTGATTTCAGAAG
AFGSNVF#PHHTV#AIYRNASVL##########evqlfesggglvqagdslrlscaasgAFGSNVFmgwfrqapgkerefvasitPHHTVtdyadsvrgrfsisadsakntvylqmnslkpedtavyycaaAIYRNASVLgywgqgtqvtvss##########AGATATACCATGGAAGTTCAACTGTTTGAATCTGGTGGCGGTTTAGTTCAAGCCGGTGATAGCCTTCGTCTGAGCTGCGCCGCAAGCGGAGCTTTCGGTTCTAACGTTTTCATGGGTTGGTTTCGCCAGGCACCTGGTAAAGAACGTGAATTTGTGGCATCCATTACCCCTCATCACACGGTCACCGACTATGCCGATTCTGTTCGTGGTCGCTTCAGCATTTCAGCAGATTCTGCGAAGAATACCGTGTACTTACAGATGAACTCACTGAAACCTGAGGATACCGCCGTTTATTATTGTGCGGCAGCCATTTATAGGAACGCGTCGGTTTTGGGCTATTGGGGTCAGGGCACACAAGTCACGGTCTCAAGCGGCGGAAGCTCTGGTGAACAGAAACTGATTTCAGAAG
AFGSNVF#PHHTV#AIYRNASVL##########evqlvesggglvkagdslrlscaasgAFGSNVFmgwfrqapgkerefvasitPHHTVtdyadsvrgrfsisadsakntvylqmnslkpedtavyycaaAIYRNASVLdywgqgtqvtvss##########GGAGATATACCATGGAAGTTCAACTGGTTGAATCTGGTGGCGGTTTAGTTAAAGCCGGTGATAGCCTTCGTCTGAGCTGCGCCGCAAGCGGAGCTTTCGGTTCTAACGTTTTCATGGGTTGGTTTCGCCAGGCACCTGGTAAAGAACGTGAATTTGTGGCATCCATTACCCCTCATCACACGGTCACCGACTATGCCGATTCTGTTCGTGGTCGCTTCAGCATTTCAGCAGATTCTGCGAAGAATACCGTGTACTTACAGATGAACTCACTGAAACCTGAGGATACCGCCGTTTATTATTGTGCGGCAGCCATTTATAGGAACGCGTCGGTTTTGGACTATTGGGGTCAGGGCACACAAGTCACGGTCTCAAGCGGCGGAAGCTCTGGTGAACAGAAACTGATTTCAGAAG
AFGSNVF#PHHTV#AIYRNASVL##########evqlvdsggglvhagdrlrlscaasgAFGSNVFmgwfrqapgkerefvasitPHHTVtdyadsvrgrfsisadsakntvylqmnslkpedtavyycaaAIYRNASVLdywgqgtqvtvss##########GAAGGAGATATACCATGGAAGTTCAACTGGTTGACTCTGGTGGCGGTTTAGTTCACGCCGGTGATCGCCTTCGTCTGAGCTGCGCCGCAAGCGGAGCTTTCGGTTCTAACGTTTTCATGGGTTGGTTTCGCCAGGCACCTGGTAAAGAACGTGAATTTGTGGCATCCATTACCCCTCATCACACGGTCACCGACTATGCCGATTCTGTTCGTGGTCGCTTCAGCATTTCAGCAGATTCTGCGAAGAATACCGTGTACTTACAGATGAACTCACTGAAACCTGAGGATACCGCCGTTTATTATTGTGCGGCAGCCATTTATAGGAACGCGTCGGTTTTGGACTATTGGGGTCAGGGCACACAAGTCACGGTCTCAAGCGGCGGAAGCTCTGGTGAACAGAAACTGATTTCAGAAG
AFGSNVF#PHHTV#AIYRNASVL##########evqlvesggglvqagdslrlscaasgAFGSNVFmgwfrqapgkerefvasitPHHTVtdyadsvrgrfsisadsakntvylqmnslkpedtavyycaaAIYRNASVLdywgqgtqvtvss##########AAGGAGATATACCATGGAAGTTCAACTGGTTGAATCTGGTGGCGGTTTAGTTCAAGCCGGTGATAGCCTTCGTCTGAGCTGCGCCGCAAGCGGAGCTTTCGGTTCTAACGTTTTCATGGGTTGGTTTCGCCAGGCACCTGGTAAAGAACGTGAATTTGTGGCATCCATTACCCCTCATCACACGGTCACCGACTATGCCGATTCTGTTCGTGGTCGCTTCAGCATTTCAGCAGATTCTGCGAAGAATACCGTGTACTTACAGATGAACTCACTGAAACCTGAGGATACCGCCGTTTATTATTGTGCGGCAGCCATTTATAGGAACGCGTCGGTTTTGGACTATTGGGGTCAGGGCACACAAGTCACGGTCTCAAGCGGCGTAAGCTCTGGTGAACAGAAACTGATTTCAGAAG
AFGSNVF#PHHTV#AIYRNASVL##########evqlvesggglvqagdslrlscaasgAFGSNVFmgwfrqapgkerefvasitPHHTVtdyadsvrgrfsisadsakntvylqmnslkpedtavyycaaAIYRNASVLdywgqgtqvtvss##########AGGAGATATACCATGGAAGTTCAACTGGTTGAATCTGGTGGCGGTTTAGTTCAAGCCGGTGATAGCCTTCGTCTGAGCTGCGCCGCAAGCGGAGCTTTCGGTTCTAACGTTTTCATGGGTTGGTTTCGCCAGGCACCTGGTAAAGAACGTGAATTTGTGGCATCCATTACCCCTCATCACACGGTCACCGACTATGCCGATTCTGTTCGTGGTCGCTTCAGCATTTCAGCAGATTCTGCGAAGAATACCGTGTACTTACAGATGAACTCACTGAAACCTGAGGATACCGCCGTTTATTATTGTGCGGCAGCCATTTATAGGAACGCGTCGGTTTTGGACTATTGGGGTCAGGGCACACAAGTCACGGTCTCAAGCGGCGGAAGCTCTGGTGAACAGAAACTGATTTCAGAAG
AFGSNVF#PHHTV#AIYRNASVL##########evqlvesggglvqagdslrlscaasgAFGSNVFmgwfrqapgkerefvasitPHHTVtdyadsvrgrfsisadsakntvylqmnslkpedtavyycaaAIYRNASVLdywgqgtqvtvss##########AGGAGATATACCATGGAAGTTCAACTGGTTGAATCTGGTGGCGGTTTAGTTCAAGCCGGTGATAGCCTTCGTCTGAGCTGCGCCGCAAGCGGAGCTTTCGGTTCTAACGTTTTCATGGGTTGGTTTCGCCAGGCACCTGGTAAAGAACGTGAATTTGTGGCATCCATTACCCCTCATCACACGGTCACCGACTATGCCGATTCTGTTCGTGGTCGCTTCAGCATTTCAGCAGATTCTGCGAAGAATACCGTGTACTTACAGATGAACTCACTGAAACCTGAGGATACCGCCGTTTATTATTGTGCGGCAGCCATTTATAGGAACGCGTCGGTTTTGGACTATTGGGGTCAGGGCACACAAGTCACGGTCTCAAGCGGCGGAAGCTCTGGTGAACAGAAACTGATTTCAGAAG
AFGSNVF#PHHTV#AIYRNASVL##########evqlvesggglvqagdslrlscaasgAFGSNVFmgwfrqapgkerefvasitPHHTVtdyadsvrgrfsisadsakntvylqmnslkpedtavyycaaAIYRNASVLdywgqgtqvtvss##########AGGAGATATACCATGGAAGTTCAACTGGTTGAATCTGGTGGCGGTTTAGTTCAAGCCGGTGATAGCCTTCGTCTGAGCTGCGCCGCAAGCGGAGCTTTCGGTTCTAACGTTTTCATGGGTTGGTTTCGCCAGGCACCTGGTAAAGAACGTGAATTTGTGGCATCCATTACCCCTCATCACACGGTCACCGACTATGCCGATTCTGTTCGTGGTCGCTTCAGCATTTCAGCAGATTCTGCGAAGAATACCGTGTACTTACAGATGAACTCACTGAAACCTGAGGATACCGCCGTTTATTATTGTGCGGCAGCCATTTATAGGAACGCGTCGGTTTTGGACTATTGGGGTCAGGGCACACAAGTCACGGTCTCAAGCGGCGGAAGCTCTGGTGAACAGAAACTGATTTCAGAAG
AFGSNVF#PHHTV#AIYRDASVL##########evqlvesggglvqagdslrlscaasgAFGSNVFmgwfrqapgkerefvasitPHHTVtdyadsvrgrfsisadsakntvylqmnslkpedtavyycaaAIYRDASVLdywgqgtqvtvss##########AGGAGATATACCATGGAAGTTCAACTGGTTGAATCTGGTGGCGGTTTAGTTCAAGCCGGTGATAGCCTTCGTCTGAGCTGCGCCGCAAGCGGAGCTTTCGGTTCTAACGTTTTCATGGGTTGGTTTCGCCAGGCACCTGGTAAAGAACGTGAATTTGTGGCATCCATTACCCCTCATCACACGGTCACCGACTATGCCGATTCTGTTCGTGGTCGCTTCAGCATTTCAGCAGATTCTGCGAAGAATACCGTGTACTTACAGATGAACTCACTGAAACCTGAGGATACCGCCGTTTATTATTGTGCGGCAGCCATTTATAGGGACGCGTCGGTTTTGGACTATTGGGGTCAGGGCACACAAGTCACGGTCTCAAGCGGCGGAAGCTCTGGTGAACAGAAACTGATTTCAGAAG
AFGSNVF#PHHTF#AIYRNASVL##########evqlvesggglvqagdslrlscaasgAFGSNVFmgwfrqapgkerefvasitPHHTFtdyadsvrgrfsisadsakntvylqmnslkpedtavyycaaAIYRNASVLdywgqgtqvtvss##########AGATATACCATGGAAGTTCAACTGGTTGAATCTGGTGGCGGTTTAGTTCAAGCCGGTGATAGCCTTCGTCTGAGCTGCGCCGCAAGCGGAGCTTTCGGTTCTAACGTTTTCATGGGTTGGTTTCGCCAGGCACCTGGTAAAGAACGTGAATTTGTGGCATCCATTACCCCTCATCACACGTTCACCGACTATGCCGATTCTGTTCGTGGTCGCTTCAGCATTTCAGCAGATTCTGCGAAGAATACCGTGTACTTACAGATGAACTCACTGAAACCTGAGGATACCGCCGTTTATTATTGTGCGGCAGCCATTTATAGGAACGCGTCGGTTTTGGACTATTGGGGTCAGGGCACACAAGTCACGGTCTCAAGCGGCGGAAGCTCTGGTGAACAGAAACTGATTTCAGAAG
AFGSNVF#PHHTV#AIYRNASVL##########evqlvesggglvqagdslrlscaasgAFGSNVFmgwfrqapgkerefvasitPHHTVtdyadsvrgrfsisadsakntvylqmnslkpedtavyycaaAIYRNASVLaywvqgtqvtvss##########AGATATACCATGGAAGTTCAACTGGTTGAATCTGGTGGCGGTTTAGTTCAAGCCGGTGATAGCCTTCGTCTGAGCTGCGCCGCAAGCGGAGCTTTCGGTTCTAACGTTTTCATGGGTTGGTTTCGCCAGGCACCTGGTAAAGAACGTGAATTTGTGGCATCCATTACCCCTCATCACACGGTCACCGACTATGCCGATTCTGTTCGTGGTCGCTTCAGCATTTCAGCAGATTCTGCGAAGAATACCGTGTACTTACAGATGAACTCACTGAAACCTGAGGATACCGCCGTTTATTATTGTGCGGCAGCCATTTATAGGAACGCGTCGGTTTTGGCCTATTGGGTTCAGGGCACACAAGTCACGGTCTCAAGCGGCGGAAGCTCTGTTGAACAGAAACTGATTTCAGAAG
AFGSNVF#PHHTV#AIYRNASVL##########evqlvesggglvqagdslrlscaasgAFGSNVFmgwfrqapgkergfvasitPHHTVtdyadsvrgrfsisadsakntvylqmnslkpedtavyycaaAIYRNASVLdywgqgtqvtvss##########GAAGGAGATATACCATGGAAGTTCAACTGGTTGAATCTGGTGGCGGTTTAGTTCAAGCCGGTGATAGCCTTCGTCTGAGCTGCGCCGCAAGCGGAGCTTTCGGTTCTAACGTTTTCATGGGTTGGTTTCGCCAGGCACCTGGTAAAGAACGTGGATTTGTGGCATCCATTACCCCTCATCACACGGTCACCGACTATGCCGATTCTGTTCGTGGTCGCTTCAGCATTTCAGCAGATTCTGCGAAGAATACCGTGTACTTACAGATGAACTCACTGAAACCTGAGGATACCGCCGTTTATTATTGTGCGGCAGCCATTTATAGGAACGCGTCGGTTTTGGACTATTGGGGTCAGGGCACACAAGTCACGGTCTCAAGCGGCGGAAGCTCTGGTGAACAGAAACTGATTTCAGAAG
AFGSNVF#PHHTV#AIYRNASVL##########evqlfesggglvqagdslrlscaasgAFGSNVFmgwfrqapgkerefvasitPHHTVtdyadsvrgrfsisadsakntvylqmnslkpedtavyycaaAIYRNASVLdywgqgtqvtvss##########ATATACCATGGAAGTTCAACTGTTTGAATCTGGTGGCGGTTTAGTTCAAGCCGGTGATAGCCTTCGTCTGAGCTGCGCCGCAAGCGGAGCTTTCGGTTCTAACGTTTTCATGGGTTGGTTTCGCCAGGCACCTGGTAAAGAACGTGAATTTGTGGCATCCATTACCCCTCATCACACGGTCACCGACTATGCCGATTCTGTTCGTGGTCGCTTCAGCATTTCAGCAGATTCTGCGAAGAATACCGTGTACTTACAGATGAACTCACTGAAACCTGAGGATACCGCCGTTTATTATTGTGCGGCAGCCATTTATAGGAACGCGTCGGTTTTGGACTATTGGGGTCAGGGCACACAAGTCACGGTCTCAAGCGGCGGAAGCTCTGGTGAACAGAAACTGATTTCAGAAG
AFGSNVF#PHHTV#AIYRNASVL##########evqlvesggglvqagdslrlscaasgAFGSNVFmgwfrqapgkerefvasitPHHTVtdyadsvrgrfsisadsakntvylqmnslkpedtavyycaaAIYRNASVLdywgqgtqvtvss##########AGATATACCATGGAAGTTCAACTGGTTGAATCTGGTGGCGGTTTAGTTCAAGCCGGTGATAGCCTTCGTCTGAGCTGCGCCGCAAGCGGAGCTTTCGGTTCTAACGTTTTCATGGGTTGGTTTCGCCAGGCACCTGGTAAAGAACGTGAATTTGTGGCATCCATTACCCCTCATCACACGGTCACCGACTATGCCGATTCTGTTCGTGGTCGCTTCAGCATTTCAGCAGATTCTGCGAAGAATACCGTGTACTTACAGATGAACTCACTGAAACCTGAGGATACCGCCGTTTATTATTGTGCGGCAGCCATTTATAGGAACGCGTCGGTTTTGGACTATTGGGGTCAGGGCACACAAGTCACGGTCTCAAGCGGCGGAAGCTCTGGTGAACAGAAACTGATTTCAGAAG
AFGSNVF#PHHTV#AIYRNASVL##########evqlvesggglvqagdslrlscvasgAFGSNVFmgwfrqapgkerefvasitPHHTVtdyadsvrgrfsisadsakntvylqmnslkpedtavyycaaAIYRNASVLdywgqgtqvtvss##########AAGGAGATATACCATGGAAGTTCAACTGGTTGAATCTGGTGGCGGTTTAGTTCAAGCCGGTGATAGCCTTCGTCTGAGCTGCGTCGCAAGCGGAGCTTTCGGTTCTAACGTTTTCATGGGTTGGTTTCGCCAGGCACCTGGTAAAGAACGTGAATTTGTGGCATCCATTACCCCTCATCACACGGTCACCGACTATGCCGATTCTGTTCGTGGTCGCTTCAGCATTTCAGCAGATTCTGCGAAGAATACCGTGTACTTACAGATGAACTCACTGAAACCTGAGGATACCGCCGTTTATTATTGTGCGGCAGCCATTTATAGGAACGCGTCGGTTTTGGACTATTGGGGTCAGGGCACACAAGTCACGGTCTCAAGCGGCGGAAGCTCTGGTGAACAGAAACTGATTTCAGAAG
AFGSNVF#PHHTV#AIYRNASVL##########evqlvesggglvqagdslrlscaasgAFGSNVFmgwfrqapgkerefvasitPHHTVtdyadsvrgrfsisadsakntvylqmnslkpedtavyycaaAIYRNASVLdywgqgtqvtvss##########GGGGATATACCATGGAAGTTCAACTGGTTGAATCTGGTGGCGGTTTAGTTCAAGCCGGTGATAGCCTTCGTCTGAGCTGCGCCGCAAGCGGAGCTTTCGGTTCTAACGTTTTCATGGGTTGGTTTCGCCAGGCACCTGGTAAAGAACGTGAATTTGTGGCATCCATTACCCCTCATCACACGGTCACCGACTATGCCGATTCTGTTCGTGGTCGCTTCAGCATTTCAGCAGATTCTGCGAAGAATACCGTGTACTTACAGATGAACTCACTGAAACCTGAGGATACCGCCGTTTATTATTGTGCGGCAGCCATTTATAGGAACGCGTCGGTTTTGGACTATTGGGGTCAGGGCACACAAGTCACGGTCTCAAGCGGCGGAAGCTCTGGTGAACAGAAACTGATTTCAGAAG
AFGSNVF#PHHTV#AIYRNASVL##########evqlvesggglvqagdslrlscaasgAFGSNVFmgwfrqapgkerefvasitPHHTVtdyadsvrgrfsisadsakntvylqmnslkpedtavyycaaAIYRNASVLdywgqgtqvtvss##########AGATATACCATGGAAGTTCAACTGGTTGAATCTGGTGGCGGTTTAGTTCAAGCCGGTGATAGCCTTCGTCTGAGCTGCGCCGCAAGCGGAGCTTTCGGTTCTAACGTTTTCATGGGTTGGTTTCGCCAGGCACCTGGTAAAGAACGTGAATTTGTGGCATCCATTACCCCTCATCACACGGTCACCGACTATGCCGATTCTGTTCGTGGTCGCTTCAGCATTTCAGCAGATTCTGCGAAGAATACCGTGTACTTACAGATGAACTCACTGAAACCTGAGGATACCGCCGTTTATTATTGTGCGGCAGCCATTTATAGGAACGCGTCGGTTTTGGACTATTGGGGTCAGGGCACACAAGTCACGGTCTCAAGCGGCGGAAGCTCTGGTGAACAGAAACTGATTTCAGAAG
AFGSNVF#PHHTV#AIYRNASVL##########evqlvesggglvqagdslrlscaasgAFGSNVFmgwfrqapgkerefvasitPHHTVtdyadsvrgrfsisadsakntvylqmnslkpedtavyycaaAIYRNASVLdywgqgtqvtvss##########ATACCATGGAAGTTCAACTGGTTGAATCTGGTGGCGGTTTAGTTCAAGCCGGTGATAGCCTTCGTCTGAGCTGCGCCGCAAGCGGAGCTTTCGGTTCTAACGTTTTCATGGGTTGGTTTCGCCAGGCACCTGGTAAAGAACGTGAATTTGTGGCATCCATTACCCCTCATCACACGGTCACCGACTATGCCGATTCTGTTCGTGGTCGCTTCAGCATTTCAGCAGATTCTGCGAAGAATACCGTGTACTTACAGATGAACTCACTGAAACCTGAGGATACCGCCGTTTATTATTGTGCGGCAGCCATTTATAGGAACGCGTCGGTTTTGGACTATTGGGGTCAGGGCACACAAGTCACGGTCTCAAGCGGCGGAAGCTCTGGTGAACAGAAACTGATTTCAGAAG
AFGSNVF#PHHTV#AIYRNASVL##########evqlvesggglvqagdslrlscaasgAFGSNVFmgwfrqapgkerefvasitPHHTVtdyadsvrgrfsisadsakntvylqmnslkpedtavyycaaAIYRNASVLdywgqgtqvtvss##########AGATATACCATGGAAGTTCAACTGGTTGAATCTGGTGGCGGTTTAGTTCAAGCCGGTGATAGCCTTCGTCTGAGCTGCGCCGCAAGCGGAGCTTTCGGTTCTAACGTTTTCATGGGTTGGTTTCGCCAGGCACCTGGTAAAGAACGTGAATTTGTGGCATCCATTACCCCTCATCACACGGTCACCGACTATGCCGATTCTGTTCGTGGTCGCTTCAGCATTTCAGCAGATTCTGCGAAGAATACCGTGTACTTACAGATGAACTCACTGAAACCTGAGGATACCGCCGTTTATTATTGTGCGGCAGCCATTTATAGGAACGCGTCGGTTTTGGACTATTGGGGTCAGGGCACACAAGTCACGGTCTCAAGCGGCGGAAGCTCTGGTGAACAGAAACTGCTTTCAGAAG
AFGSNVL#PHHTV#AIYRNASVL##########evqlvesggglvqagdslrlscaasgAFGSNVLmgwfrqapgkerefvasitPHHTVtdyadsvrgrfsisadsakntvylqmnslkpedtavyycaaAIYRNASVLdywgqgtqvtvss##########ATATACCATGGAAGTTCAACTGGTTGAATCTGGTGGCGGTTTAGTTCAAGCCGGTGATAGCCTTCGTCTGAGCTGCGCCGCAAGCGGAGCTTTCGGTTCTAACGTTTTAATGGGTTGGTTTCGCCAGGCACCTGGTAAAGAACGTGAATTTGTGGCATCCATTACCCCTCATCACACGGTCACCGACTATGCCGATTCTGTTCGTGGTCGCTTCAGCATTTCAGCAGATTCTGCGAAGAATACCGTGTACTTACAGATGAACTCACTGAAACCTGAGGATACCGCCGTTTATTATTGTGCGGCAGCCATTTATAGGAACGCGTCGGTTTTGGACTATTGGGGTCAGGGCACACAAGTCACGGTCTCAAGCGGCGGAAGCTCTTGTGAACAGAAACTGATTTCAGAAG
AFGSNVF#PHHTV#AIYRNASVL##########evqlvesggglvqagdslrlscpasgAFGSNVFmgwfrqapgkerefvasitPHHTVtdyadsvrgrfsisadsakntvylqmnslkpedtavyycaaAIYRNASVLdywgqgtqvtvss##########ATATACCATGGAAGTTCAACTGGTTGAATCTGGTGGCGGTTTAGTTCAAGCCGGTGATAGCCTTCGTCTGAGCTGCCCCGCAAGCGGAGCTTTCGGTTCTAACGTTTTCATGGGTTGGTTTCGCCAGGCACCTGGTAAAGAACGTGAATTTGTGGCATCCATTACCCCTCATCACACGGTCACCGACTATGCCGATTCTGTTCGTGGTCGCTTCAGCATTTCAGCAGATTCTGCGAAGAATACCGTGTACTTACAGATGAACTCACTGAAACCTGAGGATACCGCCGTTTATTATTGTGCGGCAGCCATTTATAGGAACGCGTCGGTTTTGGACTATTGGGGTCAGGGCACACAAGTCACGGTCTCAAGCGGCGGAAGCTCTGGTGAACAGAAACTGATTTCAGAAG
AFGSNVF#PHHTV#AIYRNASVL##########evqlvesggglvqagdslrlscaasgAFGSNVFmgwfrqapgkerefvafitPHHTVtdyadsvrgrfsisadsakntvylqmnslkpedtavyycaaAIYRNASVLdywgqgtqvtvss##########ACCATGGAAGTTCAACTGGTTGAATCTGGTGGCGGTTTAGTTCAAGCCGGTGATAGCCTTCGTCTGAGCTGCGCCGCAAGCGGAGCTTTCGGTTCTAACGTTTTCATGGGTTGGTTTCGCCAGGCACCTGGTAAAGAACGTGAATTTGTGGCATTCATTACCCCTCATCACACGGTCACCGACTATGCCGATTCTGTTCGTGGTCGCTTCAGCATTTCAGCAGATTCTGCGAAGAATACCGTGTACTTACAGATGAACTCACTGAAACCTGAGGATACCGCCGTTTATTATTGTGCGGCAGCCATTTATAGGAACGCGTCGGTTTTGGACTATTGGGGTCAGGGCACACAAGTCACGGTCTCAAGCGGCGGAAGCTCTGGTGAACAGAAACTGATTTCAGAAG
AFGSNVF#PHHTV#AIYRNASVL##########evqlvesggglvqagdslrlscaasgAFGSNVFmgwfrqapgkerefvasitPHHTVtdyadsvrgrfsisadsakntvylqmnslkpedtavyycaaAIYRNASVLdywgqgtqvtvss##########GGAGATATACCATGGAAGTTCAACTGGTTGAATCTGGTGGCGGTTTAGTTCAAGCCGGTGATAGCCTTCGTCTGAGCTGCGCCGCAAGCGGAGCTTTCGGTTCTAACGTTTTCATGGGTTGGTTTCGCCAGGCACCTGGTAAAGAACGTGAATTTGTGGCATCCATTACCCCTCATCACACGGTCACCGACTATGCCGATTCTGTTCGTGGTCGCTTCAGCATTTCAGCAGATTCTGCGAAGAATACCGTGTACTTACAGATGAACTCACTGAAACCTGAGGATACCGCCGTTTATTATTGTGCGGCAGCCATTTATAGGAACGCGTCGGTTTTGGACTATTGGGGTCAGGGCACACAAGTCACGGTCTCAAGCGGCGGAAGCTCTGGTGAACAGAAACTGATTTCAGAAG
AFGSNVF#PHHTV#AIYRNASVL##########evqlvesggglvqagdslrlscaasgAFGSNVFmgwfrqapgkerefvasitPHHTVtdyadsvrgrfsisedsakntvylqmnslkpedtavyycaaAIYRNASVLdywgqgtqvtvss##########AGGAGATATACCATGGAAGTTCAACTGGTTGAATCTGGTGGCGGTTTAGTTCAAGCCGGTGATAGCCTTCGTCTGAGCTGCGCCGCAAGCGGAGCTTTCGGTTCTAACGTTTTCATGGGTTGGTTTCGCCAGGCACCTGGTAAAGAACGTGAATTTGTGGCATCCATTACCCCTCATCACACGGTCACCGACTATGCCGATTCTGTTCGTGGTCGCTTCAGCATTTCAGAAGATTCTGCGAAGAATACCGTGTACTTACAGATGAACTCACTGAAACCTGAGGATACCGCCGTTTATTATTGTGCGGCAGCCATTTATAGGAACGCGTCGGTTTTGGACTATTGGGGTCAGGGCACACAAGTCACGGTCTCAAGCGGCGGAAGCTCTGGTGAACAGAAACTGATTTCAGAAG
AFGSNVF#PHHTV#AIYRNASVL##########evqlvesggglvhagdrlrlscaasgAFGSNVFmgwfrqapgkerefvasitPHHTVtdyadsvrgrfsisadsakntvylqmnslkpedtavyycaaAIYRNASVLdywgqgtqvtvss##########GAAGGAGATATACCATGGAAGTTCAACTGGTTGAATCTGGTGGCGGTTTAGTTCACGCCGGTGATCGCCTTCGTCTGAGCTGCGCCGCAAGCGGAGCTTTCGGTTCTAACGTTTTCATGGGTTGGTTTCGCCAGGCACCTGGTAAAGAACGTGAATTTGTGGCATCCATTACCCCTCATCACACGGTCACCGACTATGCCGATTCTGTTCGTGGTCGCTTCAGCATTTCAGCAGATTCTGCGAAGAATACCGTGTACTTACAGATGAACTCACTGAAACCTGAGGATACCGCCGTTTATTATTGTGCGGCAGCCATTTATAGGAACGCGTCGGTTTTGGACTATTGGGGTCAGGGCACACAAGTCACGGTCTCAAGCGGCGGAAGCTCTGGTGAACAGAAACTGATTTCAGAAG
AFGSNVF#PHHTV#AIYRNASVL##########evqlvesggglvqagdslrlscaasgAFGSNVFmgwfrqapgkerefvasitPHHTVtdyadsvrgrfsisadsakntvylqmnslkpedtavyycaaAIYRNASVLdywgqgtqvtvss##########AGATATACCATGGAAGTTCAACTGGTTGAATCTGGTGGCGGTTTAGTTCAAGCCGGTGATAGCCTTCGTCTGAGCTGCGCCGCAAGCGGAGCTTTCGGTTCTAACGTTTTCATGGGTTGGTTTCGCCAGGCACCTGGTAAAGAACGTGAATTTGTGGCATCCATTACCCCTCATCACACGGTCACCGACTATGCCGATTCTGTTCGTGGTCGCTTCAGCATTTCAGCAGATTCTGCGAAGAATACCGTGTACTTACAGATGAACTCACTGAAACCTGAGGATACCGCCGTTTATTATTGTGCGGCAGCCATTTATAGGAACGCGTCGGTTTTGGACTATTGGGGTCAGGGCACACAAGTCACGGTCTCAAGCGGCGGAAGCTCTGGTGAACAGAAACTGATTTCAGAAG
AFGSNVF#PHHTV#AIYRNASVL##########evqlvesggglvqagdslrlscaasgAFGSNVFmgwfrqapgkerefvasitPHHTVtdyadsvrgrfsisadsakntvylqmnslkpedtavyycaaAIYRNASVLaywvqgtqvtvss##########ATACCATGGAAGTTCAACTGGTTGAATCTGGTGGCGGTTTAGTTCAAGCCGGTGATAGCCTTCGTCTGAGCTGCGCCGCAAGCGGAGCTTTCGGTTCTAACGTTTTCATGGGTTGGTTTCGCCAGGCACCTGGTAAAGAACGTGAATTTGTGGCATCCATTACCCCTCATCACACGGTCACCGACTATGCCGATTCTGTTCGTGGTCGCTTCAGCATTTCAGCAGATTCTGCGAAGAATACCGTGTACTTACAGATGAACTCACTGAAACCTGAGGATACCGCCGTTTATTATTGTGCGGCAGCCATTTATAGGAACGCGTCGGTTTTGGCCTATTGGGTTCAGGGCACACAAGTCACGGTCTCAAGCGGCGGAAGCTCTGTTGAACAGAAACTGATTTCAGAAG
AFGSNVF#PHHTV#AIYRNASVL##########evqlvesggglvqagdslrlscaasgAFGSNVFmgwfrqapgkerefvasitPHHTVtdyadsvrgrfsisadsakntvylqmnslkpedtavyycaaAIYRNASVLdywgqgtqvtvss##########GGAGATATACCATGGAAGTTCAACTGGTTGAATCTGGTGGCGGTTTAGTTCAAGCCGGTGATAGCCTTCGTCTGAGCTGCGCCGCAAGCGGAGCTTTCGGTTCTAACGTTTTCATGGGTTGGTTTCGCCAGGCACCTGGTAAAGAACGTGAATTTGTGGCATCCATTACCCCTCATCACACGGTCACCGACTATGCCGATTCTGTTCGTGGTCGCTTCAGCATTTCAGCAGATTCTGCGAAGAATACCGTGTACTTACAGATGAACTCACTGAAACCTGAGGATACCGCCGTTTATTATTGTGCGGCAGCCATTTATAGGAACGCGTCGGTTTTGGACTATTGGGGTCAGGGCACACAAGTCACGGTCTCAAGCGGCGGAAGCTCTGGTGAACAGAAACTGATTTCAGAAG
AFGSNVF#PHHTV#AIYRNASVL##########evqlfesggglvqagdslrlscaasgAFGSNVFmgwfrqapgkerefvasitPHHTVtdyadsvrgrfsisadsakntvylqmnslkpedtavyycaaAIYRNASVLdywgqgtqvtvss##########ATATACCATGGAAGTTCAACTGTTTGAATCTGGTGGCGGTTTAGTTCAAGCCGGTGATAGCCTTCGTCTGAGCTGCGCCGCAAGCGGAGCTTTCGGTTCTAACGTTTTCATGGGTTGGTTTCGCCAGGCACCTGGTAAAGAACGTGAATTTGTGGCATCCATTACCCCTCATCACACGGTCACCGACTATGCCGATTCTGTTCGTGGTCGCTTCAGCATTTCAGCAGATTCTGCGAAGAATACCGTGTACTTACAGATGAACTCACTGAAACCTGAGGATACCGCCGTTTATTATTGTGCGGCAGCCATTTATAGGAACGCGTCGGTTTTGGACTATTGGGGTCAGGGCACACAAGTCACGGTCTCAAGCGGCGGAAGCTCTGTTGAACAGAAACTGATTTCAGAAG
AFGSNVF#PHHTV#AIYRNASVF##########evqlvesggglvqagdslrlscaasgAFGSNVFmgwfrqapgkerefvasitPHHTVtdyadsvrgrfsisadsakntvylqmnslkpedtavyycaaAIYRNASVFaywgqgtqvtvss##########ATACCATGGAAGTTCAACTGGTTGAATCTGGTGGCGGTTTAGTTCAAGCCGGTGATAGCCTTCGTCTGAGCTGCGCCGCAAGCGGAGCTTTCGGTTCTAACGTTTTCATGGGTTGGTTTCGCCAGGCACCTGGTAAAGAACGTGAATTTGTGGCATCCATTACCCCTCATCACACGGTCACCGACTATGCCGATTCTGTTCGTGGTCGCTTCAGCATTTCAGCAGATTCTGCGAAGAATACCGTGTACTTACAGATGAACTCACTGAAACCTGAGGATACCGCCGTTTATTATTGTGCGGCAGCCATTTATAGGAACGCGTCGGTTTTTGCCTATTGGGGTCAGGGCACACAAGTCACGGTCTCAAGCGGCGGAAGCTCTGGTGAACAGAAACTGATTTCAGAAG
AFGSNVF#PHHTV#AIYRNASVL##########evqlvesggglvqagdslrlscaasgAFGSNVFmgwfrqapgkerefvasitPHHTVtdyadsvrgrfsisadsakntvylqmnslkpedtavyycaaAIYRNASVLdywgqgtqvtvss##########GGAGATATACCATGGAAGTTCAACTGGTTGAATCTGGTGGCGGTTTAGTTCAAGCCGGTGATAGCCTTCGTCTGAGCTGCGCCGCAAGCGGAGCTTTCGGTTCTAACGTTTTCATGGGTTGGTTTCGCCAGGCACCTGGTAAAGAACGTGAATTTGTGGCATCCATTACCCCTCATCACACGGTCACCGACTATGCCGATTCTGTTCGTGGTCGCTTCAGCATTTCAGCAGATTCTGCGAAGAATACCGTGTACTTACAGATGAACTCACTGAAACCTGAGGATACCGCCGTTTATTATTGTGCGGCAGCCATTTATAGGAACGCGTCGGTTTTGGACTATTGGGGTCAGGGCACACAAGTCACGGTCTCAAGCGACGGAAGCTCTTGTGAACAGAAACTGATTTCAGAAG
AFGSNVF#PHHTV#AIYRNASVL##########evqlvesggglvkvgdslrlscaasgAFGSNVFmgwfrqapgkerefvasitPHHTVtdyadsvrgrfsisadsakntvylqmnslkpedtavyycaaAIYRNASVLdywgqgtqvtvss##########ACCATGGAAGTTCAACTGGTTGAATCTGGTGGCGGTTTAGTTAAAGTCGGTGATAGCCTTCGTCTGAGCTGCGCCGCAAGCGGAGCTTTCGGTTCTAACGTTTTCATGGGTTGGTTTCGCCAGGCACCTGGTAAAGAACGTGAATTTGTGGCATCCATTACCCCTCATCACACGGTCACCGACTATGCCGATTCTGTTCGTGGTCGCTTCAGCATTTCAGCAGATTCTGCGAAGAATACCGTGTACTTACAGATGAACTCACTGAAACCTGAGGATACCGCCGTTTATTATTGTGCGGCAGCCATTTATAGGAACGCGTCGGTTTTGGACTATTGGGGTCAGGGCACACAAGTCACGGTCTCAAGCGGCGGAAGCTCTGGTGAACAGAAACTGATTTCAGAAG
AFGSNVF#PHHTV#AIYRNASVL##########evqlvesggglvqagdslrlscaasgAFGSNVFmgwfrqapgkerefvasitPHHTVtdyadsvrgrfsisadsakntvylqmnslkpedtavyycaaAIYRNASVLdywgqgtqvtvss##########AAGGAGATATACCATGGAAGTTCAACTGGTTGAATCTGGTGGCGGTTTAGTTCAAGCCGGTGATAGCCTTCGTCTGAGCTGCGCCGCAAGCGGAGCTTTCGGTTCTAACGTTTTCATGGGTTGGTTTCGCCAGGCACCTGGTAAAGAACGTGAATTTGTGGCATCCATTACCCCTCATCACACGGTCACCGACTATGCCGATTCTGTTCGTGGTCGCTTCAGCATTTCAGCAGATTCTGCGAAGAATACCGTGTACTTACAGATGAACTCACTGAAACCTGAGGATACCGCCGTTTATTATTGTGCGGCAGCCATTTATAGGAACGCGTCGGTTTTGGACTATTGGGGTCAGGGCACACAAGTCACGGTCTCAAGCGGCGGAAGCTCTGGTGAACAGAAACTGATTTCAGAAG
AFGSNVF#PHHTV#AIYRNASVL##########evqlvesggglvqagdslrlscaasgAFGSNVFmgwfrqapgkerefvasitPHHTVtdyadsvrgrfsisadsakntvylqmnslkpedtavyycaaAIYRNASVLdywgqgtqvtvss##########ATACCATGGAAGTTCAACTGGTTGAATCTGGTGGCGGTTTAGTTCAAGCCGGTGATAGCCTTCGTCTGAGCTGCGCCGCAAGCGGAGCTTTCGGTTCTAACGTTTTCATGGGTTGGTTTCGCCAGGCACCTGGTAAAGAACGTGAATTTGTGGCATCCATTACCCCTCATCACACGGTCACCGACTATGCCGATTCTGTTCGTGGTCGCTTCAGCATTTCAGCAGATTCTGCGAAGAATACCGTGTACTTACAGATGAACTCACTGAAACCTGAGGATACCGCCGTTTATTATTGTGCGGCAGCCATTTATAGGAACGCGTCGGTTTTGGACTATTGGGGTCAGGGCACACAAGTCACGGTCTCAAGCGGCGGAAGCTCTGGTGAACAGAAACTGATTTCAGAAG
AFGSNVF#PHHTV#AIYRNASVL##########evqlvesggglvqagdslrlscaasgAFGSNVFmgwfrqapgkerefvasitPHHTVtdyadsvrgrfsisadsakntvylqmnslkpedtavyycaaAIYRNASVLdywgqgtqvtvss##########ATATACCATGGAAGTTCAACTGGTTGAATCTGGTGGCGGTTTAGTTCAAGCCGGTGATAGCCTTCGTCTGAGCTGCGCCGCAAGCGGAGCTTTCGGTTCTAACGTTTTCATGGGTTGGTTTCGCCAGGCACCTGGTAAAGAACGTGAATTTGTGGCATCCATTACCCCTCATCACACGGTCACCGACTATGCCGATTCTGTTCGTGGTCGCTTCAGCATTTCAGCAGATTCTGCGAAGAATACCGTGTACTTACAGATGAACTCACTGAAACCTGAGGATACCGCCGTTTATTATTGTGCGGCAGCCATTTATAGGAACGCGTCGGTTTTGGACTATTGGGGTCAGGGCACACAAGTCACGGTCTCAAGCGGCGGAAGCTCTGGTGAACAGAAACTGATTTCAGAAG
AFGSNVF#PHHTV#AIYRNASVL##########eiqlvesggglvqagdslrlscaasgAFGSNVFmgwfrqapgkerefvasitPHHTVtdyadsvrgrfsisadsakntvylqmnslkpedtavyycaaAIYRNASVLdywgqgtqvtvss##########ATACCATGGAAATTCAACTGGTTGAATCTGGTGGCGGTTTAGTTCAAGCCGGTGATAGCCTTCGTCTGAGCTGCGCCGCAAGCGGAGCTTTCGGTTCTAACGTTTTCATGGGTTGGTTTCGCCAGGCACCTGGTAAAGAACGTGAATTTGTGGCATCCATTACCCCTCATCACACGGTCACCGACTATGCCGATTCTGTTCGTGGTCGCTTCAGCATTTCAGCAGATTCTGCGAAGAATACCGTGTACTTACAGATGAACTCACTGAAACCTGAGGATACCGCCGTTTATTATTGTGCGGCAGCCATTTATAGGAACGCGTCGGTTTTGGACTATTGGGGTCAGGGCACACAAGTCACGGTCTCAAGCGGCGGAAGCTCTGGTGAACAGAAACTGATTTCAGAAG
AFGSNVF#PHHTV#AIYRNASVL##########evqlvesggglvqagdslrlscaasgAFGSNVFmgwfrqapgkerefvasitPHHTVtdyadsvrgrfsisadsakntvylqmnslkpedtavyycaaAIYRNASVLdywgqgtqvtvss##########AGAAGGAGATATACCATGGAAGTTCAACTGGTTGAATCTGGTGGCGGTTTAGTTCAAGCCGGTGATAGCCTTCGTCTGAGCTGCGCCGCAAGCGGAGCTTTCGGTTCTAACGTTTTCATGGGTTGGTTTCGCCAGGCACCTGGTAAAGAACGTGAATTTGTGGCATCCATTACCCCTCATCACACGGTCACCGACTATGCCGATTCTGTTCGTGGTCGCTTCAGCATTTCAGCAGATTCTGCGAAGAATACCGTGTACTTACAGATGAACTCACTGAAACCTGAGGATACCGCCGTTTATTATTGTGCGGCAGCCATTTATAGGAACGCGTCGGTTTTGGACTATTGGGGTCAGGGCACACAAGTCACGGTCTCAAGCGGCGGAAGCTCTGGTGAACAGAAACTGATTTCAGAAG
AFGSNVF#PHHTV#AIYRNASVL##########evqlvesggglvqagdslrlrcaasgAFGSNVFmgwfrqapgkerefvasitPHHTVtdyadsvrgrfsisadsakntvylqmnslkpedtavyycaaAIYRNASVLdywgqgtqvtvss##########ACCATGGAAGTTCAACTGGTTGAATCTGGTGGCGGTTTAGTTCAAGCCGGTGATAGCCTTCGTCTGAGATGCGCCGCAAGCGGAGCTTTCGGTTCTAACGTTTTCATGGGTTGGTTTCGCCAGGCACCTGGTAAAGAACGTGAATTTGTGGCATCCATTACCCCTCATCACACGGTCACCGACTATGCCGATTCTGTTCGTGGTCGCTTCAGCATTTCAGCAGATTCTGCGAAGAATACCGTGTACTTACAGATGAACTCACTGAAACCTGAGGATACCGCCGTTTATTATTGTGCGGCAGCCATTTATAGGAACGCGTCGGTTTTGGACTATTGGGGTCAGGGCACACAAGTCACGGTCTCAAGCGGCGGAAGCTCTGGTGAACAGAAACTGATTTCAGAAG
AFGSNVF#PHHTV#AIYRNASVL##########evqlvesggglvqagdslrlscaasgAFGSNVFmgwfrqapgkerefvasitPHHTVtdyadsvrgrfsisadsakntvylqmnslkpedtavyycaaAIYRNASVLaywgqgtqvtvss##########ATACCATGGAAGTTCAACTGGTTGAATCTGGTGGCGGTTTAGTTCAAGCCGGTGATAGCCTTCGTCTGAGCTGCGCCGCAAGCGGAGCTTTCGGTTCTAACGTTTTCATGGGTTGGTTTCGCCAGGCACCTGGTAAAGAACGTGAATTTGTGGCATCCATTACCCCTCATCACACGGTCACCGACTATGCCGATTCTGTTCGTGGTCGCTTCAGCATTTCAGCAGATTCTGCGAAGAATACCGTGTACTTACAGATGAACTCACTGAAACCTGAGGATACCGCCGTTTATTATTGTGCGGCAGCCATTTATAGGAACGCGTCGGTTTTGGCCTATTGGGGTCAGGGCACACAAGTCACGGTCTCAAGCGGCGGAAGCTCTGGTGAACAGAAACTGATTTCAGAAG
AFGSNVF#PHHTV#AIYRNASVL##########evqlvesggglvqagdslrlrcaasgAFGSNVFmgwfrqapgkerefvasitPHHTVtdyadsvrgrfsisadsakntvylqmnslkpedtavyycaaAIYRNASVLdywgqgtqvtvss##########ATACCATGGAGGTTCAACTGGTGGAATCTGGTGGCGGTTTAGTTCAAGCCGGTGATAGCCTTCGTCTGAGATGCGCCGCAAGCGGAGCTTTCGGTTCTAACGTTTTCATGGGTTGGTTTCGCCAGGCACCTGGTAAAGAACGTGAATTTGTGGCATCCATTACCCCTCATCACACGGTCACCGACTATGCCGATTCTGTTCGTGGTCGCTTCAGCATTTCAGCAGATTCTGCGAAGAATACCGTGTACTTACAGATGAACTCACTGAAACCTGAGGATACCGCCGTTTATTATTGTGCGGCAGCCATTTATAGGAACGCGTCGGTTTTGGACTATTGGGGTCAGGGCACACAAGTCACGGTCTCAAGCGGCGGAAGCTCTGGTGAACAGAAACTGATTTCAGAAG
AFGSNVF#PHHTV#AIYRNASVL##########evqlvesggglvqagdslrlscaasgAFGSNVFmgwfrqapgkerefvasitPHHTVtdyadsvrgrfsisadsakntvylqmnslkpedtavyycaaAIYRNASVLdywgqgtqvtvss##########ACCATGGAAGTTCAACTGGTTGAATCTGGTGGCGGTTTAGTTCAAGCCGGTGATAGCCTTCGTCTGAGCTGCGCCGCAAGCGGAGCTTTCGGTTCTAACGTTTTCATGGGTTGGTTTCGCCAGGCACCTGGTAAAGAACGTGAATTTGTGGCATCCATTACCCCTCATCACACGGTCACCGACTATGCCGATTCTGTTCGTGGTCGCTTCAGCATTTCAGCAGATTCTGCGAAGAATACCGTGTACTTACAGATGAACTCACTGAAACCTGAGGATACCGCCGTTTATTATTGTGCGGCAGCCATTTATAGGAACGCGTCGGTTTTGGACTATTGGGGTCAGGGCACACAAGTCACGGTCTCAAGCGGCGGAAGCTCTGGTGAACAGAAACTGATTTCAGAAG
AFGSNVF#PHHTV#AIYRNASVL##########evqlvesggglvqagdslrlscaasgAFGSNVFmgwfrqapgkerefvasitPHHTVtdyadsvrgrfsisadsakntvylqmnslkpedtavyycaaAIYRNASVLdywgqgtqvtvss##########AGGAGATATACCATGGAAGTTCAACTGGTTGAATCTGGTGGCGGTTTAGTTCAAGCCGGTGATAGCCTTCGTCTGAGCTGCGCCGCAAGCGGAGCTTTCGGTTCTAACGTTTTCATGGGTTGGTTTCGCCAGGCACCTGGTAAAGAACGTGAATTTGTGGCATCCATTACCCCTCATCACACGGTCACCGACTATGCCGATTCTGTTCGTGGTCGCTTCAGCATTTCAGCAGATTCTGCGAAGAATACCGTGTACTTACAGATGAACTCACTGAAACCTGAGGATACCGCCGTTTATTATTGTGCGGCAGCCATTTATAGGAACGCGTCGGTTTTGGACTATTGGGGTCAGGGCACACAAGTCACGGTCTCAAGCGGCGGAAGCTCTGGTGAACAGAAACTGTTCAGAAGCCAA
AFGSNVF#PHHTV#AIYRNASVL##########evqlvesggglvhagdslrlscaasgAFGSNVFmgwfrqapgkerefvasitPHHTVtdyadsvrgrfsisadsakntvylqmnslkpedtavyycaaAIYRNASVLdywgqgtqvtvss##########GAAGGAGATATACCATGGAAGTTCAACTGGTTGAATCTGGTGGCGGTTTAGTTCACGCCGGTGATAGCCTTCGTCTGAGCTGCGCCGCAAGCGGAGCTTTCGGTTCTAACGTTTTCATGGGTTGGTTTCGCCAGGCACCTGGTAAAGAACGTGAATTTGTGGCATCCATTACCCCTCATCACACGGTCACCGACTATGCCGATTCTGTTCGTGGTCGCTTCAGCATTTCAGCAGATTCTGCGAAGAATACCGTGTACTTACAGATGAACTCACTGAAACCTGAGGATACCGCCGTTTATTATTGTGCGGCAGCCATTTATAGGAACGCGTCGGTTTTGGACTATTGGGGTCAGGGCACACAAGTCACGGTCTCAAGCGGCGGAAGCTCTGGTGAACAGAAACTGATTTCAGAAGCCAA
AFGSNVF#PHHTV#AIYRNASVL##########evqlvesggglvqagdslrlscaasgAFGSNVFmgwfrqapgkerefvasitPHHTVtdyadsvrgrfsisadsakntvylqmnslkpedtavyycaaAIYRNASVLdywgqgtqgtvss##########ACCATGGAAGTTCAACTGGTTGAATCTGGTGGCGGTTTAGTTCAAGCCGGTGATAGCCTTCGTCTGAGCTGCGCCGCAAGCGGAGCTTTCGGTTCTAACGTTTTCATGGGTTGGTTTCGCCAGGCACCTGGTAAAGAACGTGAATTTGTGGCATCCATTACCCCTCATCACACGGTCACCGACTATGCCGATTCTGTTCGTGGTCGCTTCAGCATTTCAGCAGATTCTGCGAAGAATACCGTGTACTTACAGATGAACTCACTGAAACCTGAGGATACCGCCGTTTATTATTGTGCGGCAGCCATTTATAGGAACGCGTCGGTTTTGGACTATTGGGGTCAGGGCACACAAGGCACGGTCTCAAGTGGCGGAAGCTCTGGTGAACAGAAACTGATTTCAGAAGCCAA
AFGSNVF#PHHTV#AIYRNASVL##########evqlvesggglvqagdslrlscaasgAFGSNVFmgwfrqapgkerefvasitPHHTVtdyadsvrgrfsisadsakntvylqmnslkpedtavyycaaAIYRNASVLdywgqgtqgtvss##########ATATACCATGGAAGTTCAACTGGTTGAATCTGGTGGCGGTTTAGTTCAAGCCGGTGATAGCCTTCGTCTGAGCTGCGCCGCAAGCGGAGCTTTCGGTTCTAACGTTTTCATGGGTTGGTTTCGCCAGGCACCTGGTAAAGAACGTGAATTTGTGGCATCCATTACCCCTCATCACACGGTCACCGACTATGCCGATTCTGTTCGTGGTCGCTTCAGCATTTCAGCAGATTCTGCGAAGAATACCGTGTACTTACAGATGAACTCACTGAAACCTGAGGATACCGCCGTTTATTATTGTGCGGCAGCCATTTATAGGAACGCGTCGGTTTTGGACTATTGGGGTCAGGGCACACAAGGCACGGTCTCAAGCGGCGGAAGCTCTGGTGAACAGAAACTGATTTCAGAAGCCAA
AFGSNVF#PHHTV#AIYRNASVL##########evqlvesggglvqagdslrlscaasgAFGSNVFmgwfrqapgkerefvasitPHHTVtdyadsvrgrfsisadsakntvylqmnslkpedtavyycaaAIYRNASVLdywgqgtqvtvss##########GGAGATATACCATGGAAGTTCAACTGGTTGAATCTGGTGGCGGTTTAGTTCAAGCCGGTGATAGCCTTCGTCTGAGCTGCGCCGCAAGCGGAGCTTTCGGTTCTAACGTTTTCATGGGTTGGTTTCGCCAGGCACCTGGTAAAGAACGTGAATTTGTGGCATCCATTACCCCTCATCACACGGTCACCGACTATGCCGATTCTGTTCGTGGTCGCTTCAGCATTTCAGCAGATTCTGCGAAGAATACCGTGTACTTACAGATGAACTCACTGAAACCTGAGGATACCGCCGTTTATTATTGTGCGGCAGCCATTTATAGGAACGCGTCGGTTTTGGACTATTGGGGTCAGGGCACACAAGTCACGGTCTCAAGCGGCGGAAGCTCTGGTGAACAGAAACTGATTTCAGAAGCCAA
AFGSNVF#PHHTV#AIYRNASVL##########evqlvesggglvqagdslrlscaasgAFGSNVFmgwfrqapgkerefvasitPHHTVtdyadsvrgrfsisadsakntvylqmnslkpedtavyycaaAIYRNASVLdywgqgtqvtvss##########GGAGATATACCATGGAAGTTCAACTGGTTGAATCTGGTGGCGGTTTAGTTCAAGCCGGTGATAGCCTTCGTCTGAGCTGCGCCGCAAGCGGAGCTTTCGGTTCTAACGTTTTCATGGGTTGGTTTCGCCAGGCACCTGGTAAAGAACGTGAATTTGTGGCATCCATTACCCCTCATCACACGGTCACCGACTATGCCGATTCTGTTCGTGGTCGCTTCAGCATTTCAGCAGATTCTGCGAAGAATACCGTGTACTTACAGATGAACTCACTGAAACCTGAGGATACCGCCGTTTATTATTGTGCGGCAGCCATTTATAGGAACGCGTCGGTTTTGGACTATTGGGGTCAGGGCACACAAGTCACGGTCTCAAGCGGCGGAAGCTCTGGTGCACAGAAACTGATTTCAGAAGCCAA
AFGSNVF#PHHTV#AIYRNASVL##########evqlvesggglvqagdslrlscaasgAFGSNVFmgwfrqapgkerefvasitPHHTVtdyadsvrgrfsisadsakntvylqmnslkpedtavyycaaAIYRNASVLdywgqgtqvtvss##########ATACCATGGAAGTTCAACTGGTTGAATCTGGTGGCGGTTTAGTTCAAGCCGGTGATAGCCTTCGTCTGAGCTGCGCCGCAAGCGGAGCTTTCGGTTCTAACGTTTTCATGGGTTGGTTTCGCCAGGCACCTGGTAAAGAACGTGAATTTGTGGCATCCATTACCCCTCATCACACGGTCACCGACTATGCCGATTCTGTTCGTGGTCGCTTCAGCATTTCAGCAGATTCTGCGAAGAATACCGTGTACTTACAGATGAACTCACTGAAACCTGAGGATACCGCCGTTTATTATTGTGCGGCAGCCATTTATAGGAACGCGTCGGTTTTGGACTATTGGGGTCAGGGCACACAAGTCACGGTCTCAAGCGGCGGAAGCTCTGGTGAACAGAAACTGATTTCAGAAGCCAA
AFGSNVF#PHHTV#AIYRNASVL##########evqlvesggglvqagdslrlscaasgAFGSNVFmgwfrqapgkerefvasitPHHTVtdyadsvrgrfsisadsakntvylqmnslkpedtavyycaaAIYRNASVLdywgqgtqvtvss##########ATACCATGGAAGTTCAACTGGTTGAATCTGGTGGCGGTTTAGTTCAAGCCGGTGATAGCCTTCGTCTGAGCTGCGCCGCAAGCGGAGCTTTCGGTTCTAACGTTTTCATGGGTTGGTTTCGCCAGGCACCTGGTAAAGAACGTGAATTTGTGGCATCCATTACCCCTCATCACACGGTCACCGACTATGCCGATTCTGTTCGTGGTCGCTTCAGCATTTCAGCAGATTCTGCGAAGAATACCGTGTACTTACAGATGAACTCACTGAAACCTGAGGATACCGCCGTTTATTATTGTGCGGCAGCCATTTATAGGAACGCGTCGGTTTTGGACTATTGGGGTCAGGGCACACAAGTCACGGTCTCAAGCGGCGGAAGCTCTGGTGAACAGAAACTGATTTCAGAAGCCAA
AFGSNVF#PHHTV#AIYRNASVL##########evqlvesggglvqagdslrlscaasgAFGSNVFmgwfrqapgkerefvasitPHHTVtdyadsvrgrfsisadsakntvylqmnslkpedtavyycaaAIYRNASVLdywgqgtqvtvss##########ACCATGGAAGTTCAACTGGTTGAATCTGGTGGCGGTTTAGTTCAAGCCGGTGATAGCCTTCGTCTGAGCTGCGCCGCAAGCGGAGCTTTCGGTTCTAACGTTTTCATGGGTTGGTTTCGCCAGGCACCTGGTAAAGAACGTGAATTTGTGGCATCCATTACCCCTCATCACACGGTCACCGACTATGCCGATTCTGTTCGTGGTCGCTTCAGCATTTCAGCAGATTCTGCGAAGAATACCGTGTACTTACAGATGAACTCACTGAAACCTGAGGATACCGCCGTTTATTATTGTGCGGCAGCCATTTATAGGAACGCGTCGGTTTTGGACTATTGGGGTCAGGGCACACAAGTCACGGTCTCAAGCGGCGGAAGCTCTGGTGAACAGAAACTGATTTCAGAAGCCAA
AFGSNVF#PHHTV#AIYRNASVL##########evqlvesggglvqagdslrlscaasgAFGSNVFmgwfrqapgkerefvasitPHHTVtdyadsvrgrfsisadsakntvylqmnslkpedtavyycaaAIYRNASVLdywgqgtqvtvss##########AGGAGATATACCATGGAAGTTCAACTGGTTGAATCTGGTGGCGGTTTAGTTCAAGCCGGTGATAGCCTTCGTCTGAGCTGCGCCGCAAGCGGAGCTTTCGGTTCTAACGTTTTCATGGGTTGGTTTCGCCAGGCACCTGGTAAAGAACGTGAATTTGTGGCATCCATTACCCCTCATCACACGGTCACCGACTATGCCGATTCTGTTCGTGGTCGCTTCAGCATTTCAGCAGATTCTGCGAAGAATACCGTGTACTTACAGATGAACTCACTGAAACCTGAGGATACCGCCGTTTATTATTGTGCGGCAGCCATTTATAGGAACGCGTCGGTTTTGGACTATTGGGGTCAGGGCACACAAGTCACGGTCTCAAGCGGCGGAAGCTCTGGTGAACAGAAACTGATTTCAGAAGCCAA
AFGSNVF#PHHTV#AIYRNASVL##########evqlvesggglvqagdslrlscaasgAFGSNVFmgwfrqapgkerefvasitPHHTVtdyadsvrgrfsisadsakntvylqmnslkpedtavyycaaAIYRNASVLdywgqgtqvtvss##########AGGAGATATACCATGGAAGTTCAACTGGTTGAATCTGGTGGCGGTTTAGTTCAAGCCGGTGATAGCCTTCGTCTGAGCTGCGCCGCAAGCGGAGCTTTCGGTTCTAACGTTTTCATGGGTTGGTTTCGCCAGGCACCTGGTAAAGAACGTGAATTTGTGGCATCCATTACCCCTCATCACACGGTCACCGACTATGCCGATTCTGTTCGTGGTCGCTTCAGCATTTCAGCAGATTCTGCGAAGAATACCGTGTACTTACAGATGAACTCACTGAAACCTGAGGATACCGCCGTTTATTATTGTGCGGCAGCCATTTATAGGAACGCGTCGGTTTTGGACTATTGGGGTCAGGGCACACAAGTCACGGTCTCAAGCGGCGGAAGCTCTGGTGAACAGAAACTGATTTCAGAAGCCAA
AFGSNVF#PHHTV#AIYRNASVL##########evqlvesggglvqagdslrlscaasgAFGSNVFmgwfrqapgkerefvasitPHHTVtdyadsvrgrfsisadsakntvylqmnslkpedtavyycaaAIYRNASVLdywgqgtqvtvss##########GGAGATATACCATGGAAGTTCAACTGGTTGAATCTGGTGGCGGTTTAGTTCAAGCCGGTGATAGCCTTCGTCTGAGCTGCGCCGCAAGCGGAGCTTTCGGTTCTAACGTTTTCATGGGTTGGTTTCGTCAGGCACCTGGTAAAGAACGTGAATTTGTGGCATCCATTACCCCTCATCACACGGTCACCGACTATGCCGATTCTGTTCGTGGTCGCTTCAGCATTTCAGCAGATTCTGCGAAGAATACCGTGTACTTACAGATGAACTCACTGAAACCTGAGGATACCGCCGTTTATTATTGTGCGGCAGCCATTTATAGGAACGCGTCGGTTTTGGACTATTGGGGTCAGGGCACACAAGTCACGGTCTCAAGCGGCGGAAGCTCTGGTGAACAGAAACTGATTTCAGAAGCCAA
AFGSNVF#PHHTV#AIYRNASVL##########evqlvesggglvqagdslrlscaasgAFGSNVFmgwfrqapgkerefvasitPHHTVtdyadsvrgrfsisadsakntvylqmnslkpedtavyycaaAIYRNASVLdywgqgtqvtvss##########AGATATACCATGGAAGTTCAACTGGTTGAATCTGGTGGCGGTTTAGTTCAAGCCGGTGATAGCCTTCGTCTGAGCTGCGCCGCAAGCGGAGCTTTCGGTTCTAACGTTTTCATGGGTTGGTTTCGCCAGGCACCTGGTAAAGAACGTGAATTTGTGGCATCCATTACCCCTCATCACACGGTCACCGACTATGCCGATTCTGTTCGTGGTCGCTTCAGCATTTCAGCAGATTCTGCGAAGAATACCGTGTACTTACAGATGAACTCACTGAAACCTGAGGATACCGCCGTTTATTATTGTGCGGCAGCCATTTATAGGAACGCGTCGGTTTTGGACTATTGGGGTCAGGGCACACAAGTCACGGTCTCAAGCGGCGGAAGCTCTGGTGAACAGAAACTGATTTCAGAAGCCAA
AFGSNVF#PHHTV#AIYRNASVL##########evqlvesggglvqagdrlrlscaasgAFGSNVFmgwfrqapgkerefvasitPHHTVtdyadsvrgrfsisadsakntvylqmnslkpedtavyycaaAIYRNASVLdywgqgtqvtvss##########GAAGGAGATATACCATGGAAGTTCAACTGGTTGAATCTGGTGGCGGTTTAGTTCAAGCCGGTGATCGCCTTCGTCTGAGCTGCGCCGCAAGCGGAGCTTTCGGTTCTAACGTTTTCATGGGTTGGTTTCGCCAGGCACCTGGTAAAGAACGTGAATTTGTGGCATCCATTACCCCTCATCACACGGTCACCGACTATGCCGATTCTGTTCGTGGTCGCTTCAGCATTTCAGCAGATTCTGCGAAGAATACCGTGTACTTACAGATGAACTCACTGAAACCTGAGGATACCGCCGTTTATTATTGTGCGGCAGCCATTTATAGGAACGCGTCGGTTTTGGACTATTGGGGTCAGGGCACACAAGTCACGGTCTCAAGCGGCGGAAGCTCTGGTGAACAGAAACTGATTTCAGAAGCCAA
AFGSNVF#PHHTV#AIYRNASVL##########evqlvesggglvqagdslrlscaasgAFGSNVFmgwfrqapgkerefvasitPHHTVtdyadsvrgrfsisadsakntvylqmnslkpedtavyycaaAIYRNASVLdywgqgtqvtvss##########AGGAGATATACCATGGAAGTTCAACTGGTTGAATCTGGTGGCGGTTTAGTTCAAGCCGGTGATAGCCTTCGTCTGAGCTGCGCCGCAAGCGGAGCTTTCGGTTCTAACGTTTTCATGGGTTGGTTTCGCCAGGCACCTGGTAAAGAACGTGAATTTGTGGCATCCATTACCCCTCATCACACGGTCACCGACTATGCCGATTCTGTTCGTGGTCGCTTCAGCATTTCAGCAGATTCTGCGAAGAATACCGTGTACTTACAGATGAACTCACTGAAACCTGAGGATACCGCCGTTTATTATTGTGCGGCAGCCATTTATAGGAACGCGTCGGTTTTGGACTATTGGGGTCAGGGCACACAAGTCACGGTCTCAAGCGGCGGAAGCTCTGGTGAACAGAAACTGATTTCAGAAGCCAA
AFGSNVF#PHHTV#AIYRNASVL##########evqlvesggslvqagdslrlscaasgAFGSNVFmgwfrqapgkerefvasitPHHTVtdyadsvrgrfsisadsakntvylqmnslkpedtavyycaaAIYRNASVLdywgqgtqvtvss##########AAGGAGATATACCATGGAAGTTCAACTGGTTGAATCTGGTGGCAGTTTAGTTCAAGCCGGTGATAGCCTTCGTCTGAGCTGCGCCGCAAGCGGAGCTTTCGGTTCTAACGTTTTCATGGGTTGGTTTCGCCAGGCACCTGGTAAAGAACGTGAATTTGTGGCATCCATTACCCCTCATCACACGGTCACCGACTATGCCGATTCTGTTCGTGGTCGCTTCAGCATTTCAGCAGATTCTGCGAAGAATACCGTGTACTTACAGATGAACTCACTGAAACCTGAGGATACCGCCGTTTATTATTGTGCGGCAGCCATTTATAGGAACGCGTCGGTTTTGGACTATTGGGGTCAGGGCACACAAGTCACGGTCTCAAGCGGCGGAAGCTCTGGTGAACAGAAACTGATTTCAGAAGCCAA
AFGSKVF#PHHTV#AIYRNASVL##########evqlvesggglvqagdslrlscaasgAFGSKVFmgwfrqapgkerefvasitPHHTVtdyadsvrgrfsisadsakntvylqmnslkpedtavyycaaAIYRNASVLdywgqgtqvtvss##########GGAGATATACCATGGAAGTTCAACTGGTTGAATCTGGTGGCGGTTTAGTTCAAGCCGGTGATAGCCTTCGTCTGAGCTGCGCCGCAAGCGGAGCTTTCGGTTCTAAAGTTTTCATGGGTTGGTTTCGCCAGGCACCTGGTAAAGAACGTGAATTTGTGGCATCCATTACCCCTCATCACACGGTCACCGACTATGCCGATTCTGTTCGTGGTCGCTTCAGCATTTCAGCAGATTCTGCGAAGAATACCGTGTACTTACAGATGAACTCACTGAAACCTGAGGATACCGCCGTTTATTATTGTGCGGCAGCCATTTATAGGAACGCGTCGGTTTTGGACTATTGGGGTCAGGGCACACAAGTCACGGTCTCAAGCGGCGGAAGCTCTGGTGAACAGAAACTGATTTCAGAAGCCAA
AFGSNVF#PHHTV#AIYRNASVL##########evqlvesggglvqagdslrlscatsgAFGSNVFmgwfrqapgkerefvasitPHHTVtdyadsvrgrfsisadsakntvylqmkslkpedtavyycaaAIYRNASVLdywgqgtqvtvss##########AGATATACCATGGAAGTTCAACTGGTTGAATCTGGTGGCGGTTTAGTTCAAGCCGGTGATAGCCTTCGTCTGAGCTGCGCCACAAGCGGAGCTTTCGGTTCTAACGTTTTCATGGGTTGGTTTCGCCAGGCACCTGGTAAAGAACGTGAATTTGTGGCATCCATTACCCCTCATCACACGGTCACCGACTATGCCGATTCTGTTCGTGGTCGCTTCAGCATTTCAGCAGATTCTGCGAAGAATACCGTGTACTTACAGATGAAATCACTGAAACCTGAGGATACCGCCGTTTATTATTGTGCGGCAGCCATTTATAGGAACGCGTCGGTTTTGGACTATTGGGGGCAGGGCACACAAGTCACGGTCTCAAGCGGCGGAAGCTCTGGTGAACAGAAACTGATTTCAGAAGCCAA
AFGSNVF#PHHTV#AIYRNASVL##########evqlvesggglvqagdslrlscaasgAFGSNVFmgwfrqapgkerefvasitPHHTVtdyadsvrgrfsisadsakntvylqmnslkpedtavyycaaAIYRNASVLdywgqgtqvtvss##########ATATACCATGGAAGTTCAACTGGTTGAATCTGGTGGCGGTTTAGTTCAAGCCGGTGATAGCCTTCGTCTGAGCTGCGCCGCAAGCGGAGCTTTCGGTTCTAACGTTTTCATGGGTTGGTTTCGCCAGGCACCTGGTAAAGAACGTGAATTTGTGGCATCCATTACCCCTCATCACACGGTCACCGACTATGCCGATTCTGTTCGTGGTCGCTTCAGCATTTCAGCAGATTCTGCGAAGAATACCGTGTACTTACAGATGAACTCACTGAAACCTGAGGATACCGCCGTTTATTATTGTGCGGCAGCCATTTATAGGAACGCGTCGGTTTTGGACTATTGGGGTCAGGGCACACAAGTCACGGTCTCAAGCGGCGGAAGCTCTGGTGAACAGAAACTGATTTCAGAAGCCAA
AFGSNVF#PHHTV#AIYRNASVL##########evqlvesggglvqagdslrlscaasgAFGSNVFmgwfrqapgkerefvasitPHHTVtdyadsvrgrfsisadsakntvylqmnslkpedtavyycaaAIYRNASVLdywgqgtqvtvss##########ATATACCATGGAAGTTCAACTGGTTGAATCTGGTGGCGGTTTAGTTCAAGCCGGTGATAGCCTTCGTCTGAGCTGCGCCGCAAGCGGAGCTTTCGGTTCTAACGTTTTCATGGGTTGGTTTCGCCAGGCACCTGGTAAAGAACGTGAATTTGTGGCATCCATTACCCCTCATCACACGGTCACCGACTATGCCGATTCTGTTCGTGGTCGCTTCAGCATTTCAGCAGATTCTGCGAAGAATACCGTGTACTTACAGATGAACTCACTGAAACCTGAGGATACCGCCGTTTATTATTGTGCGGCAGCCATTTATAGGAACGCGTCGGTTTTGGACTATTGGGGTCAGGGCACACAAGTCACGGTCTCAAGCGGCGGAAGCTCTGGTGAACAGAAACTGATTTCAGAAGCCAA
AFGSNVF#PHHTV#AIYRNASVL##########evqlvesggglvqagdslrlscaasgAFGSNVFmgwfrqapgkerefvasitPHHTVtdyadsvrgrfsisadsakntvylqmnslkpedtavyycaaAIYRNASVLdywgqgtqvtvss##########AAGGAGATATACCATGGAAGTTCAACTGGTTGAATCTGGTGGCGGTTTAGTTCAAGCCGGTGATAGCCTTCGTCTGAGCTGCGCCGCAAGCGGAGCTTTCGGTTCTAACGTTTTCATGGGTTGGTTTCGCCAGGCACCTGGTAAAGAACGTGAATTTGTGGCATCCATTACCCCTCATCACACGGTCACCGACTATGCCGATTCTGTTCGTGGTCGCTTCAGCATTTCAGCAGATTCTGCGAAGAATACCGTGTACTTACAGATGAACTCACTGAAACCTGAGGATACCGCCGTTTATTATTGTGCGGCAGCCATTTATAGGAACGCGTCGGTTTTGGACTATTGGGGTCAGGGCACACAAGTCACGGTCTCAAGCGGCGGAAGCTCTGGTGAACAGAAACTGATTTCAGAAGCCAA
AFGSNVF#PHHTV#VIYRNASVL##########evqlvesggglvqagdslrlscaasgAFGSNVFmgwfrqapgkerefvasitPHHTVtdyadsvrgrfsisadsakntvylqmnslkpedtavyycaaVIYRNASVLdywgqgtqvtvss##########AAGGAGATATACCATGGAAGTTCAACTGGTTGAATCTGGTGGCGGTTTAGTTCAAGCCGGTGATAGCCTTCGTCTGAGCTGCGCCGCAAGCGGAGCTTTCGGTTCTAACGTTTTCATGGGTTGGTTTCGCCAGGCACCTGGTAAAGAACGTGAATTTGTGGCATCCATTACCCCTCATCACACGGTCACCGACTATGCCGATTCTGTTCGTGGTCGCTTCAGCATTTCAGCAGATTCTGCGAAGAATACCGTGTACTTACAGATGAACTCACTGAAACCTGAGGATACCGCCGTTTATTATTGTGCGGCAGTCATTTATAGGAACGCGTCGGTTTTGGACTATTGGGGTCAGGGCACACAAGTCACGGTCTCAAGCGGCGGAAGCTCTGGTGAACAGAAACTGATTTCAGAAGCCAA
AFGSKVF#PHHTV#AIYRNASVL##########evqlvesggglvqagdslrlscaasgAFGSKVFmgwfrqapgkerefvasitPHHTVtdyadsvrgrfsisadsakntvylqmnslkpedtavyycaaAIYRNASVLdywgqgtqvtvss##########GGAGATATACCATGGAAGTTCAACTGGTTGAATCTGGTGGCGGTTTAGTTCAAGCCGGTGATAGCCTTCGTCTGAGCTGCGCCGCAAGCGGAGCTTTCGGTTCTAAAGTTTTCATGGGTTGGTTTCGCCAGGCACCTGGTAAAGAACGTGAATTTGTGGCATCCATTACCCCTCATCACACGGTCACCGACTATGCCGATTCTGTTCGTGGTCGCTTCAGCATTTCAGCAGATTCTGCGAAGAATACCGTGTACTTACAGATGAACTCACTGAAACCTGAGGATACCGCCGTTTATTATTGTGCGGCAGCCATTTATAGGAACGCGTCGGTTTTGGACTATTGGGGTCAGGGCACACAAGTCACGGTCTCAAGCGGCGGAAGCTCTGGTGAACAGAAACTGATTTCAGAAGCCAA
AFGSNVF#PHHTV#AIYRNASVL##########evqlvesggglvqagdslrlscaasgAFGSNVFmgwfrqapgkerefvasitPHHTVtdyadsvrgrfsisadsakntvylqmnslkpedtavyycaaAIYRNASVLdywgqgtqvtvss##########ACCATGGAAGTTCAACTGGTTGAATCTGGTGGCGGTTTAGTTCAAGCCGGTGATAGCCTTCGTCTGAGCTGCGCCGCAAGCGGAGCTTTCGGTTCTAACGTTTTCATGGGTTGGTTTCGCCAGGCACCTGGTAAAGAACGTGAATTTGTGGCATCCATTACCCCTCATCACACGGTCACCGACTATGCCGATTCTGTTCGTGGTCGCTTCAGCATTTCAGCAGATTCTGCGAAGAATACCGTGTACTTACAGATGAACTCACTGAAACCTGAGGATACCGCCGTTTATTATTGTGCGGCAGCCATTTATAGGAACGCGTCGGTTTTGGACTATTGGGGGCAGGGCACACAAGTCACGGTCTCAAGCGGCGGAAGCTCTGGTGAACAGAAACTGATTTCAGAAGCCAA
AFGSNVF#PHHTV#AIYRNASVL##########evqlvesggglvqagdslrlscaasgAFGSNVFmgwfrqapgkerefvasitPHHTVtdyadsvrgrfsisadsakntvylqmnslkpedtavyycaaAIYRNASVLdywgqgtqgtvss##########ATACCATGGAAGTTCAACTGGTTGAATCTGGTGGCGGTTTAGTTCAAGCCGGTGATAGCCTTCGTCTGAGCTGCGCCGCAAGCGGAGCTTTCGGTTCTAACGTTTTCATGGGTTGGTTTCGCCAGGCACCTGGTAAAGAACGTGAATTTGTGGCATCCATTACCCCTCATCACACGGTCACCGACTATGCCGATTCTGTTCGTGGTCGCTTCAGCATTTCAGCAGATTCTGCGAAGAATACCGTGTACTTACAGATGAACTCACTGAAACCTGAGGATACCGCCGTTTATTATTGTGCGGCAGCCATTTATAGGAACGCGTCGGTTTTGGACTATTGGGGTCAGGGCACACAAGGCACGGTCTCAAGCGGCGGAAGCTCTGGTGAACAGAAACTGATTTCAGAAGCCAA
AFGSNVF#PHHTV#AIYRNASVL##########evqlvesggglvqagdslrlscaasgAFGSNVFmgwfrqapgkerefvasitPHHTVtdyadsvrgrfsisadsakntvylqmnslkpedtavyycaaAIYRNASVLdywgqgtqvtvss##########GAAGGAGATATACCATGGAAGTTCAACTGGTTGAATCTGGTGGCGGTTTAGTTCAAGCCGGTGATAGCCTTCGTCTGAGCTGCGCCGCAAGCGGAGCTTTCGGTTCTAACGTTTTCATGGGTTGGTTTCGCCAGGCACCTGGTAAAGAACGTGAATTTGTGGCATCCATTACCCCTCATCACACGGTCACCGACTATGCCGATTCTGTTCGTGGTCGCTTCAGCATTTCAGCAGATTCTGCGAAGAATACCGTGTACTTACAGATGAACTCACTGAAACCTGAGGATACCGCCGTTTATTATTGTGCGGCAGCCATTTATAGGAACGCGTCGGTTTTGGACTATTGGGGTCAGGGCACACAAGTCACGGTCTCAAGCGGCGGAAGCTCTGGTGAACAGAAACTGATTTCAGAAGCCAA
AFGSNVF#PHHTV#AIYRNASVL##########evqlvesggglvqagdslrlscaasgAFGSNVFmgwfrqapgkerefvasitPHHTVtdyadsvrgrfsisadsakntvylqmnslkpedtavyycaaAIYRNASVLdywgqgtqvtvss##########AGATATACCATGGAAGTTCAACTGGTTGAATCTGGTGGCGGTTTAGTTCAAGCCGGTGATAGCCTTCGTCTGAGCTGCGCCGCAAGCGGAGCTTTCGGTTCTAACGTTTTCATGGGTTGGTTTCGCCAGGCACCTGGTAAAGAACGTGAATTTGTGGCATCCATTACCCCTCATCACACGGTCACCGACTATGCCGATTCTGTTCGTGGTCGCTTCAGCATTTCAGCAGATTCTGCGAAGAATACCGTGTACTTACAGATGAACTCACTGAAACCTGAGGATACCGCCGTTTATTATTGTGCGGCAGCCATTTATAGGAACGCGTCGGTTTTGGACTATTGGGGTCAGGGCACACAAGTCACGGTCTCAAGCGGCGGAAGCTCTGGTGAACAGAAACTGATTTCAGAAGCCAA
AFGSNVF#PHHTV#AIYRNASVL##########evqlvesggglvqagdslrlscaasgAFGSNVFmgwfrqapgkerefvasltPHHTVtdyadsvrgrfsisadsakntvylqmnslkpedtavyycaaAIYRNASVLdywgqgtqvtvss##########AGGAGATATACCATGGAAGTTCAACTGGTTGAATCTGGTGGCGGTTTAGTTCAAGCCGGTGATAGCCTTCGTCTGAGCTGCGCCGCAAGCGGAGCTTTCGGTTCTAACGTTTTCATGGGTTGGTTTCGCCAGGCACCTGGTAAAGAACGTGAATTTGTGGCATCCCTTACCCCTCATCACACGGTCACCGACTATGCCGATTCTGTTCGTGGTCGCTTCAGCATTTCAGCAGATTCTGCGAAGAATACCGTGTACTTACAGATGAACTCACTGAAACCTGAGGATACCGCCGTTTATTATTGTGCGGCAGCCATTTATAGGAACGCGTCGGTTTTGGACTATTGGGGTCAGGGCACACAAGTCACGGTCTCAAGCGGCGGAAGCTCTGGTGAACAGAAACTGATTTCAGAAGCCAA
AFGSNVF#PHHTV#AIYRNASVL##########evqlvesggglvqagdslrlscaasgAFGSNVFmgwfrqapgkerefvasitPHHTVtdyadsvrgrfsisadsakntvylqmnslkpedtavyycaaAIYRNASVLdywgqgtqvtvss##########TACCATGGAAGTTCAACTGGTTGAATCTGGTGGCGGTTTAGTTCAAGCCGGTGATAGCCTTCGTCTGAGCTGCGCCGCAAGCGGAGCTTTCGGTTCTAACGTTTTCATGGGTTGGTTTCGCCAGGCACCTGGTAAAGAACGTGAATTTGTGGCATCCATTACCCCTCATCACACGGTCACCGACTATGCCGATTCTGTTCGTGGTCGCTTCAGCATTTCAGCAGATTCTGCGAAGAATACCGTGTACTTACAGATGAACTCACTGAAACCTGAGGATACCGCCGTTTATTATTGTGCGGCAGCCATTTATAGGAACGCGTCGGTTTTGGACTATTGGGGTCAGGGCACACAAGTCACGGTCTCAAGCGGCGGAAGCTCTGGTGAACAGAAACTGATTTCAGAAGCCAA
AFGSNVF#PHHTV#AIYRNASVL##########evqlvesggglvqagdslrlscaasgAFGSNVFmgwfrqapgkerefvasitPHHTVtdyadsvrgrfsisadsakntvylqmnslkpedtavyycaaAIYRNASVLdywgqgtqvtvss##########AGATATACCATGGAAGTTCAACTGGTTGAATCTGGTGGCGGTTTAGTTCAAGCCGGTGATAGCCTTCGTCTGAGCTGCGCCGCAAGCGGAGCTTTCGGTTCTAACGTTTTCATGGGTTGGTTTCGCCAGGCACCTGGTAAAGAACGTGAATTTGTGGCATCCATTACCCCTCATCACACGGTCACCGACTATGCCGATTCTGTTCGTGGTCGCTTCAGCATTTCAGCAGATTCTGCGAAGAATACCGTGTACTTACAGATGAACTCACTGAAACCTGAGGATACCGCCGTTTATTATTGTGCGGCAGCCATTTATAGGAACGCGTCGGTTTTGGACTATTGGGGTCAGGGCACACAAGTCACGGTCTCAAGCGGCGGAAGCTCTGGTGAACAGAAACTGATTTCAGAAGCCAA
AFGSNVF#PHHTV#AIYRNASVL##########evqlvesggglvqagdslrlscaasgAFGSNVFmgwfrqapgkerefvasitPHHTVtdyadsvrgrfsisadsakntvylqmnslkpedtavyycaaAIYRNASVLdywgqgtqvtvss##########ATACCATGGAAGTTCAACTGGTTGAATCTGGTGGCGGTTTAGTTCAAGCCGGTGATAGCCTTCGTCTGAGCTGCGCCGCAAGCGGAGCTTTCGGTTCTAACGTTTTCATGGGTTGGTTTCGCCAGGCACCTGGTAAAGAACGTGAATTTGTGGCATCCATTACCCCTCATCACACGGTCACCGACTATGCCGATTCTGTTCGTGGTCGCTTCAGCATTTCAGCAGATTCTGCGAAGAATACCGTGTACTTACAGATGAACTCACTGAAACCTGAGGATACCGCCGTTTATTATTGTGCGGCAGCCATTTATAGGAACGCGTCGGTTTTGGACTATTGGGGTCAGGGCACACAAGTCACGGTCTCAAGCGGCGGAAGCTCTGGTGAACAGAAACTGATTTCAGAAGCCAA
AFGSNVF#PHHTV#AIYRNASVL##########evqlvesggglvqagdslrlscaasgAFGSNVFmgwfrqapgkerefvasitPHHTVtdyadsvrgrfsisadsakntvylqmnslkpedtavyycaaAIYRNASVLdywgqgtqvtvss##########GGAGATATACCATGGAAGTTCAACTGGTTGAATCTGGTGGCGGTTTAGTTCAAGCCGGTGATAGCCTTCGTCTGAGCTGCGCCGCAAGCGGAGCTTTCGGTTCTAACGTTTTCATGGGTTGGTTTCGCCAGGCACCTGGTAAAGAACGTGAATTTGTGGCATCCATTACCCCTCATCACACGGTCACCGACTATGCCGATTCTGTTCGTGGTCGCTTCAGCATTTCAGCAGATTCTGCGAAGAATACCGTGTACTTACAGATGAACTCACTGAAACCTGAGGATACCGCCGTTTATTATTGTGCGGCAGCCATTTATAGGAACGCGTCGGTTTTGGACTATTGGGGTCAGGGCACACAAGTCACGGTCTCAAGCGGCGGAAGCTCTGGTGAACAGAAACTGATTTCAGAAGCCAA
AFGSNVF#PHHTV#AIYRNASVL##########evqlvesggglvqagdslrlscaasgAFGSNVFmgwfrqapgkerefvasitPHHTVtdyadsvrgrfsisadsakntvylqmnslkpedtavyycaaAIYRNASVLdywgqgtqgtvss##########ACCATGGAAGTTCAACTGGTTGAATCTGGTGGCGGTTTAGTTCAAGCCGGTGATAGCCTTCGTCTGAGCTGCGCCGCAAGCGGAGCTTTCGGTTCTAACGTTTTCATGGGTTGGTTTCGCCAGGCACCTGGTAAAGAACGTGAATTTGTGGCATCCATTACCCCTCATCACACGGTCACCGACTATGCCGATTCTGTTCGTGGTCGCTTCAGCATTTCAGCAGATTCTGCGAAGAATACCGTGTACTTACAGATGAACTCACTGAAACCTGAGGATACCGCCGTTTATTATTGTGCGGCAGCCATTTATAGGAACGCGTCGGTTTTGGACTATTGGGGTCAGGGCACACAAGGCACGGTCTCAAGCGGCGGAAGCTCTGGTGAACAGAAACTGATTTCAGAAGCCAA
AFGSNVF#PHHTV#AIYRNASVL##########evqlvesggglvqagdslrlscaasgAFGSNVFmgwfrqapgkerefvasitPHHTVtdyadsvrgrfsisadsakntvylqmnslkpedtavyycaaAIYRNASVLdywgqgtqvtvss##########AAGGAGATATACCATGGAAGTTCAACTGGTTGAATCTGGTGGCGGTTTAGTTCAAGCCGGTGATAGCCTTCGTCTGAGCTGCGCCGCAAGCGGAGCTTTCGGTTCTAACGTTTTCATGGGTTGGTTTCGCCAGGCACCTGGTAAAGAACGTGAATTTGTGGCATCCATTACCCCTCATCACACGGTCACCGACTATGCCGATTCTGTTCGTGGTCGCTTCAGCATTTCAGCAGATTCTGCGAAGAATACCGTGTACTTACAGATGAACTCACTGAAACCTGAGGATACCGCCGTTTATTATTGTGCGGCAGCCATTTATAGGAACGCGTCGGTTTTGGACTATTGGGGTCAGGGCACACAAGTCACGGTCTCAAGCGGCGGAAGCTCTGGTGAACAGAAACTGATTTCAGAAGCCAA
AFGSNVF#PHHTV#AIYRNASVL##########evqlvesggglvqagdslrlscaasgAFGSNVFmgwfrqapgkerefvasitPHHTVtdyadsvrgrfsisadsakntvylqmnslkpedtavyycaaAIYRNASVLdywgqgtqvtvss##########AAGGAGATATACCATGGAAGTTCAACTGGTTGAATCTGGTGGCGGTTTAGTTCAAGCCGGTGATAGCCTTCGTCTGAGCTGCGCCGCAAGCGGAGCTTTCGGTTCTAACGTTTTCATGGGTTGGTTTCGCCAGGCACCTGGTAAAGAACGTGAATTTGTGGCATCCATTACCCCTCATCACACGGTCACCGACTATGCCGATTCTGTTCGTGGTCGCTTCAGCATTTCAGCAGATTCTGCGAAGAATACCGTGTACTTACAGATGAACTCACTGAAACCTGAGGATACCGCCGTTTATTATTGTGCGGCAGCCATTTATAGGAACGCGTCGGTTTTGGACTATTGGGGTCAGGGCACACAAGTCACGGTCTCAAGCGGCGGAAGCTCTGGTGAACAGAAACTGATTTCAGAAGCCAA
AFGSNVF#PHHTV#AIYRNASVL##########evqlvesggglvqagdslrlscaasgAFGSNVFmgwfrqapgkerefvasitPHHTVtdyadsvrgrfsisadsakntvylqmnslkpedtavyycaaAIYRNASVLdywgqgtqvtvss##########ATATACCATGGAAGTTCAACTGGTTGAATCTGGTGGCGGTTTAGTTCAAGCCGGTGATAGCCTTCGTCTGAGCTGCGCCGCAAGCGGAGCTTTCGGTTCTAACGTTTTCATGGGTTGGTTTCGCCAGGCACCTGGTAAAGAACGTGAATTTGTGGCATCCATTACCCCTCATCACACGGTCACCGACTATGCCGATTCTGTTCGTGGTCGCTTCAGCATTTCAGCAGATTCTGCGAAGAATACCGTGTACTTACAGATGAACTCACTGAAACCTGAGGATACCGCCGTTTATTATTGTGCGGCAGCCATTTATAGGAACGCGTCGGTTTTGGACTATTGGGGTCAGGGCACACAAGTCACGGTCTCAAGCGGCGGAAGCTCTGGTGAACAGAAACTGATTTCAGAAGCCAA
AFGSNVF#PHHTV#AIYRNASVL##########evqlvesggglvqagdslrlscaasgAFGSNVFmgwfrqapgkerefvasitPHHTVtdyadsvrgrfsisadsakntvylqmnslkpedtavyycaaAIYRNASVLdywgqgtqvtvss##########GAAGGAGATATACCATGGAAGTTCAACTGGTTGAATCTGGTGGCGGTTTAGTTCAAGCCGGTGATAGCCTTCGTCTGAGCTGCGCCGCAAGCGGAGCTTTCGGTTCTAACGTTTTCATGGGTTGGTTTCGCCAGGCACCTGGTAAAGAACGTGAATTTGTGGCATCCATTACCCCTCATCACACGGTCACCGACTATGCCGATTCTGTTCGTGGTCGCTTCAGCATTTCAGCAGATTCTGCGAAGAATACCGTGTACTTACAGATGAACTCACTGAAACCTGAGGATACCGCCGTTTATTATTGTGCGGCAGCCATTTATAGGAACGCGTCGGTTTTGGACTATTGGGGTCAGGGCACACAAGTCACGGTCTCAAGCGGCGGAAGCTCTGGTGAACAGAAACTGATTTCAGAAGCCAA
AFGSNVF#PHHTV#AIYRNASVL##########evqlvesggglvqagdslrlscaasgAFGSNVFmgwfrqapgkerefvasitPHHTVtdyadsvrgrfsisadsakntvylqmnslkpedtavyycaaAIYRNASVLdywgqgtqvtvss##########ATATACCATGGAAGTTCAACTGGTTGAATCTGGTGGCGGTTTAGTTCAAGCCGGTGATAGCCTTCGTCTGAGCTGCGCCGCAAGCGGAGCTTTCGGTTCTAACGTTTTCATGGGTTGGTTTCGCCAGGCACCTGGTAAAGAACGTGAATTTGTGGCATCCATTACCCCTCATCACACGGTCACCGACTATGCCGATTCTGTTCGTGGTCGCTTCAGCATTTCAGCAGATTCTGCGAAGAATACCGTGTACTTACAGATGAACTCACTGAAACCTGAGGATACCGCCGTTTATTATTGTGCGGCAGCCATTTATAGGAACGCGTCGGTTTTGGACTATTGGGGTCAGGGCACACAAGTCACGGTCTCAAGCGGCGGAAGCTCTGGTGAACAGAAACTGATTTCAGAAGCCAA
AFGSNVF#PHHTV#AIYRNASVL##########evqlvesggglvqagdslrlscaasgAFGSNVFmgwfrqapgkerefvasitPHHTVtdyadsvrgrfsisadsakntvylqmnslkpedtavyycaaAIYRNASVLdywgqgtqvtvss##########AAGGAGATATACCATGGAAGTTCAACTGGTTGAATCTGGTGGCGGTTTAGTTCAAGCCGGTGATAGCCTTCGTCTGAGCTGCGCCGCAAGCGGAGCTTTCGGTTCTAACGTTTTCATGGGTTGGTTTCGCCAGGCACCTGGTAAAGAACGTGAATTTGTGGCATCCATTACCCCTCATCACACGGTCACCGACTATGCCGATTCTGTTCGTGGTCGCTTCAGCATTTCAGCAGATTCTGCGAAGAATACCGTGTACTTACAGATGAACTCACTGAAACCTGAGGATACCGCCGTTTATTATTGTGCGGCAGCCATTTATAGGAACGCGTCGGTTTTGGACTATTGGGGTCAGGGCACACAAGTCACGGTCTCAAGCGGCGGAAGCTCTGGTGAACAGAAACTGATTTCAGAAGCCAA
AFGSNVF#PHHTV#AIYRNASVL##########evqlvesggglvqagdslrlscaasgAFGSNVFmgwfrqapgkerefvasitPHHTVtdyadsvrgrfsisadsakntvylqmnslkpedtavyycaaAIYRNASVLdywgqgtqvtvss##########GGAGATATACCATGGAAGTTCAACTGGTTGAATCTGGTGGCGGTTTAGTTCAAGCCGGTGATAGCCTTCGTCTGAGCTGCGCCGCAAGCGGAGCTTTCGGTTCTAACGTTTTCATGGGTTGGTTTCGCCAGGCACCTGGTAAAGAACGTGAATTTGTGGCATCCATTACCCCTCATCACACGGTCACCGACTATGCCGATTCTGTTCGTGGTCGCTTCAGCATTTCAGCAGATTCTGCGAAGAATACCGTGTACTTACAGATGAACTCACTGAAACCTGAGGATACCGCCGTTTATTATTGTGCGGCAGCCATTTATAGGAACGCGTCGGTTTTGGACTATTGGGGTCAGGGCACACAAGTCACGGTCTCAAGCGGCGGAAGCTCTGGTGAACAGAAACTGATTTCAGAAGCCAA
AFGSNVF#PHHTV#AIYRNASVL##########evqlvesggglvqagdslrlscaasgAFGSNVFmgwfrqapgkerefvasitPHHTVtdyadsvrgrfsisadsakntvylqmnslkpedtavyycaaAIYRNASVLdywgqgtqgtvss##########ATACCATGGAAGTTCAACTGGTTGAATCTGGTGGCGGTTTAGTTCAAGCCGGTGATAGCCTTCGTCTGAGCTGCGCCGCAAGCGGAGCTTTCGGTTCTAACGTTTTCATGGGTTGGTTTCGCCAGGCACCTGGTAAAGAACGTGAATTTGTGGCATCCATTACCCCTCATCACACGGTCACCGACTATGCCGATTCTGTTCGTGGTCGCTTCAGCATTTCAGCAGATTCTGCGAAGAATACCGTGTACTTACAGATGAACTCACTGAAACCTGAGGATACCGCCGTTTATTATTGTGCGGCAGCCATTTATAGGAACGCGTCGGTTTTGGACTATTGGGGTCAGGGCACACAAGGCACGGTCTCAAGCGGCGGAAGCTCTGGTGAACAGAAATTGATTTCAGAAGCCAA
AFGSNVF#PHHTV#AIYRNASVL##########evqlvdsggglvqagdrlrlscaasgAFGSNVFmgwfrqapgkerefvasitPHHTVtdyadsvrgrfsisadsakntvylqmnslkpedtavyycaaAIYRNASVLdywgqgtqgtvss##########GAAGGAGATATACCATGGAAGTTCAACTGGTTGACTCTGGTGGCGGTTTAGTTCAAGCCGGTGATCGCCTTCGTCTGAGCTGCGCCGCAAGCGGAGCTTTCGGTTCTAACGTTTTCATGGGTTGGTTTCGCCAGGCACCTGGTAAAGAACGTGAATTTGTGGCATCCATTACCCCTCATCACACGGTCACCGACTATGCCGATTCTGTTCGTGGTCGCTTCAGCATTTCAGCAGATTCTGCGAAGAATACCGTGTACTTACAGATGAACTCACTGAAACCTGAGGATACCGCCGTTTATTATTGTGCGGCAGCCATTTATAGGAACGCGTCGGTTTTGGACTATTGGGGTCAGGGCACACAAGGCACGGTCTCAAGCGGCGGAAGCTCTGGTGAACAGAAACTGATTTCAGAAGCCAA
AFGSNVF#PHHTV#AIYRNASVL##########evqlvesggglvqagdslrlscaasgAFGSNVFmgwfrqapgkerefvasitPHHTVtdyadsvrgrfsisadsakntvylqmnslkpedtavyycaaAIYRNASVLdywgqgtqvtvss##########GGAGATATACCATGGAAGTTCAACTGGTTGAATCTGGTGGCGGTTTAGTTCAAGCCGGTGATAGCCTTCGTCTGAGCTGCGCCGCAAGCGGAGCTTTCGGTTCTAACGTTTTCATGGGTTGGTTTCGCCAGGCACCTGGTAAAGAACGTGAATTTGTGGCATCCATTACCCCTCATCACACGGTCACCGACTATGCCGATTCTGTTCGTGGTCGCTTCAGCATTTCAGCAGATTCTGCGAAGAATACCGTGTACTTACAGATGAACTCACTGAAACCTGAGGATACCGCCGTTTATTATTGTGCGGCAGCCATTTATAGGAACGCGTCGGTTTTGGACTATTGGGGTCAGGGCACACAAGTCACGGTCTCAAGCGGCGGAAGCTCTGGTGAACAGAAACTGATTTCAGAAGCCAA
AFGSNVF#PHHTV#AIYRNASVL##########evqlvesggglvqagdslrlscaasgAFGSNVFmgwfrqapgkerefvasitPHHTVtdyadsvrgrfsisadsakntvylqmnslkpedtavyycaaAIYRNASVLdywgqgtqvtvss##########AGATATACCATGGAAGTTCAACTGGTTGAATCTGGTGGCGGTTTAGTTCAAGCCGGTGATAGCCTTCGTCTGAGCTGCGCCGCAAGCGGAGCTTTCGGTTCTAACGTTTTCATGGGTTGGTTTCGCCAGGCACCTGGTAAAGAACGTGAATTTGTGGCATCCATTACCCCTCATCACACGGTCACCGACTATGCCGATTCTGTTCGTGGTCGCTTCAGCATTTCAGCAGATTCTGCGAAGAATACCGTGTACTTACAGATGAACTCACTGAAACCTGAGGATACCGCCGTTTATTATTGTGCGGCAGCCATTTATAGGAACGCGTCGGTTTTGGACTATTGGGGTCAGGGCACACAAGTCACGGTCTCAAGCGGCGGAAGCTCTGGTGAACAGAAACTGATTTCAGAAGCCAA
AFGSNVF#PHHTV#AIYRNASVL##########evqlvesggglvqagdslrlscaasgAFGSNVFmgwfrqapgkerefvasitPHHTVtdyadsvrgrfsisadsakntvylqmnslkpedtavyycatAIYRNASVLdywgqgtqvtvss##########GGAGATATACCATGGAAGTTCAACTGGTTGAATCTGGTGGCGGTTTAGTTCAAGCCGGTGATAGCCTTCGTCTGAGCTGCGCCGCAAGCGGAGCTTTCGGTTCTAACGTTTTCATGGGTTGGTTTCGCCAGGCACCTGGTAAAGAACGTGAATTTGTGGCATCCATTACCCCTCATCACACGGTCACCGACTATGCCGATTCTGTTCGTGGTCGCTTCAGCATTTCAGCAGATTCTGCGAAGAATACCGTGTACTTACAGATGAACTCACTGAAACCTGAGGATACCGCCGTTTATTATTGTGCGACAGCCATTTATAGGAACGCGTCGGTTTTGGACTATTGGGGTCAGGGCACACAAGTCACGGTCTCAAGCGGCGGAAGCTCTGGTGAACAGAAACTGATTTCAGAAGCCAA
AFGSNVF#PHHTV#AIYRNASVL##########evqlvesggglvqagdslrlscaasgAFGSNVFmgwfrqapgkerefvasitPHHTVtdyadsvrgrfsisadsakntvylqmnslkpedtavyycaaAIYRNASVLdywgqgtqgtvss##########AGATATACCATGGAAGTTCAACTGGTTGAATCTGGTGGCGGTTTAGTTCAAGCCGGTGATAGCCTTCGTCTGAGCTGCGCCGCAAGCGGAGCTTTCGGTTCTAACGTTTTCATGGGTTGGTTTCGCCAGGCACCTGGTAAAGAACGTGAATTTGTGGCATCCATTACCCCTCATCACACGGTCACCGACTATGCCGATTCTGTTCGTGGTCGCTTCAGCATTTCAGCAGATTCTGCGAAGAATACCGTGTACTTACAGATGAACTCACTGAAACCTGAGGATACCGCCGTTTATTATTGTGCGGCAGCCATTTATAGGAACGCGTCGGTTTTGGACTATTGGGGTCAGGGCACACAAGGCACGGTCTCAAGCGGCGGAAGCTCTGGTGAACAGAAACTGATTTCAGAAGCCAA
AFGSNVF#PHHTV#AIYRNASVL##########evqlvesggglvqagdslrlscaasgAFGSNVFmgwfrqapgkerefvasitPHHTVtdyadsvrgrfsisadsakntvylqmnslkpedtavyycaaAIYRNASVLdywgqgtqgtvss##########AAGGAGATATACCATGGAAGTTCAACTGGTTGAATCTGGTGGCGGTTTAGTTCAAGCCGGTGATAGCCTTCGTCTGAGCTGCGCCGCAAGCGGAGCTTTTGGTTCTAACGTTTTCATGGGTTGGTTTCGCCAGGCACCTGGTAAAGAACGTGAATTTGTGGCATCCATTACCCCTCATCACACGGTCACCGACTATGCCGATTCTGTTCGTGGTCGCTTCAGCATTTCAGCAGATTCTGCGAAGAATACCGTGTACTTACAGATGAACTCACTGAAACCTGAGGATACCGCCGTTTATTATTGTGCGGCAGCCATTTATAGGAACGCGTCGGTTTTGGACTATTGGGGTCAGGGCACACAAGGCACGGTCTCAAGCGGCGGAAGCTCTGGTGAACAGAAACTGATTTCAGAAGCCAA
AFGSNVF#PHHTV#AIYRNASVL##########evqlvesggglvqagdslrlscaasgAFGSNVFmgwfrqapgkerefvasitPHHTVtdyadsvrgrfsisadsakntvylqmnslkpedtavyycaaAIYRNASVLdywgqgtqgtvss##########AGGAGATATACCATGGAAGTTCAACTGGTTGAATCTGGTGGCGGTTTAGTTCAAGCCGGTGATAGCCTTCGTCTGAGCTGCGCCGCAAGCGGAGCTTTCGGTTCTAACGTTTTCATGGGTTGGTTTCGCCAGGCACCTGGTAAAGAACGTGAATTTGTGGCATCCATTACCCCTCATCACACGGTCACCGACTATGCCGATTCTGTTCGTGGTCGCTTCAGCATTTCAGCAGATTCTGCGAAGAATACCGTGTACTTACAGATGAACTCACTGAAACCTGAGGATACCGCCGTTTATTATTGTGCGGCAGCCATTTATAGGAACGCGTCGGTTTTGGACTATTGGGGTCAGGGCACACAAGGCACGGTCTCAAGCGGCGGAAGCTCTGGTGAACAGAAACTGATTTCAGAAGCCAA
AFGSNVF#PHHTV#AIYRNASVL##########evqlvesggglvqagdslrlscaasgAFGSNVFmgwfrqapgkerefvasitPHHTVtdyadsvrgrfsisadsakntvylqmnslkpedtavyycaaAIYRNASVLdywgqgtqvtvss##########AGATATACCATGGAAGTTCAACTGGTTGAATCTGGTGGCGGTTTAGTTCAAGCCGGTGATAGCCTTCGTCTGAGCTGCGCCGCAAGCGGAGCTTTCGGTTCTAACGTTTTCATGGGTTGGTTTCGCCAGGCACCTGGTAAAGAACGTGAATTTGTGGCATCCATTACCCCTCATCACACGGTCACCGACTATGCCGATTCTGTTCGTGGTCGCTTCAGCATTTCAGCAGATTCTGCGAAGAATACCGTGTACTTACAGATGAACTCACTGAAACCTGAGGATACCGCCGTTTATTATTGTGCGGCAGCCATTTATAGGAACGCGTCGGTTTTGGACTATTGGGGTCAGGGCACACAAGTCACGGTCTCAAGCGGCGGAAGCTCTGGTGAACAGAAACTGATTTCAGAAGCCAA
AFGSNVF#PHHTV#AIYRNASVL##########evqlvesggglvqagdslrlscaasgAFGSNVFmgcfrqapgkerefvasitPHHTVtdyadsvrgrfsisadsakntvylqmnslkpedtavyycaaAIYRNASVLdywgqgtqgtvss##########ACCATGGAAGTTCAACTGGTTGAATCTGGTGGCGGTTTAGTTCAAGCCGGTGATAGCCTTCGTCTGAGCTGCGCCGCAAGCGGAGCTTTCGGTTCTAACGTTTTCATGGGTTGTTTTCGCCAGGCACCTGGTAAAGAACGTGAATTTGTGGCATCCATTACCCCTCATCACACGGTCACCGACTATGCCGATTCTGTTCGTGGTCGCTTCAGCATTTCAGCAGATTCTGCGAAGAATACCGTGTACTTACAGATGAACTCACTGAAACCTGAGGATACCGCCGTTTATTATTGTGCGGCAGCCATTTATAGGAACGCGTCGGTTTTGGACTATTGGGGTCAGGGCACACAAGGCACGGTCTCAAGCGGCGGAAGCTCTGGTGAACAGAAACTGATTTCAGAAGCCAA
AFGSNVF#PHHTV#AIYRNASVL##########evqlvesggglvqagdslrlscaasgAFGSNVFmgwfrqapgkerefvasitPHHTVtdyadsvrgrfsisadsakntvylqmnslkpedtavyycaaAIYRNASVLdywgqgtqvtvss##########AGGAGATATACCATGGAAGTTCAACTGGTTGAATCTGGTGGCGGTTTAGTTCAAGCCGGTGATAGCCTTCGTCTGAGCTGCGCCGCAAGCGGAGCTTTCGGTTCTAACGTTTTCATGGGTTGGTTTCGCCAGGCACCTGGTAAAGAACGTGAATTTGTGGCATCCATTACCCCTCATCACACGGTCACCGACTATGCCGATTCTGTTCGTGGTCGCTTCAGCATTTCAGCAGATTCTGCGAAGAATACCGTGTACTTACAGATGAACTCACTGAAACCTGAGGATACCGCCGTTTATTATTGTGCGGCAGCCATTTATAGGAACGCGTCGGTTTTGGACTATTGGGGTCAGGGCACACAAGTCACGGTCTCAAGCGGCGGAAGCTCTGGTGAACAGAAACTGATTTCAGAAGCCAA
AFGSNVF#PHHTV#AIYRNASVL##########evqlvesggglvqagdslrlscaasgAFGSNVFmgwfrqapgkerefvasitPHHTVtdyadsvrgrfsisadsakntvylqmnslkpedtavyycaaAIYRNASVLdywgqgtqvtvss##########ATACCATGGAAGTTCAACTGGTTGAATCTGGTGGCGGTTTAGTTCAAGCCGGTGATAGCCTTCGTCTGAGCTGCGCCGCAAGCGGAGCTTTCGGTTCTAACGTTTTCATGGGTTGGTTTCGCCAGGCACCTGGTAAAGAACGTGAATTTGTGGCATCCATTACCCCTCATCACACGGTCACCGACTATGCCGATTCTGTTCGTGGTCGCTTCAGCATTTCAGCAGATTCTGCGAAGAATACCGTGTACTTACAGATGAACTCACTGAAACCTGAGGATACCGCCGTTTATTATTGTGCGGCAGCCATTTATAGGAACGCGTCGGTTTTGGACTATTGGGGTCAGGGCACACAAGTCACGGTCTCAAGCGGCGGAAGCTCTGGTGAACAGAAACTGATTTCAGAAGCCAA
AFGSNVF#PHHTV#AIYRNASVL##########evqlvesggglvqagdslrlscaasgAFGSNVFmgwfrqapgkerefvasitPHHTVtdyadsvrgrfsisadsakntvylqmnslkpedtavyycaaAIYRNASVLdywgqgtqvtvss##########AAGGAGATATACCATGGAAGTTCAACTGGTTGAATCTGGTGGCGGTTTAGTTCAAGCCGGTGATAGCCTTCGTCTGAGCTGCGCCGCAAGCGGAGCTTTCGGTTCTAACGTTTTCATGGGTTGGTTTCGCCAGGCACCTGGTAAAGAACGTGAATTTGTGGCATCCATTACCCCTCATCACACGGTCACTGACTATGCCGATTCTGTTCGTGGTCGCTTCAGCATTTCAGCAGATTCTGCGAAGAATACCGTGTACTTACAGATGAACTCACTGAAACCTGAGGATACCGCCGTTTATTATTGTGCGGCAGCCATTTATAGGAACGCGTCGGTTTTGGACTATTGGGGTCAGGGCACACAAGTCACGGTCTCAAGCGGCGGAAGCTCTGGTGAACAGAAACTGATTTCAGAAGCCAA
AFGSNVF#PHHTV#AIYRNASVL##########evqlvesggglvqagdslrlscaasgAFGSNVFmgwfrqapgkerefvasitPHHTVtdyadsvrgrfsisadsakntvylqmnslkpedtavyycaaAIYRNASVLdywgqgtqvtvss##########ACCATGGAAGTTCAACTGGTTGAATCTGGTGGCGGTTTAGTTCAAGCCGGTGATAGCCTTCGTCTGAGCTGCGCCGCAAGCGGAGCTTTCGGTTCTAACGTTTTCATGGGTTGGTTTCGCCAGGCACCTGGTAAAGAACGTGAATTTGTGGCATCCATTACCCCTCATCACACGGTCACCGACTATGCCGATTCTGTTCGTGGTCGCTTCAGCATTTCAGCAGATTCTGCGAAGAATACCGTGTACTTACAGATGAACTCACTGAAACCTGAGGATACCGCCGTTTATTATTGTGCGGCAGCCATTTATAGGAACGCGTCGGTTTTGGACTATTGGGGTCAGGGCACACAAGTCACGGTCTCAAGCGGCGGAAGCTCTGGTGAACAGAAACTGATTTCAGAAGCCAA
AFGSNVF#PHHTV#AIYRNASVL##########evqlvesggglvhagdslrlscaasgAFGSNVFmgwfrqapgkerefvasitPHHTVtdyadsvrgrfsisadsakntvylqmnslkpedtavyycaaAIYRNASVLdywgqgtqvtvss##########GAAGGAGATATACCATGGAAGTTCAACTGGTTGAATCTGGTGGCGGTTTAGTTCACGCCGGTGATAGCCTTCGTCTGAGCTGCGCCGCAAGCGGAGCTTTCGGTTCTAACGTTTTCATGGGTTGGTTTCGCCAGGCACCTGGTAAAGAACGTGAATTTGTGGCATCCATTACCCCTCATCACACGGTCACCGACTATGCCGATTCTGTTCGTGGTCGCTTCAGCATTTCAGCAGATTCTGCGAAGAATACCGTGTACTTACAGATGAACTCACTGAAACCTGAGGATACCGCCGTTTATTATTGTGCGGCAGCCATTTATAGGAACGCGTCGGTTTTGGACTATTGGGGTCAGGGCACACAAGTCACGGTCTCAAGCGGCGGAAGCTCTGGTGAACAGAAACTGATTTCAGAAGCCAA
AFGSNVF#PHHTV#AIYRNASVL##########evqlvesggglvqagdslrlscaasgAFGSNVFmgwfrqapgkerefvasitPHHTVtdyadsvrgrfsisadsakntvylqmnslkpedtavyycaaAIYRNASVLdywgqgtqvtvss##########AGGAGATATACCATGGAAGTTCAACTGGTTGAATCTGGTGGCGGTTTAGTTCAAGCCGGTGATAGCCTTCGTCTGAGCTGCGCCGCAAGCGGAGCTTTCGGTTCTAACGTTTTCATGGGTTGGTTTCGCCAGGCACCTGGTAAAGAACGTGAATTTGTGGCATCCATTACCCCTCATCACACGGTCACCGACTATGCCGATTCTGTTCGTGGTCGCTTCAGCATTTCAGCAGATTCTGCGAAGAATACCGTGTACTTACAGATGAACTCACTGAAACCTGAGGATACCGCCGTTTATTATTGTGCGGCAGCCATTTATAGGAACGCGTCGGTTTTGGACTATTGGGGTCAGGGCACACAAGTCACGGTCTCAAGCGGCGGAAGCTCTGGTGAACAGAAACTGATTTCAGAAGCCAA
AFGSNVF#PHHTV#AIYRNASVL##########evqlvesggglvqagdslrlscaasgAFGSNVFmgwfrqapgkerefvasitPHHTVtdyadsvrgrfsisadsakntvylqmnslkpedtavyycaaAIYRNASVLdywgqgtqvtvss##########AGGAGATATACCATGGAAGTTCAACTGGTTGAATCTGGTGGCGGTTTAGTTCAAGCCGGTGATAGCCTTCGTCTGAGCTGCGCCGCAAGCGGAGCTTTCGGTTCTAACGTTTTCATGGGTTGGTTTCGCCAGGCACCTGGTAAAGAACGTGAATTTGTGGCATCCATTACCCCTCATCACACGGTCACCGACTATGCCGATTCTGTTCGTGGTCGCTTCAGCATTTCAGCAGATTCTGCGAAGAATACCGTGTACTTACAGATGAACTCACTGAAACCTGAGGATACCGCCGTTTATTATTGTGCGGCAGCCATTTATAGGAACGCGTCGGTTTTGGACTATTGGGGTCAGGGCACACAAGTCACGGTCTCAAGCGGCGGAAGCTCTGGTGAACAGAAACTGATTTCAGAAGCCAA
AFGSNVF#PHHTV#AIYGNASVL##########evqlvesggglvqagdslrlscaasgAFGSNVFmgwfrqapgkerefvasitPHHTVtdyadsvrgrfsisadsakntvylqmnslkpedtavyycaaAIYGNASVLdywgqgtqvtvss##########AGATATACCATGGAAGTTCAACTGGTTGAATCTGGTGGCGGTTTAGTTCAAGCCGGTGATAGCCTTCGTCTGAGCTGCGCCGCAAGCGGAGCTTTCGGTTCTAACGTTTTCATGGGTTGGTTTCGCCAGGCACCTGGTAAAGAACGTGAATTTGTGGCATCCATTACCCCTCATCACACGGTCACCGACTATGCCGATTCTGTTCGTGGTCGCTTCAGCATTTCAGCAGATTCTGCGAAGAATACCGTGTACTTACAGATGAACTCACTGAAACCTGAGGATACCGCCGTTTATTATTGTGCGGCAGCCATTTATGGGAACGCGTCGGTTTTGGACTATTGGGGTCAGGGCACACAAGTCACGGTCTCAAGCGGCGGAAGCTCTGGTGAACAGAAACTGATTTCAGAAGCCAA
AFGSNVF#PHHTV#AIYRNASVL##########evqlvesggglvqagdslrlscaasgAFGSNVFmgwfrqapgkerefvasitPHHTVtdyadsvrgrfsisadsakntvylqmnslkpedtavyycaaAIYRNASVLdywgqgtqvtvss##########AGGAGATATACCATGGAAGTTCAACTGGTTGAATCTGGTGGCGGTTTAGTTCAAGCCGGTGATAGCCTTCGTCTGAGCTGCGCCGCAAGCGGAGCTTTCGGTTCTAACGTTTTCATGGGTTGGTTTCGCCAGGCACCTGGTAAAGAACGTGAATTTGTGGCATCCATTACCCCTCATCACACGGTCACCGACTATGCCGATTCTGTTCGTGGTCGCTTCAGCATTTCAGCAGATTCTGCGAAGAATACCGTGTACTTACAGATGAACTCACTGAAACCTGAGGATACCGCCGTTTATTATTGTGCGGCAGCCATTTATAGGAACGCGTCGGTTTTGGACTATTGGGGTCAGGGCACACAAGTCACGGTCTCAAGCGGCGGAAGCTCTGGTGAACAGAAACTGATTTCAGAAGCCAA
AFGSNVF#PHHTV#AIYRNASVL##########evqlvesggglvqagdslrlscaasgAFGSNVFmgwfrqapgkerefvasitPHHTVtdyadsvrgrfsisadsakntvylqmnslkpedtavyycaaAIYRNASVLdywgqgtqvtvss##########ATATACCATGGAAGTTCAACTGGTTGAATCTGGTGGCGGTTTAGTTCAAGCCGGTGATAGCCTTCGTCTGAGCTGCGCCGCAAGCGGAGCTTTCGGTTCTAACGTTTTCATGGGTTGGTTTCGCCAGGCACCTGGTAAAGAACGTGAATTTGTGGCATCCATTACCCCTCATCACACGGTCACCGACTATGCCGATTCTGTTCGTGGTCGCTTCAGCATTTCAGCAGATTCTGCGAAGAATACCGTGTACTTACAGATGAACTCACTGAAACCTGAGGATACCGCCGTTTATTATTGTGCGGCAGCCATTTATAGGAACGCGTCGGTTTTGGACTATTGGGGTCAGGGCACACAAGTCACGGTCTCAAGCGGCGGAAGCTCTGGTGAACAGAAACTGATTTCAGAAGCCAA
AFGSNVF#PHHTV#AIYRNASVL##########evqlvesggglvqagdslrlscaasgAFGSNVFmgwfrqapgkerefvasitPHHTVtdyadsvrgrfsisadsakntvylqmnslkpedtavyycaaAIYRNASVLdywgqgtqvtvss##########GGAGATATACCATGGAAGTTCAACTGGTTGAATCTGGTGGCGGTTTAGTTCAAGCCGGTGATAGCCTTCGTCTGAGCTGCGCCGCAAGCGGAGCTTTCGGTTCTAACGTTTTCATGGGTTGGTTTCGCCAGGCACCTGGTAAAGAACGTGAATTTGTGGCATCCATTACCCCTCATCACACGGTCACCGACTATGCCGATTCTGTTCGTGGTCGCTTCAGCATTTCAGCAGATTCTGCGAAGAATACCGTGTACTTACAGATGAACTCACTGAAACCTGAGGATACCGCCGTTTATTATTGTGCGGCAGCCATTTATAGGAACGCGTCGGTTTTGGACTATTGGGGTCAGGGCACACAAGTCACGGTCTCAAGCGGCGGAAGCTCTGGTGAACAGAAACTGATTTCAGAAGCCAA
AFGSNVF#PHHTV#AIYRNASVL##########evqlvesggglvqagdslrlscaasgAFGSNVFmgwfrqapgkerefvasitPHHTVtdyadsvrgrfsisadsakntvylqmnslkpedtavyycaaAIYRNASVLdywgqgtqvtvss##########ACCATGGAAGTTCAACTGGTTGAATCTGGTGGCGGTTTAGTTCAAGCCGGTGATAGCCTTCGTCTGAGCTGCGCCGCAAGCGGAGCTTTCGGTTCTAACGTTTTCATGGGTTGGTTTCGCCAAGCACCTGGTAAAGAACGTGAATTTGTGGCATCCATTACCCCTCATCACACGGTCACCGACTATGCCGATTCTGTTCGTGGTCGCTTCAGCATTTCAGCAGATTCTGCGAAGAATACCGTGTACTTACAGATGAACTCACTGAAACCTGAGGATACCGCCGTTTATTATTGTGCGGCAGCCATTTATAGGAACGCGTCGGTTTTGGACTATTGGGGTCAGGGCACACAAGTCACGGTCTCAAGCGGCGGAAGCTCTGGTGAACAGAAACTGATTTCAGAAGCCAA
DFGYNVF#PHHTV#AIYRNASVL##########evqlvesggglvqagdslrlscaesgDFGYNVFmgwfrqapgkerefvasitPHHTVtdyadsvrgrfsisadsakntvylqmnslkpedtavyycaaAIYRNASVLdywghgtqvtvss##########ACCATGGAAGTTCAACTGGTTGAATCTGGTGGCGGTTTAGTTCAAGCCGGAGATAGCCTTCGTCTGAGCTGCGCCGAAAGCGGAGATTTCGGTTATAACGTTTTCATGGGTTGGTTTCGCCAAGCACCTGGTAAAGAACGTGAATTTGTGGCATCCATTACCCCTCATCACACGGTCACCGACTATGCCGATTCTGTTCGTGGTCGCTTCAGCATTTCAGCAGATTCTGCGAAGAATACCGTGTACTTACAGATGAACTCACTGAAACCTGAGGATACCGCCGTTTATTATTGTGCGGCAGCCATTTATAGGAACGCGTCGGTTTTGGACTATTGGGGTCATGGCACACAAGTCACGGTCTCAAGCGGCGGAAGCTCTGGTGAACAGAAACTTATTTCAGAAGCCAA
AFGSNVF#PHHTV#AIYRNASVL##########evqlvesggglvqagdslrlscaasgAFGSNVFmgwfrqapgkerefvasitPHHTVtdyadsvrgrfsisadsakntvylqmnslkpedtavyycaaAIYRNASVLdywgqgtqgtvss##########AAGGAGATATACCATGGAAGTTCAACTGGTTGAATCTGGTGGCGGTTTAGTTCAAGCCGGTGATAGCCTTCGTCTGAGCTGCGCCGCAAGCGGAGCTTTCGGTTCTAACGTTTTCATGGGTTGGTTTCGCCAGGCACCTGGTAAAGAACGTGAATTTGTGGCATCCATTACCCCTCATCACACGGTCACCGACTATGCCGATTCTGTTCGTGGTCGCTTCAGCATTTCAGCAGATTCTGCGAAGAATACCGTGTACTTACAGATGAACTCACTGAAACCTGAGGATACCGCCGTTTATTATTGTGCGGCAGCCATTTATAGGAACGCGTCGGTTTTGGACTATTGGGGTCAGGGCACACAAGGCACGGTCTCAAGCGGCGGAAGCTCTGGTGAACAGAAACTGATTTCAGAAGCCAA
AFGSNVF#PHHTV#AIYRNASVL##########evqlvesggglvqagdslrlscaasgAFGSNVFmgwfrqapgkerefvasitPHHTVtdyadsvrgrfsisadsakntvylqmnslkpedtavyycaaAIYRNASVLdywgqgtqvtvss##########ACCATGGAAGTTCAACTGGTTGAATCTGGTGGCGGTTTAGTTCAAGCCGGTGATAGCCTTCGTCTGAGCTGCGCCGCAAGCGGAGCTTTCGGTTCTAACGTTTTCATGGGTTGGTTTCGCCAGGCACCTGGTAAAGAACGTGAATTTGTGGCATCCATTACCCCTCATCACACGGTCACCGACTATGCCGATTCTGTTCGTGGTCGCTTCAGCATTTCAGCAGATTCTGCGAAGAATACCGTGTACTTACAGATGAACTCACTGAAACCTGAGGATACCGCCGTTTATTATTGTGCGGCAGCCATTTATAGGAACGCGTCGGTTTTGGACTATTGGGGTCAGGGCACACAAGTCACGGTCTCAAGCGGCGGAAGCTCTGGTGAACAGAAACTGATTTCAGAAGCCAA
AFGSNVF#PHHTV#AIYRNASVL##########evqlvesggglvqagdslrlscaasgAFGSNVFmgwfrqapgkerefvasitPHHTVtdyadsvrgrfsisadsakntvylqmnslkpedtavyycaaAIYRNASVLdywgqgtqvtvss##########ATACCATGGAAGTTCAACTGGTTGAATCTGGTGGCGGTTTAGTTCAAGCCGGTGATAGCCTTCGTCTGAGCTGCGCCGCAAGCGGAGCTTTCGGTTCTAACGTTTTCATGGGTTGGTTTCGCCAGGCACCTGGTAAAGAACGTGAATTTGTGGCATCCATTACCCCTCATCACACGGTCACCGACTATGCCGATTCTGTTCGTGGTCGCTTCAGCATTTCAGCAGATTCTGCGAAGAATACCGTGTACTTACAGATGAACTCACTGAAACCTGAGGATACCGCCGTTTATTATTGTGCGGCAGCCATTTATAGGAACGCGTCGGTTTTGGACTATTGGGGTCAGGGCACACAAGTCACGGTCTCAAGCGGCGGAAGCTCTGGTGAACAGAAACTGATTTCAGAAGCCAA
AFGSNVF#PHHTV#AIYRNASVL##########evqlvesggglvqagdslrlscaasgAFGSNVFmgwfrqapgkerefvasitPHHTVtdyadsvrgrfsisadsakntvylqmnslkpedtavyycaaAIYRNASVLdywgqgtqgtvss##########AGGAGATATACCATGGAAGTTCAACTGGTTGAATCTGGTGGCGGTTTAGTTCAAGCCGGTGATAGCCTTCGTCTGAGCTGCGCCGCAAGCGGAGCTTTCGGTTCTAACGTTTTCATGGGTTGGTTTCGCCAGGCACCTGGTAAAGAACGTGAATTTGTGGCATCCATTACCCCTCATCACACGGTCACCGACTATGCCGATTCTGTTCGTGGTCGCTTCAGCATTTCAGCAGATTCTGCGAAGAATACCGTGTACTTACAGATGAACTCACTGAAACCTGAGGATACCGCGGTTTATTATTGTGCGGCAGCCATTTATAGGAACGCGTCGGTTTTGGACTATTGGGGTCAGGGCACACAAGGCACGGTCTCAAGCGGCGGAAGCTCTGGTGAACAGAAAATGATTTCAGAAGCCAA
AFGSNVF#PHHTV#AIYRNASVL##########evqlvesggglvqagdslrlscaasgAFGSNVFmgwfrqapgkerefvasitPHHTVtdyadsvrgrfsisadsakntvylqmnslkpedtavyycaaAIYRNASVLdywgqgtqvtvss##########AGGAGATATACCATGGAAGTTCAACTGGTTGAATCTGGTGGCGGTTTAGTTCAAGCCGGTGATAGCCTTCGTCTGAGCTGCGCCGCAAGCGGAGCTTTCGGTTCTAACGTTTTCATGGGTTGGTTTCGCCAGGCACCTGGTAAAGAACGTGAATTTGTGGCATCCATTACCCCTCATCACACGGTCACCGACTATGCCGATTCTGTTCGTGGTCGCTTCAGCATTTCAGCAGATTCTGCGAAGAATACCGTGTACTTACAGATGAACTCACTGAAACCTGAGGATACCGCCGTTTATTATTGTGCGGCAGCCATTTATAGGAACGCGTCGGTTTTGGACTATTGGGGTCAGGGCACACAAGTCACGGTCTCAAGCGGCGGAAGCTCTGGTGAACAGAAACTGATTTCAGAAGCCAA
AFGSNVF#PHHTV#AIYRNASVL##########evqlvesggglvqagdslrlscaasgAFGSNVFmgwfrqapgkerefvasitPHHTVtdyadsvrgrfsisadsakntvylqmnslkpedtavyycaaAIYRNASVLdywgqgtqvtvss##########AAGGAGATATACCATGGAAGTTCAACTGGTTGAATCTGGTGGCGGTTTAGTTCAAGCCGGTGATAGCCTTCGTCTGAGCTGCGCCGCAAGCGGAGCTTTCGGTTCTAACGTTTTCATGGGTTGGTTTCGCCAGGCACCTGGTAAAGAACGTGAATTTGTGGCATCCATTACCCCTCATCACACGGTCACCGACTATGCCGATTCTGTTCGTGGTCGCTTCAGCATTTCAGCAGATTCTGCGAAGAATACCGTGTACTTACAGATGAACTCACTGAAACCTGAGGATACCGCCGTTTATTATTGTGCGGCAGCCATTTATAGGAACGCGTCGGTTTTGGACTATTGGGGTCAGGGCACACAAGTCACGGTCTCAAGCGGCGGAAGCTCTGGTGAACAGAAACTGATTTCAGAAGCCAA
AFGSNVF#PHHTV#AIYRNASVL##########evqlfesggglvqagdslrlscaasgAFGSNVFmgwfrqapgkerefvasitPHHTVtdyadsvrgrfsfsadsakntvylqmnslkpedtavyycaaAIYRNASVLdywgqgtqvtvss##########AGATATACCATGGAAGTTCAACTGTTTGAATCTGGTGGCGGTTTAGTTCAAGCCGGTGATAGCCTTCGTCTGAGCTGCGCCGCAAGCGGAGCTTTCGGTTCTAACGTTTTCATGGGTTGGTTTCGCCAGGCACCTGGTAAAGAACGTGAATTTGTGGCATCCATTACCCCTCATCACACGGTCACCGACTATGCCGATTCTGTTCGTGGTCGCTTCAGCTTTTCAGCAGATTCTGCGAAGAATACCGTGTACTTACAGATGAACTCACTGAAACCTGAGGATACCGCCGTTTATTATTGTGCGGCAGCCATTTATAGGAACGCGTCGGTTTTGGACTATTGGGGTCAGGGCACACAAGTCACGGTCTCAAGCGGCGGAAGCTCTGGTGAACAGAAACTGATTTCAGAAGCCAA
AFGSNVF#PHHTV#AIYRNASVL##########evqlvesggglvqagdslrlscaasgAFGSNVFmgwfrqapgkerefvasitPHHTVtdyadsvrgrfsisadsakntvylqmnslkpedtavyycaaAIYRNASVLdywgqgtqvtvss##########ACCATGGAAGTTCAACTGGTTGAATCTGGTGGCGGTTTAGTTCAAGCCGGTGATAGCCTTCGTCTGAGCTGCGCCGCAAGCGGAGCTTTCGGTTCTAACGTTTTCATGGGTTGGTTTCGCCAGGCACCTGGTAAAGAACGTGAATTTGTGGCATCCATTACCCCTCATCACACGGTCACCGACTATGCCGATTCTGTTCGTGGTCGCTTCAGCATTTCAGCAGATTCTGCGAAGAATACCGTGTACTTACAGATGAACTCACTGAAACCTGAGGATACCGCCGTTTATTATTGTGCGGCAGCCATTTATAGGAACGCGTCGGTTTTGGACTATTGGGGTCAGGGCACACAAGTCACGGTCTCAAGCGGCGGAAGCTCTGGTGAACAGAAACTGATTTCAGAAGCCAA
AFGSNVF#PHHTV#AIYRNASVL##########evqlvesggglvhagdslrlscaasgAFGSNVFmgwfrqapgkerefvasitPHHTVtdyadsvrgrfsisadsakntvylqmnslkpedtavyycaaAIYRNASVLdywgqgtqvtvss##########GAAGGAGATATACCATGGAAGTTCAACTGGTTGAATCTGGTGGCGGTTTAGTTCACGCCGGTGATAGCCTTCGTCTGAGCTGCGCCGCAAGCGGAGCTTTCGGTTCTAACGTTTTCATGGGTTGGTTTCGCCAGGCACCTGGTAAAGAACGTGAATTTGTGGCATCCATTACCCCTCATCACACGGTCACCGACTATGCCGATTCTGTTCGTGGTCGCTTCAGCATTTCAGCAGATTCTGCGAAGAATACCGTGTACTTACAGATGAACTCACTGAAACCTGAGGATACCGCCGTTTATTATTGTGCGGCAGCCATTTATAGGAACGCGTCGGTTTTGGACTATTGGGGTCAGGGCACACAAGTCACGGTCTCAAGCGGCGGAAGCTCTGGTGAACAGAAACTGATTTCAGAAGCCAA

SR4
FQLSCYC#QHAFR#GEHCLAF##########qvqlqesggvlvqagdslrlscaasgFQLSCYCmgwfrqapgkerefvasitQHAFRtyyadsvkgrftisrddarntvylqmnslkpedtavyycaaGEHCLAFdywgqgtqvtvss##########ATATACCATGCAGGTTCAACTGCAAGAATCTGGTGGCGTTTTAGTTCAAGCCGGTGATAGCCTTCGTCTGAGCTGCGCCGCAAGCGGATTTCAGCTCTCGTGTTACTGTATGGGTTGGTTTCGCCAGGCACCTGGTAAAGAACGTGAATTTGTGGCATCCATTACCCAGCACGCCTTTCGTACCTACTATGCCGATTCTGTTAAAGGTCGCTTCACTATTTCACGCGATGATGCGCGTAATACCGTGTACTTACAGATGAACTCACTGAAACCTGAGGATACCGCCGTTTATTATTGTGCGGCAGGCGAGCACTGTCTCGCCTTCGACTATTGGGGTCAGGGCACACAAGTCACGGTCTCAAGCGGCGGAAGCTCTGGTGAACAGAAACTGATTTCAGAAG
FQLSCYC#QHAFR#AETPNILVYE##########evqlvesggglvqagdslrlscaasgFQLSCYCmgwfrqapgkerefvasitQHAFRtyyadsvkgrftisrddarntvylqmnslkpedtavyycaaAETPNILVYEnywgqgtqvtvss##########ACCATGGAAGTTCAACTGGTTGAATCTGGTGGCGGTTTAGTTCAAGCCGGTGATAGCCTTCGTCTGAGCTGCGCCGCAAGCGGATTTCAGCTCTCGTGTTACTGTATGGGTTGGTTTCGCCAGGCACCTGGTAAAGAACGTGAATTTGTGGCATCCATTACCCAGCACGCCTTTCGTACCTACTATGCCGATTCTGTTAAAGGTCGCTTCACTATTTCACGCGATGATGCGCGTAATACCGTGTACTTACAGATGAACTCACTGAAACCTGAGGATACCGCCGTTTATTATTGTGCGGCAGCCGAGACCCCGAATATCCTCGTGTACGAGAACTATTGGGGTCAGGGCACACAAGTCACGGTCTCAAGCGGCGGAAGCTCTGGTGAACAGAAACTGATTTCAGAAG
FQLSCYC#QHAFR#GEHCLAF##########qvqlqesggvlvqagdslrlscaasgFQLSCYCmgwfrqapgkerefvasitQHAFRtyyadsvkgrftisrddarntvylqmnslkpedtavyycaaGEHCLAFdywgqgtqvtvss##########GGAGATATACCATGCAGGTTCAACTGCAAGAATCTGGTGGCGTTTTAGTTCAAGCCGGTGATAGCCTTCGTCTGAGCTGCGCCGCAAGCGGATTTCAGCTCTCGTGTTACTGCATGGGTTGGTTTCGCCAGGCACCTGGTAAAGAACGTGAATTTGTGGCATCCATTACCCAGCACGCCTTTCGTACCTACTATGCCGATTCTGTTAAAGGTCGCTTCACTATTTCACGCGATGATGCGCGTAATACCGTGTACTTACAGATGAACTCACTGAAACCTGAGGATACCGCCGTTTATTATTGTGCGGCAGGCGAGCACTGTCTCGCCTTCGACTATTGGGGTCAGGGCACACAAGTCACGGTCTCAAGCGGCGGAAGCTCTGGTGAACAGAAACTGATTTCAGAAG
FQLSCYC#QHAFR#GEHCLAF##########qvqlqesggvlvqagdslrlscaasgFQLSCYCmgwfrqapgkerefvasitQHAFRtyyadsvkgrftisrddarntvylqmnslkpkdtavyycaaGEHCLAFdywgqgtqvtvss##########ATATACCATGCAGGTTCAACTGCAAGAATCTGGTGGCGTTTTAGTTCAAGCCGGTGATAGCCTTCGTCTGAGCTGCGCCGCAAGCGGATTTCAGCTCTCGTGTTACTGTATGGGTTGGTTTCGCCAGGCACCTGGTAAAGAACGTGAATTTGTGGCATCCATTACCCAGCACGCCTTTCGTACCTACTATGCCGATTCTGTTAAAGGTCGCTTCACTATTTCACGCGATGATGCGCGTAATACCGTGTACTTACAGATGAACTCACTGAAACCTAAGGATACCGCCGTTTATTATTGTGCGGCAGGCGAGCACTGTCTCGCCTTCGACTATTGGGGTCAGGGCACACAAGTCACGGTCTCAAGCGGCGGAAGCTCTGGTGAACAGAAACTGATTTCAGAAG
FQLSCYC#QHAFR#AETPNILVYE##########evqlvesggglvqagdslrlscaasgFQLSCYCmgwfrqapgkerefvasitQHAFRtyyadsvkgrftisrddarntvylqmnslkpedtavyycaaAETPNILVYEnywgqgtqvtvss##########ATATACCATGGAAGTTCAACTGGTTGAATCTGGTGGCGGTTTAGTTCAAGCCGGTGATAGCCTTCGTCTGAGCTGCGCCGCAAGCGGATTTCAGCTCTCGTGTTACTGTATGGGTTGGTTTCGCCAGGCACCTGGTAAAGAACGTGAATTTGTGGCATCCATTACCCAGCACGCCTTTCGTACCTACTATGCCGATTCTGTTAAAGGTCGCTTCACTATTTCACGCGATGATGCGCGTAATACCGTGTACTTACAGATGAACTCACTGAAACCTGAGGATACCGCCGTTTATTATTGTGCGGCAGCCGAGACCCCGAATATCCTCGTGTACGAGAACTATTGGGGTCAGGGCACACAAGTCACGGTCTCAAGCGGCGGAAGCTCTGGTGAACAGAAACTGATTTCAGAAG
FQLSCYC#QHAFR#AETPNILVYE##########evqlvesggglvqagdslrlscaasgFQLSCYCmgwfrqapgkerefvasitQHAFRtyyadsvkgrftisrddarntvylqmnslkpedtavyycaaAETPNILVYEnywgqgtqvtvss##########ATATACCATGGAAGTTCAACTGGTTGAATCTGGTGGCGGTTTAGTTCAAGCCGGTGATAGCCTTCGTCTGAGCTGCGCCGCAAGCGGATTTCAGCTCTCGTGTTACTGTATGGGTTGGTTTCGCCAGGCACCTGGTAAAGAACGTGAATTTGTGGCATCCATTACCCAGCACGCCTTTCGTACCTACTATGCCGATTCTGTTAAAGGTCGCTTCACTATTTCACGCGATGATGCGCGTAATACCGTGTACTTACAGATGAACTCACTGAAACCTGAGGATACCGCCGTTTATTATTGTGCGGCAGCCGAGACCCCGAATATCCTCGTGTACGAGAACTATTGGGGTCAGGGCACACAAGTCACGGTCTCAAGCGGCGGAAGCTCTGGTGAACAGAAACTGATTTCAGAAG
FQLSCYC#QHAFR#DPSFSDAIAS##########evqlvesggglvqagdslrlscaasgFQLSCYCmgwfrqapgkerefvasitQHAFRtyyadsvkgrftisrddarntvylqtnslkpedtavyycavDPSFSDAIASdywgqgtqvtvss##########AAGGAGATATACCATGGAAGTTCAACTGGTTGAATCTGGTGGCGGTTTAGTTCAAGCCGGTGATAGCCTTCGTCTGAGCTGCGCCGCAAGCGGATTTCAGCTCTCGTGTTACTGTATGGGTTGGTTTCGCCAGGCACCTGGTAAAGAACGTGAATTTGTGGCATCCATTACCCAGCACGCCTTTCGTACCTACTATGCCGATTCTGTTAAAGGTCGCTTCACTATTTCACGCGATGATGCGCGTAATACCGTGTACTTACAGACGAACTCACTGAAACCTGAGGATACCGCCGTTTATTATTGTGCGGTTGATCCTTCTTTCTCCGACGCTATCGCCTCGGACTATTGGGGTCAGGGCACACAAGTCACGGTCTCAAGCGGCGGAAGCTCTGGTGAACAGAAACTGATTTCAGAAG
FQLSCYC#QHAFR#GEHCLAF##########qvqlqesggglvqagdslrlscaasgFQLSCYCmgwfrqapgkerefvasitQHAFRtyyadsvkgrftisrddarntvylqmnslkpedtavyycaaGEHCLAFdywgqgtqvtvss##########ACCATGCAGGTTCAACTGCAAGAATCTGGTGGCGGTTTAGTTCAAGCCGGTGATAGCCTTCGTCTGAGCTGCGCCGCAAGCGGATTTCAGCTCTCGTGTTACTGTATGGGTTGGTTTCGCCAGGCACCTGGTAAAGAACGTGAATTTGTGGCATCCATTACCCAGCACGCCTTTCGTACCTACTATGCCGATTCTGTTAAAGGTCGCTTCACTATTTCACGCGATGATGCGCGTAATACCGTGTACTTACAGATGAACTCACTGAAACCTGAGGATACCGCCGTTTATTATTGTGCGGCAGGCGAGCACTGTCTCGCCTTCGACTATTGGGGTCAGGGCACACAAGTCACGGTCTCAAGCGGCGGAAGCTCTGGTGAACAGAAACTGATTTCAGAAG
FQLSCYC#QHAFR#GEHCLAF##########qvqlqesggvlvqagdslrlscaasgFQLSCYCmgwfrqapgkerefvasitQHAFRtyyadsvkgrftisrddarntvylqmnslkpedtavyycaaGEHCLAFdywgqgtqvtvss##########AAGGAGATATACCATGCAGGTTCAACTGCAAGAATCTGGTGGCGTTTTAGTTCAAGCCGGTGATAGCCTTCGTCTGAGCTGCGCCGCAAGCGGATTTCAGCTCTCGTGTTACTGTATGGGTTGGTTTCGCCAGGCACCTGGTAAAGAACGTGAATTTGTGGCATCCATTACCCAGCACGCCTTTCGTACCTACTATGCCGATTCTGTTAAAGGTCGCTTCACTATTTCACGCGATGATGCGCGTAATACCGTGTACTTACAGATGAACTCACTGAAACCTGAGGATACCGCCGTTTATTATTGTGCGGCAGGCGAGCACTGTCTCGCCTTCGACTATTGGGGTCAGGGCACACAAGTCACGGTCTCAAGCGGCGGAAGCTCTGGTGAACAGAAACTGATTTCAGAAG
FQLSCYC#QHAFR#AETPNILVYE##########evqlvesggglvqagdslrlscaasgFQLSCYCmgwfrqapgkerefvasitQHAFRtyyadsvkgrftisrddarntvylqmnslkpedtavyycaaAETPNILVYEtywgqgtqvtvss##########AAGGAGATATACCATGGAAGTTCAACTGGTTGAATCTGGTGGCGGTTTAGTTCAAGCCGGTGATAGCCTTCGTCTGAGCTGCGCCGCAAGCGGATTTCAGCTCTCGTGTTACTGTATGGGTTGGTTTCGCCAGGCACCTGGTAAAGAACGTGAATTTGTGGCATCCATTACCCAGCACGCCTTTCGTACCTACTATGCCGATTCTGTTAAAGGTCGCTTCACTATTTCACGCGATGATGCGCGTAATACCGTGTACTTACAGATGAACTCACTGAAACCTGAGGATACCGCCGTTTATTATTGTGCGGCAGCCGAGACCCCGAATATCCTCGTGTACGAGACCTATTGGGGTCAGGGCACACAAGTCACGGTCTCAAGCGGCGGAAGCTCTGGTGAACAGAAACTGATTTCAGAAG
FQLSCYC#QHAFR#AETPNILVYE##########evqlvesggglvqagdslrlscaasgFQLSCYCmgwfrqapgkerefvasitQHAFRtyyadsvkgrftisrddarntvylqmnslkpedtavyycaaAETPNILVYEnywgqgtqvtvss##########AGGAGATATACCATGGAAGTTCAACTGGTTGAATCTGGTGGCGGTTTAGTTCAAGCCGGTGATAGCCTTCGTCTGAGCTGCGCCGCAAGCGGATTTCAGCTCTCGTGTTACTGTATGGGTTGGTTTCGCCAGGCACCTGGTAAAGAACGTGAATTTGTGGCATCCATTACCCAGCACGCCTTTCGTACCTACTATGCCGATTCTGTTAAAGGTCGCTTCACTATTTCACGCGATGATGCGCGTAATACCGTGTACTTACAGATGAACTCACTGAAACCTGAGGATACCGCCGTTTATTATTGTGCGGCAGCCGAGACCCCGAATATCCTCGTGTACGAGAACTATTGGGGTCAGGGCACACAAGTCACGGTCTCAAGCGGCGGAAGCTCTGGTGAACAGAAACTGATTTCAGAAG
FQLSCYC#QHAFR#DPSFSDAIAS##########evqlvesggglvqagdslrlscaasgFQLSCYCmgwfrqapgkerefvasitQHAFRtyyadsvkgrftisrddarntvylqmnslkpedtavyycavDPSFSDAIASdywgqgtqvtvss##########ACCATGGAAGTTCAACTGGTTGAATCTGGTGGCGGTTTAGTTCAAGCCGGTGATAGCCTTCGTCTGAGCTGCGCCGCAAGCGGATTTCAGCTCTCGTGTTACTGTATGGGTTGGTTTCGCCAGGCACCTGGTAAAGAACGTGAATTTGTGGCATCCATTACCCAGCACGCCTTTCGTACCTACTATGCCGATTCTGTTAAAGGTCGCTTCACTATTTCACGCGATGATGCGCGTAATACCGTGTACTTACAGATGAACTCACTGAAACCTGAGGATACTGCCGTTTATTATTGTGCGGTTGATCCTTCTTTCTCCGACGCTATCGCCTCGGACTATTGGGGTCAGGGCACACAAGTCACGGTCTCAAGCGGCGGAAGCTCTGGTGAACAGAAACTGATTTCAGAAG
FQLSCYC#QHAFR#AETPNILVYE##########evqlvesggvlvqagdslrlscaasgFQLSCYCmgwfrqapgkerefvasitQHAFRtyyadsvkgrftisrddarntvylqmnslkpedtavyycaaAETPNILVYEnywgqgtqvtvss##########ACCATGGAAGTTCAACTGGTTGAATCTGGTGGCGTTTTAGTTCAAGCCGGTGATAGCCTTCGTCTGAGCTGCGCCGCAAGCGGATTTCAGCTCTCGTGTTACTGTATGGGTTGGTTTCGCCAGGCACCTGGTAAAGAACGTGAATTTGTGGCATCCATTACCCAGCACGCCTTTCGTACCTACTATGCCGATTCTGTTAAAGGTCGCTTCACTATTTCACGCGATGATGCGCGTAATACCGTGTACTTACAGATGAACTCACTGAAACCTGAGGATACCGCCGTTTATTATTGTGCGGCAGCCGAGACCCCGAATATCCTCGTGTACGAGAACTATTGGGGTCAGGGCACACAAGTCACGGTCTCAAGCGGCGGAAGCTCTGGTGAACAGAAACTGATTTCAGAAG
FQLSCYC#QHAFR#AETPNILVYE##########evqlvesggglvqagdslrlscaasgFQLSCYCmgwfrqapgkerefvasitQHAFRtyyadsvkgrftisrddarntvylqmnslkpedtavyycaaAETPNILVYEtywgqgtqvtvss##########AAGGAGATATACCATGGAAGTTCAACTGGTTGAATCTGGTGGCGGTTTAGTTCAAGCCGGTGATAGCCTTCGTCTGAGCTGCGCCGCAAGCGGATTTCAGCTCTCGTGTTACTGTATGGGTTGGTTTCGCCAGGCACCTGGTAAAGAACGTGAATTTGTGGCATCCATTACCCAGCACGCCTTTCGTACCTACTATGCCGATTCTGTTAAAGGTCGCTTCACTATTTCACGCGATGATGCGCGTAATACCGTGTACTTACAGATGAACTCACTGAAACCTGAGGATACCGCCGTTTATTATTGTGCGGCAGCCGAGACCCCGAATATCCTCGTGTACGAGACCTATTGGGGTCAGGGCACACAAGTCACGGTCTCAAGCGGCGGAAGCTCTGGTGAACAGAAACTGATTTCAGAAG
FQLSCYC#QHAFR#AETPNILVYE##########evqlvesggglvqagdslrlscaasgFQLSCYCmgwfrqapgkerefvasitQHAFRtyyadsvkgrftisrddarntvylqmnslkpedtavyycaaAETPNILVYEnywgqgtqvtvss##########ACCATGGAAGTTCAACTGGTTGAATCTGGTGGCGGTTTAGTTCAAGCCGGTGATAGCCTTCGTCTGAGCTGCGCCGCAAGCGGATTTCAGCTCTCGTGTTACTGTATGGGTTGGTTTCGCCAGGCACCTGGTAAAGAACGTGAATTTGTGGCATCCATTACCCAGCACGCCTTTCGTACCTACTATGCCGATTCTGTTAAAGGTCGCTTCACTATTTCACGCGATGATGCGCGTAATACCGTGTACTTACAGATGAACTCACTGAAACCTGAGGATACCGCCGTTTATTATTGTGCGGCAGCCGAGACCCCGAATATCCTCGTGTACGAGAACTATTGGGGTCAGGGCACACAAGTCACGGTCTCAAGCGGCGGAAGCTCTGGTGAACAGAAACTGATTTCAGAAG
FQLSCYC#QHAFR#AETPNILVYE##########evqlvesggglvqagdslrlscaasgFQLSCYCmgwfrqapgkerefvasitQHAFRtyyadsvkgrftisrddarntvylqmnslkpedtavyycaaAETPNILVYEnywgqgtqvtvss##########ATATACCATGGAAGTTCAACTGGTTGAATCTGGTGGCGGTTTAGTTCAAGCCGGTGATAGCCTTCGTCTGAGCTGCGCCGCAAGCGGATTTCAGCTCTCGTGTTACTGTATGGGTTGGTTTCGCCAGGCACCTGGTAAAGAACGTGAATTTGTGGCATCCATTACCCAGCACGCCTTTCGTACCTACTATGCCGATTCTGTTAAAGGTCGCTTCACTATTTCACGCGATGATGCGCGTAATACCGTGTACTTACAGATGAACTCACTGAAACCTGAGGATACCGCCGTTTATTATTGTGCGGCAGCCGAGACCCCGAATATCCTCGTGTACGAGAACTATTGGGGTCAGGGCACACAAGTCACGGTCTCAAGCGGCGGAAGCTCTGGTGAACAGAAACTGATTTCAGAAG
FQLSCYC#QHAFR#AETPNILVYE##########evqlvesggglvqagnslrlscaasgFQLSCYCmgwfrqapgkerefvasitQHAFRtyyadsvkgrftisrddarntvylqmnslkpedtavyycaaAETPNILVYEnywgqgtqvtvss##########ACCATGGAAGTTCAACTGGTTGAATCTGGTGGCGGTTTAGTTCAAGCCGGTAATAGCCTTCGTCTGAGCTGCGCCGCAAGCGGATTTCAGCTCTCGTGTTACTGTATGGGTTGGTTTCGCCAGGCACCTGGTAAAGAACGTGAATTTGTGGCATCCATTACCCAGCACGCCTTTCGTACCTACTATGCCGATTCTGTTAAAGGTCGCTTCACTATTTCACGCGATGATGCGCGTAATACCGTGTACTTACAGATGAACTCACTGAAACCTGAGGATACCGCCGTTTATTATTGTGCGGCAGCCGAGACCCCGAATATCCTCGTGTACGAGAACTATTGGGGTCAGGGCACACAAGTCACGGTCTCAAGCGGCGGAAGCTCTGGTGAACAGAAACTGATTTCAGAAG
FQLSCYC#QHAFR#GEHCLAF##########qvqlqesggvlvqagdslrlscaasgFQLSCYCmgwfrqapgkerefvasitQHAFRtyyadsvkgrftisrddarntvylqmnslkpedtavyycaaGEHCLAFdywgqgtqvtvss##########AGGAGATATACCATGCAGGTTCAACTGCAAGAATCTGGTGGCGTTTTAGTTCAAGCCGGTGATAGCCTTCGTCTGAGCTGCGCCGCAAGCGGATTTCAGCTCTCGTGTTACTGTATGGGTTGGTTTCGCCAGGCACCTGGTAAAGAACGTGAATTTGTGGCATCCATTACCCAGCACGCCTTTCGTACCTACTATGCCGATTCTGTTAAAGGTCGCTTCACTATTTCACGCGATGATGCGCGTAATACCGTGTACTTACAGATGAACTCACTGAAACCTGAGGATACCGCCGTTTATTATTGTGCGGCAGGCGAGCACTGTCTCGCCTTCGACTATTGGGGTCAGGGCACACAAGTCACGGTCTCAAGCGGCGGAAGCTCTGGTGAACAGAAACTGATTTCAGAAG
FQLSCYC#QHAFR#GEHCLAF##########qvqlqesggvlvqagdslrlscaasgFQLSCYCmgwfrqapgkerefvasitQHAFRtyyadsvkgrftisrddvrntvylqmnslkpedtavyycaaGEHCLAFdywgqgtqvtvss##########AAGGAGATATACCATGCAGGTTCAACTGCAAGAATCTGGTGGCGTTTTAGTTCAAGCCGGTGATAGCCTTCGTCTGAGCTGCGCCGCAAGCGGATTTCAGCTCTCGTGTTACTGTATGGGTTGGTTTCGCCAGGCACCTGGTAAAGAACGTGAATTTGTGGCATCCATTACCCAGCACGCCTTTCGTACCTACTATGCCGATTCTGTTAAAGGTCGCTTCACTATTTCACGCGATGATGTGCGTAATACCGTGTACTTACAGATGAACTCACTGAAACCTGAGGATACCGCCGTTTATTATTGTGCGGCAGGCGAGCACTGTCTCGCCTTCGACTATTGGGGTCAGGGCACACAAGTCACGGTCTCAAGCGGCGGAAGCTCTGGTGAACAGAAACTGATTTCAGAAG
FQLSCYC#QHAFR#GEHCLAF##########qvqlqesggvlvqagdslrlscaasgFQLSCYCmgwfrqapgkerefvasitQHAFRtyyadsvkgrftisrddarntvylqmnslkpedtavyycaaGEHCLAFdywgqgtqvtvss##########ATATACCATGCAGGTTCAACTGCAAGAATCTGGTGGCGTTTTAGTTCAAGCCGGTGATAGCCTTCGTCTGAGCTGCGCCGCAAGCGGATTTCAGCTCTCGTGTTACTGTATGGGTTGGTTTCGCCAGGCACCTGGTAAAGAACGTGAATTTGTGGCATCCATTACCCAGCACGCCTTTCGTACCTACTATGCCGATTCTGTTAAAGGTCGCTTCACTATTTCACGCGATGATGCGCGTAATACCGTGTACTTACAGATGAACTCACTGAAACCTGAGGATACCGCCGTTTATTATTGTGCGGCAGGCGAGCACTGTCTCGCCTTCGACTATTGGGGTCAGGGCACACAAGTCACGGTCTCAAGCGGCGGAAGCTCTGGTGAACAGAAACTGATTTCAGAAG
FQLSCYC#QHAFR#AETPNILVYE##########evqlvesggglvqagdslrlscaasgFQLSCYCmgwfrqapgkerefvasitQHAFRtyyadsvkgrftisrddarntvylqmnslkpedtavyycaaAETPNILVYEnywgqgtqvtvss##########GGAGATATACCATGGAAGTTCAACTGGTTGAATCTGGTGGCGGTTTAGTTCAAGCCGGTGATAGCCTTCGTCTGAGCTGCGCCGCAAGCGGATTTCAGCTCTCGTGTTACTGTATGGGTTGGTTTCGCCAGGCACCTGGTAAAGAACGTGAATTTGTGGCATCCATTACCCAGCACGCCTTTCGTACCTACTATGCCGATTCTGTTAAAGGTCGCTTCACTATTTCACGCGATGATGCGCGTAATACCGTGTACTTACAGATGAACTCACTGAAACCTGAGGATACCGCCGTTTATTATTGTGCGGCAGCCGAGACCCCGAATATCCTCGTGTACGAGAACTATTGGGGTCAGGGCACACAAGTCACGGTCTCAAGCGGCGGAAGCTCTGGTGAACAGAAACTGATTTCAGAAG
FQLSCYC#QHAFR#GEHCLAF##########qvqlqesggvlvqagdslrlscaasgFQLSCYCmgwfrqapgkerefvasitQHAFRtyyadsvkgrftisrddarntvylqmnslkpedtavyycaaGEHCLAFdywgqgtqvtvss##########GGAGATATACCATGCAGGTTCAACTGCAAGAATCTGGTGGCGTTTTAGTTCAAGCCGGTGATAGCCTTCGTCTGAGCTGCGCCGCAAGCGGATTTCAGCTCTCGTGTTACTGTATGGGTTGGTTTCGCCAGGCACCTGGTAAAGAACGTGAATTTGTGGCATCCATTACCCAGCACGCCTTTCGTACCTACTATGCCGATTCTGTTAAAGGTCGCTTCACTATTTCACGCGATGATGCGCGTAATACCGTGTACTTACAGATGAACTCACTGAAACCTGAGGATACCGCCGTTTATTATTGTGCGGCAGGCGAGCACTGTCTCGCCTTCGACTATTGGGGTCAGGGCACACAAGTCACGGTCTCAAGCGGCGGAAGCTCTGGTGAACAGAAACTGATTTCAGAAG
FQLSCYC#QHAFR#DPSFSDAIAS##########evqlvesggglvqagdslrlscaasgFQLSCYCmgwfrqapgkerefvasitQHAFRtyyadsvkgrftisrddarntvylqmnslkpedtavyycavDPSFSDAIASdywgqgtqvtvss##########AAGGAGATATACCATGGAAGTTCAACTGGTTGAATCTGGTGGCGGTTTAGTTCAAGCCGGTGATAGCCTTCGTCTGAGCTGCGCCGCAAGCGGATTTCAGCTCTCGTGTTACTGTATGGGTTGGTTTCGCCAGGCACCTGGTAAAGAACGTGAATTTGTGGCATCCATTACCCAGCACGCCTTTCGTACCTACTATGCCGATTCTGTTAAAGGTCGCTTCACTATTTCACGCGATGATGCGCGTAATACCGTGTACTTACAGATGAACTCACTGAAACCTGAGGATACCGCCGTTTATTATTGTGCGGTTGATCCTTCTTTCTCCGACGCTATCGCCTCGGACTATTGGGGTCAGGGCACACAAGTCACGGTCTCAAGCGGCGGAAGCTCTGGTGAACAGAAACTGATTTCAGAAG
FQLSCYC#QHAFR#AETPNILVYE##########evqlvesggglvqagdslrlscaasgFQLSCYCmgwfrqapgkerefvasitQHAFRtyyadsvkgrftisrddarntvylqmnslkpedtavyycaaAETPNILVYEnywgqgtqvtvss##########ATACCATGGAAGTTCAACTGGTTGAATCTGGTGGCGGTTTAGTTCAAGCCGGTGATAGCCTTCGTCTGAGCTGCGCCGCAAGCGGATTTCAGCTCTCGTGTTACTGTATGGGTTGGTTTCGCCAGGCACCTGGTAAAGAACGTGAATTTGTGGCATCCATTACCCAGCACGCCTTTCGTACCTACTATGCCGATTCTGTTAAAGGTCGCTTCACTATTTCACGCGATGATGCGCGTAATACCGTGTACTTACAGATGAACTCACTGAAACCTGAGGATACCGCCGTTTATTATTGTGCGGCAGCCGAGACCCCGAATATCCTCGTGTACGAGAACTATTGGGGTCAGGGCACACAAGTCACGGTCTCAAGCGGCGGAAGCTCTGGTGAACAGAAACTGATTTCAGAAG
FQLSCYC#QHAFR#AETPNILVYE##########evqlvesggglvqagdslrlscaasgFQLSCYCmgwfrqapgkerefvasitQHAFRtyyadsvkgrftisrddarntvylqmnslkpedtavyycaaAETPNILVYEnywgqgtqvtvss##########ACCATGGAAGTTCAACTGGTTGAATCTGGTGGCGGTTTAGTTCAAGCCGGTGATAGCCTTCGTCTGAGCTGCGCCGCAAGCGGATTTCAGCTCTCGTGTTACTGTATGGGTTGGTTTCGCCAGGCACCTGGTAAAGAACGTGAATTTGTGGCATCCATTACCCAGCACGCCTTTCGTACCTACTATGCCGATTCTGTTAAAGGTCGCTTCACTATTTCACGCGATGATGCGCGTAATACCGTGTACTTACAGATGAACTCACTGAAACCTGAGGATACCGCCGTTTATTATTGTGCGGCAGCCGAGACCCCGAATATCCTCGTGTACGAGAACTATTGGGGTCAGGGCACACAAGTCACGGTCTCAAGCGGCGGAAGCTCTGGTGAACAGAAACTGATTTCAGAAG
FQLSCYC#QHAFR#DPSFSDAIAS##########evqlvesggglvqagdslrlscaasgFQLSCYCmgwfrqapgkerefvasitQHAFRtyyadsvkgrftisrddarntvylqmnslkpedtavyycavDPSFSDAIASdywgqgtqvtvss##########GGAGATATACCATGGAAGTTCAACTGGTTGAATCTGGTGGCGGTTTAGTTCAAGCCGGTGATAGCCTTCGTCTGAGCTGCGCCGCAAGCGGATTTCAGCTCTCGTGTTACTGTATGGGTTGGTTTCGCCAGGCACCTGGTAAAGAACGTGAATTTGTGGCATCCATTACCCAGCACGCCTTTCGTACCTACTATGCCGATTCTGTTAAAGGTCGCTTCACTATTTCACGCGATGATGCGCGTAATACCGTGTACTTACAGATGAACTCACTGAAACCTGAGGATACCGCCGTTTATTATTGTGCGGTTGATCCTTCTTTCTCCGACGCTATCGCCTCGGACTATTGGGGTCAGGGCACACAAGTCACGGTCTCAAGCGGCGGAAGCTCTGGTGAACAGAAACTGATTTCAGAAG
FQLSCYC#QHAFR#GEHCLAF##########qvqlqesggvlvqagdslrlscaasgFQLSCYCmgwfrqapgkerefvasitQHAFRtyyadsvkgrftisrddarntvylqmnslkpedtavyycaaGEHCLAFdywgqgtqvtvss##########ATATACCATGCAGGTTCAACTGCAAGAATCTGGTGGCGTTTTAGTTCAAGCCGGTGATAGCCTTCGTCTGAGCTGCGCCGCAAGCGGATTTCAGCTCTCGTGTTACTGTATGGGTTGGTTTCGCCAGGCACCTGGTAAAGAACGTGAATTTGTGGCATCCATTACCCAGCACGCCTTTCGTACCTACTATGCCGATTCTGTTAAAGGTCGCTTCACTATTTCACGCGATGATGCGCGTAATACCGTGTACTTACAGATGAACTCACTGAAACCTGAGGATACCGCCGTTTATTATTGTGCGGCAGGCGAGCACTGTCTCGCCTTCGACTATTGGGGTCAGGGCACACAAGTCACGGTCTCAAGCGGCGGAAGCTCCGGTGAACAGAAACTGATTTCAGAAG
FQLSCYC#QHAFR#DPSFSDAIAS##########evqlvesggglvqagdslrlscaasgFQLSCYCmgwfrqapgkerefvasitQHAFRtyyadsvkgrftisrddarntvylqmnslkpedtavyycavDPSFSDAIASdywgqgtqvtvss##########AGGAGATATACCATGGAAGTTCAACTGGTTGAATCTGGTGGCGGTTTAGTTCAAGCCGGTGATAGCCTTCGTCTGAGCTGCGCCGCAAGCGGATTTCAGCTCTCGTGTTACTGTATGGGTTGGTTTCGCCAGGCACCTGGTAAAGAACGTGAATTTGTGGCATCCATTACCCAGCACGCCTTTCGTACCTACTATGCCGATTCTGTTAAAGGTCGCTTCACTATTTCACGCGATGATGCGCGTAATACCGTGTACTTACAGATGAACTCACTGAAACCTGAGGATACCGCCGTTTATTATTGTGCGGTTGATCCTTCTTTCTCCGACGCTATCGCCTCGGACTATTGGGGTCAGGGCACACAAGTCACGGTCTCAAGCGGCGGAAGCTCTGGTGAACAGAAACTGATTTCAGAAG
FQLSCYC#QHAFR#AETPNILVYE##########evqlvesggglvqagdslrlscaasgFQLSCYCmgwfrqapgkerefvasitQHAFRtyyadsvkgrftisrddarntvylqmnslkpedtavyycaaAETPNILVYEnywgqgtqvtvss##########AGGAGATATACCATGGAAGTTCAACTGGTTGAATCTGGTGGCGGTTTAGTTCAAGCCGGTGATAGCCTTCGTCTGAGCTGCGCCGCAAGCGGATTTCAGCTCTCGTGTTACTGTATGGGTTGGTTTCGCCAGGCACCTGGTAAAGAACGTGAATTTGTGGCATCCATTACCCAGCACGCCTTTCGTACCTACTATGCCGATTCTGTTAAAGGTCGCTTCACTATTTCACGCGATGATGCGCGTAATACCGTGTACTTACAGATGAACTCACTGAAACCTGAGGATACCGCCGTTTATTATTGTGCGGCAGCCGAGACCCCGAATATCCTCGTGTACGAGAACTATTGGGGTCAGGGCACACAAGTCACGGTCTCAAGCGGCGGAAGCTCTGGTGAACAGAAACTGATTTCAGAAG
FQLSCYC#QHAFR#AETPNILVYE##########evqlvesggglvqagdslrlscaasgFQLSCYCmgwfrqapgkerefvasitQHAFRtyyadsvkgrftisrddarntvylqmnslkpedtavyycaaAETPNILVYEnyrgqgtqvtvss##########ATATACCATGGAAGTTCAACTGGTTGAATCTGGTGGCGGTTTAGTTCAAGCCGGTGATAGCCTTCGTCTGAGCTGCGCCGCAAGCGGATTTCAGCTCTCGTGTTACTGTATGGGTTGGTTTCGCCAGGCACCTGGTAAAGAACGTGAATTTGTGGCATCCATTACCCAGCACGCCTTTCGTACCTACTATGCCGATTCTGTTAAAGGTCGCTTCACTATTTCACGCGATGATGCGCGTAATACCGTGTACTTACAGATGAACTCACTGAAACCTGAGGATACCGCCGTTTATTATTGTGCGGCAGCCGAGACCCCGAATATCCTCGTGTACGAGAACTATCGGGGTCAGGGCACACAAGTCACGGTCTCAAGCGGCGGAAGCTCTGGTGAACAGAAACTGATTTCAGAAG
FPLSCYC#QHAFR#AETPNILVYE##########evqlvesggglvqagdslrlscaasgFPLSCYCmgwfrqapgkerefvasitQHAFRtyyadsvkgrftisrddarntvylqmnslkpedtavyycaaAETPNILVYEtywgqgtqvtvss##########ATACCATGGAAGTTCAACTGGTTGAATCTGGTGGCGGTTTAGTTCAAGCCGGTGATAGCCTTCGGCTGAGCTGCGCCGCAAGCGGATTTCCGCTCTCGTGTTACTGTATGGGTTGGTTTCGCCAGGCACCTGGTAAAGAACGTGAATTTGTGGCATCCATTACCCAGCACGCCTTTCGTACCTACTATGCCGATTCTGTTAAAGGTCGCTTCACTATTTCACGCGATGATGCGCGTAATACCGTGTACTTACAGATGAACTCACTGAAACCTGAGGATACCGCCGTTTATTATTGTGCGGCAGCCGAGACCCCGAATATCCTCGTGTACGAGACCTATTGGGGTCAGGGCACACAAGTCACGGTCTCAAGCGGCGGAAGCTCTGGTGAACAGAAACTGATTTCAGAAG
FQLSCYC#QHAFR#AETPNILVYE##########evqlvesggglvqagdslrmscaasgFQLSCYCmgwfrqapgkerefvasitQHAFRtyyadsvkgrftisrddarntvylqmnslkpedtavyycaaAETPNILVYEnywgqgtqvtvss##########GGAGATATACCATGGAAGTTCAACTGGTTGAATCTGGTGGCGGTTTAGTTCAAGCCGGTGATAGCCTTCGTATGAGCTGCGCCGCAAGCGGATTTCAGCTCTCGTGTTACTGTATGGGTTGGTTTCGCCAGGCACCTGGTAAAGAACGTGAATTTGTGGCATCCATTACCCAGCACGCCTTTCGTACCTACTATGCCGATTCTGTTAAAGGTCGCTTCACTATTTCACGCGATGATGCGCGTAATACCGTGTACTTACAGATGAACTCACTGAAACCTGAGGATACCGCCGTTTATTATTGTGCGGCAGCCGAGACCCCGAATATCCTCGTGTACGAGAACTATTGGGGTCAGGGCACACAAGTCACGGTCTCAAGCGGCGGAAGCTCTGGTGAACAGAAACTGATTTCAGAAG
FQLSCYC#QHAFR#AETPNILVYE##########evqlvesggglvqagdslrlscaasgFQLSCYCmgcfrqapgkerefvasitQHAFRtyyadsvkgrftisrddvrntvylqmnslkpedtavyycaaAETPNILVYEnywgqgtqvtvss##########ACCATGGAAGTTCAACTGGTTGAATCTGGTGGCGGTTTAGTTCAAGCCGGTGATAGCCTTCGTCTGAGCTGCGCCGCAAGCGGATTTCAGCTCTCGTGTTACTGTATGGGTTGTTTTCGCCAGGCACCTGGTAAAGAACGTGAATTTGTGGCATCCATTACCCAGCACGCCTTTCGTACCTACTATGCCGATTCTGTTAAAGGTCGCTTCACTATTTCACGCGATGATGTGCGTAATACCGTGTACTTACAGATGAACTCACTGAAACCTGAGGATACCGCCGTTTATTATTGTGCGGCAGCCGAGACCCCGAATATCCTCGTGTACGAGAACTATTGGGGTCAGGGCACACAAGTCACGGTCTCAAGCGGCGGAAGCTCTGGTGAACAGAAACTGATTTCAGAAG
FQLSCYC#QHAFR#DPSFSDAIAS##########evqlvesggglvqagdslrlscaasgFQLSCYCmgwfrqapgkerefvasitQHAFRtyyadsvkgrftisrddarntvylqmnslkpedtavyycvvDPSFSDAIASdywgqgtqvtvss##########ATACCATGGAAGTTCAACTGGTTGAATCTGGTGGCGGTTTAGTTCAAGCCGGTGATAGCCTTCGTCTGAGCTGCGCCGCAAGCGGATTTCAGCTCTCGTGTTACTGTATGGGTTGGTTTCGCCAGGCACCTGGTAAAGAACGTGAATTTGTGGCATCCATTACCCAGCACGCCTTTCGTACCTACTATGCCGATTCTGTTAAAGGTCGCTTCACTATTTCACGCGATGATGCGCGTAATACCGTGTACTTACAGATGAACTCACTGAAACCTGAGGATACCGCCGTTTATTATTGTGTGGTTGATCCTTCTTTCTCTGACGCCATCGCCTCGGACTATTGGGGTCAGGGCACACAAGTCACGGTCTCAAGCGGCGGAAGCTCTGGTGAACAGAAACTGATTTCAGAAG
FQLSCYC#QHAFR#DPSFSDAIAS##########evqlvesggglvqagdslrlscaasgFQLSCYCmgwfrqapgkerefvasitQHAFRtyyadsvkgrftisrddarntvylqmnslkpedtavyycavDPSFSDAIASdywgqgtqvtvss##########ATATACCATGGAAGTTCAACTGGTTGAATCTGGTGGCGGTTTAGTTCAAGCCGGTGATAGCCTTCGTCTGAGCTGCGCCGCAAGCGGATTTCAGCTCTCGTGTTACTGTATGGGTTGGTTTCGCCAGGCACCTGGTAAAGAACGTGAATTTGTGGCATCCATTACCCAGCACGCCTTTCGTACCTACTATGCCGATTCTGTTAAAGGTCGCTTCACTATTTCACGCGATGATGCGCGTAATACCGTGTACTTACAGATGAACTCACTGAAACCTGAGGATACCGCCGTTTATTATTGTGCGGTTGATCCTTCTTTCTCCGACGCTATCGCCTCGGACTATTGGGGTCAGGGCACACAAGTCACGGTCTCAAGCGGCGGAAGCTCTGGTGAACAGAAACTGATTTCAGAAG
FQLSCYC#QHAFR#AETPNILVYE##########evqlvesggglvqagdslrlscaasgFQLSCYCmgwfrqapgkehefvasitQHAFRtyyadsvkgrftisrddarntvylqmnslkpedtavyycaaAETPNILVYEnywgqgtqvtvss##########ATACCATGGAAGTTCAACTGGTTGAATCTGGTGGCGGTTTAGTTCAAGCCGGTGATAGCCTTCGTCTGAGCTGCGCCGCAAGCGGATTTCAGCTCTCGTGTTACTGTATGGGTTGGTTTCGCCAGGCACCTGGTAAAGAACATGAATTTGTGGCATCCATTACCCAGCACGCCTTTCGTACCTACTATGCCGATTCTGTTAAAGGTCGCTTCACTATTTCACGCGATGATGCGCGTAATACCGTGTACTTACAGATGAACTCACTGAAACCTGAGGATACCGCCGTTTATTATTGTGCGGCAGCCGAGACCCCGAATATCCTCGTGTACGAGAACTATTGGGGTCAGGGCACACAAGTCACGGTCTCAAGCGGCGGAAGCTCTGGTGAACAGAAACTGATTTCAGAAG
FQLSCYC#QHAFR#DPSFSDAIAS##########evqlvesggglvqagdslrlscaasgFQLSCYCmgwfrqapgkerefvasitQHAFRtyyadsvkgrftisrddarntvylqmnslkpedtavyycavDPSFSDAIASdywgqgtqvtvss##########GAAGGAGATATACCATGGAAGTTCAACTGGTTGAATCTGGTGGCGGTTTAGTTCAAGCCGGTGATAGCCTTCGTCTGAGCTGCGCCGCAAGCGGATTTCAGCTCTCGTGTTACTGTATGGGTTGGTTTCGCCAGGCACCTGGTAAAGAACGTGAATTTGTGGCATCCATTACCCAGCACGCCTTTCGTACCTACTATGCCGATTCTGTTAAAGGTCGCTTCACTATTTCACGCGATGATGCGCGTAATACCGTGTACTTACAGATGAACTCACTGAAACCTGAGGATACCGCCGTTTATTATTGTGCGGTTGATCCTTCTTTCTCCGACGCTATCGCCTCGGACTATTGGGGTCAGGGCACACAAGTCACGGTCTCAAGCGGCGGAAGCTCTGGTGAACAGAAACTGATTTCAGAAG
FQLSCYC#QHAFR#AETPNILVYE##########evqlvesggglvqagdslrlscaasgFQLSCYCmgcfrqapgkerefvasitQHAFRtyyadsvkgrftisrddarntvylqmnslkpedtavyycaaAETPNILVYEnywgqgtqvtvss##########AGATATACCATGGAAGTTCAACTGGTTGAATCTGGTGGCGGTTTAGTTCAAGCCGGTGATAGCCTTCGTCTGAGCTGCGCCGCAAGCGGATTTCAGCTCTCGTGTTACTGTATGGGTTGTTTTCGCCAGGCACCTGGTAAAGAACGTGAATTTGTGGCATCCATTACCCAGCACGCCTTTCGTACCTACTATGCCGATTCTGTTAAAGGTCGCTTCACTATTTCACGCGATGATGCGCGTAATACCGTGTACTTACAGATGAACTCACTGAAACCTGAGGATACCGCCGTTTATTATTGTGCGGCAGCCGAGACCCCGAATATCCTCGTGTACGAGAACTATTGGGGTCAGGGCACACAAGTCACGGTCTCAAGCGGCGGAAGCTCTGGTGAACAGAAACTGATTTCAGAAG
FQLSCYC#QHAFR#GEHCLAF##########qvqlqesggvlvqagdslrlscaasgFQLSCYCmgwfrqapgkerefvasitQHAFRtyyadsvkgrftisrddarntvylqmnslkpedtavyycaaGEHCLAFdywgqgtqvtvss##########AGATATACCATGCAGGTTCAACTGCAAGAATCTGGTGGCGTTTTAGTTCAAGCCGGTGATAGCCTTCGTCTGAGCTGCGCCGCAAGCGGATTTCAGCTCTCGTGTTACTGTATGGGTTGGTTTCGCCAGGCACCTGGTAAAGAACGTGAATTTGTGGCATCCATTACCCAGCACGCCTTTCGTACCTACTATGCCGATTCTGTTAAAGGTCGCTTCACTATTTCACGCGATGATGCGCGTAATACCGTGTACTTACAGATGAACTCACTGAAACCTGAGGATACCGCCGTTTATTATTGTGCGGCAGGCGAGCACTGTCTCGCCTTCGACTATTGGGGTCAGGGCACACAAGTCACGGTCTCAAGCGGCGGAAGCTCTGGTGAACAGAAACTGATTTCAGAAG
FQLSCYC#QHAFR#AETPNILVYE##########evqlvesggglvqagdslrlscaasgFQLSCYCmgwfrqapgkerefvasitQHAFRtyyadsvkgrftisrddarntvylqmnslkpedtavyycaaAETPNILVYEnywgqgtqvtvss##########GGAGATATACCATGGAAGTTCAACTGGTTGAATCTGGTGGCGGTTTAGTTCAAGCCGGTGATAGCCTTCGTCTGAGCTGCGCCGCAAGCGGATTTCAGCTCTCGTGTTACTGTATGGGTTGGTTTCGCCAGGCACCTGGTAAAGAACGTGAATTTGTGGCATCCATTACCCAGCACGCCTTTCGTACCTACTATGCCGATTCTGTTAAAGGTCGCTTCACTATTTCACGCGATGATGCGCGTAATACCGTGTACTTACAGATGAACTCACTGAAACCTGAGGATACCGCCGTTTATTATTGTGCGGCAGCCGAGACCCCGAATATCCTCGTGTACGAGAACTATTGGGGTCAGGGCACACAAGTCACGGTCTCAAGCGGCGGAAGCTCTGGTGAACAGAAACTGATTTCAGAAG
FQLSCYC#QHAFR#GEHCLAF##########qvqlqesggvlvqagdslrlscaasgFQLSCYCmgwfrqapgkerefvasitQHAFRtyyadsvkgrftisrddarntvylqmnslkpedtavyycaaGEHCLAFdywgqgtqvtvss##########AAGGAGATATACCATGCAGGTTCAACTGCAAGAATCTGGTGGCGTTTTAGTTCAAGCCGGTGATAGCCTTCGTCTGAGCTGCGCCGCAAGCGGATTTCAGCTCTCGTGTTACTGTATGGGTTGGTTTCGCCAGGCACCTGGTAAAGAACGTGAATTTGTGGCATCCATTACCCAGCACGCCTTTCGTACCTACTATGCCGATTCTGTTAAAGGTCGCTTCACTATTTCACGCGATGATGCGCGTAATACCGTGTACTTACAGATGAACTCACTGAAACCTGAGGATACCGCCGTTTATTATTGTGCGGCAGGCGAGCACTGTCTCGCCTTCGACTATTGGGGTCAGGGCACACAAGTCACGGTCTCAAGCGGCGGAAGCTCTGGTGAACAGAAACTGATTTCAGAAG
FQLSCYC#QHAFR#AETPNILVYE##########evqlvesggglvqagdslrlscaasgFQLSCYCmgwfrqapgkerefvasitQHAFRtyyadsvkgrftisrddarntvylqmnslkpedtavyycaaAETPNILVYEnywcqgtqvtvss##########ACCATGGAAGTTCAACTGGTTGAATCTGGTGGCGGTTTAGTTCAAGCCGGTGATAGCCTTCGTCTGAGCTGCGCCGCAAGCGGATTTCAGCTCTCGTGTTACTGTATGGGTTGGTTTCGCCAGGCACCTGGTAAAGAACGTGAATTTGTGGCATCCATTACCCAGCACGCCTTTCGTACCTACTATGCCGATTCTGTTAAAGGTCGCTTCACTATTTCACGCGATGATGCGCGTAATACCGTGTACTTACAGATGAACTCACTGAAACCTGAGGATACCGCCGTTTATTATTGTGCGGCAGCCGAGACCCCGAATATCCTCGTGTACGAGAACTATTGGTGTCAGGGCACACAAGTCACGGTCTCAAGCGGCGGAAGCTCTGGTGAACAGAAACTGATTTCAGAAG
FQLSCYC#QHAFR#DPSFSDAIAS##########evqlvesggglvqagdslrlscaasgFQLSCYCmgwfrqapgkerefvasitQHAFRtyyadsvkgrftisrddarntvylqmnslkpgdtavyycavDPSFSDAIASdywgqgtqvtvsr##########ATATACCATGGAAGTTCAACTGGTTGAATCTGGTGGCGGTTTAGTTCAAGCCGGTGATAGCCTTCGTCTGAGCTGCGCCGCAAGCGGATTTCAGCTCTCGTGTTACTGTATGGGTTGGTTTCGCCAGGCACCTGGTAAAGAACGTGAATTTGTGGCATCCATTACCCAGCACGCCTTTCGTACCTACTATGCCGATTCTGTTAAAGGTCGCTTCACTATTTCACGCGATGATGCGCGTAATACCGTGTACTTACAGATGAACTCACTGAAACCTGGGGATACCGCCGTTTATTATTGTGCGGTTGATCCTTCTTTCTCCGACGCTATCGCCTCGGACTATTGGGGTCAGGGCACACAAGTCACGGTCTCACGCGGCGGAAGCTCTGGTGAACAGAAACTGATTTCAGAAG
FQLSCYC#QHAFR#AETPNILVYE##########evqlvesggglvqagdslrlscaasgFQLSCYCmgwfrqapgkerefvasitQHAFRtyyadsvkgrftisrddarntvylqmnslkpedtavyycaaAETPNILVYEnywgqgtqvtvss##########ATACCATGGAAGTTCAACTGGTTGAATCTGGTGGCGGTTTAGTTCAAGCCGGTGATAGCCTTCGTCTGAGCTGCGCCGCAAGCGGATTTCAGCTCTCGTGTTACTGTATGGGTTGGTTTCGCCAGGCACCTGGTAAAGAACGTGAATTTGTGGCATCCATTACCCAGCACGCCTTTCGTACCTACTATGCCGATTCTGTTAAGGGTCGCTTCACTATTTCACGCGATGATGCGCGTAATACCGTGTACTTACAGATGAACTCACTGAAACCTGAGGATACCGCCGTTTATTATTGTGCGGCAGCCGAGACCCCGAATATCCTCGTGTACGAGAACTATTGGGGTCAGGGCACACAAGTCACGGTCTCAAGCGGCGGAAGCTCTGGTGAACAGAAACTGATTTCAGAAG
FQLSCYC#QHAFR#DPSFSDAIAS##########evqlvesggglvqagdslrlscaasgFQLSCYCmgwfrqapgkerefvasitQHAFRtyyadsvkgrftisrddarntvylqmnslkpedtavyycavDPSFSDAIASdywgqgtqvtvss##########AGGAGATATACCATGGAAGTTCAACTGGTTGAATCTGGTGGCGGTTTAGTTCAAGCCGGTGATAGCCTTCGTCTGAGCTGCGCCGCAAGCGGATTTCAGCTCTCGTGTTACTGTATGGGTTGGTTTCGCCAGGCACCTGGTAAAGAACGTGAATTTGTGGCATCCATTACCCAGCACGCCTTTCGTACCTACTATGCCGATTCTGTTAAAGGTCGCTTCACTATTTCACGCGATGATGCGCGTAATACCGTGTACTTACAGATGAACTCACTGAAACCTGAGGATACCGCCGTTTATTATTGTGCGGTTGATCCTTCTTTCTCCGACGCTATCGCCTCGGACTATTGGGGTCAGGGCACACAAGTCACGGTCTCAAGCGGCGGAAGCTCTGGTGAACAGAAACTGATTTCAGAAG
FQLSCYC#QHAFR#DPSFSDAIAS##########evqlvesggglvqagdslrlscaasgFQLSCYCmgwfrqapgkerefvasitQHAFRtyyadsvkgrftisrddarntvylqmnslkpedtavyycavDPSFSDAIASdywgqgtqvtvss##########AAGGAGATATACCATGGAAGTTCAACTGGTTGAATCTGGTGGCGGTTTAGTTCAAGCCGGTGATAGCCTTCGTCTGAGCTGCGCCGCAAGCGGATTTCAGCTCTCGTGTTACTGTATGGGTTGGTTTCGCCAGGCACCTGGTAAAGAACGTGAATTTGTGGCATCCATTACCCAGCACGCCTTTCGTACCTACTATGCCGATTCTGTTAAAGGTCGCTTCACTATTTCACGCGATGATGCGCGTAATACCGTGTACTTACAGATGAACTCACTGAAACCTGAGGATACCGCCGTTTATTATTGTGCGGTTGATCCTTCTTTCTCCGACGCTATCGCCTCGGACTATTGGGGTCAGGGCACACAAGTCACGGTCTCAAGCGGCGGAAGCTCTGGTGAACAGAAACTGATTTCAGAAG
FQLSCYC#QHAFR#DPSFSDAIAS##########evqlvesggglvqagdslrlscaasgFQLSCYCmgwfrqapgkerefvasitQHAFRtyyadsvkgrftisrddarntvylqmnslkpedtavyycavDPSFSDAIASdywgqgtqvtvss##########AGATATACCATGGAAGTTCAACTGGTTGAATCTGGTGGCGGTTTAGTTCAAGCCGGTGATAGCCTTCGTCTGAGCTGCGCCGCAAGCGGATTTCAGCTCTCGTGTTACTGTATGGGTTGGTTTCGCCAGGCACCTGGTAAAGAACGTGAATTTGTGGCATCCATTACCCAGCACGCCTTTCGTACCTACTATGCCGATTCTGTTAAAGGTCGCTTCACTATTTCACGCGATGATGCGCGTAATACCGTGTACTTACAGATGAACTCACTGAAACCTGAGGATACCGCCGTTTATTATTGTGCGGTTGATCCTTCTTTCTCCGACGCTATCGCCTCGGACTATTGGGGTCAGGGCACACAAGTCACGGTCTCAAGCGGCGGAAGCTCTGGTGAACAGAAACTGATTTCAGAAG
FQLSCYC#QHAFR#AETPNILVYE##########evqlvesggglvqagdslrlscaasgFQLSCYCmgwfrqapgkerefvasitQHAFRtyyadsvkgrftisrddarntvylqmnslkpedtavyycaaAETPNILVYEnywgqgtqvtvss##########ATACCATGGAAGTTCAACTGGTTGAATCTGGTGGCGGTTTAGTTCAAGCCGGTGATAGCCTTCGTCTGAGCTGCGCCGCAAGCGGATTTCAGCTCTCGTGTTACTGTATGGGTTGGTTTCGCCAGGCACCTGGTAAAGAACGTGAATTTGTGGCATCCATTACCCAGCACGCCTTTCGTACCTACTATGCCGATTCTGTTAAAGGTCGCTTCACTATTTCACGCGATGATGCGCGTAATACCGTGTACTTACAGATGAACTCACTGAAACCTGAGGATACCGCCGTTTATTATTGTGCGGCAGCCGAGACCCCGAATATCCTCGTGTACGAGAACTATTGGGGTCAGGGCACACAAGTCACGGTCTCAAGCGGCGGAAGCTCTGGTGAACAGAAACTGATTTCAGAAG
FQLSCYC#QHAFR#AETPNILVYE##########evqlvesggglvqagdslrlscaasgFQLSCYCmgwfrqapgkerefvasitQHAFRtyyadsvkgrftisrddarntvylqmnslkpedtavyycaaAETPNILVYEnywgqgtqvtvss##########ATATACCATGGAAGTTCAACTGGTTGAATCTGGTGGCGGTTTAGTTCAAGCCGGTGATAGCCTTCGTCTGAGCTGCGCCGCAAGCGGATTTCAGCTCTCGTGTTACTGTATGGGTTGGTTTCGCCAGGCACCTGGTAAAGAACGTGAATTTGTGGCATCCATTACCCAGCACGCCTTTCGTACCTACTATGCCGATTCTGTTAAAGGTCGCTTCACTATTTCACGCGATGATGCGCGTAATACCGTGTACTTACAGATGAACTCACTGAAACCTGAGGATACCGCCGTTTATTATTGTGCGGCAGCCGAGACCCCGAATATCCTCGTGTACGAGAACTATTGGGGTCAGGGCACACAAGTCACGGTCTCAAGCGGCGGAAGCTCTGGTGAACAGAAACTGATTTCAGAAG
FQLSCYC#QHAFR#GEHCLAF##########qvqlqesggvlvqagdslrlscaasgFQLSCYCmgwfrqapgkerefvasitQHAFRtyyadsvkgrftisrddarntvylqmnslkpedtavyycaaGEHCLAFdywgqgtqvtvss##########AGATATACCATGCAGGTTCAACTGCAAGAATCTGGTGGCGTTTTAGTTCAAGCCGGTGATAGCCTTCGTCTGAGCTGCGCCGCAAGCGGATTTCAGCTCTCGTGTTACTGTATGGGTTGGTTTCGCCAGGCACCTGGTAAAGAACGTGAATTTGTGGCATCCATTACCCAGCACGCCTTTCGTACCTACTATGCCGATTCTGTTAAAGGTCGCTTCACTATTTCACGCGATGATGCGCGTAATACCGTGTACTTACAGATGAACTCACTGAAACCTGAGGATACCGCCGTTTATTATTGTGCGGCAGGCGAGCACTGTCTCGCCTTCGACTATTGGGGTCAGGGCACACAAGTCACGGTCTCAAGCGGCGGAAGCTCTGGTGAACAGAAACTGATTTCAGAAG
FQLSCYC#QHAFR#GEHCLAF##########qvqlqesggvlvqagdslrlscaasgFQLSCYCmgwfrqapgkerefvasitQHAFRtyyadsvkgrftisrddarntvylqmnslkpedtavyycaaGEHCLAFdywgqgtqvtvss##########ACCATGCAGGTTCAACTGCAAGAATCTGGTGGCGTTTTAGTTCAAGCCGGTGATAGCCTTCGTCTGAGCTGCGCCGCAAGCGGATTTCAGCTCTCGTGTTACTGTATGGGTTGGTTTCGCCAGGCACCTGGTAAAGAACGTGAATTTGTGGCATCCATTACCCAGCACGCCTTTCGTACCTACTATGCCGATTCTGTTAAAGGTCGCTTCACTATTTCACGCGATGATGCGCGTAATACCGTGTACTTACAGATGAACTCACTGAAACCTGAGGATACCGCCGTTTATTATTGTGCGGCAGGCGAGCACTGTCTCGCCTTCGACTATTGGGGTCAGGGCACACAAGTCACGGTCTCAAGCGGCGGAAGCTCTGGTGAACAGAAACTGATTTCAGAAG
FQLSCYC#QHAFR#DPSFSDAIAS##########evqlvesggglvqagdslrlscaasgFQLSCYCmgwfrqapgkerefvasitQHAFRtyyadsvkgrftisrddarntvylqmnslkpedtavyycavDPSFSDAIASdywgqgtqvtvss##########GGAGATATACCATGGAAGTTCAACTGGTTGAATCTGGTGGCGGTTTAGTTCAAGCCGGTGATAGCCTTCGTCTGAGCTGCGCCGCAAGCGGATTTCAGCTCTCGTGTTACTGTATGGGTTGGTTTCGCCAGGCACCTGGTAAAGAACGTGAATTTGTGGCATCCATTACCCAGCACGCCTTTCGTACCTACTATGCCGATTCTGTTAAAGGTCGCTTCACTATTTCACGCGATGATGCGCGTAATACCGTGTACTTACAGATGAACTCACTGAAACCTGAGGATACCGCCGTTTATTATTGTGCGGTTGATCCTTCTTTCTCCGACGCTATCGCCTCGGACTATTGGGGTCAGGGCACACAAGTCACGGTCTCAAGCGGCGGAAGCTCTGGTGAACAGAAACTGATTTCAGAAG
FQLSCYC#QHAFR#GEHCLAF##########qvqlqesggvlvqagdslrlscaasgFQLSCYCmgwfrqapgkerefvasitQHAFRtyyadsvkgrftisrddarntvylqmnslkpedtavyycaaGEHCLAFdywgqgtqvtvss##########ACCATGCAGGTTCAACTGCAAGAATCTGGTGGCGTTTTAGTTCAAGCCGGTGATAGCCTTCGTCTGAGCTGCGCCGCAAGCGGATTTCAGCTCTCGTGTTACTGTATGGGTTGGTTTCGCCAGGCACCTGGTAAAGAACGTGAATTTGTGGCATCCATTACCCAGCACGCCTTTCGTACCTACTATGCCGATTCTGTTAAAGGTCGCTTCACTATTTCACGCGATGATGCGCGTAATACCGTGTACTTACAGATGAACTCACTGAAACCTGAGGATACCGCCGTTTATTATTGTGCGGCAGGCGAGCACTGTCTCGCCTTCGACTATTGGGGTCAGGGCACACAAGTCACGGTCTCAAGCGGCGGAAGCTCTGGTGAACAGAAACTGATTTCAGAAG
FQLSCYC#QHAFR#DPSFSDAIAS##########evqlvesggglvqagdrlrlscaasgFQLSCYCmgwfrqapgkerefvasitQHAFRtyyadsvkgrftisrddarntvylqmnslkpedtavyycavDPSFSDAIASdywgqgtqvtvss##########GGAGATATACCATGGAAGTTCAACTGGTTGAATCTGGTGGCGGTTTAGTTCAAGCCGGTGATAGACTTCGTCTGAGCTGCGCCGCAAGCGGATTTCAGCTCTCGTGTTACTGTATGGGTTGGTTTCGCCAGGCACCTGGTAAAGAACGTGAATTTGTGGCATCCATTACCCAGCACGCCTTTCGTACCTACTATGCCGATTCTGTTAAAGGTCGCTTCACTATTTCACGCGATGATGCGCGTAATACCGTGTACTTACAGATGAACTCACTAAAACCTGAGGATACCGCCGTTTATTATTGTGCGGTTGATCCTTCTTTCTCCGACGCTATCGCCTCGGACTATTGGGGTCAGGGCACACAAGTCACGGTCTCAAGCGGCGGAAGCTCTGGTGAACAGAAACTGATTTCAGAAG
FQLSCYC#QHAFR#DPSFSDAIAS##########evqlvesggglvqagdslrlscaasgFQLSCYCmgwfrqapgkerefvasitQHAFRtyyadsvkgrftisrddarntvylqmnslkpedtavyycavDPSFSDAIASdywgqgtqvtvss##########GAAGGAGATATACCATGGAAGTTCAACTGGTTGAATCTGGTGGCGGTTTAGTTCAAGCCGGTGATAGCCTTCGTCTGAGCTGCGCCGCAAGCGGATTTCAGCTCTCGTGTTACTGTATGGGTTGGTTTCGCCAGGCACCTGGTAAAGAACGTGAATTTGTGGCATCCATTACCCAGCACGCCTTTCGTACCTACTATGCCGATTCTGTTAAAGGTCGCTTCACTATTTCACGCGATGATGCGCGTAATACCGTGTACTTACAGATGAACTCACTGAAACCTGAGGATACCGCCGTTTATTATTGTGCGGTTGATCCTTCTTTCTCCGACGCTATCGCCTCGGACTATTGGGGTCAGGGCACACAAGTCACGGTCTCAAGCGGCGGAAGCTCTGGTGAACAGAAACTGATTTCAGAAG
FQLSCYC#QHAFR#AETPNILVYE##########egqlvesggglvqagdslrlscaasgFQLSCYCmgwfrqapgkerefvasitQHAFRtyyadsvkgrftisrddarntvylqmnslkpedtavyycaaAETPNILVYEnywgqgtqvtvss##########ACCATGGAAGGTCAACTGGTTGAATCTGGTGGCGGTTTAGTTCAAGCCGGTGATAGCCTTCGTCTGAGCTGCGCCGCAAGCGGATTTCAGCTCTCGTGTTACTGTATGGGTTGGTTTCGCCAGGCACCTGGTAAAGAACGTGAATTTGTGGCATCCATTACCCAGCACGCCTTTCGTACCTACTATGCCGATTCTGTTAAAGGTCGCTTCACTATTTCACGCGATGATGCGCGTAATACCGTGTACTTACAGATGAACTCACTGAAACCTGAGGATACCGCCGTTTATTATTGTGCGGCAGCCGAGACCCCGAATATCCTCGTGTACGAGAACTATTGGGGTCAGGGCACACAAGTCACGGTCTCAAGCGGCGGAAGCTCTGGTGAACAGAAACTGATTTCAGAAG
FQLSCYC#QHAFR#GEHCLAF##########qvqlqesggvlvqagdslrlscaasgFQLSCYCmgwfrqapgkerefvasitQHAFRtyyadsvkgrftisrddarntvylqmnslkpedtavyycaaGEHCLAFdywgqgtqvtvss##########AGATATACCATGCAGGTTCAACTGCAAGAATCTGGTGGCGTTTTAGTTCAAGCCGGTGATAGCCTTCGTCTGAGCTGCGCCGCAAGCGGATTTCAGCTCTCGTGTTACTGTATGGGTTGGTTTCGCCAGGCACCTGGTAAAGAACGTGAATTTGTGGCATCCATTACCCAGCACGCCTTTCGTACCTACTATGCCGATTCTGTTAAAGGTCGCTTCACTATTTCACGCGATGATGCGCGTAATACCGTGTACTTACAGATGAACTCACTGAAACCTGAGGATACCGCCGTTTATTATTGTGCGGCAGGCGAGCACTGTCTCGCCTTCGACTATTGGGGTCAGGGCACACAAGTCACGGTCTCAAGCGGCGGAAGCTCTGGTGAACAGAAACTGATTTCAGAAG
FQLSCYC#QHAFR#AETPNILVYE##########evqlvesggglvqagdslrlscaasgFQLSCYCmgwfrqapgkerefvasitQHAFRtyyadsvkgrftisrddarntvylqmnslkpedtavyycaaAETPNILVYEnywgqgtqvtvss##########AGATATACCATGGAAGTTCAACTGGTTGAATCTGGTGGCGGTTTAGTTCAAGCCGGTGATAGCCTTCGTCTGAGCTGCGCCGCAAGCGGATTTCAGCTCTCGTGTTACTGTATGGGTTGGTTTCGCCAGGCACCTGGTAAAGAACGTGAATTTGTGGCATCCATTACCCAGCACGCCTTTCGTACCTACTATGCCGATTCTGTTAAAGGTCGCTTCACTATTTCACGCGATGATGCGCGTAATACCGTGTACTTACAGATGAACTCACTGAAACCTGAGGATACCGCCGTTTATTATTGTGCGGCAGCCGAGACCCCGAATATCCTCGTGTACGAGAACTATTGGGGTCAGGGCACACAAGTCACGGTCTCAAGCGGCGGAAGCTCTGGTGAACAGAAACTGATTTCAGAAG
FQLSCYC#QHAFR#AETPNILVYE##########evqlvesggglvqagdslrlscaasgFQLSCYCmgwfrqapgkerefvasitQHAFRtyyadsvkgrftisrddarntvylqmnslkpedtavyycaaAETPNILVYEnywgqgtqvtvsr##########AAGGAGATATACCATGGAAGTTCAACTGGTTGAATCTGGTGGCGGTTTAGTTCAAGCCGGTGATAGCCTTCGTCTGAGCTGCGCCGCAAGCGGATTTCAGCTCTCGTGTTACTGTATGGGTTGGTTTCGCCAGGCACCTGGTAAAGAACGTGAATTTGTGGCATCCATTACCCAGCACGCCTTTCGTACCTACTATGCCGATTCTGTTAAAGGTCGCTTCACTATTTCACGCGATGATGCGCGTAATACCGTGTACTTACAGATGAACTCACTGAAACCTGAGGATACCGCCGTTTATTATTGTGCGGCAGCCGAGACCCCGAATATCCTCGTGTACGAGAACTATTGGGGTCAGGGCACACAAGTCACGGTCTCACGCGGCGGAAGCTCTGGTGAACAGAAACTGATTTCAGAAG
FQLSCYC#QHAFR#AETPNILVYE##########evqlvesggglvqagdslrlscaasgFQLSCYCmgwfrqapgkerefvasitQHAFRtyyadsvkgrftisrddarntvylqmnslkpedtavyycaaAETPNILVYEnywgqgtqvtvss##########AGGAGATATACCATGGAAGTTCAACTGGTTGAATCTGGTGGCGGTTTAGTTCAAGCCGGTGATAGCCTTCGTCTGAGCTGCGCCGCAAGCGGATTTCAGCTCTCGTGTTACTGTATGGGTTGGTTTCGCCAGGCACCTGGTAAAGAACGTGAATTTGTGGCATCCATTACCCAGCACGCCTTTCGTACCTACTATGCCGATTCTGTTAAAGGTCGCTTCACTATTTCACGCGATGATGCGCGTAATACCGTGTACTTACAGATGAACTCACTGAAACCTGAGGATACCGCCGTTTATTATTGTGCGGCAGCCGAGACCCCGAATATCCTCGTGTACGAGAACTATTGGGGTCAGGGCACACAAGTCACGGTCTCAAGCGGCGGAAGCTCTGGTGAACAGAAACTGATTTCAGAAG
FQLSCYC#QHAFR#GEHCLAF##########qvqlqesggvlvqagdslrlscaasgFQLSCYCmgwfrqapgkerefvasitQHAFRtyyadsvkgrftisrddarntvylqmnslkpedtavyycaaGEHCLAFdywgqgtqvtvss##########ATATACCATGCAGGTTCAACTGCAAGAATCTGGTGGCGTTTTAGTTCAAGCCGGTGATAGCCTTCGTCTGAGCTGCGCCGCAAGCGGATTTCAGCTCTCGTGTTACTGTATGGGTTGGTTTCGCCAGGCACCTGGTAAAGAACGTGAATTTGTGGCATCCATTACCCAGCACGCCTTTCGTACCTACTATGCCGATTCTGTTAAAGGTCGCTTCACTATTTCACGCGATGATGCGCGTAATACCGTGTACTTACAGATGAACTCACTGAAACCTGAGGATACCGCCGTTTATTATTGTGCGGCAGGCGAGCACTGTCTCGCCTTCGACTATTGGGGTCAGGGCACACAAGTCACGGTCTCAAGCGGCGGAAGCTCTGGTGAACAGAAACTGATTTCAGAAG
FQLSCYC#QHAFR#DPSFSDAIAS##########evqlvesggglvqagdslrlscaasgFQLSCYCmgwfrqapgkerefvasitQHAFRtyyadsvkgrftisrddarntvylqmnslkpedtavyycavDPSFSDAIASdywgqgtqvtvss##########ACCATGGAAGTTCAACTGGTTGAATCTGGTGGCGGTTTAGTTCAAGCCGGTGATAGCCTTCGTCTGAGCTGCGCCGCAAGCGGATTTCAGCTCTCGTGTTACTGTATGGGTTGGTTTCGCCAGGCACCTGGTAAAGAACGTGAATTTGTGGCATCCATTACCCAGCACGCCTTTCGTACCTACTATGCCGATTCTGTTAAAGGTCGCTTCACTATTTCACGCGATGATGCGCGTAATACCGTGTACTTACAGATGAACTCACTGAAACCTGAGGATACCGCCGTTTATTATTGTGCGGTTGATCCTTCTTTCTCCGACGCTATCGCCTCGGACTATTGGGGTCAGGGCACACAAGTCACGGTCTCAAGCGGCGGAAGCTCTGGTGAACAGAAACTGATTTCAGAAG
FQLSCYC#QHAFR#AETPNILVYE##########evqlvesggglvqagdslrlscaasgFQLSCYCmgwfrqapgkerefvasitQHAFRtyyadsvkgrftisrddarntvylqmnslkpedtavyycaaAETPNILVYEnywgqgtqvtvss##########ATACCATGGAAGTTCAACTGGTTGAATCTGGTGGCGGTTTAGTTCAAGCCGGTGATAGCCTTCGTCTGAGCTGCGCCGCAAGCGGATTTCAGCTCTCGTGTTACTGTATGGGTTGGTTTCGCCAGGCACCTGGTAAAGAACGTGAATTTGTGGCATCCATTACCCAGCACGCCTTTCGTACCTACTATGCCGATTCTGTTAAAGGTCGCTTCACTATTTCACGCGATGATGCGCGTAATACCGTGTACTTACAGATGAACTCACTGAAACCTGAGGATACCGCCGTTTATTATTGTGCGGCAGCCGAGACCCCGAATATCCTCGTGTACGAGAACTATTGGGGTCAGGGCACACAAGTCACGGTCTCAAGCGGCGGAAGCTCTGGTGAACAGAAACTGATTTCAGAAG
FQLSCYC#QHAFR#AETPNILVYE##########evqlvesggglvqagdslrlscaasgFQLSCYCmgwfrqapgkerefvasitQHAFRtyyadsvkgrftisrddarntvylqmnslkpedtavyycaaAETPNILVYEnywgqgtqvtvss##########ATACCATGGAAGTTCAACTGGTTGAATCTGGTGGCGGTTTAGTTCAAGCCGGTGATAGCCTTCGTCTGAGCTGCGCCGCAAGCGGATTTCAGCTCTCGTGTTACTGTATGGGTTGGTTTCGCCAGGCACCTGGTAAAGAACGTGAATTTGTGGCATCCATTACCCAGCACGCCTTTCGTACCTACTATGCCGATTCTGTTAAAGGTCGCTTCACTATTTCACGCGATGATGCGCGTAATACCGTGTACTTACAGATGAACTCACTGAAACCTGAGGATACCGCCGTTTATTATTGTGCGGCAGCCGAGACCCCGAATATCCTCGTGTACGAGAACTATTGGGGTCAGGGCACACAAGTCACGGTCTCAAGCGGCGGAAGCTCTGGTGAACAGAAACTGATTTCAGAAG
FQLSCYC#QHAFR#GEHCLAF##########qvqlqesggvlvqagdslrlscaasgFQLSCYCmgwfrqapgkerefvasitQHAFRtyyadsvkgrftisrddarntvylqmnslkpedtavyycaaGEHCLAFdywgqgtqvtvss##########AGATATACCATGCAGGTTCAACTGCAAGAATCTGGTGGCGTTTTAGTTCAAGCCGGTGATAGCCTTCGTCTGAGCTGCGCCGCAAGCGGATTTCAGCTCTCGTGTTACTGTATGGGTTGGTTTCGCCAGGCACCTGGTAAAGAACGTGAATTTGTGGCATCCATTACCCAGCACGCCTTTCGTACCTACTATGCCGATTCTGTTAAAGGTCGCTTCACTATTTCACGCGATGATGCGCGTAATACCGTGTACTTACAGATGAACTCACTGAAACCTGAGGATACCGCCGTTTATTATTGTGCGGCAGGCGAGCACTGTCTCGCCTTCGACTATTGGGGTCAGGGCACACAAGTCACGGTCTCAAGCGGCGGAAGCTCTGGTGAACAGAAACTGATTTCAGAAG
FQLSCYC#QHAFR#DPSFSDAIAS##########evqlvesggglvqagdslrlscaasgFQLSCYCmgwfrqapgkerefvasitQHAFRtyyadsvkgrftisrddarntvylqmnslkpedtavyycavDPSFSDAIASdywgqgtqvtvss##########AAGGAGATATACCATGGAAGTTCAACTGGTTGAATCTGGTGGCGGTTTAGTTCAAGCCGGTGATAGCCTTCGTCTGAGCTGCGCCGCAAGCGGATTTCAGCTCTCGTGTTACTGTATGGGTTGGTTTCGCCAGGCACCTGGTAAAGAACGTGAATTTGTGGCATCCATTACCCAGCACGCCTTTCGTACCTACTATGCCGATTCTGTTAAAGGTCGCTTCACTATTTCACGCGATGATGCGCGTAATACCGTGTACTTACAGATGAACTCACTGAAACCTGAGGATACCGCCGTTTATTATTGTGCGGTTGATCCTTCTTTCTCCGACGCTATCGCCTCGGACTATTGGGGTCAGGGCACACAAGTCACGGTCTCAAGCGGCGGAAGCTCTGGTGAACAGAAACTGATTTCAGAAG
FQLSCYC#QHAFR#AETPNILVYE##########evqlvesggglvqagdslrlscaasgFQLSCYCigwfrqapgkerefvasitQHAFRtyyadsvkgrftisrddarntvylqmnslkpedtavyycaaAETPNILVYEnywgqgtqvtvss##########ATACCATGGAAGTTCAACTGGTTGAATCTGGTGGCGGTTTAGTTCAAGCCGGTGATAGCCTTCGTCTGAGCTGCGCCGCAAGCGGATTTCAGCTCTCGTGTTACTGTATAGGTTGGTTTCGCCAGGCACCTGGTAAAGAACGTGAATTTGTGGCATCCATTACCCAGCACGCCTTTCGTACCTACTATGCCGATTCTGTTAAAGGTCGCTTCACTATTTCACGCGATGATGCGCGTAATACCGTGTACTTACAGATGAACTCACTGAAACCTGAGGATACCGCCGTTTATTATTGTGCGGCAGCCGAGACCCCGAATATCCTCGTGTACGAGAACTATTGGGGTCAGGGCACACAAGTCACGGTCTCAAGCGGCGGAAGCTCTGGTGAACAGAAACTGATTTCAGAAG
FQLSCYC#QHAFR#AETPNILVYE##########evqlvesggglvqagdslrlscaasgFQLSCYCmgwfrqapgkerefvasitQHAFRtyyadsvkgrftisrddarntvylqmnslkpedtavyycaaAETPNILVYEnywgqgtqvtvss##########ACCATGGAAGTTCAACTGGTTGAATCTGGTGGCGGTTTAGTTCAAGCCGGTGATAGCCTTCGTCTGAGCTGCGCCGCAAGCGGATTTCAGCTCTCGTGTTACTGTATGGGTTGGTTTCGCCAGGCACCTGGTAAAGAACGTGAATTTGTGGCATCCATTACCCAGCACGCCTTTCGTACCTACTATGCCGATTCTGTTAAAGGTCGCTTCACTATTTCACGCGATGATGCGCGTAATACCGTGTACTTACAGATGAACTCACTGAAACCTGAGGATACCGCCGTTTATTATTGTGCGGCAGCCGAGACCCCGAATATCCTCGTGTACGAGAACTATTGGGGTCAGGGCACACAAGTCACGGTCTCAAGCGGCGGAAGCTCTGGTGAACAGAAACTGATTTCAGAAG
FQLSCYC#QHAFR#AETPNILVYE##########evqlvesggglvqagdslrlscaasgFQLSCYCmgwfrqapgkerefvasitQHAFRtyyadsvkgrftisrddarntvylqmnslkpedtavyycaaAETPNILVYEnywgqgtqvtvss##########ATACCATGGAAGTTCAACTGGTTGAATCTGGTGGCGGTTTAGTTCAAGCCGGTGATAGCCTTCGTCTGAGCTGCGCCGCAAGCGGATTTCAGCTCTCGTGTTACTGTATGGGTTGGTTTCGCCAGGCACCTGGTAAAGAACGTGAATTTGTGGCATCCATTACCCAGCACGCCTTTCGTACCTACTATGCCGATTCTGTTAAAGGTCGCTTCACTATTTCACGCGATGATGCGCGTAATACCGTGTACTTACAGATGAACTCACTGAAACCTGAGGATACCGCCGTTTATTATTGTGCGGCAGCCGAGACCCCGAATATCCTCGTGTACGAGAACTATTGGGGTCAGGGCACACAAGTCACGGTCTCAAGCGGCGGAAGCTCTGGTGAACAGAAACTGATTTCAGAAG
FQLSCYC#QHAFR#GEHCLAF##########qvqlqesggvlvqagdslrlscaasgFQLSCYCmgwfrqapgkerefvasitQHAFRtyyadsvkgrftisrddarntvylqmnslkpedtavyycaaGEHCLAFdywgqgtqvtvss##########ACCATGCAGGTTCAACTGCAAGAATCTGGTGGCGTTTTAGTTCAAGCCGGTGATAGCCTTCGTCTGAGCTGCGCCGCAAGCGGATTTCAGCTCTCGTGTTACTGTATGGGTTGGTTTCGCCAGGCACCTGGTAAAGAACGTGAATTTGTGGCATCCATTACCCAGCACGCCTTTCGTACCTACTATGCCGATTCTGTTAAAGGTCGCTTCACTATTTCACGCGATGATGCGCGTAATACCGTGTACTTACAGATGAACTCACTGAAACCTGAGGATACCGCCGTTTATTATTGTGCGGCAGGCGAGCACTGTCTCGCCTTCGACTATTGGGGTCAGGGCACACAAGTCACGGTCTCAAGCGGCGGAAGCTCTGGTGAACAGAAACTGATTTCAGAAG
FQLSCYC#QHAFR#AETPNILVYE##########evqlvesggglvqagdslrlscaasgFQLSCYCmgwfrqapgkerefvasitQHAFRtyyadsvkgrftisrddarntvylqmnslkpedtavyycaaAETPNILVYEnywgqgtqvtvss##########GAAGGAGATATACCATGGAAGTTCAACTGGTTGAATCTGGTGGCGGTTTAGTTCAAGCCGGTGATAGCCTTCGTCTGAGCTGCGCCGCAAGCGGATTTCAGCTCTCGTGTTACTGTATGGGTTGGTTTCGCCAGGCACCTGGTAAAGAACGTGAATTTGTGGCATCCATTACCCAGCACGCCTTTCGTACCTACTATGCCGATTCTGTTAAAGGTCGCTTCACTATTTCACGCGATGATGCGCGTAATACCGTGTACTTACAGATGAACTCACTGAAACCTGAGGATACCGCCGTTTATTATTGTGCGGCAGCCGAGACCCCGAATATCCTCGTGTACGAGAACTATTGGGGTCAGGGCACACAAGTCACGGTCTCAAGCGGCGGAAGCTCTGGTGAACAGAAACTGATTTCAGAAG
FQLSCYC#QHAFR#AETPNILVYE##########evqlvesggglvqagdslrlscaasgFQLSCYCmgwfrqapgkerefvasitQHAFRtyyadsvkgrftisrddarntvylqmnslkpedtavyycaaAETPNILVYEnywgqgtqvtvss##########AGGAGATATACCATGGAAGTTCAACTGGTTGAATCTGGTGGCGGTTTAGTTCAAGCCGGTGATAGCCTTCGTCTGAGCTGCGCCGCAAGCGGATTTCAGCTCTCGTGTTACTGTATGGGTTGGTTTCGCCAGGCACCTGGTAAAGAACGTGAATTTGTGGCATCCATTACCCAGCACGCCTTTCGTACCTACTATGCCGATTCTGTTAAAGGTCGCTTCACTATTTCACGCGATGATGCGCGTAATACCGTGTACTTACAGATGAACTCACTGAAACCTGAGGATACCGCCGTTTATTATTGTGCGGCAGCCGAGACCCCGAATATCCTCGTGTACGAGAACTATTGGGGTCAGGGCACACAAGTCACGGTCTCAAGCGGCGGAAGCTCTGGTGAACAGAAACTGATTTCAGAAG
FQLSCYC#QHAFR#GEHCLAF##########qvqlqesggvlvqagdslrlscaasgFQLSCYCmgwfrqapgkerefvasitQHAFRtyyadsvkgrftisrddarntvylqmnslkpedtavyycaaGEHCLAFdywgqgtqvtvss##########ACCATGCAGGTTCAACTGCAAGAATCTGGTGGCGTTTTAGTTCAAGCCGGTGATAGCCTTCGTCTGAGCTGCGCCGCAAGCGGATTTCAGCTCTCGTGTTACTGTATGGGTTGGTTTCGCCAGGCACCTGGTAAAGAACGTGAATTTGTGGCATCCATTACCCAGCACGCCTTTCGTACCTACTATGCCGATTCTGTTAAAGGTCGCTTCACTATTTCACGCGATGATGCGCGTAATACCGTGTACTTACAGATGAACTCACTGAAACCTGAGGATACCGCCGTTTATTATTGTGCGGCAGGCGAGCACTGTCTCGCCTTCGACTATTGGGGTCAGGGCACACAAGTCACGGTCTCAAGCGGCGGAAGCTCTGGTGAACAGAAACTGATTTCAGAAG
FQLSCYC#QHAFR#GEHCLAF##########qvqlqesggvlvqagdslrlscaasgFQLSCYCmgwfrqapgkerefvasitQHAFRtyyadsvkgrftisrddarntvylqmnslkpedtavyycaaGEHCLAFdywgqgtqvtvss##########GAAGGAGATATACCATGCAGGTTCAACTGCAAGAATCTGGTGGCGTTTTAGTTCAAGCCGGTGATAGCCTTCGTCTGAGCTGCGCCGCAAGCGGATTTCAGCTCTCGTGTTACTGTATGGGTTGGTTTCGCCAGGCACCTGGTAAAGAACGTGAATTTGTGGCATCCATTACCCAGCACGCCTTTCGTACCTACTATGCCGATTCTGTTAAAGGTCGCTTCACTATTTCACGCGATGATGCGCGTAATACCGTGTACTTACAGATGAACTCACTGAAACCTGAGGATACCGCCGTTTATTATTGTGCGGCAGGCGAGCACTGTCTCGCCTTCGACTATTGGGGTCAGGGCACACAAGTCACGGTCTCAAGCGGCGGAAGCTCTGGTGAACAGAAACTGATTTCAGAAG
FQLSCYC#QHAFR#GEHCLAF##########qvqlqesggvlvqagdslrlscaasgFQLSCYCmgwfrqapgkerefvasitQHAFRtyyadsvkgrftisrddarntvylqmnslkpedtavyycaaGEHCLAFdywgqgtqvtvss##########GAAGGAGATATACCATGCAGGTTCAACTGCAAGAATCTGGTGGCGTTTTAGTTCAAGCCGGTGATAGCCTTCGTCTGAGCTGCGCCGCAAGCGGATTTCAGCTCTCGTGTTACTGTATGGGTTGGTTTCGCCAGGCACCTGGTAAAGAACGTGAATTTGTGGCATCCATTACCCAGCACGCCTTTCGTACCTACTATGCCGATTCTGTTAAAGGTCGCTTCACTATTTCACGCGATGATGCGCGTAATACCGTGTACTTACAGATGAACTCACTGAAACCTGAGGATACCGCCGTTTATTATTGTGCGGCAGGCGAGCACTGTCTCGCCTTCGACTATTGGGGTCAGGGCACACAAGTCACGGTCTCAAGCGGCGGAAGCTCTGGTGAACAGAAACTGATTTCAGAAG
FQLSCSC#QHAFR#AETPNILVYE##########evqlvesggglvqagdslrlscaasgFQLSCSCmgwfrqapgkerefvasitQHAFRtyyadsvkgrftisrddarntvylqmnslkpedtavyycaaAETPNILVYEnywgqgtqvtvss##########AAGGAGATATACCATGGAAGTTCAACTGGTTGAATCTGGTGGCGGTTTAGTTCAAGCCGGTGATAGCCTTCGTCTGAGCTGCGCCGCAAGCGGATTTCAGCTCTCGTGTTCCTGTATGGGTTGGTTTCGCCAGGCACCTGGTAAAGAACGTGAATTTGTGGCATCCATTACCCAGCACGCCTTTCGTACCTACTATGCCGATTCTGTTAAAGGTCGCTTCACTATTTCACGCGATGATGCGCGTAATACCGTGTACTTACAGATGAACTCACTGAAACCTGAGGATACCGCCGTTTATTATTGTGCGGCAGCCGAGACCCCGAATATCCTCGTGTACGAGAACTATTGGGGTCAGGGCACACAAGTCACGGTCTCAAGCGGCGGAAGCTCTGGTGAACAGAAACTGATTTCAGAAG
FQLSCYC#QHAFR#DPSFSDAIAS##########evqlvesggglvqagdslrlscaasgFQLSCYCmgwfrqapgkerefvasitQHAFRtyyadsvkgrftisrddarntvylqmnslkpedtavyycavDPSFSDAIASdywgqgtqvtvss##########AAGGAGATATACCATGGAAGTTCAACTGGTTGAATCTGGTGGCGGTTTAGTTCAAGCCGGTGATAGCCTTCGTCTGAGCTGCGCCGCAAGCGGATTTCAGCTCTCGTGTTACTGTATGGGTTGGTTTCGCCAGGCACCTGGTAAAGAACGTGAATTTGTGGCATCCATTACCCAGCACGCCTTTCGTACCTACTATGCCGATTCTGTTAAAGGTCGCTTCACTATTTCACGCGATGATGCGCGTAATACCGTGTACTTACAGATGAACTCACTGAAACCTGAGGATACCGCCGTTTATTATTGTGCGGTTGATCCTTCTTTCTCCGACGCTATCGCCTCGGACTATTGGGGTCAGGGCACACAAGTCACGGTCTCAAGCGGCGGAAGCTCTGGTGAACAGAAACTGATTTCAGAAG
FQLSCYC#QHAFR#AETPNILVYE##########evqlvesggglvqagdslrlscaasgFQLSCYCmgwfrqapgkerefvasitQHAFRtyyadsvkgrftisrddarntvylqmnslkpedtavyycaaAETPNILVYEnywgqgtqvtvss##########GGAGATATACCATGGAAGTTCAACTGGTTGAATCTGGTGGCGGTTTAGTTCAAGCCGGTGATAGCCTTCGTCTGAGCTGCGCCGCAAGCGGATTTCAGCTCTCGTGTTACTGTATGGGTTGGTTTCGCCAGGCACCTGGTAAAGAACGTGAATTTGTGGCATCCATTACCCAGCACGCCTTTCGTACCTACTATGCCGATTCTGTTAAAGGTCGCTTCACTATTTCACGCGATGATGCGCGTAATACCGTGTACTTACAGATGAACTCACTGAAACCTGAGGATACCGCCGTTTATTATTGTGCGGCAGCCGAGACCCCGAATATCCTCGTGTACGAGAACTATTGGGGTCAGGGCACACAAGTCACGGTCTCAAGCGGCGGAAGCTCTGGTGAACAGAAACTGATTTCAGAAG
FQLSCYC#QHAFR#AETPNILVYE##########evqlvesggglvqagdslrlscaasgFQLSCYCmgwfrqapgkerefvasitQHAFRtyyadsvkgrftisrddarntvylqmnslkpedtavyycaaAETPNILVYEnywgqgtqvtvss##########ACCATGGAAGTTCAACTGGTTGAATCTGGTGGCGGTTTAGTTCAAGCCGGTGATAGCCTTCGTCTGAGCTGCGCCGCAAGCGGATTTCAGCTCTCGTGTTACTGTATGGGTTGGTTTCGCCAGGCACCTGGTAAAGAACGTGAATTTGTGGCATCCATTACCCAGCACGCCTTTCGTACCTACTATGCCGATTCTGTTAAAGGTCGCTTCACTATTTCACGCGATGATGCGCGTAATACCGTGTACTTACAGATGAACTCACTGAAACCTGAGGATACCGCCGTTTATTATTGTGCGGCAGCCGAGACCCCGAATATCCTCGTGTACGAGAACTATTGGGGTCAGGGCACACAAGTCACGGTCTCAAGCGGCGGAAGCTCTGGTGAACAGAAACTGATTTCAGAAG
FQLSCYC#QHAFR#AETPNILVYE##########evqlvesggglvqagdslrlscaasgFQLSCYCmgwfrqapgkerefvasitQHAFRtyyadsvkgrftisrddarntvylqmnslkpedtavyycaaAETPNILVYEnywgqgtqvtvss##########ACCATGGAAGTTCAACTGGTTGAATCTGGTGGCGGTTTAGTTCAAGCCGGTGATAGCCTTCGTCTGAGCTGCGCCGCAAGCGGATTTCAGCTCTCGTGTTACTGTATGGGTTGGTTTCGCCAGGCACCTGGTAAAGAACGTGAATTTGTGGCATCCATTACCCAGCACGCCTTTCGTACCTACTATGCCGATTCTGTTAAAGGTCGCTTCACTATTTCACGCGATGATGCGCGTAATACAGTGTACTTACAGATGAACTCACTGAAACCTGAGGATACCGCCGTTTATTATTGTGCGGCAGCCGAGACCCCGAATATCCTCGTGTACGAGAACTATTGGGGTCAGGGCACACAAGTCACGGTCTCAAGCGGCGGAAGCTCTGGTGAACAGAAACTGATTTCAGAAG
FQLSCYC#QHAFR#AETPNILVYE##########evqlvesggglvqagdslrlscaasgFQLSCYCmgwfrqapgkerefvasitQHAFRtyyadsvkgrftisrddarntvylqmnslkpedtavyycaaAETPNILVYEnywgqgtqvtvss##########AGATATACCATGGAAGTTCAACTGGTTGAATCTGGTGGCGGTTTAGTTCAAGCCGGTGATAGCCTTCGTCTGAGCTGCGCCGCAAGCGGATTTCAGCTCTCGTGTTACTGTATGGGTTGGTTTCGCCAGGCACCTGGTAAAGAACGTGAATTTGTGGCATCCATTACCCAGCACGCCTTTCGTACCTACTATGCCGATTCTGTTAAAGGTCGCTTCACTATTTCACGCGATGATGCGCGTAATACCGTGTACTTACAGATGAACTCACTGAAACCTGAGGATACCGCCGTTTATTATTGTGCGGCAGCCGAGACCCCGAATATCCTCGTGTACGAGAACTATTGGGGTCAGGGCACACAAGTCACGGTCTCAAGCGGCGGAAGCTCTGGTGAACAGAAACTGATTTCAGAAG
FQLSCYC#QHAFR#AETPNILVYE##########evqlvesggglvqagdslrlscaasgFQLSCYCmgwfrqapgkerefvasitQHAFRtyyadsvkgrftnsrddarntvylqmnslkpedtavyycaaAETPNILVYEnywgqgtqvtvss##########AAGGAGATATACCATGGAAGTTCAACTGGTTGAATCTGGTGGCGGTTTAGTTCAAGCCGGTGATAGCCTTCGTCTGAGCTGCGCCGCAAGCGGATTTCAGCTCTCGTGTTACTGTATGGGTTGGTTTCGCCAGGCACCTGGTAAAGAACGTGAATTTGTGGCATCCATTACCCAGCACGCCTTTCGTACCTACTATGCCGATTCTGTTAAAGGTCGCTTCACTAATTCACGCGATGATGCGCGTAATACCGTGTACTTACAGATGAACTCACTGAAACCTGAGGATACCGCCGTTTATTATTGTGCGGCAGCCGAGACCCCGAATATCCTCGTGTACGAGAACTATTGGGGTCAGGGCACACAAGTCACGGTCTCAAGCGGCGGAAGCTCTGGTGAACAGAAACTGATTTCAGAAG
FQLSCYC#QHAFR#DPSFSDAIAS##########evqlvdsggglvqagdrlrlscaasgFQLSCYCmgwfrqapgkerefvasitQHAFRtyyadsvkgrftisrddarntvylqmnslkpedtavyycavDPSFSDAIASdywgqgtqvtvss##########GAAGGAGATATACCATGGAAGTTCAACTGGTTGACTCTGGTGGCGGTTTAGTTCAAGCCGGTGATCGCCTTCGTCTGAGCTGCGCCGCAAGCGGATTTCAGCTCTCGTGTTACTGTATGGGTTGGTTTCGCCAGGCACCTGGTAAAGAACGTGAATTTGTGGCATCCATTACCCAGCACGCCTTTCGTACCTACTATGCCGATTCTGTTAAAGGTCGCTTCACTATTTCACGCGATGATGCGCGTAATACCGTGTACTTACAGATGAACTCACTGAAACCTGAGGATACCGCCGTTTATTATTGTGCGGTTGATCCTTCTTTCTCCGACGCTATCGCCTCGGACTATTGGGGTCAGGGCACACAAGTCACGGTCTCAAGCGGCGGAAGCTCTGGTGAACAGAAACTGATTTCAGAAG
FQLSCYC#QHAFR#AETPNILVYE##########evqlvesggglvqagdslrlscaasgFQLSCYCmgwfrqapgkerefvasitQHAFRtyyadsvkgrftisrddarntvylqmnslkpedtavyycaaAETPNILVYEnywgqgtqvtvss##########AGATATACCATGGAAGTTCAACTGGTTGAATCTGGTGGCGGTTTAGTTCAAGCCGGTGATAGCCTTCGTCTGAGCTGCGCCGCAAGCGGATTTCAGCTCTCGTGTTACTGTATGGGTTGGTTTCGCCAGGCACCTGGTAAAGAACGTGAATTTGTGGCATCCATTACCCAGCACGCCTTTCGTACCTACTATGCCGATTCTGTTAAAGGTCGCTTCACTATTTCACGCGATGATGCGCGTAATACCGTGTACTTACAGATGAACTCACTGAAACCTGAGGATACCGCCGTTTATTATTGTGCGGCAGCCGAGACCCCGAATATCCTCGTGTACGAGAACTATTGGGGTCAGGGCACACAAGTCACGGTCTCAAGCGGCGGAAGCTCTGGTGAACAGAAACTGATTTCAGAAG
FQLSCYC#QHAFR#GEHCLAF##########qvqlqesggvlvqagdslrlscaasgFQLSCYCmgwfrqapgkerefvasitQHAFRtyyadsvkgrftisrddarntvylqmnslkpedtavyycaaGEHCLAFdywgqgtqvtvss##########AAGGAGATATACCATGCAGGTTCAACTGCAAGAATCTGGTGGCGTTTTAGTTCAAGCCGGTGATAGCCTTCGTCTGAGCTGCGCCGCAAGCGGATTTCAGCTCTCGTGTTACTGTATGGGTTGGTTTCGCCAGGCACCTGGTAAAGAACGTGAATTTGTGGCATCCATTACCCAGCACGCCTTTCGTACCTACTATGCCGATTCTGTTAAAGGTCGCTTCACTATTTCACGCGATGATGCGCGTAATACCGTGTACTTACAGATGAACTCACTGAAACCTGAGGATACCGCCGTTTATTATTGTGCGGCAGGCGAGCACTGTCTCGCCTTCGACTATTGGGGTCAGGGCACACAAGTCACGGTCTCAAGCGGCGGAAGCTCTGGTGAACAGAAACTGATTTCAGAAG
FQLSCYC#QHAFR#DPSFSDAIAS##########evqlvesggglvqagdslrlscaasgFQLSCYCmgwfrqapgkerefvasitQHAFRtyyadsvkgrftisrddarntvylqmnslkpedtavyycavDPSFSDAIASdywgqgtqvtvss##########ATACCATGGAAGTTCAACTGGTTGAATCTGGTGGCGGTTTAGTTCAAGCCGGTGATAGCCTTCGTCTGAGCTGCGCCGCAAGCGGATTTCAGCTCTCGTGTTACTGTATGGGTTGGTTTCGCCAGGCACCTGGTAAAGAACGTGAATTTGTGGCATCCATTACCCAGCACGCCTTTCGTACCTACTATGCCGATTCTGTTAAAGGTCGCTTCACTATTTCACGCGATGATGCGCGTAATACCGTGTACTTACAGATGAACTCACTGAAACCTGAGGATACCGCCGTTTATTATTGTGCGGTTGATCCTTCTTTCTCCGACGCTATCGCCTCGGACTATTGGGGTCAGGGCACACAAGTCACGGTCTCAAGCGGCGGAAGCTCTGGTGAACAGAAACTGATTTCAGAAG
FQLSCYC#QHAFR#AETPNILVYE##########evqlvesggglvqagdslrlscaasgFQLSCYCmgwfrqapgkerefvasitQHAFRtyyadsvkgrftisrddarntvylqmnslkpedtavyycaaAETPNILVYEnywgqgtqvtvss##########GAAGGAGATATACCATGGAAGTTCAACTGGTTGAATCTGGTGGCGGTTTAGTTCAAGCCGGTGATAGCCTTCGTCTGAGCTGCGCCGCAAGCGGATTTCAGCTCTCGTGTTACTGTATGGGTTGGTTTCGCCAGGCACCTGGTAAAGAACGTGAATTTGTGGCATCCATTACCCAGCACGCCTTTCGTACCTACTATGCCGATTCTGTTAAAGGTCGCTTCACTATTTCACGCGATGATGCGCGTAATACCGTGTACTTACAGATGAACTCACTGAAACCTGAGGATACCGCCGTTTATTATTGTGCGGCAGCCGAGACCCCGAATATCCTCGTGTACGAGAACTATTGGGGTCAGGGCACACAAGTCACGGTCTCAAGCGGCGGAAGCTCTGGTGAACAGAAACTGATTTCAGAAG
FQLSCYC#QHAFR#DPSFSDAIAS##########evqlvesggglvqagdslrlscaasgFQLSCYCmgwfrqapgkerefvasitQHAFRtyyadsvkgrftisrddarntvylqmnslkpedtavyycavDPSFSDAIASdywgqgtqvtvss##########GAAGGAGATATACCATGGAAGTTCAACTGGTTGAATCTGGTGGCGGTTTAGTTCAAGCCGGTGATAGCCTTCGTCTGAGCTGCGCCGCAAGCGGATTTCAGCTCTCGTGTTACTGTATGGGTTGGTTTCGCCAGGCACCTGGTAAAGAACGTGAATTTGTGGCATCCATTACCCAGCACGCCTTTCGTACCTACTATGCCGATTCTGTTAAAGGTCGCTTCACTATTTCACGCGATGATGCGCGTAATACCGTGTACTTACAGATGAACTCACTGAAACCTGAGGATACCGCCGTTTATTATTGTGCGGTTGATCCTTCTTTCTCCGACGCTATCGCCTCGGACTATTGGGGTCAGGGCACACAAGTCACGGTCTCAAGCGGCGGAAGCTCTGGTGAACAGAAACTGATTTCAGAAG
FQLSCYC#QHAFR#DPSFSDAIAS##########evqlvesggglvqagdslrlscaasgFQLSCYCmgwfrqapgkerefvasitQHAFRtyyadsvkgrftisrddarntvylqmnslkpedtavyycavDPSFSDAIASdywgqgtqvtvss##########GGAGATATACCATGGAAGTTCAACTGGTTGAATCTGGTGGCGGTTTAGTTCAAGCCGGTGATAGCCTTCGTCTGAGCTGCGCCGCAAGCGGATTTCAGCTCTCGTGTTACTGTATGGGTTGGTTTCGCCAGGCACCTGGTAAAGAACGTGAATTTGTGGCATCCATTACCCAGCACGCCTTTCGTACCTACTATGCCGATTCTGTTAAAGGTCGCTTCACTATTTCACGCGATGATGCGCGTAATACCGTGTACTTACAGATGAACTCACTGAAACCTGAGGATACCGCCGTTTATTATTGTGCGGTTGATCCTTCTTTCTCCGACGCTATCGCCTCGGACTATTGGGGTCAGGGCACACAAGTCACGGTCTCAAGCGGCGGAAGCTCTGGTGAACAGAAACTGATTTCAGAAG
FQLSCYC#QHAFR#AETPNILVYE##########evqlfesggglvqagdslrlscaasgFQLSCYCmgwfrqapgkerefvasitQHAFRtyyadsvkgrftisrddarntvylqmnslkpedtavyycaaAETPNILVYEnywgqgtqvtvss##########AGATATACCATGGAAGTTCAACTGTTTGAATCTGGTGGCGGTTTAGTTCAAGCCGGTGATAGCCTTCGTCTGAGCTGTGCCGCAAGCGGATTTCAGCTCTCGTGTTACTGTATGGGTTGGTTTCGCCAGGCACCTGGTAAAGAACGTGAATTTGTGGCATCCATTACCCAGCACGCCTTTCGTACCTACTATGCCGATTCTGTTAAAGGTCGCTTCACTATTTCACGCGATGATGCGCGTAATACCGTGTACTTACAGATGAACTCACTGAAACCTGAGGATACCGCCGTTTATTATTGTGCGGCAGCCGAGACCCCGAATATCCTCGTGTACGAGAACTATTGGGGTCAGGGCACACAAGTCACGGTCTCAAGCGGCGGAAGCTCTGGTGAACAGAAACTGATTTCAGAAG
FQLSCYC#QHAFR#DPSFSDAIAS##########evqlvesggglvqagdslrlscaasgFQLSCYCmgwfrqapgkerefvasitQHAFRtyyadsvkgrftisrddarntvylqmnslkpedtavyycavDPSFSDAIASdywgqgtqvtvss##########GAAGGAGATATACCATGGAAGTTCAACTGGTTGAATCTGGTGGCGGTTTAGTTCAAGCCGGTGATAGCCTTCGTCTGAGCTGCGCCGCAAGCGGATTTCAGCTCTCGTGTTACTGTATGGGTTGGTTTCGCCAGGCACCTGGTAAAGAACGTGAATTTGTGGCATCCATTACCCAGCACGCCTTTCGTACCTACTATGCCGATTCTGTTAAAGGTCGCTTCACTATTTCACGCGATGATGCGCGTAATACCGTGTACTTACAGATGAACTCACTGAAACCTGAGGATACCGCCGTTTATTATTGTGCGGTTGATCCTTCTTTCTCCGACGCTATCGCCTCGGACTATTGGGGTCAGGGCACACAAGTCACGGTCTCAAGCGGCGGAAGCTCTGGTGAACAGAAACTGATTTCAGAAG
FQLSCYC#QHAFR#AETPNILVYE##########evqlvesggglvqagdslrlscaasgFQLSCYCmgwfrqapgkerefvasitQHAFRtyyadsvkgrftisrddacntvylqmnslkpedtavyycaaAETPNILVYEnywgqgtqvtvss##########ATATACCATGGAAGTTCAACTGGTTGAATCTGGTGGCGGTTTAGTTCAAGCCGGTGATAGCCTTCGTCTGAGCTGCGCCGCAAGCGGATTTCAGCTCTCGTGTTACTGTATGGGTTGGTTTCGCCAGGCACCTGGTAAAGAACGTGAATTTGTGGCATCCATTACCCAGCACGCCTTTCGTACCTACTATGCCGATTCTGTTAAAGGTCGCTTCACTATTTCACGCGATGATGCGTGTAATACCGTGTACTTACAGATGAACTCACTGAAACCTGAGGATACCGCCGTTTATTATTGTGCGGCAGCCGAGACCCCGAATATCCTCGTGTACGAGAACTATTGGGGTCAGGGCACACAAGTCACGGTCTCAAGCGGCGGAAGCTCTGGTGAACAGAAACTGATTTCAGAAG
FQLSCYC#QHAFR#AETPNILVYE##########evqlvesggglvqagdslrlscaasgFQLSCYCmgwfrqapgkerefvasitQHAFRtyyadsvkgrftisrddarntvylqmnslkpedtavyycaaAETPNILVYEnywgqgtqvtvss##########AGATATACCATGGAAGTTCAACTGGTTGAATCTGGTGGCGGTTTAGTTCAAGCCGGTGATAGCCTTCGTCTGAGCTGCGCCGCAAGCGGATTTCAGCTCTCGTGTTACTGTATGGGTTGGTTTCGCCAGGCACCTGGTAAAGAACGTGAATTTGTGGCATCCATTACCCAGCACGCCTTTCGTACCTACTATGCCGATTCTGTTAAAGGTCGCTTCACTATTTCACGCGATGATGCGCGTAATACCGTGTACTTACAGATGAACTCACTGAAACCTGAGGATACCGCCGTTTATTATTGTGCGGCAGCCGAGACCCCGAATATCCTCGTGTACGAGAACTATTGGGGTCAGGGCACACAAGTCACGGTCTCAAGCGGCGGAAGCTCTTGTGAACAGAAACTGATTTCAGAAG
FQLSCYC#QHAFR#AETPNILVYE##########evqlvesggglvqagdslrlscaasgFQLSCYCmgwfrqapgkerefvasitQHAFRtyyadsvkgrftisrddarntvylqmnslkpedtavyycaaAETPNILVYEnywgqgtqvtvss##########GGAGATATACCATGGAAGTTCAACTGGTTGAATCTGGTGGCGGTTTAGTTCAAGCCGGTGATAGCCTTCGTCTGAGCTGCGCCGCAAGCGGATTTCAGCTCTCGTGTTACTGTATGGGTTGGTTTCGCCAGGCACCTGGTAAAGAACGTGAATTTGTGGCATCCATTACCCAGCACGCCTTTCGTACCTACTATGCCGATTCTGTTAAAGGTCGCTTCACTATTTCACGCGATGATGCGCGTAATACCGTGTACTTACAGATGAACTCACTGAAACCTGAGGATACCGCCGTTTATTATTGTGCGGCAGCCGAGACCCCGAATATCCTCGTGTACGAGAACTATTGGGGTCAGGGCACACAAGTCACGGTCTCAAGCGGCGGAAGCTCTGGTGAACAGAAACTGATTTCAGAAG
FQLSCYC#QHAFR#AETPNILVYE##########evqlvdsggglvqagdslrlscaasgFQLSCYCmgwfrqapgkerefvasitQHAFRtyyadsvkgrftisrddarntvylqmnslkpedtavyycaaAETPNILVYEnywgqgtqvtvss##########GAAGGAGATATACCATGGAAGTTCAACTGGTTGACTCTGGTGGCGGTTTAGTTCAAGCCGGTGATAGCCTTCGTCTGAGCTGCGCCGCAAGCGGATTTCAGCTCTCGTGTTACTGTATGGGTTGGTTTCGCCAGGCACCTGGTAAAGAACGTGAATTTGTGGCATCCATTACCCAGCACGCCTTTCGTACCTACTATGCCGATTCTGTTAAAGGTCGCTTCACTATTTCACGCGATGATGCGCGTAATACCGTGTACTTACAGATGAACTCACTGAAACCTGAGGATACCGCCGTTTATTATTGTGCGGCAGCCGAGACCCCGAATATCCTCGTGTACGAGAACTATTGGGGTCAGGGCACACAAGTCACGGTCTCAAGCGGCGGAAGCTCTGGTGAACAGAAACTGATTTCAGAAG
FQLSCYC#QHAFR#AETPNILVYE##########evqlvesggglvqagdslrlscvasgFQLSCYCmgwfrqapgkerefvasitQHAFRtyyadsvkgrftisrddarntvylqmnslkpedtavyycaaAETPNILVYEnywgqgtqvtvss##########GAAGGAGATATACCATGGAAGTTCAACTGGTTGAATCTGGTGGCGGTTTAGTTCAAGCCGGTGATAGCCTTCGTCTGAGCTGCGTCGCAAGCGGATTTCAGCTCTCGTGTTACTGTATGGGTTGGTTTCGCCAGGCACCTGGTAAAGAACGTGAATTTGTGGCATCCATTACCCAGCACGCCTTTCGTACCTACTATGCCGATTCTGTTAAAGGTCGCTTCACTATTTCACGCGATGATGCGCGTAATACCGTGTACTTACAGATGAACTCACTGAAACCTGAGGATACCGCCGTTTATTATTGTGCGGCAGCCGAGACCCCGAATATCCTCGTGTACGAGAACTATTGGGGTCAGGGCACACAAGTCACGGTCTCAAGCGGCGGAAGCTCTGGTGAACAGAAACTGATTTCAGAAG
FQLSCYC#QHAFR#DPSFSDAIAS##########evqlvesggglvqagdslrlscaasgFQLSCYCmgwfrqapgkerefvasitQHAFRtyyadsvkgrftisrddarntvylqmnslkpedtavyycavDPSFSDAIASdywgqgtqvtvss##########ATACCATGGAAGTTCAACTGGTTGAATCTGGTGGCGGTTTAGTTCAAGCCGGTGATAGCCTTCGTCTGAGCTGCGCCGCAAGCGGATTTCAGCTCTCGTGTTACTGTATGGGTTGGTTTCGTCAGGCACCTGGTAAAGAACGTGAATTTGTGGCATCCATTACCCAGCACGCCTTTCGTACCTACTATGCCGATTCTGTTAAAGGTCGCTTCACTATTTCACGCGATGATGCGCGTAATACCGTGTACTTACAGATGAACTCACTGAAACCTGAGGATACCGCCGTTTATTATTGTGCGGTTGATCCTTCTTTCTCCGACGCTATCGCCTCGGACTATTGGGGTCAGGGCACACAAGTCACGGTCTCAAGCGGCGGAAGCTCTGGTGAACAGAAACTGATTTCAGAAG
FQLSCYC#QHAFR#AETPNILVYE##########evqlvesggglvqagdslrlsraasgFQLSCYCmgwfrqapgkerefvasitQHAFRtyyadsvkgrftisrddarntvylqmnslkpedtavyycaaAETPNILVYEnywgqgtqvtvss##########AAGGAGATATACCATGGAAGTTCAACTGGTTGAATCTGGTGGCGGTTTAGTTCAAGCCGGTGATAGCCTTCGTCTGAGCCGCGCCGCAAGCGGATTTCAGCTCTCGTGTTACTGTATGGGTTGGTTTCGCCAGGCACCTGGTAAAGAACGTGAATTTGTGGCATCCATTACCCAGCACGCCTTTCGTACCTACTATGCCGATTCTGTTAAAGGTCGCTTCACTATTTCACGCGATGATGCGCGTAATACCGTGTACTTACAGATGAACTCACTGAAACCTGAGGATACCGCCGTTTATTATTGTGCGGCAGCCGAGACCCCGAATATCCTCGTGTACGAGAACTATTGGGGTCAGGGCACACAAGTCACGGTCTCAAGCGGCGGAAGCTCTGGTGAACAGAAACTGATTTCAGAAG
FQLSCYC#QHAFR#DPSFSDAIAS##########evqlvesggglvqagdslrlscaasgFQLSCYCmgwfrqapgkerefvasitQHAFRtyyadsvkgrftisrddarntvylqmnslkpedtavyycavDPSFSDAIASdywgqgtqvtvss##########AGGAGATATACCATGGAAGTTCAACTGGTTGAATCTGGTGGCGGTTTAGTTCAAGCCGGTGATAGCCTTCGTCTGAGCTGCGCCGCAAGCGGATTTCAGCTCTCGTGTTACTGTATGGGTTGGTTTCGCCAGGCACCTGGTAAAGAACGTGAATTTGTGGCATCCATTACCCAGCACGCCTTTCGTACCTACTATGCCGATTCTGTTAAAGGTCGCTTCACTATTTCACGCGATGATGCGCGTAATACCGTGTACTTACAGATGAACTCACTGAAACCTGAGGATACCGCCGTTTATTATTGTGCGGTTGATCCTTCTTTCTCCGACGCTATCGCCTCGGACTATTGGGGTCAGGGCACACAAGTCACGGTCTCAAGCGGCGGAAGCTCTGGTGAACAGAAACTGATTTCAGAAG
FQLSCYC#QHAFR#DPSFSDAIAS##########evqlvesggglvqagdslrlscaasgFQLSCYCmgwfrqapgkerefvasitQHAFRtyyadsvkgrftisrddarntvylqmnslkpedtavyycavDPSFSDAIASdywgqgtqvtvss##########AGATATACCATGGAAGTTCAACTGGTTGAATCTGGTGGCGGTTTAGTTCAAGCCGGTGATAGCCTTCGTCTGAGCTGCGCCGCAAGCGGATTTCAGCTCTCGTGTTACTGTATGGGTTGGTTTCGCCAGGCACCTGGTAAAGAACGTGAATTTGTGGCATCCATTACCCAGCACGCCTTTCGTACCTACTATGCCGATTCTGTTAAAGGTCGCTTCACTATTTCACGCGATGATGCGCGTAATACCGTGTACTTACAGATGAACTCACTGAAACCTGAGGATACCGCCGTTTATTATTGTGCGGTTGATCCTTCTTTCTCCGACGCTATCGCCTCGGACTATTGGGGTCAGGGCACACAGGTCACGGTCTCAAGCGGCGGAAGCTCTGGTGAACAGAAACTGATTTCAGAAG
FQLSCYC#QHAFR#GEHCLAF##########qvqlqesggvlvqagdslrlscaasgFQLSCYCmgwfrqapgkerefvasitQHAFRtyyadsvkgrftisrddarntvylqmnslkpedtavyycaaGEHCLAFdywgqgtqvtvss##########ATACCATGCAGGTTCAACTGCAAGAATCTGGTGGCGTTTTAGTTCAAGCCGGTGATAGCCTTCGTCTGAGCTGCGCCGCAAGCGGATTTCAGCTCTCGTGTTACTGTATGGGTTGGTTTCGCCAGGCACCTGGTAAAGAACGTGAATTTGTGGCATCCATTACCCAGCACGCCTTTCGTACCTACTATGCCGATTCTGTTAAAGGTCGCTTCACTATTTCACGCGATGATGCGCGTAATACCGTGTACTTACAGATGAACTCACTGAAACCTGAGGATACCGCCGTTTATTATTGTGCGGCAGGCGAGCACTGTCTCGCCTTCGACTATTGGGGTCAGGGCACACAAGTCACGGTCTCAAGCGGCGGAAGCTCTGGTGAACAGAAACTGATTTCAGAAG
FQLSCYC#QHAFR#AETPNILVYE##########evqlvesggglvqagdslrlscaasgFQLSCYCmgwfrqapgkerefvasitQHAFRtyyadsvkgrftisrddarntvylqmnslkpedtavyycaaAETPNILVYEnywgqgtqvtvss##########ACCATGGAAGTTCAACTGGTTGAATCTGGTGGCGGTTTAGTTCAAGCCGGTGATAGCCTTCGTCTGAGCTGCGCCGCAAGCGGATTTCAGCTCTCGTGTTACTGTATGGGTTGGTTTCGCCAGGCACCTGGTAAAGAACGTGAATTTGTGGCATCCATTACCCAGCACGCCTTTCGTACCTACTATGCCGATTCTGTTAAAGGTCGCTTCACTATTTCACGCGATGATGCGCGTAATACCGTGTACTTACAGATGAACTCACTGAAACCTGAGGATACCGCCGTTTATTATTGTGCGGCAGCCGAGACCCCGAATATCCTCGTGTACGAGAACTATTGGGGTCAGGGCACACAAGTCACGGTCTCAAGCGGCGGAAGCTCTGGTGAACAGAAACTGATTTCAGAAG
FQLSCYC#QHAFR#DPSFSDAIAS##########evqlvesggglvqagdslrlscaasgFQLSCYCmgwfrqapgkerefvasitQHAFRtyyadsvkgrftisrddarntvylqmnslkpedtavyycavDPSFSDAIASdywgqgtqvtvss##########AGGAGATATACCATGGAAGTTCAACTGGTTGAATCTGGTGGCGGTTTAGTTCAAGCCGGTGATAGCCTTCGTCTGAGCTGCGCCGCAAGCGGATTTCAGCTCTCGTGTTACTGTATGGGTTGGTTTCGCCAGGCACCTGGTAAAGAACGTGAATTTGTGGCATCCATTACCCAGCACGCCTTTCGTACCTACTATGCCGATTCTGTTAAAGGTCGCTTCACTATTTCACGCGATGATGCGCGTAATACCGTGTACTTACAGATGAACTCACTGAAACCTGAGGATACCGCCGTTTATTATTGTGCGGTTGATCCTTCTTTCTCCGACGCTATCGCCTCGGACTATTGGGGTCAGGGCACACAAGTCACGGTCTCAAGCGGCGGAAGCTCTGGTGAACAGAAACTGATTTCAGAAG
FQLSCYC#QHAFR#AETPNILVYE##########evqlvesggglvqagdslrlscaasgFQLSCYCmgwfrqapgkerefvasitQHAFRtyyadsvkgrftisrddarntvylqmnslkpedtavyycaaAETPNILVYEnywgqgtqvtvss##########AGATATACCATGGAAGTTCAACTGGTTGAATCTGGTGGCGGTTTAGTTCAAGCCGGTGATAGCCTTCGTCTGAGCTGCGCCGCAAGCGGATTTCAGCTCTCGTGTTACTGTATGGGTTGGTTTCGCCAGGCACCTGGTAAAGAACGTGAATTTGTGGCATCCATTACCCAGCACGCCTTTCGTACCTACTATGCCGATTCTGTTAAAGGTCGCTTCACTATTTCACGCGATGATGCGCGTAATACCGTGTACTTACAGATGAACTCACTGAAACCTGAGGATACCGCCGTTTATTATTGTGCGGCAGCCGAGACCCCGAATATCCTCGTGTACGAGAACTATTGGGGTCAGGGCACACAAGTCACGGTCTCAAGCGGCGGAAGCTCTGGTGAACAGAAACTGATTTCAGAAG
FQLSCYC#QHAFR#AETPNILVYE##########evqlvesggglvqagdslrlscaasgFQLSCYCmgwfrqapgkerefvasitQHAFRtyyadsvkgrftisrddarntvylqmnslkpedtavyycaaAETPNILVYEnywgqgtqvtvss##########AGATATACCATGGAAGTTCAACTGGTTGAATCTGGTGGCGGTTTAGTTCAAGCCGGTGATAGCCTTCGTCTGAGCTGCGCCGCAAGCGGATTTCAGCTCTCGTGTTACTGTATGGGTTGGTTTCGCCAGGCACCTGGTAAAGAACGTGAATTTGTGGCATCCATTACCCAGCACGCCTTTCGTACCTACTATGCCGATTCTGTTAAAGGTCGCTTCACTATTTCACGCGATGATGCGCGTAATACCGTGTACTTACAGATGAACTCACTGAAACCTGAGGATACCGCCGTTTATTATTGTGCGGCAGCCGAGACCCCGAATATCCTCGTGTACGAGAACTATTGGGGTCAGGGCACACAAGTCACGGTCTCAAGCGGCGGAAGCTCTGGTGAACAGAAACTGATTTCAGAAG
FQLSCYC#QHAFR#GEHCLAF##########qvqlqesggvlvqvgdslrlscaasgFQLSCYCmgwfrqapgkerefvasitQHAFRtyyadsvkgrftisrddarntvylqmnslkpedtavyycaaGEHCLAFdywgqgtqvtvss##########AGGAGATATACCATGCAGGTTCAACTGCAAGAATCTGGTGGCGTTTTAGTTCAAGTCGGTGATAGCCTTCGTCTGAGCTGCGCCGCAAGCGGATTTCAGCTCTCGTGTTACTGTATGGGTTGGTTTCGCCAGGCACCTGGTAAAGAACGTGAATTTGTGGCATCCATTACCCAGCACGCCTTTCGTACCTACTATGCCGATTCTGTTAAAGGTCGCTTCACTATTTCACGCGATGATGCGCGTAATACCGTGTACTTACAGATGAACTCACTGAAACCTGAGGATACCGCCGTTTATTATTGTGCGGCAGGCGAGCACTGTCTCGCCTTCGACTATTGGGGTCAGGGCACACAAGTCACGGTCTCAAGCGGCGGAAGCTCTGGTGAACAGAAACTGATTTCAGAAG
FQLSCYC#QHAFR#AETPNILVYE##########evqlvesggglvqagdslrlscaasgFQLSCYCmgwfrqapgkerefvasitQHAFRtyyadsvkgrftisrddarntvylqmnslkpedtavyycaaAETPNILVYEnywgqgtqvtvss##########ATATACCATGGAAGTTCAACTGGTTGAATCTGGTGGCGGTTTAGTTCAAGCCGGTGATAGCCTTCGTCTGAGCTGCGCCGCAAGCGGATTTCAGCTCTCGTGTTACTGTATGGGTTGGTTTCGCCAGGCACCTGGTAAAGAACGTGAATTTGTGGCATCCATTACCCAGCACGCCTTTCGTACCTACTATGCCGATTCTGTTAAAGGTCGCTTCACTATTTCACGCGATGATGCGCGTAATACCGTGTACTTACAGATGAACTCACTGAAACCTGAGGATACCGCCGTTTATTATTGTGCGGCAGCCGAGACCCCGAATATCCTCGTGTACGAGAACTATTGGGGTCAGGGCACACAAGTCACGGTCTCAAGCGGCGGAAGCTCTGGTGAACAGAAACTGATTTCAGAAG
FQLSCYC#QHAFR#DPSFSDAIAS##########evqlvesggglvqagdslrlscaasgFQLSCYCmgwfrqapgkerefvasitQHAFRtyyadsvkgrftisrddarntvylqmnslkpedtavyycavDPSFSDAIASdywgqgtqvtvss##########AGGAGATATACCATGGAAGTTCAACTGGTTGAATCTGGTGGCGGTTTAGTTCAAGCCGGTGATAGCCTTCGTCTGAGCTGCGCCGCAAGCGGATTTCAGCTCTCGTGTTACTGTATGGGTTGGTTTCGCCAGGCACCTGGTAAAGAACGTGAATTTGTGGCATCCATTACCCAGCACGCCTTTCGTACCTACTATGCCGATTCTGTTAAAGGTCGCTTCACTATTTCACGCGATGATGCGCGTAATACCGTGTACTTACAGATGAACTCACTGAAACCTGAGGATACCGCCGTTTATTATTGTGCGGTTGATCCTTCTTTCTCCGACGCTATCGCCTCGGACTATTGGGGTCAGGGCACACAAGTCACGGTCTCAAGCGGCGGAAGCTCTGGTGAACAGAAACTGATTTCAGAAG
FQLSCYC#QHAFR#GEHCLAF##########qvqlqesggvlvhagdslrlscaasgFQLSCYCmgwfrqapgkerefvasitQHAFRtyyadsvkgrftisrddarntvylqmnslkpedtavyycaaGEHCLAFdywvqgtqvtvss##########GAAGGAGATATACCATGCAGGTTCAACTGCAAGAATCTGGTGGCGTTTTAGTTCACGCCGGTGATAGCCTTCGTCTGAGCTGCGCCGCAAGCGGATTTCAGCTCTCGTGTTACTGTATGGGTTGGTTTCGCCAGGCACCTGGTAAAGAACGTGAATTTGTGGCATCCATTACCCAGCACGCCTTTCGTACCTACTATGCCGATTCTGTTAAAGGTCGCTTCACTATTTCACGCGATGATGCGCGTAATACCGTGTACTTACAGATGAACTCACTGAAACCTGAGGATACCGCCGTTTATTATTGTGCGGCAGGCGAGCACTGTCTCGCCTTCGACTATTGGGTTCAGGGCACACAAGTCACGGTCTCAAGCGGCGGAAGCTCTGGTGAACAGAAACTGATTTCAGAAG
FQLSCYC#QHAFR#AETPNILVYE##########evqlvesggglvqagdslrlscaasgFQLSCYCmgwfrqapgkerefvasitQHAFRtyyadsvkgrftisrddarntvylqmnslkpedtavyycaaAETPNILVYEnywgqgtqvtvss##########ATATACCATGGAAGTTCAACTGGTTGAATCTGGTGGCGGTTTAGTTCAAGCCGGTGATAGCCTTCGTCTGAGCTGCGCCGCAAGCGGATTTCAGCTCTCGTGTTACTGTATGGGTTGGTTTCGCCAGGCACCTGGTAAGGAACGTGAATTTGTGGCATCCATTACCCAGCACGCCTTTCGTACCTACTATGCCGATTCTGTTAAAGGTCGCTTCACTATTTCACGCGATGATGCGCGTAATACCGTGTACTTACAGATGAACTCACTGAAACCTGAGGATACCGCCGTTTATTATTGTGCGGCAGCCGAGACCCCGAATATCCTCGTGTACGAGAACTATTGGGGTCAGGGCACACAAGTCACGGTCTCAAGCGGCGGAAGCTCTGGTGAACAGAAACTGATTTCAGAAG
FQLSCYC#QHAFR#GEHCLAF##########qvqlqesggvlvqagdslrlscaasgFQLSCYCmgwfrqapgkerefvasitQHAFRtyyadsvkgrftisrddarntvylqmnslkpedtavyycaaGEHCLAFdywgqgtqvtvss##########ATATACCATGCAGGTTCAACTGCAAGAATCTGGTGGCGTTTTAGTTCAAGCCGGTGATAGCCTTCGTCTGAGCTGCGCCGCAAGCGGATTTCAGCTCTCGTGTTACTGTATGGGTTGGTTTCGCCAGGCACCTGGTAAAGAACGTGAATTTGTGGCATCCATTACCCAGCACGCCTTTCGTACCTACTATGCCGATTCTGTTAAAGGTCGCTTCACTATTTCACGCGATGATGCGCGTAATACCGTGTACTTACAGATGAACTCACTGAAACCTGAGGATACCGCCGTTTATTATTGTGCGGCAGGCGAGCACTGTCTCGCCTTCGACTATTGGGGTCAGGGCACACAAGTCACGGTCTCAAGCGGCGGAAGCTCTGGTGAACAGAAACTGATTTCAGAAG
FQLSCYC#QHAFR#AETPNILVYE##########evqlvesggglvqagdslrlscaasgFQLSCYCmgwfrqapgkerefvasitQHAFRtyyadsvkgrftisrddarntvylqmnslkpedtavyycaaAETPNILVYEnywvqgtqvtvss##########ATATACCATGGAAGTTCAACTGGTTGAATCTGGTGGCGGTTTAGTTCAAGCCGGTGATAGCCTTCGTCTGAGCTGCGCTGCAAGCGGATTTCAGCTCTCGTGTTACTGTATGGGTTGGTTTCGCCAGGCACCTGGTAAAGAACGTGAATTTGTGGCATCCATTACCCAGCACGCCTTTCGTACCTACTATGCCGATTCTGTTAAAGGTCGCTTCACTATTTCACGCGATGATGCGCGTAATACCGTGTACTTACAGATGAACTCACTGAAACCTGAGGATACCGCCGTTTATTATTGTGCGGCAGCCGAGACCCCGAATATCCTCGTGTACGAGAACTATTGGGTTCAGGGCACACAAGTCACGGTCTCAAGCGGCGGAAGCTCTTGTGAACAGAAACTGATTTCAGAAG
FQLSCYC#QHAFR#GEHCLAF##########qvqlqesggvlvqagdslrlscaasgFQLSCYCmgwfrqapgkerefvasitQHAFRtyyadsvkgrftisrddarntvylqmnslkpedtavyycaaGEHCLAFaywgqgtqvtvss##########AGATATACCATGCAGGTTCAACTGCAAGAATCTGGTGGCGTTTTAGTTCAAGCCGGTGATAGCCTTCGTCTGAGCTGCGCCGCAAGCGGATTTCAGCTCTCGTGTTACTGTATGGGTTGGTTTCGCCAGGCACCTGGTAAAGAACGTGAATTTGTGGCATCCATTACCCAGCACGCCTTTCGTACCTACTATGCCGATTCTGTTAAAGGTCGCTTCACTATTTCACGCGATGATGCGCGTAATACCGTGTACTTACAGATGAACTCACTGAAACCTGAGGATACCGCCGTTTATTATTGTGCGGCAGGCGAGCACTGTCTCGCCTTCGCCTATTGGGGTCAGGGCACACAAGTCACGGTCTCAAGCGGCGGAAGCTCTGGTGAACAGAAACTGATTTCAGAAG
FQLSCYC#QHAFR#DPSFSDAIAS##########evqlvesggglvqagdslrlscaasgFQLSCYCmgwfrqapgkerefvasitQHAFRtyyadsvkgrftisrddarntvylqmnslkpedtavyycavDPSFSDAIASdywgqgtqvtvss##########GGAGATATACCATGGAAGTTCAACTGGTTGAATCTGGTGGCGGTTTAGTTCAAGCCGGTGATAGCCTTCGTCTGAGCTGCGCCGCAAGCGGATTTCAGCTCTCGTGTTACTGTATGGGTTGGTTTCGCCAGGCACCTGGTAAAGAACGTGAATTTGTGGCATCCATTACCCAGCACGCCTTTCGTACCTACTATGCCGATTCTGTTAAAGGTCGCTTCACTATTTCACGCGATGATGCGCGTAATACCGTGTACTTACAGATGAACTCACTGAAACCTGAGGATACCGCCGTTTATTATTGTGCGGTTGATCCTTCTTTCTCCGACGCTATCGCCTCGGACTATTGGGGTCAGGGCACACAAGTCACGGTCTCAAGCGGCGGAAGCTCTGGTGAACAGAAACTGATTTCAGAAGCCAA
FQLSCYC#QHAFR#AETPNILVYE##########evqlvesggglvqagdslrlscaasgFQLSCYCmgwfrqapgkerefvasitQHAFRtyyadsvkgrftisrddarntvylqmnslkpedtavyycaaAETPNILVYEnywgqgtqgtvss##########ACCATGGAAGTTCAACTGGTTGAATCTGGTGGCGGTTTAGTTCAAGCCGGTGATAGCCTTCGTCTGAGCTGCGCCGCAAGCGGATTTCAGCTCTCGTGTTACTGTATGGGTTGGTTTCGCCAGGCACCTGGTAAAGAACGTGAATTTGTGGCATCCATTACCCAGCACGCCTTTCGTACCTACTATGCCGATTCTGTTAAAGGTCGCTTCACTATTTCACGCGATGATGCGCGTAATACCGTGTACTTACAGATGAACTCACTGAAACCTGAGGATACCGCCGTTTATTATTGTGCGGCAGCCGAGACCCCGAATATCCTCGTGTACGAGAACTATTGGGGTCAGGGCACACAAGGCACGGTCTCAAGCGGCGGAAGCTCTGGTGCACAGAAACTGATTTCAGAAGCCAA
FQLSCYC#QHAFR#AETPNILVYE##########evqlvesggglvqagdslrlscaasgFQLSCYCmgwfrqapgkerefvasitQHAFRtyyadsvkgrftisrddarntvylqmnslkpedtavyycaaAETPNILVYEnywgqgtqvtvss##########ATACCATGGAAGTTCAACTGGTTGAATCTGGTGGCGGTTTAGTTCAAGCCGGTGATAGCCTTCGTCTGAGCTGCGCCGCAAGCGGATTTCAGCTCTCGTGTTACTGTATGGGTTGGTTTCGCCAGGCACCTGGTAAAGAACGTGAATTTGTGGCATCCATTACCCAGCACGCCTTTCGTACCTACTATGCCGATTCTGTTAAAGGTCGCTTCACTATTTCACGCGATGATGCGCGTAATACCGTGTACTTACAGATGAACTCACTGAAACCTGAGGATACCGCCGTTTATTATTGTGCGGCAGCCGAGACCCCGAATATCCTCGTGTACGAGAACTATTGGGGTCAGGGCACACAAGTCACGGTCTCAAGCGGCGGAAGCTCTGGTGAACAGAAACTGATTTCAGAAGCCAA
FQLSCYC#QHAFR#GEHCLAF##########qvqlqesggvlvqagdslrlscaasgFQLSCYCmgwfrqapgkerefvasitQHAFRtyyadsvkgrftisrddarntvylqmnslkpedtavyycaaGEHCLAFdywgqgtqvtvss##########ACCATGCAGGTTCAACTGCAAGAATCTGGTGGCGTTTTAGTTCAAGCCGGTGATAGCCTTCGTCTGAGCTGCGCCGCAAGCGGATTTCAGCTCTCGTGTTACTGTATGGGTTGGTTTCGCCAGGCACCTGGTAAAGAACGTGAATTTGTGGCATCCATTACCCAGCACGCCTTTCGTACCTACTATGCCGATTCTGTTAAAGGTCGCTTCACTATTTCACGCGATGATGCGCGTAATACCGTGTACTTACAGATGAACTCACTGAAACCTGAGGATACCGCCGTTTATTATTGTGCGGCAGGCGAGCACTGTCTCGCCTTCGACTATTGGGGTCAGGGCACACAAGTCACGGTCTCAAGCGGCGGAAGCTCTGGTGAACAGAAACTGATTTCAGAAGCCAA
FQLSCYC#QHAFR#GEHCLAF##########qvqlqesggvlvqagdslrlscaasgFQLSCYCmgwfrqapgkerefvasitQHAFRtyyadsvkgrftisrddarntvylqmnslkpedtavyycaaGEHCLAFdywgqgtqvtvss##########AGATATACCATGCAGGTTCAACTGCAAGAATCTGGTGGCGTTTTAGTTCAAGCCGGTGATAGCCTTCGTCTGAGCTGCGCCGCAAGCGGATTTCAGCTCTCGTGTTACTGTATGGGTTGGTTTCGCCAGGCACCTGGTAAAGAACGTGAATTTGTGGCATCCATTACCCAGCACGCCTTTCGTACCTACTATGCCGATTCTGTTAAAGGTCGCTTCACTATTTCACGCGATGATGCGCGTAATACCGTGTACTTACAGATGAACTCACTGAAACCTGAGGATACCGCCGTTTATTATTGTGCGGCAGGCGAGCACTGTCTCGCCTTCGACTATTGGGGTCAGGGCACACAAGTCACGGTCTCAAGCGGCGGAAGCTCTGGTGAACAGAAACTGATTTCAGAAGCCAA
FQLSCYC#QHAFR#GEHCLAF##########qvqlqesggvlvqagdslrlscaasgFQLSCYCmgwfrqapgkerefvasitQHAFRtyyadsvkgrftisrddarntvylqmnslkpedtavyycaaGEHCLAFdywgqgtqvtvss##########AGATATACCATGCAGGTTCAACTGCAAGAATCTGGTGGCGTTTTAGTTCAAGCCGGTGATAGCCTTCGTCTGAGCTGCGCCGCAAGCGGATTTCAGCTCTCGTGTTACTGTATGGGTTGGTTTCGCCAGGCACCTGGTAAAGAACGTGAATTTGTGGCATCCATTACCCAGCACGCCTTTCGTACCTACTATGCCGATTCTGTTAAAGGTCGCTTCACTATTTCACGCGATGATGCGCGTAATACCGTGTACTTACAGATGAACTCACTGAAACCTGAGGATACCGCCGTTTATTATTGTGCGGCAGGCGAGCACTGTCTCGCCTTCGACTATTGGGGTCAGGGCACACAAGTCACGGTCTCAAGCGGCGGAAGCTCTGGTGAACAGAAACTGATTTCAGAAGCCAA
FQLSCYC#QHAFR#GEHCLAF##########qvqlqesggvlvqagdslrlscaasgFQLSCYCmgwfrqapgkerefvasitQHAFRtyyadsvkgrftisrddarntvylqmnslkpedtavyycaaGEHCLAFdywgqgtqgtvss##########ATATACCATGCAGGTTCAACTGCAAGAATCTGGTGGCGTTTTAGTTCAAGCCGGTGATAGCCTTCGTCTGAGCTGCGCCGCAAGCGGATTTCAGCTCTCGTGTTACTGTATGGGTTGGTTTCGCCAGGCACCTGGTAAAGAACGTGAATTTGTGGCATCCATTACCCAGCACGCCTTTCGTACCTACTATGCCGATTCTGTTAAAGGTCGCTTCACTATTTCACGCGATGATGCGCGTAATACCGTGTACTTACAGATGAACTCACTGAAACCTGAGGATACCGCCGTTTATTATTGTGCGGCAGGCGAGCACTGTCTCGCCTTCGACTATTGGGGTCAGGGCACACAAGGCACGGTCTCAAGCGGCGGAAGCTCTGGTGAACAGAAACTGATTTCAGAAGCCAA
FQLSCYC#QHAFR#AETPNILVYE##########evqlvesggglvqagdslrlscaasgFQLSCYCmgwfrqapgkerefvasitQHAFRtyyadsvkgrftisrddarntvylqmnslkpedtavyycaaAETPNILVYEnywgqgtqvtvss##########ACCATGGAAGTTCAACTGGTTGAATCTGGTGGCGGTTTAGTTCAAGCCGGTGATAGCCTTCGTCTGAGCTGCGCCGCAAGCGGATTTCAGCTCTCGTGTTACTGTATGGGTTGGTTTCGCCAGGCACCTGGTAAAGAACGTGAATTTGTGGCATCCATTACCCAGCACGCCTTTCGTACCTACTATGCCGATTCTGTTAAAGGTCGCTTCACTATTTCACGCGATGATGCGCGTAATACCGTGTACTTACAGATGAACTCACTGAAACCTGAGGATACCGCCGTTTATTATTGTGCGGCAGCCGAGACCCCGAATATCCTCGTGTACGAGAACTATTGGGGTCAGGGCACACAAGTCACGGTCTCAAGCGGCGGAAGCTCTGGTGAACAGAAACTGATTTCAGAAGCCAA
FQLSCYC#QHAFR#DPSFSDAIAS##########evqlvesggglvqagdslrlscaasgFQLSCYCmgwfrqapgkerefvasitQHAFRtyyadsvkgrftisrddarntvylqmnslkpedtavyycavDPSFSDAIASdywgqgtqvtvss##########AGATATACCATGGAAGTTCAACTGGTTGAATCTGGTGGCGGTTTAGTTCAAGCCGGTGATAGCCTTCGTCTGAGCTGCGCCGCAAGCGGATTTCAGCTCTCGTGTTACTGTATGGGTTGGTTTCGCCAGGCACCTGGTAAAGAACGTGAATTTGTGGCATCCATTACCCAGCACGCCTTTCGTACCTACTATGCCGATTCTGTTAAAGGTCGCTTCACTATTTCACGCGATGATGCGCGTAATACCGTGTACTTACAGATGAACTCACTGAAACCTGAGGATACCGCCGTTTATTATTGTGCGGTTGATCCTTCTTTCTCCGACGCTATCGCCTCGGACTATTGGGGTCAGGGCACACAAGTCACGGTCTCAAGCGGCGGAAGCTCTGGTGAACAGAAACTGATTTCAGAAGCCAA
FQLSCYC#QHAFR#AETPNILVYE##########evqlvesggglvqagdslrlscaasgFQLSCYCmgwfrqapgkerefvasitQHAFRtyyadsvkgrftisrddarntvylqmnslkpedtavyycaaAETPNILVYEnywgqgtqvtvss##########ACCATGGAAGTTCAACTGGTTGAATCTGGTGGCGGTTTAGTTCAAGCCGGTGATAGCCTTCGTCTGAGCTGCGCCGCAAGCGGATTTCAGCTCTCGTGTTACTGTATGGGTTGGTTTCGCCAGGCACCTGGTAAAGAACGTGAATTTGTGGCATCCATTACCCAGCACGCCTTTCGTACCTACTATGCCGATTCTGTTAAAGGTCGCTTCACTATTTCACGCGATGATGCGCGTAATACCGTGTACTTACAGATGAACTCACTGAAACCTGAGGATACCGCCGTTTATTATTGTGCGGCAGCCGAGACCCCGAATATCCTCGTGTACGAGAACTATTGGGGTCAGGGCACACAAGTCACGGTCTCAAGCGGCGGAAGCTCTGGTGAACAGAAACTGATTTCAGAAGCCAA
FQLSCYC#QHAFR#DPSFSDAIAS##########evqlvesggglvqagdslrlscaasgFQLSCYCmgwfrqapgkerefvasitQHAFRtyyadsvkgrftisrddarntvylqmnslkpedtavyycavDPSFSDAIASdywgqgtqvtvss##########AGATATACCATGGAAGTTCAACTGGTTGAATCTGGTGGCGGTTTAGTTCAAGCCGGTGATAGCCTTCGTCTGAGCTGCGCCGCAAGCGGATTTCAGCTCTCGTGTTACTGTATGGGTTGGTTTCGCCAGGCACCTGGTAAAGAACGTGAATTTGTGGCATCCATTACCCAGCACGCCTTTCGTACCTACTATGCCGATTCTGTTAAAGGTCGCTTCACTATTTCACGCGATGATGCGCGTAATACCGTGTACTTACAGATGAACTCACTGAAACCTGAGGATACCGCCGTTTATTATTGTGCGGTTGATCCTTCTTTCTCCGACGCTATCGCCTCGGACTATTGGGGTCAGGGCACACAAGTCACGGTCTCAAGCGGCGGAAGCTCTGGTGAACAGAAACTGATTTCAGAAGCCAA
FQLSCYC#QHAFR#AETPNILVYE##########evqlvesggglvqagdslrlscaasgFQLSCYCmgwfrqapgkerefvasitQHAFRtyyadsvkgrftisrddarntvylqmnslkpedtavyycaaAETPNILVYEnywgqgtqvtvss##########ATATACCATGGAAGTTCAACTGGTTGAATCTGGTGGCGGTTTAGTTCAAGCCGGTGATAGCCTTCGTCTGAGCTGCGCCGCAAGCGGATTTCAGCTCTCGTGTTACTGTATGGGTTGGTTTCGCCAGGCACCTGGTAAAGAACGTGAATTTGTGGCATCCATTACCCAGCACGCCTTTCGTACCTACTATGCCGATTCTGTTAAAGGTCGCTTCACTATTTCACGCGATGATGCGCGTAATACCGTGTACTTACAGATGAACTCACTGAAACCTGAGGATACCGCCGTTTATTATTGTGCGGCAGCCGAGACCCCGAATATCCTCGTGTACGAGAACTATTGGGGTCAGGGCACACAAGTCACGGTCTCAAGCGGCGGAAGCTCTGGTGAACAGAAACTGATTTCAGAAGCCAA
FQLSCYC#QHAFR#AETPNILVYE##########evqlvesggglvqagdslrlscaasgFQLSCYCmgwfrqapgkerefvasitQHAFRtyyadsvkgrftisrddarntvylqmnslkpedtavyycaaAETPNILVYEnywgqgtqvtvss##########ACCATGGAAGTTCAACTGGTTGAATCTGGTGGCGGTTTAGTTCAAGCCGGTGATAGCCTTCGTCTGAGCTGCGCCGCAAGCGGATTTCAGCTCTCGTGTTACTGTATGGGTTGGTTTCGCCAGGCACCTGGTAAAGAACGTGAATTTGTGGCATCCATTACCCAGCACGCCTTTCGTACCTACTATGCCGATTCTGTTAAAGGTCGCTTCACTATTTCACGCGATGATGCGCGTAATACCGTGTACTTACAGATGAACTCACTGAAACCTGAGGATACCGCCGTTTATTATTGTGCGGCAGCCGAGACCCCGAATATCCTCGTGTACGAGAACTATTGGGGTCAGGGCACACAAGTCACGGTCTCAAGCGGCGGAAGCTCTGGTGAACAGAAACTGATTTCAGAAGCCAA
FQLSCYC#QHAFR#AETPNILVYE##########evqlvesggglvqagdslrlscaasgFQLSCYCmgwfrqapgkerefvasitQHAFRtyyadsvkgrftisrddarntvylqmnslkpedtavyycaaAETPNILVYEnywgqgtqvtvss##########GAAGGAGATATACCATGGAAGTTCAACTGGTTGAATCTGGTGGCGGTTTAGTTCAAGCCGGTGATAGCCTTCGTCTGAGCTGCGCCGCAAGCGGATTTCAGCTCTCGTGTTACTGTATGGGTTGGTTTCGCCAGGCACCTGGTAAAGAACGTGAATTTGTGGCATCCATTACCCAGCACGCCTTTCGTACCTACTATGCCGATTCTGTTAAAGGTCGCTTCACTATTTCACGCGATGATGCGCGTAATACCGTGTACTTACAGATGAACTCACTGAAACCTGAGGATACCGCCGTTTATTATTGTGCGGCAGCCGAGACCCCGAATATCCTCGTGTACGAGAACTATTGGGGTCAGGGCACACAAGTCACGGTCTCAAGCGGCGGAAGCTCTGGTGAACAGAAACTGATTTCAGAAGCCAA
FQLSCYC#QHAFR#DPSFSDAIAS##########evqlvesggglvqagdslrlscaasgFQLSCYCmgwfrqapgkerefvasitQHAFRtyyadsvkgrftisrddarntvylqmnslkpedtavyycavDPSFSDAIASdywgqgtqvtvss##########ATATACCATGGAAGTTCAACTGGTTGAATCTGGTGGCGGTTTAGTTCAAGCCGGTGATAGCCTTCGTCTGAGCTGCGCCGCAAGCGGATTTCAGCTCTCGTGTTACTGTATGGGTTGGTTTCGCCAGGCACCTGGTAAAGAACGTGAATTTGTGGCATCCATTACCCAGCACGCCTTTCGTACCTACTATGCCGATTCTGTTAAAGGTCGCTTCACTATTTCACGCGATGATGCGCGTAATACCGTGTACTTACAGATGAACTCACTGAAACCTGAGGATACCGCCGTTTATTATTGTGCGGTTGATCCTTCTTTCTCCGACGCTATCGCCTCGGACTATTGGGGTCAGGGCACACAAGTCACGGTCTCAAGCGGCGGAAGCTCTGGTGAACAGAAACTGATTTCAGAAGCCAA
FQLSCYC#QHAFR#DPSFSDAIAS##########evqlvesggglvqagdslrlscaasgFQLSCYCmgwfrqapgkerefvasitQHAFRtyyadsvkgrftisrddarntvylqmnslkpedtavyycavDPSFSDAIASdywgqgtqvtvss##########ATATACCATGGAAGTTCAACTGGTTGAATCTGGTGGCGGTTTAGTTCAAGCCGGTGATAGCCTTCGTCTGAGCTGCGCCGCAAGCGGATTTCAGCTCTCGTGTTACTGTATGGGTTGGTTTCGCCAGGCACCTGGTAAAGAACGTGAATTTGTGGCATCCATTACCCAGCACGCCTTTCGTACCTACTATGCCGATTCTGTTAAAGGTCGCTTCACTATTTCACGCGATGATGCGCGTAATACCGTGTACTTACAGATGAACTCACTGAAACCTGAGGATACCGCCGTTTATTATTGTGCGGTTGATCCTTCTTTCTCCGACGCTATCGCCTCGGACTATTGGGGTCAGGGCACACAAGTCACGGTCTCAAGCGGCGGAAGCTCTGGTGAACAGAAACTGATTTCAGAAGCCAA
FQLSCYC#QHAFR#AETPNILVYE##########evqlvesggglvqagdslrlscaasgFQLSCYCmgwfrqapgkerefvasitQHAFRtyyadsvkgrftisrddarntvylqmnslkpedtavyycaaAETPNILVYEnywgqgtqvtvss##########GGAGATATACCATGGAAGTTCAACTGGTTGAATCTGGTGGCGGTTTAGTTCAAGCCGGTGATAGCCTTCGTCTGAGCTGCGCCGCAAGCGGATTTCAGCTCTCGTGTTACTGTATGGGTTGGTTTCGCCAGGCACCTGGTAAAGAACGTGAATTTGTGGCATCCATTACCCAGCACGCCTTTCGTACCTACTATGCCGATTCTGTTAAAGGTCGCTTCACTATTTCACGCGATGATGCGCGTAATACCGTGTACTTACAGATGAACTCACTGAAACCTGAGGATACCGCCGTTTATTATTGTGCGGCAGCCGAGACCCCGAATATCCTCGTGTACGAGAACTATTGGGGTCAGGGCACACAAGTCACGGTCTCAAGCGGCGGAAGCTCTGGTGAACAGAAACTGATTTCAGAAGCCAA
FQLSCYC#QHAFR#GEHCLAF##########qvqlqesggvlvqagdslrlscaasgFQLSCYCmgwfrqapgkerefvasitQHAFRtyyadsvkgrftisrddarntvylqmnslkpedtavyycaaGEHCLAFdywgqgtqvtvss##########ATATACCATGCAGGTTCAACTGCAAGAATCTGGTGGCGTTTTAGTTCAAGCCGGTGATAGCCTTCGTCTGAGCTGCGCCGCAAGCGGATTTCAGCTCTCGTGTTACTGTATGGGTTGGTTTCGCCAGGCACCTGGTAAAGAACGTGAATTTGTGGCATCCATTACCCAGCACGCCTTTCGTACCTACTATGCCGATTCTGTTAAAGGTCGCTTCACTATTTCACGCGATGATGCGCGTAATACCGTGTACTTACAGATGAACTCACTGAAACCTGAGGATACCGCCGTTTATTATTGTGCGGCAGGCGAGCACTGTCTCGCCTTCGACTATTGGGGTCAGGGCACACAAGTCACGGTCTCAAGCGGCGGAAGCTCTGGTGAACAGAAACTGATTTCAGAAGCCAA
FQLSCYC#QHAFR#DPSFSDAIAS##########evqlvesggglvqagdslrlscaasgFQLSCYCmgwfrqapgkerefvasitQHAFRtyyadsvkgrftisrddarntvylqmnslkpedtavyycavDPSFSDAIASdywgqgtqvtvss##########ACCATGGAAGTTCAACTGGTTGAATCTGGTGGCGGTTTAGTTCAAGCCGGTGATAGCCTTCGTCTGAGCTGCGCCGCAAGCGGATTTCAGCTCTCGTGTTACTGTATGGGTTGGTTTCGCCAGGCACCTGGTAAAGAACGTGAATTTGTGGCATCCATTACCCAGCACGCCTTTCGTACCTACTATGCCGATTCTGTTAAAGGTCGCTTCACTATTTCACGCGATGATGCGCGTAATACCGTGTACTTACAGATGAACTCACTGAAACCTGAGGATACCGCCGTTTATTATTGTGCGGTTGATCCTTCTTTCTCCGACGCTATCGCCTCGGACTATTGGGGTCAGGGCACACAAGTCACGGTCTCAAGCGGCGGAAGCTCTGGTGAACAGAAACTGATTTCAGAAGCCAA
FQLSCYC#QHAFR#GEHCLAF##########qvqlqesggvlvqagdslrlscaasgFQLSCYCmgwfrqapgkerefvasitQHAFRtyyadsvkgrftisrddarntvylqmnslkpedtavyycaaGEHCLAFdywgqgtqvtvss##########GAAGGAGATATACCATGCAGGTTCAACTGCAAGAATCTGGTGGCGTTTTAGTTCAAGCCGGTGATAGCCTTCGTCTGAGCTGCGCCGCAAGCGGATTTCAGCTCTCGTGTTACTGTATGGGTTGGTTTCGCCAGGCACCTGGTAAAGAACGTGAATTTGTGGCATCCATTACCCAGCACGCCTTTCGTACCTACTATGCCGATTCTGTTAAAGGTCGCTTCACTATTTCACGCGATGATGCGCGTAATACCGTGTACTTACAGATGAACTCACTGAAACCTGAGGATACCGCCGTTTATTATTGTGCGGCAGGCGAGCACTGTCTCGCCTTCGACTATTGGGGTCAGGGCACACAAGTCACGGTCTCAAGCGGCGGAAGCTCTGGTGAACAGAAACTGATTTCAGAAGCCAA
FQLSCYC#QHAFR#DPSFSDAIAS##########evqlvesggglvqagdslrlscaasgFQLSCYCmgwfrqapgkerefvasitQHAFRtyyadsvkgrftisrddarntvylqmnslkpedtavyycavDPSFSDAIASdywgqgtqvtvss##########ATACCATGGAAGTTCAACTGGTTGAATCTGGTGGCGGTTTAGTTCAAGCCGGTGATAGCCTTCGTCTGAGCTGCGCCGCAAGCGGATTTCAGCTCTCGTGTTACTGTATGGGTTGGTTTCGCCAGGCACCTGGTAAAGAACGTGAATTTGTGGCATCCATTACCCAGCACGCCTTTCGTACCTACTATGCCGATTCTGTTAAAGGTCGCTTCACTATTTCACGCGATGATGCGCGTAATACCGTGTACTTACAGATGAACTCACTGAAACCTGAGGATACCGCCGTTTATTATTGTGCGGTTGATCCTTCTTTCTCCGACGCTATCGCCTCGGACTATTGGGGTCAGGGCACACAAGTCACGGTCTCAAGCGGCGGAAGCTCTGGCGAACAGAAACTGATTTCAGAAGCCAA
FQLSCYC#QHAFR#DPSFSDAIAS##########evqlvesggglvqagdslrlscaasgFQLSCYCmgwfrqapgkerefvasitQHAFRtyyadsvkgrftisrddarntvylqmnslkpedtavyycavDPSFSDAIASdywgqgtqvtfss##########ACCATGGAAGTTCAACTGGTTGAATCTGGTGGCGGTTTAGTTCAAGCCGGTGATAGCCTTCGTCTGAGCTGCGCCGCAAGCGGATTTCAGCTCTCGTGTTACTGTATGGGTTGGTTTCGCCAGGCACCTGGTAAAGAACGTGAATTTGTGGCATCCATTACCCAGCACGCCTTTCGTACCTACTATGCCGATTCTGTTAAAGGTCGCTTCACTATTTCACGCGATGATGCGCGTAATACCGTGTACTTACAGATGAACTCACTGAAACCTGAGGATACCGCCGTTTATTATTGTGCGGTTGATCCTTCTTTCTCCGACGCTATCGCCTCGGACTATTGGGGTCAGGGCACACAAGTCACGTTCTCAAGCGGCGGAAGCTCTGGTGAACAGAAACTGATTTCAGAAGCCAA
FQLSCYC#QHAFR#GEHCLAF##########qvqlqesggvlvqagdslrlscaasgFQLSCYCmgwfrqapgkerefvasitQHAFRtyyadsvkgrftisrddarntvylqmsslkpedtavyycaaGEHCLAFdywgqgtqvtvss##########GGAGATATACCATGCAGGTTCAACTGCAAGAATCTGGTGGCGTTTTAGTTCAAGCCGGTGATAGCCTTCGTCTGAGCTGCGCCGCAAGCGGATTTCAGCTCTCGTGTTACTGTATGGGTTGGTTTCGCCAGGCACCTGGTAAAGAACGTGAATTTGTGGCATCCATTACCCAGCACGCCTTTCGTACCTACTATGCCGATTCTGTTAAAGGTCGCTTCACTATTTCACGCGATGATGCGCGTAATACCGTGTACTTACAGATGAGCTCACTGAAACCTGAGGATACCGCCGTTTATTATTGTGCGGCAGGCGAGCACTGTCTCGCCTTCGACTATTGGGGTCAGGGCACACAAGTCACGGTCTCAAGCGGCGGAAGCTCTGGTGAACAGAAACTGATTTCAGAAGCCAA
FQLSCYC#QHAFR#AETPNILVYE##########evqlvesggglvqagdslrlscaasgFQLSCYCmgwfrqapgkerefvasitQHAFRtyyadsvkgrftisrddarntvylqmnslkpedtavyycaaAETPNILVYEnywgqgtqvtvss##########AGATATACCATGGAAGTTCAACTGGTTGAATCTGGTGGCGGTTTAGTTCAAGCCGGTGATAGCCTTCGTCTGAGCTGCGCCGCAAGCGGATTTCAGCTCTCGTGTTACTGTATGGGTTGGTTTCGCCAGGCACCTGGTAAAGAACGTGAATTTGTGGCATCCATTACCCAGCACGCCTTTCGTACCTACTATGCCGATTCTGTTAAAGGTCGCTTCACTATTTCACGCGATGATGCGCGTAATACCGTGTACTTACAGATGAACTCACTGAAACCTGAGGATACCGCCGTTTATTATTGTGCGGCAGCCGAGACCCCGAATATCCTCGTGTACGAGAACTATTGGGGTCAGGGCACACAAGTCACGGTCTCAAGCGGCGGAAGCTCTGGTGAACAGAAACTGATTTCAGAAGCCAA
FQLSCYC#QHAFR#AETPNILVYE##########evqlvesggglvqagdslrlscaasgFQLSCYCmgwfrqapgkerefvasitQHAFRtyyadsvkgrftisrddarntvylqmnslkpedtavyycaaAETPNILVYEnywgqdtqvtvss##########GAAGGAGATATACCATGGAAGTTCAACTGGTTGAATCTGGTGGCGGTTTAGTTCAAGCCGGTGATAGCCTTCGTCTGAGCTGCGCCGCAAGCGGATTTCAGCTCTCGTGTTACTGTATGGGTTGGTTTCGCCAGGCACCTGGTAAAGAACGTGAATTTGTGGCATCCATTACCCAGCACGCCTTTCGTACCTACTATGCCGATTCTGTTAAAGGTCGCTTCACTATTTCACGCGATGATGCGCGTAATACCGTGTACTTACAGATGAACTCACTGAAACCTGAGGATACCGCCGTTTATTATTGTGCGGCAGCCGAGACCCCGAATATCCTCGTGTACGAGAACTATTGGGGTCAGGACACACAAGTCACGGTCTCAAGCGGCGGAAGCTCTGGTGAACAGAAACTGATTTCAGAAGCCAA
FQLSCYC#QHAFR#AETPNILVYE##########evqlvesggglvqagdslrlscaasgFQLSCYCmgwfrqapgkerefvasitQHAFRtyyadsvkgrftisrddarntvylqmnslkpedtavyycaaAETPNILVYEnywgqgtqvtvss##########AGGAGATATACCATGGAAGTTCAACTGGTTGAATCTGGTGGCGGTTTAGTTCAAGCCGGTGATAGCCTTCGTCTGAGCTGCGCCGCAAGCGGATTTCAGCTCTCGTGTTACTGTATGGGTTGGTTTCGCCAGGCACCTGGTAAAGAACGTGAATTTGTGGCATCCATTACCCAGCACGCCTTTCGTACCTACTATGCCGATTCTGTTAAAGGTCGCTTCACTATTTCACGCGATGATGCGCGTAATACCGTGTACTTACAGATGAACTCACTGAAACCTGAGGATACCGCCGTTTATTATTGTGCGGCAGCCGAGACCCCGAATATCCTCGTGTACGAGAACTATTGGGGTCAGGGCACACAAGTCACGGTCTCAAGCGGCGGAAGCTCTGGTGAACAGAAACTGATTTCAGAAGCCAA
FQLSCYC#QHAFR#GEHCLAF##########qvqlqesggvlvqagdslrlscaasgFQLSCYCmgwfrqapgkerefvasitQHAFRtyyadsvkgrftisrddarntvylqmnslkpedtavyycaaGEHCLAFdywgqgtqvtvss##########GAAGGAGATATACCATGCAGGTTCAACTGCAAGAATCTGGTGGCGTTTTAGTTCAAGCCGGTGATAGCCTTCGTCTGAGCTGCGCCGCAAGCGGATTTCAGCTCTCGTGTTACTGTATGGGTTGGTTTCGCCAGGCACCTGGTAAAGAACGTGAATTTGTGGCATCCATTACCCAGCACGCCTTTCGTACCTACTATGCCGATTCTGTTAAAGGTCGCTTCACTATTTCACGCGATGATGCGCGTAATACCGTGTACTTACAGATGAACTCACTGAAACCTGAGGATACCGCCGTTTATTATTGTGCGGCAGGCGAGCACTGTCTCGCCTTCGACTATTGGGGTCAGGGCACACAAGTCACGGTCTCAAGCGGCGGAAGCTCTGGTGAACAGAAACTGATTTCAGAAGCCAA
FQLSCYC#QHAFR#AETPNILVYE##########evqlvesggglvqagdslrlscaasgFQLSCYCmgwfrqapgkerefvasitQHAFRtyyadsvkgrftisrddarntvylqmnslkpedtavyycaaAETPNILVYEnywgqgtqvtvss##########ATATACCATGGAAGTTCAACTGGTTGAATCTGGTGGCGGTTTAGTTCAAGCCGGTGATAGCCTTCGTCTGAGCTGCGCCGCAAGCGGATTTCAGCTCTCGTGTTACTGTATGGGTTGGTTTCGCCAGGCACCTGGTAAAGAACGTGAATTTGTGGCATCCATTACCCAGCACGCCTTTCGTACCTACTATGCCGATTCTGTTAAAGGTCGCTTCACTATTTCACGCGATGATGCGCGTAATACCGTGTACTTACAGATGAACTCACTGAAACCTGAGGATACCGCCGTTTATTATTGTGCGGCAGCCGAGACCCCGAATATCCTCGTGTACGAGAACTATTGGGGTCAGGGCACACAAGTCACGGTCTCAAGCGGCGGAAGCTCTGGTGAACAGAAACTGATTTCAGAAGCCAA
FQLSCYC#QHAFR#AETPNILVYE##########evqlvesggglvqagdslrlscaasgFQLSCYCmgwfrqapgkerefvasitQHAFRtyyadsvkgrftisrddarntvylqmnslkpedtavyycaaAETPNILVYEnywgqgtrvtvss##########AGGAGATATACCATGGAAGTTCAACTGGTTGAATCTGGTGGCGGTTTAGTTCAAGCCGGTGATAGCCTTCGTCTGAGCTGCGCCGCAAGCGGATTTCAGCTCTCGTGTTACTGTATGGGTTGGTTTCGCCAGGCACCTGGTAAAGAACGTGAATTTGTGGCATCCATTACCCAGCACGCCTTTCGTACCTACTATGCCGATTCTGTTAAAGGTCGCTTCACTATTTCACGCGATGATGCGCGTAATACCGTGTACTTACAGATGAACTCACTGAAACCTGAGGATACCGCCGTTTATTATTGTGCGGCAGCCGAGACCCCGAATATCCTCGTGTACGAGAACTATTGGGGTCAGGGCACACGAGTCACGGTCTCAAGCGGCGGAAGCTCTGGTGAACAGAAACTGATTTCAGAAGCCAA
FQLSCYC#QHAFR#DPSFSDAIAS##########evqlvesggglvqagdslrlscaasgFQLSCYCmgwfrqapgkerefvasitQHAFRtyyadsvkgrftisrddarntvylqmnslkpedtavyycavDPSFSDAIASdywgqgtqvtvss##########ATATACCATGGAAGTTCAACTGGTTGAATCTGGTGGCGGTTTAGTTCAAGCCGGTGATAGCCTTCGTCTGAGCTGCGCCGCAAGCGGATTTCAGCTCTCGTGTTACTGTATGGGTTGGTTTCGCCAGGCACCTGGTAAAGAACGTGAATTTGTGGCATCCATTACCCAGCACGCCTTTCGTACCTACTATGCCGATTCTGTTAAAGGTCGCTTCACTATTTCACGCGATGATGCGCGTAATACCGTGTACTTACAGATGAACTCACTGAAACCTGAGGATACCGCCGTTTATTATTGTGCGGTTGATCCTTCTTTCTCCGACGCTATCGCCTCGGACTATTGGGGTCAGGGCACACAAGTCACGGTCTCAAGCGGCGGAAGCTCTGGTGAACAGAAACTGATTTCAGAAGCCAA
FQLSCYC#QHAFR#AETPNILVYE##########evqlvesggglvqagdslrlscaasgFQLSCYCmgwfrqapgkerefvasitQHAFRtyyadsvkgrftisrddarntvylqmnslkpedtavyycaaAETPNILVYEnywgqgtqvtvss##########AGATATACCATGGAAGTTCAACTGGTTGAATCTGGTGGCGGTTTAGTTCAAGCCGGTGATAGCCTTCGTCTGAGCTGCGCCGCAAGCGGATTTCAGCTCTCGTGTTACTGTATGGGTTGGTTTCGCCAGGCACCTGGTAAAGAACGTGAATTTGTGGCATCCATTACCCAGCACGCCTTTCGTACCTACTATGCCGATTCTGTTAAAGGTCGCTTCACTATTTCACGCGATGATGCGCGTAATACCGTGTACTTACAGATGAACTCACTGAAACCTGAGGATACCGCCGTTTATTATTGTGCGGCAGCCGAGACCCCGAATATCCTCGTGTACGAGAACTATTGGGGTCAGGGCACACAAGTCACGGTCTCAAGCGGCGGAAGCTCTGGTGAACAGAAACTGATTTCAGAAGCCAA
FQLSCYC#QHAFR#GEHCLAF##########qvqlqescgvlvqvgdslrlscaasgFQLSCYCmgwfrqapgkerefvasitQHAFRtyyadsvkgrftisrddarntvylqmnslkpedtavyycaaGEHCLAFdywgqgtqvtvss##########GAAGGAGATATACCATGCAGGTTCAACTGCAAGAATCTTGTGGCGTTTTAGTTCAAGTCGGTGATAGCCTTCGTCTGAGCTGCGCCGCAAGCGGATTTCAGCTCTCGTGTTACTGTATGGGTTGGTTTCGCCAGGCACCTGGTAAAGAACGTGAATTTGTGGCATCCATTACCCAGCACGCCTTTCGTACCTACTATGCCGATTCTGTTAAAGGTCGCTTCACTATTTCACGCGATGATGCGCGTAATACCGTGTACTTACAGATGAACTCACTGAAACCTGAGGATACCGCCGTTTATTATTGTGCGGCAGGCGAGCACTGTCTCGCCTTCGACTATTGGGGTCAGGGCACACAAGTCACGGTCTCAAGCGGCGGAAGCTCTGGTGAACAGAAACTGATTTCAGAAGCCAA
FQLSCYC#QHAFR#AETPNILVYE##########evqlvesggglvqagdslrlscaasgFQLSCYCmgwfrqapgkerefvasitQHAFRtyyadsvkgrftisrddarntvylqmnslkpedtavyycaaAETPNILVYEnywgqgtqvtvss##########AGATATACCATGGAAGTTCAACTGGTTGAATCTGGTGGCGGTTTAGTTCAAGCCGGTGATAGCCTTCGTCTGAGCTGCGCCGCAAGCGGATTTCAGCTCTCGTGTTACTGTATGGGTTGGTTTCGCCAGGCACCTGGTAAAGAACGTGAATTTGTGGCATCCATTACCCAGCACGCCTTTCGTACCTACTATGCCGATTCTGTTAAAGGTCGCTTCACTATTTCACGCGATGATGCGCGTAATACCGTGTACTTACAGATGAACTCACTGAAACCTGAGGATACCGCCGTTTATTATTGTGCGGCAGCCGAGACCCCGAATATCCTCGTGTACGAGAACTATTGGGGTCAGGGCACACAAGTCACGGTCTCAAGCGGCGGAAGCTCTGGTGAACAGAAACTGATTTCAGAAGCCAA
FQLSCYC#QHAFR#DPSFSDAIAS##########evqlvesggglvqagdslrlscaasgFQLSCYCmgwfrqapgkerefvasitQHAFRtyyadsvkgrftisrddarntvylqmnslkpedtavyycavDPSFSDAIASdywgqgtqvtvss##########ATACCATGGAAGTTCAACTGGTTGAATCTGGTGGCGGTTTAGTTCAAGCCGGTGATAGCCTTCGTCTGAGCTGCGCCGCAAGCGGATTTCAGCTCTCGTGTTACTGTATGGGTTGGTTTCGCCAGGCACCTGGTAAAGAACGTGAATTTGTGGCATCCATTACCCAGCACGCCTTTCGTACCTACTATGCCGATTCTGTTAAAGGTCGCTTCACCATTTCACGCGATGATGCGCGTAATACCGTGTACTTACAGATGAACTCACTGAAACCTGAGGATACCGCCGTTTATTATTGTGCGGTTGATCCTTCTTTCTCCGACGCTATCGCCTCGGACTATTGGGGTCAGGGCACACAAGTCACGGTCTCAAGCGGCGGAAGCTCTGGTGAACAGAAACTGATTTCAGAAGCCAA
FQLSCYC#QHAFR#AETPNILVYE##########evqlvesggglvqagdslrlscaasgFQLSCYCmgwfrqapgkerefvasitQHAFRtyyadsvkgrftisrddarntvylqmnslkpedtavyycaaAETPNILVYEnywgqgtqvtvss##########ATATACCATGGAAGTTCAACTGGTTGAATCTGGTGGCGGTTTAGTTCAAGCCGGTGATAGCCTTCGTCTGAGCTGCGCCGCAAGCGGATTTCAGCTCTCGTGTTACTGTATGGGTTGGTTTCGCCAGGCACCTGGTAAAGAACGTGAATTTGTGGCATCCATTACCCAGCACGCCTTTCGTACCTACTATGCCGATTCTGTTAAAGGTCGCTTCACTATTTCACGCGATGATGCGCGTAATACCGTGTACTTACAGATGAACTCACTGAAACCTGAGGATACCGCCGTTTATTATTGTGCGGCAGCCGAGACCCCGAATATCCTCGTGTACGAGAACTATTGGGGTCAGGGCACACAAGTCACGGTCTCAAGCGGCGGAAGCTCTGGTGAACAGAAACTGATTTCAGAAGCCAA
FQLSCYC#QHAFR#DPSFSDAIAS##########evqlvesggglvqagdslrlscaasgFQLSCYCmgwfrqapgkerefvasitQHAFRtyyadsvkgrftisrddarntvylqmnslkpedtavyycavDPSFSDAIASdywgqgtqvtvss##########AGATATACCATGGAAGTTCAACTGGTTGAATCTGGTGGCGGTTTAGTTCAAGCCGGTGATAGCCTTCGTCTGAGCTGCGCCGCAAGCGGATTTCAGCTCTCGTGTTACTGTATGGGTTGGTTTCGCCAGGCACCTGGTAAAGAACGTGAATTTGTGGCATCCATTACCCAGCACGCCTTTCGTACCTACTATGCCGATTCTGTTAAAGGTCGCTTCACTATTTCACGCGATGATGCGCGTAATACCGTGTACTTACAGATGAACTCACTGAAACCTGAGGATACCGCCGTTTATTATTGTGCGGTTGATCCTTCTTTCTCCGACGCTATCGCCTCGGACTATTGGGGTCAGGGCACACAAGTCACGGTCTCAAGCGGCGGAAGCTCTGGTGAACAGAAACTGATTTCAGAAGCCAA
FQLSCYC#QHAFR#AETPNILVYE##########evqlvesggglvqagdslrlscaasgFQLSCYCmgwfrqapgkerefvasitQHAFRtyyadsvkgrftisrddarntvylqmnslkpedtavyycaaAETPNILVYEnywgqgtqvtvss##########AGATATACCATGGAAGTTCAACTGGTTGAATCTGGTGGCGGTTTAGTTCAAGCCGGTGATAGCCTTCGTCTGAGCTGCGCCGCAAGCGGATTTCAGCTCTCGTGTTACTGTATGGGTTGGTTTCGCCAGGCACCTGGTAAAGAACGTGAATTTGTGGCATCCATTACCCAGCACGCCTTTCGTACCTACTATGCCGATTCTGTTAAAGGTCGCTTCACTATTTCACGCGATGATGCGCGTAATACCGTGTACTTACAGATGAACTCACTGAAACCTGAGGATACCGCCGTTTATTATTGTGCGGCAGCCGAGACCCCGAATATCCTCGTGTACGAGAACTATTGGGGTCAGGGCACACAAGTCACGGTCTCAAGCGGCGGAAGCTCTGGTGAACAGAAACTGATTTCAGAAGCCAA
FQLSCYC#QHAFR#GEHCLAF##########qvqlqesggvlvqagdslrlscaasgFQLSCYCmgwfrqapgkerefvasitQHAFRtyyadsvkgrftisrddarntvylqmnslkpedtavyycaaGEHCLAFdywgqgtqvtvss##########ACCATGCAGGTTCAACTGCAAGAATCTGGTGGCGTTTTAGTTCAAGCCGGTGATAGCCTTCGTCTGAGCTGCGCCGCAAGCGGATTTCAGCTCTCGTGTTACTGTATGGGTTGGTTTCGCCAGGCACCTGGTAAAGAACGTGAATTTGTGGCATCCATTACCCAGCACGCCTTTCGTACCTACTATGCCGATTCTGTTAAAGGTCGCTTCACTATTTCACGCGATGATGCGCGTAATACCGTGTACTTACAGATGAACTCACTGAAACCTGAGGATACCGCCGTTTATTATTGTGCGGCAGGCGAGCACTGTCTCGCCTTCGACTATTGGGGTCAGGGCACACAAGTCACGGTCTCAAGCGGCGGAAGCTCTGGTGAACAGAAACTGATTTCAGAAGCCAA
FQLSCYC#QHAFR#GEHCLAF##########qvqlqesggvlvqagdslrlscaasgFQLSCYCmgwfrqapgkerefvasitQHAFRtyyadsvkgrftisrddarntvylqmnslkpedtavyycaaGEHCLAFdywgqgtqvtvss##########AGGAGATATACCATGCAGGTTCAACTGCAAGAATCTGGTGGCGTTTTAGTTCAAGCCGGTGATAGCCTTCGTCTGAGCTGCGCCGCAAGCGGATTTCAGCTCTCGTGTTACTGTATGGGTTGGTTTCGCCAGGCACCTGGTAAAGAACGTGAATTTGTGGCATCCATTACCCAGCACGCCTTTCGTACCTACTATGCCGATTCTGTTAAAGGTCGCTTCACTATTTCACGCGATGATGCGCGTAATACCGTGTACTTACAGATGAACTCACTGAAACCTGAGGATACCGCCGTTTATTATTGTGCGGCAGGCGAGCACTGTCTCGCCTTCGACTATTGGGGTCAGGGCACACAAGTCACGGTCTCAAGCGGCGGAAGCTCTGGTGAACAGAAACTGATTTCAGAAGCCAA
FQLSCYC#QHAFR#DPSFSDAIAS##########evqlvesggglvqagdslrlscaasgFQLSCYCmgwfrqapgkerefvasitQHAFRtyyadsvkgrftisrddarntvylqmnslkpedtavyycavDPSFSDAIASdywgqgtqvtvss##########ACCATGGAAGTTCAACTGGTTGAATCTGGTGGCGGTTTAGTTCAAGCCGGTGATAGCCTTCGTCTGAGCTGCGCCGCAAGCGGATTTCAGCTCTCGTGTTACTGTATGGGTTGGTTTCGCCAGGCACCTGGTAAAGAACGTGAATTTGTGGCATCCATTACCCAGCACGCCTTTCGTACCTACTATGCCGATTCTGTTAAAGGTCGCTTCACTATTTCACGCGATGATGCGCGTAATACCGTGTACTTACAGATGAACTCACTGAAACCTGAGGATACCGCCGTTTATTATTGTGCGGTTGATCCTTCTTTCTCCGACGCTATCGCCTCGGACTATTGGGGTCAGGGCACACAAGTCACGGTCTCAAGCGGCGGAAGCTCTGGTGAACAGAAACTGATTTCAGAAGCCAA
FQLSCYC#QHAFR#AETPNILVYE##########evqlvesggglvqagdslrlscaasgFQLSCYCmgwfrqapgkerefvasitQHAFRtyyadsvkgrftisrddarntvylqmnslkpedtavyycaaAETPNILVYEnywgqgtqvtvss##########ATATACCATGGAAGTTCAACTGGTTGAATCTGGTGGCGGTTTAGTTCAAGCCGGTGATAGCCTTCGTCTGAGCTGCGCCGCAAGCGGATTTCAGCTCTCGTGTTACTGTATGGGTTGGTTTCGCCAGGCACCTGGTAAAGAACGTGAATTTGTGGCATCCATTACCCAGCACGCCTTTCGTACCTACTATGCCGATTCTGTTAAAGGTCGCTTCACTATTTCACGCGATGATGCGCGTAATACCGTGTACTTACAGATGAACTCACTGAAACCTGAGGATACCGCCGTTTATTATTGTGCGGCAGCCGAGACCCCGAATATCCTCGTGTACGAGAACTATTGGGGTCAGGGCACACAAGTCACGGTCTCAAGCGGCGGAAGCTCTGGTGAACAGAAACTGATTTCAGAAGCCAA
FQLSCYC#QHSFR#DPSFSDAIVS##########evqlvesggglvqagdslrlscaasgFQLSCYCmgwfrqapgkerefvasitQHSFRtyyadsvkgrftisrddarntvylqmnslkpedtavyycavDPSFSDAIVSdywgqgtqvtvss##########ATACCATGGAAGTTCAACTGGTTGAATCTGGTGGCGGTTTAGTTCAAGCCGGTGATAGCCTTCGTCTGAGCTGCGCCGCAAGCGGATTTCAGCTCTCGTGTTACTGTATGGGTTGGTTTCGCCAGGCACCTGGTAAAGAACGTGAATTTGTGGCATCCATTACCCAGCACTCCTTTCGTACCTACTATGCCGATTCTGTTAAAGGTCGCTTCACTATTTCACGCGATGATGCGCGTAATACCGTGTACTTACAGATGAACTCACTGAAACCTGAGGATACCGCCGTTTATTATTGTGCGGTTGATCCTTCTTTCTCCGACGCTATCGTCTCGGACTATTGGGGTCAGGGCACACAAGTCACGGTCTCAAGCGGCGGAAGCTCTGGTGAACAGAAACTGATTTCAGAAGCCAA
FQLSCYC#QHAFR#AETPNILVYE##########evqlvesggglvqagdslrlscaasgFQLSCYCmgwfrqapgkerefvasitQHAFRtyyadsvkgrftisrddarntvylqmnslkpedtavyycaaAETPNILVYEnywgqgtqvtvss##########AGGAGATATACCATGGAAGTTCAACTGGTTGAATCTGGTGGCGGTTTAGTTCAAGCCGGTGATAGCCTTCGTCTGAGCTGCGCCGCAAGCGGATTTCAGCTCTCGTGTTACTGTATGGGTTGGTTTCGCCAGGCACCTGGTAAAGAACGTGAATTTGTGGCATCCATTACCCAGCACGCCTTTCGTACCTACTATGCCGATTCTGTTAAAGGTCGCTTCACTATTTCACGCGATGATGCGCGTAATACCGTGTACTTACAGATGAACTCACTGAAACCTGAGGATACCGCCGTTTATTATTGTGCGGCAGCCGAGACCCCGAATATCCTCGTGTACGAGAACTATTGGGGTCAGGGCACACAAGTCACGGTCTCAAGCGGCGGAAGCTCTAGTGAACAGAAACTGATTTCAGAAGCCAA
FQLSCYC#QHAFR#DPSFSDAIAS##########evqlvesggglvqagdslrlscaasgFQLSCYCmgwfrqapgkerefvasitQHAFRtyyadsvkgrftisrddarntvylhmnslkpedtavyycavDPSFSDAIASdywgqgtqvtvss##########GAAGGAGATATACCATGGAAGTTCAACTGGTTGAATCTGGTGGCGGTTTAGTTCAAGCCGGTGATAGCCTTCGTCTGAGCTGCGCCGCAAGCGGATTTCAGCTCTCGTGTTACTGTATGGGTTGGTTTCGCCAGGCACCTGGTAAAGAACGTGAATTTGTGGCATCCATTACCCAGCACGCCTTTCGTACCTACTATGCCGATTCTGTTAAAGGTCGCTTCACTATTTCACGCGATGATGCGCGTAATACCGTGTACTTACACATGAACTCACTGAAACCTGAGGATACCGCCGTTTATTATTGTGCGGTTGATCCTTCTTTCTCCGACGCTATCGCCTCGGACTATTGGGGTCAGGGCACACAAGTCACGGTCTCAAGCGGCGGAAGCTCTGGTGAACAGAAACTGATTTCAGAAGCCAA
FQLSCYC#QHAFR#GEHCLAF##########qvqlqesggvlvqagdslrlscaasgFQLSCYCmgwfrqapgkerefvasitQHAFRtyyadsvkgrftisrddarntvylqmnslkpedtavyycaaGEHCLAFdywgqgtqvtvss##########AGATATACCATGCAGGTTCAACTGCAAGAATCTGGTGGCGTTTTAGTTCAAGCCGGTGATAGCCTTCGTCTGAGCTGCGCCGCAAGCGGATTTCAGCTCTCGTGTTACTGTATGGGTTGGTTTCGCCAGGCACCTGGTAAAGAACGTGAATTTGTGGCATCCATTACCCAGCACGCCTTTCGTACCTACTATGCCGATTCTGTTAAAGGTCGCTTCACTATTTCACGCGATGATGCGCGTAATACCGTGTACTTACAGATGAACTCACTGAAACCTGAGGATACCGCCGTTTATTATTGTGCGGCAGGCGAGCACTGTCTCGCCTTCGACTATTGGGGTCAGGGCACACAAGTCACGGTCTCAAGCGGCGGAAGCTCTGGTGAAAAGAAACTGATTTCAGAAGCCAA
FQLSCYC#QHAFR#AETPNILVYE##########evqlvesggglvqagdslrlscaasgFQLSCYCmgwfrqapgkerefvasitQHAFRtyyadsvkgrftisrddarntvylqmnslkpedtavyycaaAETPNILVYEnywgqgtqvtvss##########ATATACCATGGAAGTTCAACTGGTTGAATCTGGTGGCGGTTTAGTTCAAGCCGGTGATAGCCTTCGTCTGAGCTGCGCCGCAAGCGGATTTCAGCTCTCGTGTTACTGTATGGGTTGGTTTCGCCAGGCACCTGGTAAAGAACGTGAATTTGTGGCATCCATTACCCAGCACGCCTTTCGTACCTACTATGCCGATTCTGTTAAAGGTCGCTTCACTATTTCACGCGATGATGCGCGTAATACCGTGTACTTACAGATGAACTCACTGAAACCTGAGGATACCGCCGTTTATTATTGTGCGGCAGCCGAGACCCCGAATATCCTCGTGTACGAGAACTATTGGGGTCAGGGCACACAAGTCACGGTCTCAAGCGGCGGAAGCTCTGGTGAACAGAAACTGATTTCAGAAGCCAA
FQLSCYC#QHAFR#GEHCLAF##########qvqlqesggvlvqagdglrlscaasgFQLSCYCmgwfrqapgkerefvasitQHAFRtyyadsvkgrftisrddarntvylqmnslkpedtavyycaaGEHCLAFdywgqgtqvtvss##########AGGAGATATACCATGCAGGTTCAACTGCAAGAATCTGGTGGCGTTTTAGTTCAAGCCGGTGATGGCCTTCGTCTGAGCTGCGCCGCAAGCGGATTTCAGCTCTCGTGTTACTGTATGGGTTGGTTTCGCCAGGCACCTGGTAAAGAACGTGAATTTGTGGCATCCATTACCCAGCACGCCTTTCGTACCTACTATGCCGATTCTGTTAAAGGTCGCTTCACTATTTCACGCGATGATGCGCGTAATACCGTGTACTTACAGATGAACTCACTGAAACCTGAGGATACCGCCGTTTATTATTGTGCGGCAGGCGAGCACTGTCTCGCCTTCGACTATTGGGGTCAGGGCACACAAGTCACGGTCTCAAGCGGCGGAAGCTCTGGTGAACAGAAACTGATTTCAGAAGCCAA
FQLSCYC#QHAFR#DPSFSDAIAS##########evqlvesggglvqagdslrlscaasgFQLSCYCmgwfrqapgkerefvasitQHAFRtyyadsvkgrftisrddarntvylqmnslkpedtavyycavDPSFSDAIASdywgqgtqvtvss##########GGAGATATACCATGGAAGTTCAACTGGTTGAATCTGGTGGCGGTTTAGTTCAAGCCGGTGATAGCCTTCGTCTGAGCTGCGCCGCAAGCGGATTTCAGCTCTCGTGTTACTGTATGGGTTGGTTTCGCCAGGCACCTGGTAAAGAACGTGAATTTGTGGCATCCATTACCCAGCACGCCTTTCGTACCTACTATGCCGATTCTGTTAAAGGTCGCTTCACTATTTCACGCGATGATGCGCGTAATACCGTGTACTTACAGATGAACTCACTGAAACCTGAGGATACCGCCGTTTATTATTGTGCGGTTGATCCTTCTTTCTCCGACGCTATCGCCTCGGACTATTGGGGTCAGGGCACACAAGTCACGGTCTCAAGCGGCGGAAGCTCTGGTGAACAGAAACTGATTTCAGAAGCCAA
FQLSCYC#QHAFR#GEHCLAF##########qvqlqesggvlvqagdslrlscaasgFQLSCYCmgwfrqapgkerefvasitQHAFRtyyadsvkgrftisrddarntvylqmnslkpedttvyycaaGEHCLAFdywgqgtqvtvss##########AGGAGATATACCATGCAGGTTCAACTGCAAGAATCTGGTGGCGTTTTAGTTCAAGCCGGTGATAGCCTTCGTCTGAGCTGCGCCGCAAGCGGATTTCAGCTCTCGTGTTACTGTATGGGTTGGTTTCGCCAGGCACCTGGTAAAGAACGTGAATTTGTGGCATCCATTACCCAGCACGCCTTTCGTACCTACTATGCCGATTCTGTTAAAGGTCGCTTCACTATTTCACGCGATGATGCGCGTAATACCGTGTACTTACAGATGAACTCACTGAAACCTGAGGATACCACCGTTTATTATTGTGCGGCAGGCGAGCACTGTCTCGCCTTCGACTATTGGGGTCAGGGCACACAAGTCACGGTCTCAAGCGGCGGAAGCTCTGGTGAACAGAAACTGATTTCAGAAGCCAA
FQLSCYC#QHAFR#GEHCLAF##########qvqlqesggvlvqagdslrlscaasgFQLSCYCmgwfrqapgkerefvasitQHAFRtyyadsvkgrftisrddarntvylqmnslkpedtavyycaaGEHCLAFdywgqgtqvtvts##########AGGAGATATACCATGCAGGTTCAACTGCAAGAATCTGGTGGCGTTTTAGTTCAAGCCGGTGATAGCCTTCGTCTGAGCTGCGCCGCAAGCGGATTTCAGCTCTCGTGTTACTGTATGGGTTGGTTTCGCCAGGCACCTGGTAAAGAACGTGAATTTGTGGCATCCATTACCCAGCACGCCTTTCGTACCTACTATGCCGATTCTGTTAAAGGTCGCTTCACTATTTCACGCGATGATGCGCGTAATACCGTGTACTTACAGATGAACTCACTGAAACCTGAGGATACCGCCGTTTATTATTGTGCGGCAGGCGAGCACTGTCTCGCCTTCGACTATTGGGGTCAGGGCACACAAGTCACGGTCACAAGCGGCGGAAGCTCTGGTGAACAGAAACTGATTTCAGAAGCCAA
FQLSCYC#QHAFR#GEHCLAF##########qvqlqesggvlvqagdslrlscaasgFQLSCYCmgwfrqapgkerefvasitQHAFRtyyadsvkgrftisrddarntvylqmnslkpedtavyycaaGEHCLAFdywgqgtqvtvss##########AGGAGATATACCATGCAGGTTCAACTGCAAGAATCTGGTGGCGTTTTAGTTCAAGCCGGTGATAGCCTTCGTCTGAGCTGCGCCGCAAGCGGATTTCAGCTCTCGTGTTACTGTATGGGTTGGTTTCGCCAGGCACCTGGTAAAGAACGTGAATTTGTGGCATCCATTACCCAGCACGCCTTTCGTACCTACTATGCCGATTCTGTTAAAGGTCGCTTCACTATTTCACGCGATGATGCGCGTAATACCGTGTACTTACAGATGAACTCACTGAAACCTGAGGATACCGCCGTTTATTATTGTGCGGCAGGCGAGCACTGTCTCGCCTTCGACTATTGGGGTCAGGGCACACAAGTCACGGTCTCAAGCGGCGGAAGCTCTGGTGAACAGAAACTGATTTCAGAAGCCAA
FQLSCYC#QHAFR#GEHCLAF##########qvqlqesggvlvqagdslrlscaasgFQLSCYCmgwfrqapgkerefvasitQHAFRtyyadsvkgrftisrddarntvylqmnslkpedtavyycaaGEHCLAFdywgqgtqvtvss##########ATACCATGCAGGTTCAACTGCAAGAATCTGGTGGCGTTTTAGTTCAAGCCGGTGATAGCCTTCGTCTGAGCTGCGCCGCAAGCGGATTTCAGCTCTCGTGTTACTGTATGGGTTGGTTTCGCCAGGCACCTGGTAAAGAACGTGAATTTGTGGCATCCATTACCCAGCACGCCTTTCGTACCTACTATGCCGATTCTGTTAAAGGTCGCTTCACTATTTCACGCGATGATGCGCGTAATACCGTGTACTTACAGATGAACTCACTGAAACCTGAGGATACCGCCGTTTATTATTGTGCGGCAGGCGAGCACTGTCTCGCCTTCGACTATTGGGGTCAGGGCACACAAGTCACGGTCTCAAGCGGCGGAAGCTCTGGTGAACAGAAACTGATTTCAGAAGCCAA
FQLSCYC#QHAFR#DPSFSDAIAS##########evqlvesggglvqagdslrlscaasgFQLSCYCmgwfrqapgkerefvasitQHAFRtyyadsvkgrftisrddarntvylqmnslkpedtavyycavDPSFSDAIASdywgqgtqgtvss##########AGATATACCATGGAAGTTCAACTGGTTGAATCTGGTGGCGGTTTAGTTCAAGCCGGTGATAGCCTTCGTCTGAGCTGCGCCGCAAGCGGATTTCAGCTCTCGTGTTACTGTATGGGTTGGTTTCGCCAGGCACCTGGTAAAGAACGTGAATTTGTGGCATCCATTACCCAGCACGCCTTTCGTACCTACTATGCCGATTCTGTTAAAGGTCGCTTCACTATTTCACGCGATGATGCGCGTAATACCGTGTACTTACAGATGAACTCACTGAAACCTGAGGATACCGCCGTTTATTATTGTGCGGTTGATCCTTCTTTCTCCGACGCTATCGCCTCGGACTATTGGGGTCAGGGCACACAAGGCACGGTCTCAAGCGGCGGAAGCTCTGGTGAAAAGAAACTGATTTCAGAAGCCAA
FQLSCYC#QHAFR#GEHCLAF##########qvqlqesggvlvqagdslrlscaasgFQLSCYCmgwfrqapgkerefvasitQHAFRtyyadsvkgrftisrddarntvylqmnslkpedtavyycaaGEHCLAFdywgqgtqvtvss##########ATATACCATGCAGGTTCAACTGCAAGAATCTGGTGGCGTTTTAGTTCAAGCCGGTGATAGCCTTCGTCTGAGCTGCGCCGCAAGCGGATTTCAGCTCTCGTGTTACTGTATGGGTTGGTTTCGCCAGGCACCTGGTAAAGAACGTGAATTTGTGGCATCCATTACCCAGCACGCCTTTCGTACCTACTATGCCGATTCTGTTAAAGGTCGCTTCACTATTTCACGCGATGATGCGCGTAATACCGTGTACTTACAGATGAACTCACTGAAACCTGAGGATACCGCCGTTTATTATTGTGCGGCAGGCGAGCACTGTCTCGCCTTCGACTATTGGGGTCAGGGCACACAAGTCACGGTCTCAAGCGGCGGAAGCTCTGGTGAACAGAAACTGATTTCAGAAGCCAA
FQLSCYC#QHAFR#AETPNILVYE##########evrlvesggglvqagdslrlscaasgFQLSCYCmgwfrqapgkerefvasitQHAFRtyyadsvkgrftisrddarntvylqmnslkpedtavyycaaAETPNILVYEnywgqgtqvtvss##########AGGAGATATACCATGGAAGTTCGACTGGTTGAATCTGGTGGCGGTTTAGTTCAAGCCGGTGATAGCCTTCGTCTGAGCTGCGCCGCAAGCGGATTTCAGCTCTCGTGTTACTGTATGGGTTGGTTTCGCCAGGCACCTGGTAAAGAACGTGAATTTGTGGCATCCATTACCCAGCACGCCTTTCGTACCTACTATGCCGATTCTGTTAAAGGTCGCTTCACTATTTCACGCGATGATGCGCGTAATACCGTGTACTTACAGATGAACTCACTGAAACCTGAGGATACCGCCGTTTATTATTGTGCGGCAGCCGAGACCCCGAATATCCTCGTGTACGAGAACTATTGGGGTCAGGGCACACAAGTCACGGTCTCAAGCGGCGGAAGCTCTGGTGAACAGAAACTGATTTCAGAAGCCAA
FQLSCYC#QHAFR#AETPNILVYE##########evqlvesggglvqagdslrlscaasgFQLSCYCmgwfrqapgkerefvasitQHAFRtyyadsvkgrftisrddarntvylqmnslkpedtavyycaaAETPNILVYEnywgqgtqvtvss##########GGAGATATACCATGGAAGTTCAACTGGTTGAATCTGGTGGCGGTTTAGTTCAAGCCGGTGATAGCCTTCGTCTGAGCTGCGCCGCAAGCGGATTTCAGCTCTCGTGTTACTGTATGGGTTGGTTTCGCCAGGCACCTGGTAAAGAACGTGAATTTGTGGCATCCATTACCCAGCACGCCTTTCGTACCTACTATGCCGATTCTGTTAAAGGTCGCTTCACTATTTCACGCGATGATGCGCGTAATACCGTGTACTTACAGATGAACTCACTGAAACCTGAGGATACCGCCGTTTATTATTGTGCGGCAGCCGAGACCCCGAATATCCTCGTGTACGAGAACTATTGGGGTCAGGGCACACAAGTCACGGTCTCAAGCGGCGGAAGCTCTGGTGAACAGAAACTGATTTCAGAAGCCAA
FPLSCYC#QHAFR#AETPNILVYE##########evqlvesggglvqagdslrlscaasgFPLSCYCmgwfrqapgkerefvasitQHAFRtyyadsvkgrftisrddarntvylqmnslkpedtavyycaaAETPNILVYEnywgqgtqvtvss##########ATACCATGGAAGTTCAACTGGTTGAATCTGGTGGCGGTTTAGTTCAAGCCGGTGATAGCCTTCGTCTGAGCTGCGCCGCAAGCGGATTTCCGCTCTCGTGTTACTGTATGGGTTGGTTTCGCCAGGCACCTGGTAAAGAACGTGAATTTGTGGCATCCATTACCCAGCACGCCTTTCGTACCTACTATGCCGATTCTGTTAAAGGTCGCTTCACTATTTCACGCGATGATGCGCGTAATACCGTGTACTTACAGATGAACTCACTGAAACCTGAGGATACCGCCGTTTATTATTGTGCGGCAGCCGAGACCCCGAATATCCTCGTGTACGAGAACTATTGGGGTCAGGGCACACAAGTCACGGTCTCAAGCGGCGGAAGCTCTGGTGAACAGAAACTGATTTCAGAAGCCAA
FQLSCYC#QHAFR#DPSFSDAIAS##########evqlvesggglvqagdslrlscaasgFQLSCYCmgwfrqapgkerefvasitQHAFRtyyadsvkgrftisrddarntvylqmnslkpedtavyycavDPSFSDAIASdywgqgtqvtvss##########AGGAGATATACCATGGAAGTTCAACTGGTTGAATCTGGTGGCGGTTTAGTTCAAGCCGGTGATAGCCTTCGTCTGAGCTGCGCCGCAAGCGGATTTCAGCTCTCGTGTTACTGTATGGGTTGGTTTCGCCAGGCACCTGGTAAAGAACGTGAATTTGTGGCATCCATTACCCAGCACGCCTTTCGTACCTACTATGCCGATTCTGTTAAAGGTCGCTTCACTATTTCACGCGATGATGCGCGTAATACCGTGTACTTACAGATGAACTCACTGAAACCTGAGGATACCGCCGTTTATTATTGTGCGGTTGATCCTTCTTTCTCCGACGCTATCGCCTCGGACTATTGGGGTCAGGGCACACAAGTCACGGTCTCAAGCGGCGGAAGCTCTGGTGAACAGAAACTGATTTCAGAAGCCAA
FQLSCYC#QHAFR#GEHCLAF##########qvqlqesggvlvqagdslrlscaasgFQLSCYCmgwfrqapgkerefvasitQHAFRtyyadsvkgrftisrddarntvylqmnslkpedtavyycaaGEHCLAFdywgqgtqgtvss##########AGATATACCATGCAGGTTCAACTGCAAGAATCTGGTGGCGTTTTAGTTCAAGCCGGTGATAGCCTTCGTCTGAGCTGCGCCGCAAGCGGATTTCAGCTCTCGTGTTACTGTATGGGTTGGTTTCGCCAGGCACCTGGTAAAGAACGTGAATTTGTGGCATCCATTACCCAGCACGCCTTTCGTACCTACTATGCCGATTCTGTTAAAGGTCGCTTCACTATTTCACGCGATGATGCGCGTAATACCGTGTACTTACAGATGAACTCACTGAAACCTGAGGATACCGCCGTTTATTATTGTGCGGCAGGCGAGCACTGTCTCGCCTTCGACTATTGGGGACAGGGCACACAAGGCACGGTCTCAAGCGGCGGAAGCTCTGGTGAACAGAAACTGATTTCAGAAGCCAA
FQLSCYC#QHAFR#DPSFSDAIAS##########evqlvesggglvqagdslrlscaasgFQLSCYCmgwfrqapgkerefvasitQHAFRtyyadsvkgrftisrddarntvylqmnslkpedtavyycavDPSFSDAIASdywgqgtqgtvss##########ACCATGGAAGTTCAACTGGTTGAATCTGGTGGCGGTTTAGTTCAAGCCGGTGATAGCCTTCGTCTGAGCTGCGCCGCAAGCGGATTTCAGCTCTCGTGTTACTGTATGGGTTGGTTTCGCCAGGCACCTGGTAAAGAACGTGAATTTGTGGCATCCATTACCCAGCACGCCTTTCGTACCTACTATGCCGATTCTGTTAAAGGTCGCTTCACTATTTCACGCGATGATGCGCGTAATACCGTGTACTTACAGATGAACTCACTGAAACCTGAGGATACCGCCGTTTATTATTGTGCGGTTGATCCTTCTTTCTCCGACGCTATCGCCTCGGACTATTGGGGGCAGGGCACACAAGGCACGGTCTCAAGCGGCGGAAGCTCTGGTGAACAGAAACTGATTTCAGAAGCCAA
FQLSCYC#QHAFR#GEHCLAF##########qvqlqesggvlvqagdslrlscaasgFQLSCYCmgwfrqapgkerefvasitQHAFRtyyadsvkgrftisrddarntvylqmnslkpedtavyycaaGEHCLAFdywgqgtqvtvss##########ATATACCATGCAGGTTCAACTGCAAGAATCTGGTGGCGTTTTAGTTCAAGCCGGTGATAGCCTTCGTCTGAGCTGCGCCGCAAGCGGATTTCAGCTCTCGTGTTACTGTATGGGTTGGTTTCGCCAGGCACCTGGTAAAGAACGTGAATTTGTGGCATCCATTACCCAGCACGCCTTTCGTACCTACTATGCCGATTCTGTTAAAGGTCGCTTCACTATTTCACGCGATGATGCGCGTAATACCGTGTACTTACAGATGAACTCACTGAAACCTGAGGATACCGCCGTTTATTATTGTGCGGCAGGCGAGCACTGTCTCGCCTTCGACTATTGGGGTCAGGGCACACAAGTCACGGTCTCAAGCGGCGGAAGCTCTGGTGAACAGAAACTGATTTCAGAAGCCAA
FQLSCYC#QHAFR#AETPNILVHE##########evqlvesggglvqagdslrlncaasgFQLSCYCmgwfrqapgkerefvasitQHAFRtyyadsvkgrftisrddarntvylqmnslkpedtavyycaaAETPNILVHEnywgqgtqgtvss##########GGAGATATACCATGGAAGTTCAACTGGTTGAATCTGGTGGCGGTTTAGTTCAAGCCGGTGATAGCCTTCGTCTGAACTGCGCCGCAAGCGGATTTCAGCTCTCGTGTTACTGTATGGGTTGGTTTCGCCAGGCACCTGGTAAAGAACGTGAATTTGTGGCATCCATTACCCAGCACGCCTTTCGTACCTACTATGCCGATTCTGTTAAAGGTCGCTTCACTATTTCACGCGATGATGCGCGTAATACCGTGTACCTACAGATGAACTCACTGAAACCTGAGGATACCGCCGTTTATTATTGTGCGGCAGCCGAGACCCCGAATATCCTCGTGCACGAGAACTATTGGGGTCAGGGCACACAAGGCACGGTCTCAAGCGGCGGAAGCTCTGGTGAACAGAAACTGATTTCAGAAGCCAA
FQLSCYC#QHAFR#AETPNILVYE##########evqlvesggglvqagdslrlscaasgFQLSCYCmgwfrqapgkerefvasitQHAFRtyyadsvkgrftisrddarntvylqmnslkpedtavyycaaAETPNILVYEnywgqgtqgtvss##########AAGGAGATATACCATGGAAGTTCAACTGGTTGAATCTGGTGGCGGTTTAGTTCAAGCCGGTGATAGCCTTCGTCTGAGCTGCGCCGCAAGCGGATTTCAGCTCTCGTGTTACTGTATGGGTTGGTTTCGCCAGGCACCTGGTAAAGAACGTGAATTTGTGGCATCCATTACCCAGCACGCCTTTCGTACCTACTATGCCGATTCTGTTAAAGGTCGCTTCACTATTTCACGCGATGATGCGCGTAATACCGTGTACTTACAGATGAACTCACTGAAACCTGAGGATACCGCCGTTTATTATTGTGCGGCAGCCGAGACCCCGAATATCCTCGTGTACGAGAACTATTGGGGTCAGGGCACACAAGGCACGGTCTCAAGCGGCGGAAGCTCTGGTGAACAGAAACTGATTTCAGAAGCCAA
FQLSCYC#QHAFR#DPSFSDAIAS##########evqlvesggglvqagdslrlscaasgFQLSCYCmgwfrqapgkerefvasitQHAFRtyyadsvkgrftisrddarntvylhmnslkpedtavyycavDPSFSDAIASdywgqgtqvtvss##########AGATATACCATGGAAGTTCAACTGGTTGAATCTGGTGGCGGTTTAGTTCAAGCCGGTGATAGCCTTCGTCTGAGCTGCGCCGCAAGCGGATTTCAGCTCTCGTGTTACTGTATGGGTTGGTTTCGCCAGGCACCTGGTAAAGAACGTGAATTTGTGGCATCCATTACCCAGCACGCCTTTCGTACCTACTATGCCGATTCTGTTAAAGGTCGCTTCACTATTTCACGCGATGATGCGCGTAATACCGTGTACTTACACATGAACTCACTGAAACCTGAGGATACCGCCGTTTATTATTGTGCGGTTGATCCTTCTTTCTCCGACGCTATCGCCTCGGACTATTGGGGTCAGGGCACACAAGTCACGGTCTCAAGCGGCGGAAGCTCTGGTGAACAGAAACTGATTTCAGAAGCCAA
FQLSCYC#QHAFR#DPSFSDAIAS##########evqlvesggglvkagdslrlscaasgFQLSCYCmgwfrqapgkerefvasitQHAFRtyyadsvkgrftisrddarntvylqmnslkpedtavyycavDPSFSDAIASdywgqgtqvtvss##########ACCATGGAAGTTCAACTGGTTGAATCTGGTGGCGGTTTAGTTAAAGCCGGTGATAGCCTTCGTCTGAGCTGCGCCGCAAGCGGATTTCAGCTCTCGTGTTACTGTATGGGTTGGTTTCGCCAGGCACCTGGTAAAGAACGTGAATTTGTGGCATCCATTACCCAGCACGCCTTTCGTACCTACTATGCCGATTCTGTTAAAGGTCGCTTCACTATTTCACGCGATGATGCGCGTAATACCGTGTACTTACAGATGAACTCACTGAAACCTGAGGATACCGCCGTTTATTATTGTGCGGTTGATCCTTCTTTCTCCGACGCTATCGCCTCGGACTATTGGGGTCAGGGCACACAAGTCACGGTCTCAAGCGGCGGAAGCTCTGGTGAACAGAAACTGATTTCAGAAGCCAA
FQLSCYC#QHAFR#GEHCLAF##########qvqlqesggvlvqagdslrlscaasgFQLSCYCmgwfrqapgkerefvasitQHAFRtyyadsvkgrftisrddarntvylqmnslkpedtavyycaaGEHCLAFdywgqgtqgtvss##########ATACCATGCAGGTTCAACTGCAAGAATCTGGTGGCGTTTTAGTTCAAGCCGGTGATAGCCTTCGTCTGAGCTGCGCCGCAAGCGGATTTCAGCTCTCGTGTTACTGTATGGGTTGGTTTCGCCAGGCACCTGGTAAAGAACGTGAATTTGTGGCATCCATTACCCAGCACGCCTTTCGTACCTACTATGCCGATTCTGTTAAAGGTCGCTTCACTATTTCACGCGATGATGCGCGTAATACCGTGTACTTACAGATGAACTCACTGAAACCTGAGGATACCGCCGTTTATTATTGTGCGGCAGGCGAGCACTGTCTCGCCTTCGACTATTGGGGTCAGGGCACACAAGGCACGGTCTCAAGCGGCGGAAGCTCTGGTGAACAGAAACTGATTTCAGAAGCCAA
FQLSCYC#QHAFR#AETPNILVYE##########evqlvesggglvqagdslrlscaasgFQLSCYCmgwfrqapgkerefvasitQHAFRtyyadsvkgrftisrddarntvylqmnslkpedtavyycaaAETPNILVYEnywgqgtqgtvss##########ATACCATGGAAGTTCAACTGGTTGAATCTGGTGGCGGTTTAGTTCAAGCCGGTGATAGCCTTCGTCTGAGCTGCGCCGCAAGCGGATTTCAGCTCTCGTGTTACTGTATGGGTTGGTTTCGCCAGGCACCTGGTAAAGAACGTGAATTTGTGGCATCCATTACCCAGCACGCCTTTCGTACCTACTATGCCGATTCTGTTAAAGGTCGCTTCACTATTTCACGCGATGATGCGCGTAATACCGTGTACTTACAGATGAACTCACTGAAACCTGAGGATACCGCCGTTTATTATTGTGCGGCAGCCGAGACCCCGAATATCCTCGTGTACGAGAACTATTGGGGTCAGGGCACACAAGGCACGGTCTCAAGCGGCGGAAGCTCTGGTGAACAGAAACTGATTTCAGAAGCCAA
FQLSCYC#QHAFR#AETPNILVYE##########evqlvdsggglvqagdrlrlscaasgFQLSCYCmgwfrqapgkerefvasitQHAFRtyyadsvkgrftisrddarntvylqmnslkpedtavyycaaAETPNILVYEnywgqgtqgtvss##########GAAGGAGATATACCATGGAAGTTCAACTGGTTGACTCTGGTGGCGGTTTAGTTCAAGCCGGTGATCGCCTTCGTCTGAGCTGCGCCGCAAGCGGATTTCAGCTCTCGTGTTACTGTATGGGTTGGTTTCGCCAGGCACCTGGTAAAGAACGTGAATTTGTGGCATCCATTACCCAGCACGCCTTTCGTACCTACTATGCCGATTCTGTTAAAGGTCGCTTCACTATTTCACGCGATGATGCGCGTAATACCGTGTACTTACAGATGAACTCACTGAAACCTGAGGATACCGCCGTTTATTATTGTGCGGCAGCCGAGACCCCGAATATCCTCGTGTACGAGAACTATTGGGGTCAGGGCACACAAGGCACGGTCTCAAGCGGCGGAAGCTCTGGTGAACAGAAACTGATTTCAGAAGCCAA
FQLSCYC#QHAFR#DPSFSDAIAS##########evqlvesggglvqagdslrlscaasgFQLSCYCmgwfrqapgkerefvasitQHAFRtyyadsvkgrftisrddarntvylqmnslkpedtavyycavDPSFSDAIASdywgqgtqvtvss##########ACCATGGAAGTTCAACTGGTTGAATCTGGTGGCGGTTTAGTTCAAGCCGGTGATAGCCTTCGTCTGAGCTGCGCCGCAAGCGGATTTCAGCTCTCGTGTTACTGTATGGGTTGGTTTCGCCAGGCACCTGGTAAAGAACGTGAATTTGTGGCATCCATTACCCAGCACGCCTTTCGTACCTACTATGCCGATTCTGTTAAAGGTCGCTTCACTATTTCACGCGATGATGCGCGTAATACCGTGTACTTACAGATGAACTCACTGAAACCTGAGGATACCGCCGTTTATTATTGTGCGGTTGATCCTTCTTTCTCCGACGCTATCGCCTCGGACTATTGGGGTCAGGGCACACAAGTCACGGTCTCAAGCGGCGGAAGCTCTGGTGAACAGAAACTGATTTCAGAAGCCAA
FQLSCYC#QHAFR#GEHCLAF##########qvqlqesggvlvqagdslrlscaasgFQLSCYCmgwfrqapgkerefvasitQHAFRtyyadsvkgrftisrddarntvylqmnslkpedtavyycaaGEHCLAFdywgqgtqgtvss##########ATATACCATGCAGGTTCAACTGCAAGAATCTGGTGGCGTTTTAGTTCAAGCCGGTGATAGCCTTCGTCTGAGCTGCGCCGCAAGCGGATTTCAGCTCTCGTGTTACTGTATGGGTTGGTTTCGCCAGGCACCTGGTAAAGAACGTGAATTTGTGGCATCCATTACCCAGCACGCCTTTCGTACCTACTATGCCGATTCTGTTAAAGGTCGCTTCACTATTTCACGCGATGATGCGCGTAATACCGTGTACTTACAGATGAACTCACTGAAACCTGAGGATACCGCCGTTTATTATTGTGCGGCAGGCGAGCACTGTCTCGCCTTCGACTATTGGGGTCAGGGCACACAAGGCACGGTCTCAAGCGGCGGAAGCTCTGGTGAACAGAAACTGATTTCAGAAGCCAA
FQLSCSC#QHAFR#DPSFSDAIAS##########evqlvesggglvqagdrlrlscaasgFQLSCSCmgwfrqapgkerefvasitQHAFRtyyadsvkgrftisrddarntvylqmnslkpedtavyycavDPSFSDAIASdywgqgtqgtvss##########AAGGAGATATACCATGGAAGTTCAACTGGTTGAATCTGGTGGCGGTTTAGTTCAAGCCGGTGATAGACTTCGTCTGAGCTGCGCCGCAAGCGGATTTCAGCTCTCGTGTTCCTGTATGGGTTGGTTTCGCCAGGCACCTGGTAAAGAACGTGAATTTGTGGCATCCATTACCCAGCACGCCTTTCGTACCTACTATGCCGATTCTGTTAAAGGTCGCTTCACTATTTCACGCGATGATGCGCGTAATACCGTGTACTTACAGATGAACTCACTGAAACCTGAGGATACCGCCGTTTATTATTGTGCGGTTGATCCTTCTTTCTCCGACGCTATCGCCTCGGACTATTGGGGTCAGGGCACACAAGGCACGGTCTCAAGCGGCGGAAGCTCTGGTGAACAGAAACTGATTTCAGAAGCCAA
FQLSCYC#QHAFR#DPSFSDAIAS##########evqlvesggglvqagdslrlscaasgFQLSCYCmgwfrqapgkerefvasitQHAFRtyyadsvkgrftisrddarntvylqmnslkpedtavyycavDPSFSDAIASdywgqgtqgtvss##########ACCATGGAAGTTCAACTGGTTGAATCTGGTGGCGGTTTAGTTCAAGCCGGTGATAGCCTTCGTCTGAGCTGCGCCGCAAGCGGATTTCAGCTCTCGTGTTACTGTATGGGTTGGTTTCGCCAGGCACCTGGTAAAGAACGTGAATTTGTGGCATCCATTACCCAGCACGCCTTTCGTACCTACTATGCCGATTCTGTTAAAGGTCGCTTCACTATTTCACGCGATGATGCGCGTAATACCGTGTACTTACAGATGAACTCACTGAAACCTGAGGATACCGCCGTTTATTATTGTGCGGTTGATCCTTCTTTCTCCGACGCTATCGCCTCGGACTATTGGGGTCAGGGCACACAAGGCACGGTCTCAAGCGGCGGAAGCTCTGGTGAACAGAAACTGATTTCAGAAGCCAA
FQLSCYC#QHAFR#DPSFSDAIAS##########evqlvesggglvqagdslrlscaasgFQLSCYCmgwfrqapgkerefvasitQHAFRtyyadsvkgrftisrddarntvylqmnslkpedtavyycavDPSFSDAIASdywgqgtqgtvss##########ACCATGGAAGTTCAACTGGTTGAATCTGGTGGCGGTTTAGTTCAAGCCGGTGATAGCCTTCGTCTGAGCTGCGCCGCAAGCGGATTTCAGCTCTCGTGTTACTGTATGGGTTGGTTTCGCCAGGCACCTGGTAAAGAACGTGAATTTGTGGCATCCATTACCCAGCACGCCTTTCGTACCTACTATGCCGATTCTGTTAAAGGTCGCTTCACTATTTCACGCGATGATGCGCGTAATACCGTGTACTTACAGATGAACTCACTGAAACCTGAGGATACCGCCGTTTATTATTGTGCGGTTGATCCTTCTTTCTCCGACGCTATCGCCTCGGACTATTGGGGTCAGGGCACACAAGGCACGGTCTCAAGCGGCGGAAGCTCTGGTGAACAGAAACTGATTTCAGAAGCCAA
FQLSCYC#QHAFR#GEHCLAF##########qvqlqesggvlvqagdslrlscaasgFQLSCYCmgwfrqapgkerefvasitQHAFRtyyadsvkgrftisrddarntvylqmnslkpedtavyycaaGEHCLAFdywgqgtqgtvss##########AGGAGATATACCATGCAGGTTCAACTGCAAGAATCTGGTGGCGTTTTAGTTCAAGCCGGTGATAGCCTTCGTCTGAGCTGCGCCGCAAGCGGATTTCAGCTCTCGTGTTACTGTATGGGTTGGTTTCGCCAGGCACCTGGTAAAGAACGTGAATTTGTGGCATCCATTACCCAGCACGCCTTTCGTACCTACTATGCCGATTCTGTTAAAGGTCGCTTCACTATTTCACGCGATGATGCGCGTAATACCGTGTACTTACAGATGAACTCACTGAAACCTGAGGATACCGCCGTTTATTATTGTGCGGCAGGCGAGCACTGTCTCGCCTTCGACTATTGGGGTCAGGGCACACAAGGCACGGTCTCAAGCGGCGGAAGCTCTGGTGCACAGAAACTGATTTCAGAAGCCAA
FQLSCYC#QHAFR#AETPNILVYE##########evqlvesggglvqagdslrlscaasgFQLSCYCmgwfrqapgkerefvatitQHAFRtyyadsvkgrftisrddarntvylqmnslkpedtavyycaaAETPNILVYEnywgqgtqvtvss##########ATACCATGGAAGTTCAACTGGTTGAATCTGGTGGCGGTTTAGTTCAAGCCGGTGATAGCCTTCGTCTGAGCTGCGCCGCAAGCGGATTTCAGCTCTCGTGTTACTGTATGGGTTGGTTTCGCCAGGCACCTGGTAAAGAACGTGAATTTGTGGCAACCATTACCCAGCACGCCTTTCGTACCTACTATGCCGATTCTGTTAAAGGTCGCTTCACTATTTCACGCGATGATGCGCGTAATACCGTGTACTTACAGATGAACTCACTGAAACCTGAGGATACCGCCGTTTATTATTGTGCGGCAGCCGAGACCCCGAATATCCTCGTGTACGAGAACTATTGGGGTCAGGGCACACAAGTCACGGTCTCAAGCGGCGGAAGCTCTGGTGAACAGAAACTGATTTCAGAAGCCAA
FQLSCYC#QHAFR#GEHCLAF##########qvqlqesggvlvqagdslrlscaasgFQLSCYCmgwfrqapgkerefvasitQHAFRtyyadsvkgrftisrddarntvylqmnslkpedtavyycaaGEHCLAFdywgqgtqvtvss##########AGATATACCATGCAGGTTCAACTGCAAGAATCTGGTGGCGTTTTAGTTCAAGCCGGTGATAGCCTTCGTCTGAGCTGCGCCGCAAGCGGATTTCAGCTCTCGTGTTACTGTATGGGTTGGTTTCGCCAGGCACCTGGTAAAGAACGTGAATTTGTGGCATCCATTACCCAGCACGCCTTTCGTACCTACTATGCCGATTCTGTTAAAGGTCGCTTCACTATTTCACGCGATGATGCGCGTAATACCGTGTACTTACAGATGAACTCACTGAAACCTGAGGATACCGCCGTTTATTATTGTGCGGCAGGCGAGCACTGTCTCGCCTTCGACTATTGGGGTCAGGGCACACAAGTCACGGTCTCAAGCGGCGGAAGCTCTGGTGAACAGAAACTGATTTCAGAAGCCAA
FQLSCYC#QHAFR#DPSFSDAIAS##########evqlvesggglvhagdrlrlscaasgFQLSCYCmgwfrqapgkerefvasitQHAFRtyyadsvkgrftisrddarntvylqmnslkpedtavyycavDPSFSDAIASdywgqgtqvtvss##########GAAGGAGATATACCATGGAAGTTCAACTGGTTGAATCTGGTGGCGGTTTAGTTCACGCCGGTGATCGCCTTCGTCTGAGCTGCGCCGCAAGCGGATTTCAGCTCTCGTGTTACTGTATGGGTTGGTTTCGCCAGGCACCTGGTAAAGAACGTGAATTTGTGGCATCCATTACCCAGCACGCCTTTCGTACCTACTATGCCGATTCTGTTAAAGGTCGCTTCACTATTTCACGCGATGATGCGCGTAATACCGTGTACTTACAGATGAACTCACTGAAACCTGAGGATACCGCCGTTTATTATTGTGCGGTTGATCCTTCTTTCTCCGACGCTATCGCCTCGGACTATTGGGGTCAGGGCACACAAGTCACGGTCTCAAGCGGCGGAAGCTCTGGTGAACAGAAACTGATTTCAGAAGCCAA
FQLSCYC#QHAFR#GEHCLAF##########qvqlqesggvlvqagdslrlscaasgFQLSCYCmgwfrqapgkerefvasitQHAFRtyyadsvkgrftisrddarntvylqmnslkpedtavyycaaGEHCLAFdywgqgtqvtvss##########AGATATACCATGCAGGTTCAACTGCAAGAATCTGGTGGCGTTTTAGTTCAAGCCGGTGATAGCCTTCGTCTGAGCTGCGCCGCAAGCGGATTTCAGCTCTCGTGTTACTGTATGGGTTGGTTTCGCCAGGCACCTGGTAAAGAACGTGAATTTGTGGCATCCATTACCCAGCACGCCTTTCGTACCTACTATGCCGATTCTGTTAAAGGTCGCTTCACTATTTCACGCGATGATGCGCGTAATACCGTGTACTTACAGATGAACTCACTGAAACCTGAGGATACCGCCGTTTATTATTGTGCGGCAGGCGAGCACTGTCTCGCCTTCGACTATTGGGGTCAGGGCACACAAGTCACGGTCTCAAGCGGCGGAAGCTCTGGTGAACAGAAACTGATTTCAGAAGCCAA
FQLSCYC#QHAFR#AETPNILVYE##########evqlvesggglvqagdslrlscaasgFQLSCYCmgwfrqapgkerefvasitQHAFRtyyadsvkgrftisrddarntvylqmnslkpedtavyycaaAETPNILVYEnywgqgtqgtvss##########AGGAGATATACCATGGAAGTTCAACTGGTTGAATCTGGTGGCGGTTTAGTTCAAGCCGGTGATAGCCTTCGTCTGAGCTGCGCCGCAAGCGGATTTCAGCTCTCGTGTTACTGTATGGGTTGGTTTCGCCAGGCACCTGGTAAAGAACGTGAATTTGTGGCATCCATTACCCAGCACGCCTTTCGTACCTACTATGCCGATTCTGTTAAAGGTCGCTTCACTATTTCACGCGATGATGCGCGTAATACCGTGTACTTACAGATGAACTCACTGAAACCTGAGGATACCGCCGTTTATTATTGTGCGGCAGCCGAGACCCCGAATATCCTCGTGTACGAGAACTATTGGGGTCAGGGCACACAAGGCACGGTCTCAAGCGGCGGAAGCTCTGGTGAACAGAAACTGATTTCAGAAGCCAA
FQLSCYC#QHAFR#AETPNILVYE##########evqlvesggglvqagdslrlscaasgFQLSCYCmgwfrqapgkerefvasitQHAFRtyyadsvkgrftisrddarntvylqmnspkpedtavyycaaAETPNILVYEnywgqgtqvtvss##########ACCATGGAAGTTCAACTGGTTGAATCTGGTGGCGGTTTAGTTCAAGCCGGTGATAGCCTTCGTCTGAGCTGCGCCGCAAGCGGATTTCAGCTCTCGTGTTACTGTATGGGTTGGTTTCGCCAGGCACCTGGTAAAGAACGTGAATTTGTGGCATCCATTACCCAGCACGCCTTTCGTACCTACTATGCCGATTCTGTTAAAGGTCGCTTCACTATTTCACGCGATGATGCGCGTAATACCGTGTACTTACAGATGAACTCACCGAAACCTGAGGATACCGCCGTTTATTATTGTGCGGCAGCCGAGACCCCGAATATCCTCGTGTACGAGAACTATTGGGGTCAGGGCACACAAGTCACGGTCTCAAGCGGCGGAAGCTCTGGTGAACAGAAACTGATTTCAGAAGCCAA
FQLSCYC#QHAFR#DPSFSDAIAS##########evqlvesggglvqagdslrlscaasgFQLSCYCmgwfrqapgkerefvasitQHAFRtyyadsvkgrftisrddarntvylqmnslkpedtavyycavDPSFSDAIASdywgqgtqvtvss##########AGGAGATATACCATGGAAGTTCAACTGGTTGAATCTGGTGGCGGTTTAGTTCAAGCCGGTGATAGCCTTCGTCTGAGCTGCGCCGCAAGCGGATTTCAGCTCTCGTGTTACTGTATGGGTTGGTTTCGCCAGGCACCTGGTAAAGAACGTGAATTTGTGGCATCCATTACCCAGCACGCCTTTCGTACCTACTATGCCGATTCTGTTAAAGGTCGCTTCACTATTTCACGCGATGATGCGCGTAATACCGTGTACTTACAGATGAACTCACTGAAACCTGAGGATACCGCCGTTTATTATTGTGCGGTTGATCCTTCTTTCTCCGACGCTATCGCCTCGGACTATTGGGGTCAGGGCACACAAGTCACGGTCTCAAGCGGCGGAAGCTCTGGTGAACAGAAACTGATTTCAGAAGCCAA
FQLSCYC#QHAFR#DPSFSDAIAS##########evqlvesggglvqagdslrlscaasgFQLSCYCmgwfrqapgkerefvasitQHAFRtyyadsvkgrftisrddarntvylqmnslkpedtavyycavDPSFSDAIASdywgqgtqvtvss##########AAGGAGATATACCATGGAAGTTCAACTGGTTGAATCTGGTGGCGGTTTAGTTCAAGCCGGTGATAGCCTTCGTCTGAGCTGCGCCGCAAGCGGATTTCAGCTCTCGTGTTACTGTATGGGTTGGTTTCGCCAGGCACCTGGTAAAGAACGTGAATTTGTGGCATCCATTACCCAGCACGCCTTTCGTACCTACTATGCCGATTCTGTTAAAGGTCGCTTCACTATTTCACGCGATGATGCGCGTAATACCGTGTACTTACAGATGAACTCACTGAAACCTGAGGATACCGCCGTTTATTATTGTGCGGTTGATCCTTCTTTCTCCGACGCTATCGCCTCGGACTATTGGGGTCAGGGCACACAAGTCACGGTCTCAAGCGGCGGAAGCTCTGGTGAACAGAAACTGATTTCAGAAGCCAA
FQLSCYC#QHAFR#DPSFSDAIAS##########evqlvesggglvqagdslrlscaasgFQLSCYCmgwfrqapgkerefvasitQHAFRtyyadsvkgrftisrddarntvylqmnslkpedtavyycavDPSFSDAIASdywgqgtqgtvss##########AGATATACCATGGAAGTTCAACTGGTTGAATCTGGTGGCGGTTTAGTTCAAGCCGGTGATAGCCTTCGTCTGAGCTGCGCCGCAAGCGGATTTCAGCTCTCGTGTTACTGTATGGGTTGGTTTCGCCAGGCACCTGGTAAAGAACGTGAATTTGTGGCATCCATTACCCAGCACGCCTTTCGTACCTACTATGCCGATTCTGTTAAAGGTCGCTTCACTATTTCACGCGATGATGCGCGTAATACCGTGTACTTACAGATGAACTCACTGAAACCTGAGGATACCGCCGTTTATTATTGTGCGGTTGATCCTTCTTTCTCCGACGCTATCGCCTCGGACTATTGGGGTCAGGGCACACAAGGCACGGTCTCAAGCGGCGGAAGCTCTGGTGAAAAGAAACTGATTTCAGAAGCCAA
FQLSCYC#QHAFR#GEHCLAF##########qvqlqesggvlvhagdrlrlscaasgFQLSCYCmgwfrqapgkerefvasitQHAFRtyyadsvkgrftisrddarntvylqmnslkpedtavyycaaGEHCLAFdywgqgtqvtvss##########GAAGGAGATATACCATGCAGGTTCAACTGCAAGAATCTGGTGGCGTTTTAGTTCACGCCGGTGATCGCCTTCGTCTGAGCTGCGCCGCAAGCGGATTTCAGCTCTCGTGTTACTGTATGGGTTGGTTTCGCCAGGCACCTGGTAAAGAACGTGAATTTGTGGCATCCATTACCCAGCACGCCTTTCGTACCTACTATGCCGATTCTGTTAAAGGTCGCTTCACTATTTCACGCGATGATGCGCGTAATACCGTGTACTTACAGATGAACTCACTGAAACCTGAGGATACCGCCGTTTATTATTGTGCGGCAGGCGAGCACTGTCTCGCCTTCGACTATTGGGGTCAGGGCACACAAGTCACGGTCTCAAGCGGCGGAAGCTCTGGTGAACAGAAACTGATTTCAGAAGCCAA
FQLSCYC#QHAFR#AETPNILVYE##########evqlvesggglvqagdslrlscaasgFQLSCYCmgwfrqapgkerefvasitQHAFRtyyadsvkgrftisrddarntvylqmnslkpedtavyycaaAETPNILVYEnywgqgtqvtvss##########ATACCATGGAAGTTCAACTGGTTGAATCTGGTGGCGGTTTAGTTCAAGCCGGTGATAGCCTTCGTCTGAGCTGCGCCGCAAGCGGATTTCAGCTCTCGTGTTACTGTATGGGTTGGTTTCGCCAGGCACCTGGTAAAGAACGTGAATTTGTGGCATCCATTACCCAGCACGCCTTTCGTACCTACTATGCCGATTCTGTTAAAGGTCGCTTCACTATTTCACGCGATGATGCGCGTAATACCGTGTACTTACAGATGAACTCACTGAAACCTGAGGATACCGCCGTTTATTATTGTGCGGCAGCCGAGACCCCGAATATCCTCGTGTACGAGAACTATTGGGGTCAGGGCACACAAGTCACGGTCTCAAGCGGCGGAAGCTCTGGTGAACAGAAACTGATTTCAGAAGCCAA
FQLSCYC#QHAFR#DPSFSDAIAS##########evqlvesggglvhagdrlrlscaasgFQLSCYCmgwfrqapgkerefvasitQHAFRtyyadsvkgrftisrddarntvylqmnslkpedtavyycavDPSFSDAIASdywgqgtqvtvss##########GAAGGAGATATACCATGGAAGTTCAACTGGTTGAATCTGGTGGCGGTTTAGTTCACGCCGGTGATCGCCTTCGTCTGAGCTGCGCCGCAAGCGGATTTCAGCTCTCGTGTTACTGTATGGGTTGGTTTCGCCAGGCACCTGGTAAAGAACGTGAATTTGTGGCATCCATTACCCAGCACGCCTTTCGTACCTACTATGCCGATTCTGTTAAAGGTCGCTTCACTATTTCACGCGATGATGCGCGTAATACCGTGTACTTACAGATGAACTCACTGAAACCTGAGGATACCGCCGTTTATTATTGTGCGGTTGATCCTTCTTTCTCCGACGCTATCGCCTCGGACTATTGGGGTCAGGGCACACAAGTCACGGTCTCAAGCGGCGGAAGCTCTGGTGAACAGAAACTGATTTCAGAAGCCAA
FQLSCYC#QHAFR#AETPNILVYE##########evqlvesggglvqagdslrlscaasgFQLSCYCmgwfrqapgkerefvasitQHAFRtyyadsvkgrftisrddarntvylqmnslkpedtavyycaaAETPNILVYEnywgqgtqvtvss##########ACCATGGAAGTTCAACTGGTTGAATCTGGTGGCGGTTTAGTTCAAGCCGGTGATAGCCTTCGTCTGAGCTGCGCCGCAAGCGGATTTCAGCTCTCGTGTTACTGTATGGGTTGGTTTCGCCAGGCACCTGGTAAAGAACGTGAATTTGTGGCATCCATTACCCAGCACGCCTTTCGTACCTACTATGCCGATTCTGTTAAAGGTCGCTTCACTATTTCACGCGATGATGCGCGTAATACCGTGTACTTACAGATGAACTCACTGAAACCTGAGGATACCGCCGTTTATTATTGTGCGGCAGCCGAGACCCCGAATATCCTCGTGTACGAGAACTATTGGGGTCAGGGCACACAAGTCACGGTCTCAAGCGGCGGAAGCTCTGGTGAACAGAAACTGATTTCAGAAGCCAA
FQLSCYC#QHAFR#DPSFSDAIAS##########evqlvesggglvqagdslrlscaasgFQLSCYCmgwfrqapgkerefvasitQHAFRtyyadsvkgrftisrddarntvylqmnslkpedtavyycavDPSFSDAIASdywgqgtqvtvss##########GAAGGAGATATACCACGGAAGTTCAACTGGTTGAATCTGGTGGCGGTTTAGTTCAAGCCGGTGATAGCCTTCGTCTGAGCTGCGCCGCAAGCGGATTTCAGCTCTCGTGTTACTGTATGGGTTGGTTTCGCCAGGCACCTGGTAAAGAACGTGAATTTGTGGCATCCATTACCCAGCACGCCTTTCGTACCTACTATGCCGATTCTGTTAAAGGTCGCTTCACTATTTCACGCGATGATGCGCGTAATACCGTGTACTTACAGATGAACTCACTGAAACCTGAGGATACCGCCGTTTATTATTGCGCGGTTGATCCTTCTTTCTCCGACGCTATCGCCTCGGACTATTGGGGTCAGGGCACACAAGTCACGGTCTCAAGCGGCGGAAGCTCTGGTGAACAGAAACTGATTTCAGAAGCCAA
FQLSCYC#QHAFR#GEHCLAF##########qvqlqesggvlvqagdslrlscaasgFQLSCYCmgwfrqapgkerefvasitQHAFRtyyadsvkgrftisrddarntvylqmnslkpedtavyycaaGEHCLAFdywgqgtqvtvss##########ACCATGCAGGTTCAACTGCAAGAATCCGGTGGCGTTTTAGTTCAAGCCGGTGATAGCCTTCGTCTGAGCTGCGCCGCAAGCGGATTTCAGCTCTCGTGTTACTGTATGGGTTGGTTTCGCCAGGCACCTGGTAAAGAACGTGAATTTGTGGCATCCATTACCCAGCACGCCTTTCGTACCTACTATGCCGATTCTGTTAAAGGTCGCTTCACTATTTCACGCGATGATGCGCGTAATACCGTGTACTTACAGATGAACTCACTGAAACCTGAGGATACCGCCGTTTATTATTGTGCGGCAGGCGAGCACTGTCTCGCCTTCGACTATTGGGGTCAGGGCACACAAGTCACGGTCTCAAGCGGCGGAAGCTCTGGTGAACAGAAACTGATTTCAGAAGCCAA

SR6
DCHVLWR#LDGLF#MPFF##########evqlvesggglvqagdslrlscaasgDCHVLWRmgwfrqapgkerefvaaisLDGLFtnyadsvrgrfsisadsakntvylqmnslkpedtavyycaaMPFFdywgqgtqvtvss##########ACCATGGAAGTTCAACTGGTTGAATCTGGTGGCGGTTTAGTTCAAGCCGGTGATAGCCTTCGTCTGAGCTGCGCCGCAAGCGGAGATTGTCACGTTCTCTGGCGTATGGGTTGGTTTCGCCAGGCACCTGGTAAAGAACGTGAATTTGTGGCAGCCATTAGCCTCGACGGTTTGTTTACCAACTATGCCGATTCTGTTCGTGGTCGCTTCAGCATTTCAGCAGATTCTGCGAAGAATACCGTGTACTTACAGATGAACTCACTGAAACCTGAGGATACCGCCGTTTATTATTGTGCGGCAATGCCTTTTTTTGACTATTGGGGTCAGGGCACACAAGTCACGGTCTCAAGCGGCGGAAGCTCTGGTGAACAGAAACTGATTTCAGAAG
DCHVLWR#LDGLF#LPATSG##########evqlvesggglvqagdslrlscaasgDCHVLWRmgwfrqapgkerefvaaisLDGLFtnyadsvrgrfsisadsakntvylqmnslkpedtavyycaaLPATSGdywgqgtqvtvss##########AAGGAGATATACCATGGAAGTTCAACTGGTTGAATCTGGTGGCGGTTTAGTTCAAGCCGGTGATAGCCTTCGTCTGAGCTGCGCCGCAAGCGGAGATTGTCACGTTCTCTGGCGTATGGGTTGGTTTCGCCAGGCACCTGGTAAAGAACGTGAATTTGTGGCAGCCATTAGCCTCGACGGTTTGTTTACCAACTATGCCGATTCTGTTCGTGGTCGCTTCAGCATTTCAGCAGATTCTGCGAAGAATACCGTGTACTTACAGATGAACTCACTGAAACCTGAGGATACCGCCGTTTATTATTGTGCGGCATTGCCGGCGACTTCTGGCGACTATTGGGGTCAGGGCACACAAGTCACGGTCTCAAGCGGCGGAAGCTCTGGTGAACAGAAACTGATTTCAGAAG
DCHVLWR#LDGLF#FKPYES##########evqlvesggglvqagdslrlscaasgDCHVLWRmgwfrqapgkerefvaaisLDGLFtnyadsvrgrfsisadsakntvylqmnslkpedtavyycaaFKPYESaywgqgtqvtvss##########ATACCATGGAAGTTCAACTGGTTGAATCTGGTGGCGGTTTAGTTCAAGCCGGTGATAGCCTTCGTCTGAGCTGCGCCGCAAGCGGAGATTGTCACGTTCTCTGGCGTATGGGTTGGTTTCGCCAGGCACCTGGTAAAGAACGTGAATTTGTGGCAGCCATTAGCCTCGACGGTTTGTTTACCAACTATGCCGATTCTGTTCGTGGTCGCTTCAGCATTTCAGCAGATTCTGCGAAGAATACCGTGTACTTACAGATGAACTCACTGAAACCTGAGGATACCGCCGTTTATTATTGTGCGGCATTCAAGCCTTACGAGTCGGCCTATTGGGGTCAGGGCACACAAGTCACGGTCTCAAGCGGCGGAAGCTCTGGTGAACAGAAACTGATTTCAGAAG
DCHVLWR#LVGLF#MPFF##########evqlvesggglvqagdslrlscaasgDCHVLWRmgwfrqapgkerefvaaisLVGLFtnyadsvrgrfsisadsakntvylqmnslkpedtavyycaaMPFFdywgqgtqvtvss##########ACCATGGAAGTTCAACTGGTTGAATCTGGTGGCGGTTTAGTTCAAGCCGGTGATAGCCTTCGTCTGAGCTGCGCCGCAAGCGGAGATTGTCACGTTCTCTGGCGTATGGGTTGGTTTCGCCAGGCACCTGGTAAAGAACGTGAATTTGTGGCAGCCATTAGCCTCGTCGGTTTGTTTACCAACTATGCCGATTCTGTTCGTGGTCGCTTCAGCATTTCAGCAGATTCTGCGAAGAATACCGTGTACTTACAGATGAACTCACTGAAACCTGAGGATACCGCCGTTTATTATTGTGCGGCAATGCCTTTTTTTGACTATTGGGGTCAGGGCACACAAGTCACGGTCTCAAGCGGCGGAAGCTCTGGTGAACAGAAACTGATTTCAGAAG
DCHVLWR#LDGLF#MPFF##########evqlvesggglvqagdslrlscaasgDCHVLWRmgwfrqapgkerefvaaisLDGLFtnyadsvrgrfsisadsakntvylqmnslkpedtavyycaaMPFFdywgqgtqvtvss##########AGATATACCATGGAAGTTCAACTGGTTGAATCTGGTGGCGGTTTAGTTCAAGCCGGTGATAGCCTTCGTCTGAGCTGCGCCGCAAGCGGAGATTGTCACGTTCTCTGGCGTATGGGTTGGTTTCGCCAGGCACCTGGTAAAGAACGTGAATTTGTGGCAGCCATTAGCCTCGACGGTTTGTTTACCAACTATGCCGATTCTGTTCGTGGTCGCTTCAGCATTTCAGCAGATTCTGCGAAGAATACCGTGTACTTACAGATGAACTCACTGAAACCTGAGGATACCGCCGTTTATTATTGTGCGGCAATGCCTTTTTTTGACTATTGGGGTCAGGGCACACAAGTCACGGTCTCAAGCGGCGGAAGCTCTGGTGAACAGAAACTGATTTCAGAAG
DCHVLWR#LDGLF#HHFHPGGMD##########evqlvesggglvqagdslrlscaasgDCHVLWRmgwfrqapgkerefvaaisLDGLFtnyadsvrgrfsisadsakntvylqmnslkpedtavyycnaHHFHPGGMDdywgqgtqvtvss##########ATACCATGGAAGTTCAACTGGTTGAATCTGGTGGCGGTTTAGTTCAAGCCGGTGATAGCCTTCGTCTGAGCTGCGCCGCAAGCGGAGATTGTCACGTTCTCTGGCGTATGGGTTGGTTTCGCCAGGCACCTGGTAAAGAACGTGAATTTGTGGCAGCCATTAGCCTCGACGGTTTGTTTACCAACTATGCCGATTCTGTTCGTGGTCGCTTCAGCATTTCAGCAGATTCTGCGAAGAATACCGTGTACTTACAGATGAACTCACTGAAACCTGAGGATACCGCCGTTTATTATTGTAATGCACACCATTTTCATCCTGGTGGTATGGATGACTATTGGGGTCAGGGCACACAAGTCACGGTCTCAAGCGGCGGAAGCTCTGGTGAACAGAAACTGATTTCAGAAG
DCHVLWR#LDGLF#MPFF##########evqlvesggglvqagdslrlscaasgDCHVLWRmgwfrqapgkerefvaaisLDGLFtnyadsvrgrfsisadsakntvylqmnslkpedtavyycaaMPFFdywgqgtqvtvss##########GAAGGAGATATACCATGGAAGTTCAACTGGTTGAATCTGGTGGCGGTTTAGTTCAAGCCGGTGATAGCCTTCGTCTGAGCTGCGCCGCAAGCGGAGATTGTCACGTTCTCTGGCGTATGGGTTGGTTTCGCCAGGCACCTGGTAAAGAACGTGAATTTGTGGCAGCCATTAGCCTCGACGGTTTGTTTACCAACTATGCCGATTCTGTTCGTGGTCGCTTCAGCATTTCAGCAGATTCTGCGAAGAATACCGTGTACTTACAGATGAACTCACTGAAACCTGAGGATACCGCCGTTTATTATTGTGCGGCAATGCCTTTTTTTGACTATTGGGGTCAGGGCACACAAGTCACGGTCTCAAGCGGCGGAAGCTCTGGTGAACAGAAACTGATTTCAGAAG
DCHVLWR#LDGLF#LPKRTV##########qvqlvesggalvqagdslrlscaasgDCHVLWRmgwfrqapgkerefvaaisLDGLFtnyadsvrgrfsisadsakntvylqmnslkpedtavyycaaLPKRTVdywgqgtqvtvss##########AAGGAGATATACCATGCAGGTTCAACTGGTTGAATCTGGTGGCGCATTAGTTCAAGCCGGTGATAGCCTTCGTCTGAGCTGCGCCGCAAGCGGAGATTGTCACGTTCTCTGGCGTATGGGTTGGTTTCGCCAGGCACCTGGTAAAGAACGTGAATTTGTGGCAGCCATTAGCCTCGACGGTTTGTTTACCAACTATGCCGATTCTGTTCGTGGTCGCTTCAGCATTTCAGCAGATTCTGCGAAGAATACCGTGTACTTACAGATGAACTCACTGAAACCTGAGGATACCGCCGTTTATTATTGTGCGGCACTGCCTAAGCGGACTGTGGACTATTGGGGTCAGGGCACACAAGTCACGGTCTCAAGCGGCGGAAGCTCTGGTGAACAGAAACTGATTTCAGAAG
DCHVLWR#LDGLF#LPATSG##########evqlvesggglvhvgdrlrlscaasgDCHVLWRmgwfrqapgkerefvaaisLDGLFtnyadsvrgrfsisadsakntvylqmnslkpedtavyycaaLPATSGdywgqgtqvtvss##########GAAGGAGATATACCATGGAAGTTCAACTGGTTGAATCTGGTGGCGGTTTAGTTCACGTCGGTGATCGCCTTCGTCTGAGCTGCGCCGCAAGCGGAGATTGTCACGTTCTCTGGCGTATGGGTTGGTTTCGCCAGGCACCTGGTAAAGAACGTGAATTTGTGGCAGCCATTAGCCTCGACGGTTTGTTTACCAACTATGCCGATTCTGTTCGTGGTCGCTTCAGCATTTCAGCAGATTCTGCGAAGAATACCGTGTACTTACAGATGAACTCACTGAAACCTGAGGATACCGCCGTTTATTATTGTGCGGCATTGCCGGCGACTTCTGGCGACTATTGGGGTCAGGGCACACAAGTCACGGTCTCAAGCGGCGGAAGCTCTGGTGAACAGAAACTGATTTCAGAAG
DCHVLWR#LDGLF#MPFF##########evqlvesggglvqagdslrlscaasgDCHVLWRmgwfrqapgkerefvaaisLDGLFtnyadsvrgrfsisadsakntvylqmnslkpedtavyycaaMPFFaywgqgtqvtvss##########AAGGAGATATACCATGGAAGTTCAACTGGTTGAATCTGGTGGCGGTTTAGTTCAAGCCGGTGATAGCCTTCGTCTGAGCTGCGCCGCAAGCGGAGATTGTCACGTTCTCTGGCGTATGGGTTGGTTTCGCCAGGCACCTGGTAAAGAACGTGAATTTGTGGCAGCCATTAGCCTCGACGGTTTGTTTACCAACTATGCCGATTCTGTTCGTGGTCGCTTCAGCATTTCAGCAGATTCTGCGAAGAATACCGTGTACTTACAGATGAACTCACTGAAACCTGAGGATACCGCCGTTTATTATTGTGCGGCAATGCCTTTTTTTGCCTATTGGGGTCAGGGCACACAAGTCACGGTCTCAAGCGGCGGAAGCTCTGGTGAACAGAAACTGATTTCAGAAG
DCHVLWR#LDGLF#LPATSG##########evqlvesggglvqagdslrlscaasgDCHVLWRmgwfrqapgkerefvaaisLDGLFtnyadsvrgrfsisadsakntvylqmnslkpedtavyycaaLPATSGdywgqgtqvtvss##########AGGAGATATACCATGGAAGTTCAACTGGTTGAATCTGGTGGCGGTTTAGTTCAAGCCGGTGATAGCCTTCGTCTGAGCTGCGCCGCAAGCGGAGATTGTCACGTTCTCTGGCGTATGGGTTGGTTTCGCCAGGCACCTGGTAAAGAACGTGAATTTGTGGCAGCCATTAGCCTCGACGGTTTGTTTACCAACTATGCCGATTCTGTTCGTGGTCGCTTCAGCATTTCAGCAGATTCTGCGAAGAATACCGTGTACTTACAGATGAACTCACTGAAACCTGAGGATACCGCCGTTTATTATTGTGCGGCATTGCCGGCGACTTCTGGCGACTATTGGGGTCAGGGCACACAAGTCACGGTCTCAAGCGGCGGAAGCTCTGGTGAACAGAAACTGATTTCAGAAG
DCHVLWR#LDGLF#MPFF##########evqlvesggglvqagdslrlscaasgDCHVLWRmgwfrqapgkerefvaaisLDGLFtnyadsvrgrfsisadsakntvylqmnslkpedtavyycaaMPFFdywgqgtqvtvss##########AAGGAGATATACCATGGAAGTTCAACTGGTTGAATCTGGTGGCGGTTTAGTTCAAGCCGGTGATAGCCTTCGTCTGAGCTGCGCCGCAAGCGGAGATTGTCACGTTCTCTGGCGTATGGGTTGGTTTCGCCAGGCACCTGGTAAAGAACGTGAATTTGTGGCAGCCATTAGCCTCGACGGTTTGTTTACCAACTATGCCGATTCTGTTCGTGGTCGCTTCAGCATTTCAGCAGATTCTGCGAAGAATACCGTGTACTTACAGATGAACTCACTGAAACCTGAGGATACCGCCGTTTATTATTGTGCGGCAATGCCTTTTTTTGACTATTGGGGTCAGGGCACACAAGTCACGGTCTCAAGCGGCGGAAGCTCTGGTGAACAGAAACTGATTTCAGAAG
DCHVLWR#LDGLF#MPFF##########evqlvesggglvqagdslrlscaasgDCHVLWRmgwfrqapgkerefvaaisLDGLFtnyadsvrgrfsisadsakntvylqmnslkpedtavyycaaMPFFdywgqgtqvtvss##########AGATATACCATGGAAGTTCAACTGGTTGAATCTGGTGGCGGTTTAGTTCAAGCCGGTGATAGCCTTCGTCTGAGCTGCGCCGCAAGCGGAGATTGTCACGTTCTCTGGCGTATGGGTTGGTTTCGCCAGGCACCTGGTAAAGAACGTGAATTTGTGGCAGCCATTAGCCTCGACGGTTTGTTTACCAACTATGCCGATTCTGTTCGTGGTCGCTTCAGCATTTCAGCAGATTCTGCGAAGAATACCGTGTACTTACAGATGAACTCACTGAAACCTGAGGATACCGCCGTTTATTATTGTGCGGCAATGCCTTTTTTTGACTATTGGGGTCAGGGCACACAAGTCACGGTCTCAAGCGGCGGAAGCTCTGGTGAACAGAAACTGATTTCAGAAG
DCHVLWR#LDGLF#MPFF##########evqlvesggglvqagdslrlscaasgDCHVLWRmgwfrqapgkerefvaaisLDGLFtnyadsvrgrfsisadsakntvylqmnslkpedtavyycaaMPFFdywgqgtqvtvss##########ACCATGGAAGTTCAACTGGTTGAATCTGGTGGCGGTTTAGTTCAAGCCGGTGATAGCCTTCGTCTGAGCTGCGCCGCAAGCGGAGATTGTCACGTTCTCTGGCGTATGGGTTGGTTTCGCCAGGCACCTGGTAAAGAACGTGAATTTGTGGCAGCCATTAGCCTCGACGGTTTGTTTACCAACTATGCCGATTCTGTTCGTGGTCGCTTCAGCATTTCAGCAGATTCTGCGAAGAATACCGTGTACTTACAGATGAACTCACTGAAACCTGAGGATACCGCCGTTTATTATTGTGCGGCAATGCCTTTTTTTGACTATTGGGGTCAGGGCACACAAGTCACGGTCTCAAGCGGCGGAAGCTCTGGTGAACAGAAACTGATTTCAGAAG
DCHVLWR#LDGLF#MPFF##########evqlvesggglvqagdslrlscaasgDCHVLWRmgwfrqapgkerefvaaisLDGLFtnyadsvrgrfsisadsakntvylqmnslkpedtavyycaaMPFFdywgqgtqvtvss##########AGGAGATATACCATGGAAGTTCAACTGGTTGAATCTGGTGGCGGTTTAGTTCAAGCCGGTGATAGCCTTCGTCTGAGCTGCGCCGCAAGCGGAGATTGTCACGTTCTCTGGCGTATGGGTTGGTTTCGCCAGGCACCTGGTAAAGAACGTGAATTTGTGGCAGCCATTAGCCTCGACGGTTTGTTTACCAACTATGCCGATTCTGTTCGTGGTCGCTTCAGCATTTCAGCAGATTCTGCGAAGAATACCGTGTACTTACAGATGAACTCACTGAAACCTGAGGATACCGCCGTTTATTATTGTGCGGCAATGCCTTTTTTTGACTATTGGGGTCAGGGCACACAAGTCACGGTCTCAAGCGGCGGAAGCTCTGGTGAACAGAAACTGATTTCAGAAG
DCHVLWR#LDGLF#MPFF##########evqlvesggglvqagdslrlscaasgDCHVLWRmgwfrqapgkerefvaaisLDGLFtnyadsvrgrfsisadsakntvylqmnslkpedtavyycaaMPFFdywgqgtqvtvss##########AGATATACCATGGAAGTTCAACTGGTTGAATCTGGTGGCGGTTTAGTTCAAGCCGGTGATAGCCTTCGTCTGAGCTGCGCCGCAAGCGGAGATTGTCACGTTCTCTGGCGTATGGGTTGGTTTCGCCAGGCACCTGGTAAAGAACGTGAATTTGTGGCAGCCATTAGCCTCGACGGTTTGTTTACCAACTATGCCGATTCTGTTCGTGGTCGCTTCAGCATTTCAGCAGATTCTGCGAAGAATACCGTGTACTTACAGATGAACTCACTGAAACCTGAGGATACCGCCGTTTATTATTGTGCGGCAATGCCTTTTTTTGACTATTGGGGTCAGGGCACACAAGTCACGGTCTCAAGCGGCGGAAGCTCTGGTGAACAGAAACTGATTTCAGAAG
DCHVLWR#LDGLF#MPFF##########evqlvesggglvqagdslrlscaasgDCHVLWRmgwfrqapgkerefvaaisLDGLFtnyadsvrgrfsisadsakntvylqmnslkpedtavyycaaMPFFdywgqgtqvtvss##########GGAGATATACCATGGAAGTTCAACTGGTTGAATCTGGTGGCGGTTTAGTTCAAGCCGGTGATAGCCTTCGTCTGAGCTGCGCCGCAAGCGGAGATTGTCACGTTCTCTGGCGTATGGGTTGGTTTCGCCAGGCACCTGGTAAAGAACGTGAATTTGTGGCAGCCATTAGCCTCGACGGTTTGTTTACCAACTATGCCGATTCTGTTCGTGGTCGCTTCAGCATTTCAGCAGATTCTGCGAAGAATACCGTGTACTTACAGATGAACTCACTGAAACCTGAGGATACCGCCGTTTATTATTGTGCGGCAATGCCTTTTTTTGACTATTGGGGTCAGGGCACACAAGTCACGGTCTCAAGCGGCGGAAGCTCTGGTGAACAGAAACTGATTTCAGAAG
DCHVLWR#LDGLF#MPFF##########evqlvesggglvqagdslrlscaasgDCHVLWRmgwfhqapgkerefvaaisLDGLFtnyadsvrgrfsisadsakntvylqmnslkpedtavyycaaMPFFdywgqgtqvtvss##########ATACCATGGAAGTTCAACTGGTTGAATCTGGTGGCGGTTTAGTTCAAGCCGGTGATAGCCTTCGTCTGAGCTGCGCCGCAAGCGGAGATTGTCACGTTCTCTGGCGTATGGGTTGGTTTCACCAGGCACCTGGTAAAGAACGTGAATTTGTGGCAGCCATTAGCCTCGACGGTTTGTTTACCAACTATGCCGATTCTGTTCGTGGTCGCTTCAGCATTTCAGCAGATTCTGCGAAGAATACCGTGTACTTACAGATGAACTCACTGAAACCTGAGGATACCGCCGTTTATTATTGTGCGGCAATGCCTTTTTTTGACTATTGGGGTCAGGGCACACAAGTCACGGTCTCAAGCGGCGGAAGCTCTGGTGAACAGAAACTGATTTCAGAAG
DCHVLWR#LDGLF#LPATSG##########evqlvesggglvqagdslrlscaasgDCHVLWRmgwfrqapgkerefvaaisLDGLFtnyadsvrgrfsisadsakntvylqmnslkpedtavyycaaLPATSGdywgqgtqvtvss##########ACCATGGAAGTTCAACTGGTTGAATCTGGTGGCGGTTTAGTTCAAGCCGGTGATAGCCTTCGTCTGAGCTGCGCCGCAAGCGGAGATTGTCACGTTCTCTGGCGTATGGGTTGGTTTCGCCAGGCACCTGGTAAAGAACGTGAATTTGTGGCAGCCATTAGCCTCGACGGTTTGTTCACCAACTATGCCGATTCTGTTCGTGGTCGCTTCAGCATTTCAGCAGATTCTGCGAAGAATACCGTGTACTTACAGATGAACTCACTGAAACCTGAGGATACCGCCGTTTATTATTGTGCGGCATTGCCGGCGACTTCTGGCGACTATTGGGGTCAGGGCACACAAGTCACGGTCTCAAGCGGCGGAAGCTCTGGTGAACAGAAACTGATTTCAGAAG
DCHVLWR#LDGLF#HHFHPGGMD##########evqlvesggglvqagdslrlscaasgDCHVLWRmgwfrqapgkerefvaaisLDGLFtnyadsvrgrfsisadsakntvylqmnslkpedtavyycnaHHFHPGGMDaywgqgtqvtvss##########AGGAGATATACCATGGAAGTTCAACTGGTTGAATCTGGTGGCGGTTTAGTTCAAGCCGGTGATAGCCTTCGTCTGAGCTGCGCCGCAAGCGGAGATTGTCACGTTCTCTGGCGCATGGGTTGGTTTCGCCAGGCACCTGGTAAAGAACGTGAATTTGTGGCAGCCATTAGCCTCGACGGTTTGTTTACCAACTATGCCGATTCTGTTCGTGGTCGCTTCAGCATTTCAGCAGATTCTGCGAAGAATACCGTGTACTTACAGATGAACTCACTGAAACCTGAGGATACCGCCGTTTATTATTGTAATGCACACCATTTTCATCCTGGTGGTATGGATGCCTATTGGGGTCAGGGCACACAAGTCACGGTCTCAAGCGGCGGAAGCTCTGGTGAACAGAAACTGATTTCAGAAG
DCHVLWR#LDGLF#LPATSG##########evqlvesggglvqagdslrlscaasgDCHVLWRmgwfrqapgkerefvaaisLDGLFtnyadsvrgrfsisadsakntvylqmnslkpedtavyycaaLPATSGdywgqgtqvtvss##########ATACCATGGAAGTTCAACTGGTTGAATCTGGTGGCGGTTTAGTTCAAGCCGGTGATAGCCTTCGTCTGAGCTGCGCCGCAAGCGGAGATTGTCACGTTCTCTGGCGTATGGGTTGGTTTCGCCAGGCACCTGGTAAAGAACGGGAATTTGTGGCAGCCATTAGCCTCGACGGTTTGTTTACCAACTATGCCGATTCTGTTCGTGGTCGCTTCAGCATTTCAGCAGATTCTGCGAAGAATACCGTGTACTTACAGATGAACTCACTGAAACCTGAGGATACCGCCGTTTATTATTGTGCGGCATTGCCGGCGACTTCTGGCGACTATTGGGGTCAGGGCACACAAGTCACGGTCTCAAGCGGCGGAAGCTCTGGTGAACAGAAACTGATTTCAGAAG
DCHVLWR#LDGLF#LPATSG##########evqlvesggglvqagdslrlscaasgDCHVLWRmgwfrqapgkerefvaaisLDGLFtnyadsvrgrfsisadsakntvylqmnslkpedtavyycaaLPATSGdywgqgtqvtvss##########ACCATGGAAGTTCAACTGGTTGAATCTGGTGGCGGTTTAGTTCAAGCCGGTGATAGCCTTCGTCTGAGCTGCGCCGCAAGCGGAGATTGTCACGTTCTCTGGCGTATGGGTTGGTTTCGCCAGGCACCTGGTAAAGAACGTGAATTTGTGGCAGCCATTAGCCTCGACGGTTTGTTTACCAACTATGCCGATTCTGTTCGTGGTCGCTTCAGCATTTCAGCAGATTCTGCGAAGAATACCGTGTACTTACAGATGAACTCACTGAAACCTGAGGATACCGCCGTTTATTATTGTGCGGCATTGCCGGCGACTTCTGGCGACTATTGGGGTCAGGGCACACAAGTCACGGTCTCAAGCGGCGGAAGCTCTGGTGAACAGAAACTGATTTCAGAAG
DCHVLWR#LDGLF#MPFF##########evqlvesggglvqagdslrlscaasgDCHVLWRmdwfrqapgkerefvaaisLDGLFtnyadsvrgrfsisadsakntvylqmnslkpedtavyycaaMPFFdywgqgtqvtvss##########GGAGATATACCATGGAAGTTCAACTGGTTGAATCTGGTGGCGGTTTAGTTCAAGCCGGTGATAGCCTTCGTCTGAGCTGCGCCGCAAGCGGAGATTGTCACGTTCTCTGGCGTATGGATTGGTTTCGCCAGGCACCTGGTAAAGAACGTGAATTTGTGGCAGCCATTAGCCTCGACGGTTTGTTTACCAACTATGCCGATTCTGTTCGTGGTCGCTTCAGCATTTCAGCAGATTCTGCGAAGAATACCGTGTACTTACAGATGAACTCACTGAAACCTGAGGATACCGCCGTTTATTATTGTGCGGCAATGCCTTTTTTTGACTATTGGGGTCAGGGCACACAAGTCACGGTCTCGAGCGGCGGAAGCTCTGGTGAACAGAAACTGATTTCAGAAG
DCHVLWR#LDGLF#MPFF##########evqlvesggvlvqagdslrlscaasgDCHVLWRmgwfrqapgkerefvaaisLDGLFtnyadsvrgrfsisadsakntvylqmnslkpedtavyycaaMPFFdywgqgtqvtvss##########GAAGGAGATATACCATGGAAGTTCAACTGGTTGAATCTGGTGGCGTTTTAGTTCAAGCCGGTGATAGCCTTCGTCTGAGCTGCGCCGCAAGCGGAGATTGTCACGTTCTCTGGCGTATGGGTTGGTTTCGCCAGGCACCTGGTAAAGAACGTGAATTTGTGGCAGCCATTAGCCTCGACGGTTTGTTTACCAACTATGCCGATTCTGTTCGTGGTCGCTTCAGCATTTCAGCAGATTCTGCGAAGAATACCGTGTACTTACAGATGAACTCACTGAAACCTGAGGATACCGCCGTTTATTATTGTGCGGCAATGCCTTTTTTTGACTATTGGGGTCAGGGCACACAAGTCACGGTCTCAAGCGGCGGAAGCTCTGGTGAACAGAAACTGATTTCAGAAG
DCHVLWR#LDGLF#MPFF##########evqlvesggglvqagdslrlscaasgDCHVLWRmgwfrqapgkerefvaaisLDGLFtnyadsvrgrfsisadsakntvylqmnslkpedtavyycaaMPFFdywgqgtqvtvss##########ATACCATGGAAGTTCAACTGGTTGAATCTGGTGGCGGTTTAGTTCAAGCCGGTGATAGCCTTCGTCTGAGCTGCGCCGCAAGCGGAGATTGTCACGTTCTCTGGCGTATGGGTTGGTTTCGCCAGGCACCTGGTAAAGAACGTGAATTTGTGGCAGCCATTAGCCTCGACGGTTTGTTTACCAACTATGCCGATTCTGTTCGTGGTCGCTTCAGCATTTCAGCAGATTCTGCGAAGAATACCGTGTACTTACAGATGAACTCACTGAAACCTGAGGATACCGCCGTTTATTATTGTGCGGCAATGCCTTTTTTTGACTATTGGGGTCAGGGCACACAAGTCACGGTCTCAAGCGGCGGAAGCTCTGGTGAACAGAAACTGATTTCAGAAG
DCHVLWR#LDGLF#MPFF##########evqlvesggglvqagdslrlscaasgDCHVLWRmgwfrqapgkerefvaaisLDGLFtnyadsvrgrfsisadsakntvylqmnslkpedtavyycaaMPFFdywgqgtqvtvss##########ACCATGGAAGTTCAACTGGTTGAATCTGGTGGCGGTTTAGTTCAAGCCGGTGATAGCCTTCGTCTGAGCTGCGCCGCAAGCGGAGATTGTCACGTTCTCTGGCGTATGGGTTGGTTTCGCCAGGCACCTGGTAAAGAACGTGAATTTGTGGCAGCCATTAGCCTCGACGGTTTGTTTACCAACTATGCCGATTCTGTTCGTGGTCGCTTCAGCATTTCAGCAGATTCTGCGAAGAATACCGTGTACTTACAGATGAACTCACTGAAACCTGAGGATACCGCCGTTTATTATTGTGCGGCAATGCCTTTTTTTGACTATTGGGGTCAGGGCACACAAGTCACGGTCTCAAGCGGCGGAAGCTCTGGTGAACAGAAACTGATTTCAGAAG
DCHVLWR#LDGLF#MPFF##########evqlvesggglvqagdslrlscaasgDCHVLWRmgwfrqapgkerefvaaisLDGLFtnyadsvrgrfsisadsakntvylqmnslkpedtavyycaaMPFFdywgqgtqvtvss##########GGAGATATACCATGGAAGTTCAACTGGTTGAATCTGGTGGCGGTTTAGTTCAAGCCGGTGATAGCCTTCGTCTGAGCTGCGCCGCAAGCGGAGATTGTCACGTTCTCTGGCGTATGGGTTGGTTTCGCCAGGCACCTGGTAAAGAACGTGAATTTGTGGCAGCCATTAGCCTCGACGGTTTGTTTACCAACTATGCCGATTCTGTTCGTGGTCGCTTCAGCATTTCAGCAGATTCTGCGAAGAATACCGTGTACTTACAGATGAACTCACTGAAACCTGAGGATACCGCCGTTTATTATTGTGCGGCAATGCCTTTTTTTGACTATTGGGGTCAGGGCACACAAGTCACGGTCTCAAGCGGCGGAAGCTCTGGTGAACAGAAACTGATTTCAGAAG
DCHVLWR#LDGLF#HHFHPGGMD##########evqlvesggglvqagdslrlscaasgDCHVLWRmgwfrqapgkerefvaaisLDGLFtnyadsvrgrfsisadsakntvylqmnslkpedtavyycnaHHFHPGGMDdywgqgtqvtvss##########ATACCATGGAAGTTCAACTGGTTGAATCTGGTGGCGGTTTAGTTCAAGCCGGTGATAGCCTTCGTCTGAGCTGCGCCGCAAGCGGAGATTGTCACGTTCTCTGGCGTATGGGTTGGTTTCGCCAGGCACCTGGTAAAGAACGTGAATTTGTGGCAGCCATTAGCCTCGACGGTTTGTTTACCAACTATGCCGATTCTGTTCGTGGTCGCTTCAGCATTTCAGCAGATTCTGCGAAGAATACCGTGTACTTACAGATGAACTCACTGAAACCTGAGGATACCGCCGTTTATTATTGTAATGCACACCATTTTCATCCTGGTGGTATGGATGACTATTGGGGTCAGGGCACACAAGTCACGGTCTCAAGCGGCGGAAGCTCTGGTGAACAGAAACTGATTTCAGAAG
DCHVLWR#LDGLF#MPFF##########evqlvesggglvqagdslrlscaasgDCHVLWRmgwfrqapgkerefvaaisLDGLFtnyadsvrgrfsisadsakntvylqmnslkpedtavyycaaMPFFaywgqgtqvtvss##########ATATACCATGGAAGTTCAACTGGTTGAATCTGGTGGCGGTTTAGTTCAAGCCGGTGATAGCCTTCGTCTGAGCTGCGCCGCAAGCGGAGATTGTCACGTTCTCTGGCGTATGGGTTGGTTTCGCCAGGCACCTGGTAAAGAACGTGAATTTGTGGCAGCCATTAGCCTCGACGGTTTGTTTACCAACTATGCCGATTCTGTTCGTGGTCGCTTCAGCATTTCAGCAGATTCTGCGAAGAATACCGTGTACTTACAGATGAACTCACTGAAACCTGAGGATACCGCCGTTTATTATTGTGCGGCAATGCCTTTTTTTGCCTATTGGGGTCAGGGCACACAAGTCACGGTCTCAAGCGGCGGAAGCTCTGGTGAACAGAAACTGATTTCAGAAG
DCHVLWR#LDGLF#LPSVCT##########evqlvesggglvqagdslrlscaasgDCHVLWRmgwfrqapgkerefvaaisLDGLFtnyadsvrgrfsisadsakntvylqmnslkpedtavyycaaLPSVCTdywgqgtqvtvss##########ATACCATGGAAGTTCAACTGGTTGAATCTGGTGGCGGTTTAGTTCAAGCCGGTGATAGCCTTCGTCTGAGCTGCGCCGCAAGCGGAGATTGTCACGTTCTCTGGCGTATGGGTTGGTTTCGCCAGGCACCTGGTAAAGAACGTGAATTTGTGGCAGCCATTAGCCTCGACGGTTTGTTTACCAACTATGCCGATTCTGTTCGTGGTCGCTTCAGCATTTCAGCAGATTCTGCGAAGAATACCGTGTACTTACAGATGAACTCACTGAAACCTGAGGATACCGCCGTTTATTATTGTGCGGCACTGCCTAGTGTGTGTACCGACTATTGGGGTCAGGGCACACAAGTCACGGTCTCAAGCGGCGGAAGCTCTGGTGAACAGAAACTGATTTCAGAAG
DCHVLWR#LDGLF#MPFF##########evqlvesggglvqagdslrlscaasgDCHVLWRmgwfrqapgkerefvaaisLDGLFtnyadsvrgrfsisadsakntvylqmnslkpedtavyycaaMPFFdywgqgtqvtvss##########AGGAGATATACCATGGAAGTTCAACTGGTTGAATCTGGTGGCGGTTTAGTTCAAGCCGGTGATAGCCTTCGTCTGAGCTGCGCCGCAAGCGGAGATTGTCACGTTCTCTGGCGTATGGGTTGGTTTCGCCAGGCACCTGGTAAAGAACGTGAATTTGTGGCAGCCATTAGCCTCGACGGTTTGTTTACCAACTATGCCGATTCTGTTCGTGGTCGCTTCAGCATTTCAGCAGATTCTGCGAAGAATACCGTGTACTTACAGATGAACTCACTGAAACCTGAGGATACCGCCGTTTATTATTGTGCGGCAATGCCTTTTTTTGACTATTGGGGTCAGGGCACACAAGTCACGGTCTCAAGCGGCGGAAGCTCTGGTGAACAGAAACTGATTTCAGAAG
DCHVLWR#LDGLF#HHFHPGGMD##########evqlvesggglvqagdslrlscaasgDCHVLWRmgwfrqapgkerefvaaisLDGLFtnyadsvrgrfsisadsakntvylqmnslkpedtavyycnaHHFHPGGMDdywgqgtqvtvss##########ATATACCATGGAAGTTCAACTGGTTGAATCTGGTGGCGGTTTAGTTCAAGCCGGTGATAGCCTTCGTCTGAGCTGCGCCGCAAGCGGAGATTGTCACGTTCTCTGGCGTATGGGTTGGTTTCGCCAGGCACCTGGTAAAGAACGTGAATTTGTGGCAGCCATTAGCCTCGACGGTTTGTTTACCAACTATGCCGATTCTGTTCGTGGTCGCTTCAGCATTTCAGCAGATTCTGCGAAGAATACCGTGTACTTACAGATGAACTCACTGAAACCTGAGGATACCGCCGTTTATTATTGTAATGCACACCATTTTCATCCTGGTGGTATGGATGACTATTGGGGTCAGGGCACACAAGTCACGGTCTCAAGCGGCGGAAGCTCTGGTGAACAGAAACTGATTTCAGAAG
DCHVLWR#LDGLF#LPATSG##########evqlvesggglvqagdslrlscaasgDCHVLWRmgwfsqapgkerefvaaisLDGLFtnyadsvrgrfsisadsakntvdvqmnslkpedtavyycaaLPATSGdywgqgtqvtvss##########AAGGAGATATACCATGGAAGTTCAACTGGTTGAATCTGGTGGCGGTTTAGTTCAAGCCGGTGATAGCCTTCGTCTGAGCTGCGCCGCAAGCGGAGATTGTCACGTTCTCTGGCGTATGGGTTGGTTTAGCCAGGCACCTGGTAAAGAACGTGAATTTGTGGCAGCCATTAGCCTCGACGGTTTGTTTACCAACTATGCCGATTCTGTTCGTGGTCGCTTCAGCATTTCAGCAGATTCTGCGAAGAATACCGTGGACGTACAGATGAACTCACTGAAACCTGAGGATACCGCCGTTTATTATTGTGCGGCATTGCCGGCGACTTCTGGCGACTATTGGGGTCAGGGCACACAAGTCACGGTCTCAAGCGGCGGAAGCTCTGGTGAACAGAAACTAATTTCAGAAG
DCHVLWR#LDGLF#MPFF##########evqlvesggglvqagdslrlscaasgDCHVLWRmgwfrqapgkerefvaaisLDGLFtnyadsvrgrfsisadsakntvylqmnslkpedtavyycaaMPFFdywgqgtqvtvss##########GGAGATATACCATGGAAGTTCAACTGGTTGAATCTGGTGGCGGTTTAGTTCAAGCCGGTGATAGCCTTCGTCTGAGCTGCGCCGCAAGCGGAGATTGTCACGTTCTCTGGCGTATGGGTTGGTTTCGCCAGGCACCTGGTAAAGAACGTGAATTTGTGGCAGCCATTAGCCTCGACGGTTTGTTTACCAACTATGCCGATTCTGTTCGTGGTCGCTTCAGCATTTCAGCAGATTCTGCGAAGAATACCGTGTACTTACAGATGAACTCACTGAAACCTGAGGATACCGCCGTTTATTATTGTGCGGCAATGCCTTTTTTTGACTATTGGGGTCAGGGCACACAAGTCACGGTCTCAAGCGGCGGAAGCTCTGGTGAACAGAAACTGATTTCAGAAG
DCHVLWR#LDGLF#MPFF##########evqlvesggglvqagdslrlscaasgDCHVLWRmgwfrqapgkerefvaaisLDGLFtnyadsvrgrfsisadsakntvylqmnslkpedtavyycaaMPFFaywgqgtqvtvss##########ACCATGGAAGTTCAACTGGTTGAATCTGGTGGCGGTTTAGTTCAAGCCGGTGATAGCCTTCGTCTGAGCTGCGCCGCAAGCGGAGATTGTCACGTTCTCTGGCGTATGGGTTGGTTTCGCCAGGCACCTGGTAAAGAACGTGAATTTGTGGCAGCCATTAGCCTCGACGGTTTGTTTACCAACTATGCCGATTCTGTTCGTGGTCGCTTCAGCATTTCAGCAGATTCTGCGAAGAATACCGTGTACTTACAGATGAACTCACTGAAACCTGAGGATACCGCCGTTTATTATTGTGCGGCAATGCCTTTTTTTGCCTATTGGGGTCAGGGCACACAAGTCACGGTCTCAAGCGGCGGAAGCTCTGGTGAACAGAAACTGATTTCAGAAG
DCHVLWR#LDGLF#MPFF##########evqlvesggglvqagdslrlscaasgDCHVLWRmgwfrqapgkerefvaaisLDGLFtnyadsvrgrfsisadsakntvylqmnslkpedtavyycaaMPFFdywgqgtqvtvss##########ATACCATGGAAGTTCAACTGGTTGAATCTGGTGGCGGTTTAGTTCAAGCCGGTGATAGCCTTCGTCTGAGCTGCGCCGCAAGCGGAGATTGTCACGTTCTCTGGCGTATGGGTTGGTTTCGCCAGGCACCTGGTAAAGAACGTGAATTTGTGGCAGCCATTAGCCTCGACGGTTTGTTTACCAACTATGCCGATTCTGTTCGTGGTCGCTTCAGCATTTCAGCAGATTCTGCGAAGAATACCGTGTACTTACAGATGAACTCACTGAAACCTGAGGATACCGCCGTTTATTATTGTGCGGCAATGCCTTTTTTTGACTATTGGGGTCAGGGCACACAAGTCACGGTCTCAAGCGGCGGAAGCTCTGGTGAACAGAAACTGATTTCAGAAG
DCHVLWR#LDGLF#MPFF##########evqlvesggglvqagdslrlscaasgDCHVLWRmgwfrqapgkerefvaaisLDGLFtnyadsvrgrfsisadsakntvylqmnslkpedtavyycaaMPFFdywgqgtqvtvss##########AAGGAGATATACCATGGAAGTTCAACTGGTTGAATCTGGTGGCGGTTTAGTTCAAGCCGGTGATAGCCTTCGTCTGAGCTGCGCCGCAAGCGGAGATTGTCACGTTCTCTGGCGTATGGGTTGGTTTCGCCAGGCACCTGGTAAAGAACGTGAATTTGTGGCAGCCATTAGCCTCGACGGTTTGTTTACCAACTATGCCGATTCTGTTCGTGGTCGCTTCAGCATTTCAGCAGATTCTGCGAAGAATACCGTGTACTTACAGATGAACTCACTGAAACCTGAGGATACCGCCGTTTATTATTGTGCGGCAATGCCTTTTTTTGACTATTGGGGTCAGGGCACACAAGTCACGGTCTCAAGCGGCGGAAGCTCTGGTGAACAGAAACTGATTTCAGAAG
DCHVLWR#LDGLF#MPFF##########evqlvesggglvqagdslrlscaasgDCHVLWRmgwfrqapgkerefvaaisLDGLFtnyadsvrgrfsisadsakntvylqmnslkpedtavyycaaMPFFdywgqgtqvtvss##########AAGGAGATATACCATGGAAGTTCAACTGGTTGAATCTGGTGGCGGTTTAGTTCAAGCCGGTGATAGCCTTCGTCTGAGCTGCGCCGCAAGCGGAGATTGTCACGTTCTCTGGCGTATGGGTTGGTTTCGCCAGGCACCTGGTAAAGAACGTGAATTTGTGGCAGCCATTAGCCTCGACGGTTTGTTTACCAACTATGCCGATTCTGTTCGTGGTCGCTTCAGCATTTCAGCAGATTCTGCGAAGAATACCGTGTACTTACAGATGAACTCACTGAAACCTGAGGATACCGCCGTTTATTATTGTGCGGCAATGCCTTTTTTTGACTATTGGGGTCAGGGCACACAAGTCACGGTCTCAAGCGGCGGAAGCTCTGGTGAACAGAAACTGATTTCAGAAG
DCHVLWR#LDGLF#MPFF##########evqlvesggglvqagdslrlscaasgDCHVLWRmgwfrqapgkerefvaaisLDGLFtnyadsvrgrfsisadsakntvylqmnslkpedtavyycaaMPFFaywgqgtqvtvss##########GGAGATATACCATGGAAGTTCAACTGGTTGAATCTGGTGGCGGTTTAGTTCAAGCCGGTGATAGCCTTCGTCTGAGCTGCGCCGCAAGCGGAGATTGTCACGTTCTCTGGCGTATGGGTTGGTTTCGCCAGGCACCTGGTAAAGAACGTGAATTTGTGGCAGCCATTAGCCTCGACGGTTTGTTTACCAACTATGCCGATTCTGTTCGTGGTCGCTTCAGCATTTCAGCAGATTCTGCGAAGAATACCGTGTACTTACAGATGAACTCACTGAAACCTGAGGATACCGCCGTTTATTATTGTGCGGCAATGCCTTTTTTTGCCTATTGGGGTCAGGGCACACAAGTCACGGTCTCAAGCGGCGGAAGCTCTGGTGAACAGAAACTGATTTCAGAAG
DCHVLWR#LDGLF#HHFHPGGMD##########evqlvesggglvqagdslrlscaasgDCHVLWRmgwfrqapgkerefvaaisLDGLFtnyadsvrgrfsisadsakntvylqmnslkpedtavyycnaHHFHPGGMDdywgqgtqvtvss##########ACCATGGAAGTTCAACTGGTTGAATCTGGTGGCGGTTTAGTTCAAGCCGGTGATAGCCTTCGTCTGAGCTGCGCCGCAAGCGGAGATTGTCACGTTCTCTGGCGTATGGGTTGGTTTCGTCAGGCACCTGGTAAAGAACGTGAATTTGTGGCAGCCATTAGCCTCGACGGTTTGTTTACCAACTATGCCGATTCTGTTCGTGGTCGCTTCAGCATTTCAGCAGATTCTGCGAAGAATACCGTGTACTTACAGATGAACTCACTGAAACCTGAGGATACCGCCGTTTATTATTGTAATGCACACCATTTTCATCCTGGTGGTATGGATGACTATTGGGGTCAGGGCACACAAGTCACGGTCTCAAGCGGCGGAAGCTCTGGTGAACAGAAACTGCTTTCAGAAG
DCHVLWR#LDGLF#MPFF##########evqlvesggglvqagdslrlscaasgDCHVLWRmgwfrqapgkerefvaaisLDGLFtnyadsvrgrfsisadsakntmylqmnslkpedtavyycaaMPFFdywgqgtqvtvss##########ATATACCATGGAAGTTCAACTGGTTGAATCTGGTGGCGGTTTAGTTCAAGCCGGTGATAGCCTTCGTCTGAGCTGCGCCGCAAGCGGAGATTGTCACGTTCTCTGGCGTATGGGTTGGTTTCGCCAGGCACCTGGTAAAGAACGTGAATTTGTGGCAGCCATTAGCCTCGACGGTTTGTTTACCAACTATGCCGATTCTGTTCGTGGTCGCTTCAGCATTTCAGCAGATTCTGCGAAGAATACCATGTACTTACAGATGAACTCACTGAAACCTGAGGATACCGCCGTTTATTATTGTGCGGCAATGCCTTTTTTTGACTATTGGGGTCAGGGCACACAAGTCACGGTCTCAAGCGGCGGAAGCTCTGGTGAACAGAAACTGATTTCAGAAG
DCHVLWR#LDGLF#MPFF##########evqlvesggglvqagdslrlscaasgDCHVLWRmgwfrqapgkerefvaaisLDGLFtnyadsvrgrfsisadsakntvylqmnslkpedtavyycaaMPFFdywgqgtqvtvss##########AAGGAGATATACCATGGAAGTTCAACTGGTTGAATCTGGTGGCGGTTTAGTTCAAGCCGGTGATAGCCTTCGTCTGAGCTGCGCCGCAAGCGGAGATTGTCACGTTCTCTGGCGTATGGGTTGGTTTCGCCAGGCACCTGGTAAAGAACGTGAATTTGTGGCAGCCATTAGCCTCGACGGTTTGTTTACCAACTATGCCGATTCTGTTCGTGGTCGCTTCAGCATTTCAGCAGATTCTGCGAAGAATACCGTGTACTTACAGATGAACTCACTGAAACCTGAGGATACCGCCGTTTATTATTGTGCGGCAATGCCTTTTTTTGACTATTGGGGTCAGGGCACACAAGTCACGGTCTCAAGCGGCGGAAGCTCTGGTGAACAGAAACTGATTTCAGAAG
DCHVLWR#LDGLF#HHFHPGGMD##########evqlvesggglvqagdslrlscaasgDCHVLWRmgwfrqapgkerefvaaisLDGLFtnyadsvrgrfsisadsakntvylqmnslkpedtavyycnaHHFHPGGMDdywgqgtqvtvss##########ACCATGGAAGTTCAACTGGTTGAATCTGGTGGCGGTTTAGTTCAAGCCGGTGATAGCCTTCGTCTGAGCTGCGCCGCAAGCGGAGATTGTCACGTTCTCTGGCGTATGGGTTGGTTTCGCCAGGCACCTGGTAAAGAACGTGAATTTGTGGCAGCCATTAGCCTCGACGGTTTGTTTACCAACTATGCCGATTCTGTTCGTGGTCGCTTCAGCATTTCAGCAGATTCTGCGAAGAATACCGTGTACTTACAGATGAACTCACTGAAACCTGAGGATACCGCCGTTTATTATTGTAATGCACACCATTTTCATCCTGGTGGTATGGATGACTATTGGGGTCAGGGCACACAAGTCACGGTCTCAAGCGGCGGAAGCTCTGGTGAACAGAAACTGATTTCAGAAG
DCHVLWR#LDGLF#LPATSG##########evqlvesggglvqagdslrlscaasgDCHVLWRmgwfrqapgkerefvaaisLDGLFtnyadsvrgrfsisadsakntvylqmnslkpedtavyycatLPATSGdywgqgtqvtvss##########ACCATGGAAGTTCAACTGGTTGAATCTGGTGGCGGTTTAGTTCAAGCCGGTGATAGCCTTCGTCTGAGCTGCGCCGCAAGCGGAGATTGTCACGTTCTCTGGCGTATGGGTTGGTTTCGCCAGGCACCTGGTAAAGAACGTGAATTTGTGGCAGCCATTAGCCTCGACGGTTTGTTTACCAACTATGCCGATTCTGTTCGTGGTCGCTTCAGCATTTCAGCAGATTCTGCGAAGAATACCGTGTACTTACAGATGAACTCACTGAAACCTGAGGATACCGCCGTTTATTATTGTGCGACATTGCCGGCGACTTCTGGCGACTATTGGGGTCAGGGCACACAAGTCACGGTCTCAAGCGGCGGAAGCTCTGGTGAACAGAAACTGATTTCAGAAG
DCHVLWR#LDGLF#MPFF##########evqlvesggglvqagdslrlscaasgDCHVLWRmgwfrqapgkerefvaaisLDGLFtnyadsvrgrfsisadsakntvylqmnslkpedtavyycaaMPFFdywgqgtqvtvss##########AGATATACCATGGAAGTTCAACTGGTTGAATCTGGTGGCGGTTTAGTTCAAGCCGGTGATAGCCTTCGTCTGAGCTGCGCCGCAAGCGGAGATTGTCACGTTCTCTGGCGTATGGGTTGGTTTCGCCAGGCACCTGGTAAAGAACGTGAATTTGTGGCAGCCATTAGCCTCGACGGTTTGTTTACCAACTATGCCGATTCTGTTCGTGGTCGCTTCAGCATTTCAGCAGATTCTGCGAAGAATACCGTGTACTTACAGATGAACTCACTGAAACCTGAGGATACCGCCGTTTATTATTGTGCGGCAATGCCTTTTTTTGACTATTGGGGTCAGGGCACACAAGTCACGGTCTCAAGCGGCGGAAGCTCTGGTGAACAGAAACTGATTTCAGAAG
DCHVLWR#LDGLF#MPFF##########evqlvesggglvqagdslrlscaasgDCHVLWRmgwfrqapgkerefvaaisLDGLFtnyadsvrgrfsisadsakntvylqmnslkpedtavyycaaMPFFdywgqgtqvtvss##########AGATATACCATGGAAGTTCAACTGGTTGAATCTGGTGGCGGTTTAGTTCAAGCCGGTGATAGCCTTCGTCTGAGCTGCGCCGCAAGCGGAGATTGTCACGTTCTCTGGCGTATGGGTTGGTTTCGCCAGGCACCTGGTAAAGAACGTGAATTTGTGGCAGCCATTAGCCTCGACGGTTTGTTTACCAACTATGCCGATTCTGTTCGTGGTCGCTTCAGCATTTCAGCAGATTCTGCGAAGAATACCGTGTACTTACAGATGAACTCACTGAAACCTGAGGATACCGCCGTTTATTATTGTGCGGCAATGCCTTTTTTTGACTATTGGGGTCAGGGCACACAAGTCACGGTCTCAAGCGGCGGAAGCTCTGGTGAACAGAAACTGATTTCAGAAG
DCHVLWR#LDGLF#MPFF##########evqlvesggglvqagdslrlscaasgDCHVLWRmgwfrqapgkerefvaaisLDGLFtnyadsvrgrfsisadsakntvylqmnslkpedtavyycaaMPFFdywgqgtqvtvss##########GAAGGAGATATACCATGGAAGTTCAACTGGTTGAATCTGGTGGCGGTTTAGTTCAAGCCGGTGATAGCCTTCGTCTGAGCTGCGCCGCAAGCGGAGATTGTCACGTTCTCTGGCGTATGGGTTGGTTTCGCCAGGCACCTGGTAAAGAACGTGAATTTGTGGCAGCCATTAGCCTCGACGGTTTGTTTACCAACTATGCCGATTCTGTTCGTGGTCGCTTCAGCATTTCAGCAGATTCTGCGAAGAATACCGTGTACTTACAGATGAACTCACTGAAACCTGAGGATACCGCCGTTTATTATTGTGCGGCAATGCCTTTTTTTGACTATTGGGGTCAGGGCACACAAGTCACGGTCTCAAGCGGCGGAAGCTCTGGTGAACAGAAACTGATTTCAGAAG
DCHVLWR#LDGLF#MPFF##########evqlvesggglvqagdslrlscaasgDCHVLWRmgwfrqapgkerefvaaisLDGLFtnyadsvrgrfsisadsakntvylqmnslkpedtavyycaaMPFFdywgqgtqvtvss##########AGATATACCATGGAAGTTCAACTGGTTGAATCTGGTGGCGGTTTAGTTCAAGCCGGTGATAGCCTTCGTCTGAGCTGCGCCGCAAGCGGAGATTGTCACGTTCTCTGGCGTATGGGTTGGTTTCGCCAGGCACCTGGTAAAGAACGTGAATTTGTGGCAGCCATTAGCCTCGACGGTTTGTTTACCAACTATGCCGATTCTGTTCGTGGTCGCTTCAGCATTTCAGCAGATTCTGCGAAGAATACCGTGTACTTACAGATGAACTCACTGAAACCTGAGGATACCGCCGTTTATTATTGTGCGGCAATGCCTTTTTTTGACTATTGGGGTCAGGGCACACAAGTCACGGTCTCAAGCGGCGGAAGCTCTGGTGAACAGAAACTGATTTCAGAAG
DCHVLWR#LDGLF#MPFF##########evqlvesggglvqagdslrlscaasgDCHVLWRmgwfrqapgkerefvaaisLDGLFtnyadsvrgrfsisadsakntvylqmnslkpedtavyycaaMPFFdywgqgtqvtvss##########ATACCATGGAAGTTCAACTGGTTGAATCTGGTGGCGGTTTAGTTCAAGCCGGTGATAGCCTTCGTCTGAGCTGCGCCGCAAGCGGAGATTGTCACGTTCTCTGGCGTATGGGTTGGTTTCGCCAGGCACCTGGTAAAGAACGTGAATTTGTGGCAGCCATTAGCCTCGACGGTTTGTTTACCAACTATGCCGATTCTGTTCGTGGTCGCTTCAGCATTTCAGCAGATTCTGCGAAGAATACCGTGTACTTACAGATGAACTCACTGAAACCTGAGGATACCGCCGTTTATTATTGTGCGGCAATGCCTTTTTTTGACTATTGGGGTCAGGGCACACAAGTCACGGTCTCAAGCGGCGGAAGCTCTGGTGAACAGAAACTGATTTCAGAAG
DCHVLWR#LDGLF#MPFF##########evqlfesggglvqagdslrlscaasgDCHVLWRmgwfrqapgkerefvaaisLDGLFtnyadsvrgrfsisadsakntvylqmnslkpedtavyycaaMPFFdywgqgtqvtvss##########ATATACCATGGAAGTTCAACTGTTTGAATCTGGTGGCGGTTTAGTTCAAGCCGGTGATAGCCTTCGTCTGAGCTGCGCCGCAAGCGGAGATTGTCACGTTCTCTGGCGTATGGGTTGGTTTCGCCAGGCACCTGGTAAAGAACGTGAATTTGTGGCAGCCATTAGCCTCGACGGTTTGTTTACCAACTATGCCGATTCTGTTCGTGGTCGCTTCAGCATTTCAGCAGATTCTGCGAAGAATACCGTGTACTTACAGATGAACTCACTGAAACCTGAGGATACCGCCGTTTATTATTGTGCGGCAATGCCTTTTTTTGACTATTGGGGTCAGGGCACACAAGTCACGGTCTCAAGCGGCGGAAGCTCTGGTGAACAGAAACTGATTTCAGAAG
DCHVLWR#LDGLF#LPATSG##########evqlvesggglvqagdslrlscaasgDCHVLWRmgwfrqapgkerefvaaisLDGLFtnyadsvrgrfsisadsakntvylqmnslkpedtavyycaaLPATSGdywgqgtqvtvss##########GGAGATATACCATGGAAGTTCAACTGGTTGAATCTGGTGGCGGTTTAGTTCAAGCCGGTGATAGCCTTCGTCTGAGCTGCGCCGCAAGCGGAGATTGTCACGTTCTCTGGCGTATGGGTTGGTTTCGCCAGGCACCTGGTAAAGAACGTGAATTTGTGGCAGCCATTAGCCTCGACGGTTTGTTTACCAACTATGCCGATTCTGTTCGTGGTCGCTTCAGCATTTCAGCAGATTCTGCGAAGAATACCGTGTACTTACAGATGAACTCACTGAAACCTGAGGATACCGCCGTTTATTATTGTGCGGCATTGCCGGCGACTTCTGGCGACTATTGGGGTCAGGGCACACAAGTCACGGTCTCAAGCGGCGGAAGCTCTGGTGAACAGAAACTGATTTCAGAAG
DCHVLWR#LDGLF#LPSVCT##########evqlvesggglvqagdslrlscaasgDCHVLWRmgcfrqapgkerefvaaisLDGLFtnyadsvrgrfsisadsakntvylqmnslkpedtavyycaaLPSVCTdywgqgtqvtvss##########AAGGAGATATACCATGGAAGTTCAACTGGTTGAATCTGGTGGCGGTTTAGTTCAAGCCGGTGATAGCCTTCGTCTGAGCTGCGCCGCAAGCGGAGATTGTCACGTTCTCTGGCGTATGGGTTGTTTTCGCCAGGCACCTGGTAAAGAACGTGAATTTGTGGCAGCCATTAGCCTCGACGGTTTGTTTACCAACTATGCCGATTCTGTTCGTGGTCGCTTCAGCATTTCAGCAGATTCTGCGAAGAATACCGTGTACTTACAGATGAACTCACTGAAACCTGAGGATACCGCCGTTTATTATTGTGCGGCACTGCCTAGTGTGTGTACCGACTATTGGGGTCAGGGCACACAAGTCACGGTCTCAAGCGGCGGAAGCTCTGGTGAACAGAAACTGATTTCAGAAG
DCHVLWR#LDGLF#MPFF##########evqlvesggglvqagdslrlscaasgDCHVLWRmgwfrqapgkerefvaaisLDGLFtnyadsvrgrfsisadsakntvylqmnslkpedtavyycaaMPFFdywgqgtqvtvss##########AAGGAGATATACCATGGAAGTTCAACTGGTTGAATCTGGTGGCGGTTTAGTTCAAGCCGGTGATAGCCTTCGTCTGAGCTGCGCCGCAAGCGGAGATTGTCACGTTCTCTGGCGTATGGGTTGGTTTCGCCAGGCACCTGGTAAAGAACGTGAATTTGTGGCAGCCATTAGCCTCGACGGTTTGTTTACCAACTATGCCGATTCTGTTCGTGGTCGCTTCAGCATTTCAGCAGATTCTGCGAAGAATACCGTGTACTTACAGATGAACTCACTGAAACCTGAGGATACCGCCGTTTATTATTGTGCGGCAATGCCTTTTTTTGACTATTGGGGTCAGGGCACACAAGTCACGGTCTCAAGCGGCGGAAGCTCTGGTGAACAGAAACTGATTTCAGAAG
DCHVLWR#LDGLF#LPSVCT##########evqlvesggglvqagdslrlscaasgDCHVLWRmgwfrqapgkerefvaaisLDGLFtnyadsvrgrfsisadsakntvylqmnslkpedtavyycaaLPSVCTaywgqgtqvtvss##########AGGAGATATACCATGGAAGTTCAACTGGTTGAATCTGGTGGCGGTTTAGTTCAAGCCGGTGATAGCCTTCGTCTGAGCTGCGCCGCAAGCGGAGATTGTCACGTTCTCTGGCGTATGGGTTGGTTTCGCCAGGCACCTGGTAAAGAACGTGAATTTGTGGCAGCCATTAGCCTCGACGGTTTGTTTACCAACTATGCCGATTCTGTTCGTGGTCGCTTCAGCATTTCAGCAGATTCTGCGAAGAATACCGTGTACTTACAGATGAACTCACTGAAACCTGAGGATACCGCCGTTTATTATTGTGCGGCACTGCCTAGTGTGTGTACCGCCTATTGGGGTCAGGGCACACAAGTCACGGTCTCAAGCGGCGGAAGCTCTGGTGAACAGAAACTGATTTCAGAAG
DCHVLWR#LDGLF#MPFF##########evqlvesggglvqagdslrlscaasgDCHVLWRmgwfrqapgkerefvaaisLDGLFtnyadsvrgrfsisadsakntvylqmnslkpedtavyycaaMPFFdywgqgtqvtvss##########AAGGAGATATACCATGGAAGTTCAACTGGTTGAATCTGGTGGCGGTTTAGTTCAAGCCGGTGATAGCCTTCGTCTGAGCTGCGCCGCAAGCGGAGATTGTCACGTTCTCTGGCGTATGGGTTGGTTTCGCCAGGCACCTGGTAAAGAACGTGAATTTGTGGCAGCCATTAGCCTCGACGGTTTGTTTACCAACTATGCCGATTCTGTTCGTGGTCGCTTCAGCATTTCAGCAGATTCTGCGAAGAATACCGTGTACTTACAGATGAACTCACTGAAACCTGAGGATACCGCCGTTTATTATTGTGCGGCAATGCCTTTTTTTGACTATTGGGGTCAGGGCACACAAGTCACGGTCTCAAGCGGCGGAAGCTCTGGTGAACAGAAACTGATTTCAGAAG
DCHVLWR#LDGLF#LPSVCT##########evqlvesggglvqagdslrlscaasgDCHVLWRmgwfrqapgkerefvaaisLDGLFtnyadsvrgrfsisadsakntvylqmnslkpedtavyycaaLPSVCTdywgqgtqvtvss##########AGGAGATATACCATGGAAGTTCAACTGGTTGAATCTGGTGGCGGTTTAGTTCAAGCCGGTGATAGCCTTCGTCTGAGCTGCGCCGCAAGCGGAGATTGTCACGTTCTCTGGCGTATGGGTTGGTTTCGCCAGGCACCTGGTAAAGAACGTGAATTTGTGGCAGCCATTAGCCTCGACGGTTTGTTTACCAACTATGCCGATTCTGTTCGTGGTCGCTTCAGCATTTCAGCAGATTCTGCGAAGAATACCGTGTACTTACAGATGAACTCACTGAAACCTGAGGATACCGCCGTTTATTATTGTGCGGCACTGCCTAGTGTGTGTACCGACTATTGGGGTCAGGGCACACAAGTCACGGTCTCAAGCGGCGGAAGCTCTGGTGAACAGAAACTGATTTCAGAAG
DCHVLWR#LDGLF#MPFF##########evqlvesggglvqagdslrlscaasgDCHVLWRmgwfrqapgkerefvaaisLDGLFtnyadsvrgrfsisadsakntvylqmnslkpedtavyycaaMPFFdywgqgtqvtvss##########ATATACCATGGAAGTTCAACTGGTTGAATCTGGTGGCGGTTTAGTTCAAGCCGGTGATAGCCTTCGTCTGAGCTGCGCCGCAAGCGGAGATTGTCACGTTCTCTGGCGTATGGGTTGGTTTCGCCAGGCACCTGGTAAAGAACGTGAATTTGTGGCAGCCATTAGCCTCGACGGTTTGTTTACCAACTATGCCGATTCTGTTCGTGGTCGCTTCAGCATTTCAGCAGATTCTGCGAAGAATACCGTGTACTTACAGATGAACTCACTGAAACCTGAGGATACCGCCGTTTATTATTGTGCGGCAATGCCTTTTTTTGACTATTGGGGTCAGGGCACACAAGTCACGGTCTCAAGCGGCGGAAGCTCTGGTGAACAGAAACTGATTTCAGAAG
DCHVLWR#LDGLF#MPFF##########evqlvesggglvqagdslrlscaasgDCHVLWRmgwfrqapgkerefvaaisLDGLFtnyadsvrgrfsisadsakntvylqmnslkpedtavyycaaMPFFdywgqgtqvtvss##########GGAGATATACCATGGAAGTTCAACTGGTTGAATCTGGTGGCGGTTTAGTTCAAGCCGGTGATAGCCTTCGTCTGAGCTGCGCCGCAAGCGGAGATTGTCACGTTCTCTGGCGTATGGGTTGGTTTCGCCAGGCACCTGGTAAAGAACGTGAATTTGTGGCAGCCATTAGCCTCGACGGTTTGTTTACCAACTATGCCGATTCTGTTCGTGGTCGCTTCAGCATTTCAGCAGATTCTGCGAAGAATACCGTGTACTTACAGATGAACTCACTGAAACCTGAGGATACCGCCGTTTATTATTGTGCGGCAATGCCTTTTTTTGACTATTGGGGTCAGGGCACACAAGTCACGGTCTCAAGCGGCGTAAGCTCTGGTGAACAGAAACTGATTTCAGAAG
DCHVLWR#LDGLF#LPSVCT##########evqlvesggglvqagdslrlscaasgDCHVLWRmgwfrqapgkerefvaaisLDGLFtnyadsvrgrfsisadsakntvylqmnslkpedtavyycaaLPSVCTdywgqgtqvtvss##########ATATACCATGGAAGTTCAACTGGTTGAATCTGGTGGCGGTTTAGTTCAAGCCGGTGATAGCCTTCGTCTGAGCTGCGCCGCAAGCGGAGATTGTCACGTTCTCTGGCGTATGGGTTGGTTTCGCCAGGCACCTGGTAAAGAACGTGAATTTGTGGCAGCCATTAGCCTCGACGGTTTGTTTACCAACTATGCCGATTCTGTTCGTGGTCGCTTCAGCATTTCAGCAGATTCTGCGAAGAATACCGTGTACTTACAGATGAACTCACTGAAACCTGAGGATACCGCCGTTTATTATTGTGCGGCACTGCCTAGTGTGTGTACCGACTATTGGGGTCAGGGCACACAAGTCACGGTCTCAAGCGGCGGAAGCTCTGGTGAACAGAAACTGATTTCAGAAG
DCHVLWR#LDGLF#LPATSG##########evqlvesggglvqagdslrlscaasgDCHVLWRmgwfrqapgkerefvaaisLDGLFtnyadsvrgrfsisadsakntvylqmnslkpedtavyycaaLPATSGdywgqgtqvtvss##########GGAGATATACCATGGAAGTTCAACTGGTTGAATCTGGTGGCGGTTTAGTTCAAGCCGGTGATAGCCTTCGTCTGAGCTGCGCCGCAAGCGGAGATTGTCACGTTCTCTGGCGTATGGGTTGGTTTCGCCAGGCACCTGGTAAAGAACGTGAATTTGTGGCAGCCATTAGCCTCGACGGTTTGTTTACCAACTATGCCGATTCTGTTCGTGGTCGCTTCAGCATTTCAGCAGATTCTGCGAAGAATACCGTGTACTTACAGATGAACTCACTGAAACCTGAGGATACCGCCGTTTATTATTGTGCGGCATTGCCGGCGACTTCTGGCGACTATTGGGGTCAGGGCACACAAGTCACGGTCTCAAGCGGCGGAAGCTCTGGTGAACAGAAACTGATTTCAGAAG
DCHVLWR#LDGLF#LPSVCT##########evqlvesggglvqagdslrlscaasgDCHVLWRmgwfrqapgkeresvaaisLDGLFtnyadsvrgrfsisadsakntvylqmnslkpedtavyycaaLPSVCTaywgqgtqvtvss##########GGAGATATACCATGGAAGTTCAACTGGTTGAATCTGGTGGCGGTTTAGTTCAAGCCGGTGATAGCCTTCGTCTGAGCTGCGCCGCAAGCGGAGATTGTCACGTTCTCTGGCGTATGGGTTGGTTTCGCCAGGCACCTGGTAAAGAACGTGAATCTGTGGCAGCCATTAGCCTCGACGGTTTGTTTACCAACTATGCCGATTCTGTTCGTGGTCGCTTCAGCATTTCAGCAGATTCTGCGAAGAATACCGTGTACTTACAGATGAACTCACTGAAACCTGAGGATACCGCCGTTTATTATTGTGCGGCACTGCCTAGTGTGTGTACCGCCTATTGGGGTCAGGGCACACAAGTCACGGTCTCAAGCGGCGGAAGCTCTGGTGAACAGAAACTGATTTCAGAAG
DCHVLWR#LDGLF#HHFHPGGMD##########evqlvesggglvqagdslrlscaasgDCHVLWRmgwfrqapgkerefvaaisLDGLFtnyadsvrgrfsisadsakntvylqmnslkpedtavyycnaHHFHPGGMDdywgqgtqvtvss##########ATACCATGGAAGTTCAACTGGTTGAATCTGGTGGCGGTTTAGTTCAAGCCGGTGATAGCCTTCGTCTGAGCTGCGCCGCAAGCGGAGATTGTCACGTTCTCTGGCGTATGGGTTGGTTTCGCCAGGCACCTGGTAAAGAACGTGAATTTGTGGCAGCCATTAGCCTCGACGGTTTGTTTACCAACTATGCCGATTCTGTTCGTGGTCGCTTCAGCATTTCAGCAGATTCTGCGAAGAATACCGTGTACTTACAGATGAACTCACTGAAACCTGAGGATACCGCCGTTTATTATTGTAATGCACACCATTTTCATCCTGGTGGTATGGATGACTATTGGGGTCAGGGCACACAAGTCACGGTCTCAAGCGGCGGAAGCTCTGGTGAACAGAAACTGATTTCAGAAG
DCHVLWR#LDGLF#MPFF##########evqlvesggglvqagdslrlscaasgDCHVLWRmgwfrqapgkereflaaisLDGLFtnyadsvrgrfsisadsakntvylqmnslkpedtavyycaaMPFFdywgqgtqvtvss##########ATACCATGGAAGTTCAACTGGTTGAATCTGGTGGCGGTTTAGTTCAAGCCGGTGATAGCCTTCGTCTGAGCTGCGCCGCAAGCGGAGATTGTCACGTTCTCTGGCGTATGGGTTGGTTTCGCCAGGCACCTGGTAAAGAACGTGAATTTTTGGCAGCCATTAGCCTCGACGGTTTGTTTACCAACTATGCCGATTCTGTTCGTGGTCGCTTCAGCATTTCAGCAGATTCTGCGAAGAATACCGTGTACTTACAGATGAACTCACTGAAACCTGAGGATACCGCCGTTTATTATTGTGCGGCAATGCCTTTTTTTGACTATTGGGGTCAGGGCACACAAGTCACGGTCTCAAGCGGCGGAAGCTCTGGTGAACAGAAACTGATTTCAGAAG
DCHVLWR#LDGLF#MPFF##########evqlvesggglvqagdslrlscaasgDCHVLWRmgwfrqapgkerefvaaisLDGLFtnyadsvrgrfsisadsakntvylqmnslkpedtavyycaaMPFFdywgqgtqvtvss##########AGATATACCATGGAAGTTCAACTGGTTGAATCTGGTGGCGGTTTAGTTCAAGCCGGTGATAGCCTTCGTCTGAGCTGCGCCGCAAGCGGAGATTGTCACGTTCTCTGGCGTATGGGTTGGTTTCGCCAGGCACCTGGTAAAGAACGTGAATTTGTGGCAGCCATTAGCCTCGACGGTTTGTTTACCAACTATGCCGATTCTGTTCGTGGTCGCTTCAGCATTTCAGCAGATTCTGCGAAGAATACCGTGTACTTACAGATGAACTCACTGAAACCTGAGGATACCGCCGTTTATTATTGTGCGGCAATGCCTTTTTTTGACTATTGGGGTCAGGGCACACAAGTCACGGTCTCAAGCGGCGGAAGCTCTGGTGAACAGAAACTGATTTCAGAAG
DCHVLWR#LDGLF#HHFHPGGMD##########evqlvesggglvqagdslrlscaasgDCHVLWRmgwfrqapgkerefvaaisLDGLFtnyadsvrgrfsisadsakntvylqmnslkpedtavyycnaHHFHPGGMDdywgqgtqvtvss##########AAGGAGATATACCATGGAAGTTCAACTGGTTGAATCTGGTGGCGGTTTAGTTCAAGCCGGTGATAGCCTTCGTCTGAGCTGCGCCGCAAGCGGAGATTGTCACGTTCTCTGGCGTATGGGTTGGTTTCGCCAGGCACCTGGTAAAGAACGTGAATTTGTGGCAGCCATTAGCCTCGACGGTTTGTTTACCAACTATGCCGATTCTGTTCGTGGTCGCTTCAGCATTTCAGCAGATTCTGCGAAGAATACCGTGTACTTACAGATGAACTCACTGAAACCTGAGGATACCGCCGTTTATTATTGTAATGCACACCATTTTCATCCTGGTGGTATGGATGACTATTGGGGTCAGGGCACACAAGTCACGGTCTCAAGCGGCGGAAGCTCTGGTGAACAGAAACTGATTTCAGAAG
DCHVLWR#LDGLF#MPFF##########evqlvesggglvqagdslrlscaasgDCHVLWRmgwfrqapgkerefvaaisLDGLFtnyadsvrgrfsisadsakntvylqmnslkpedtavyycaaMPFFdywgqgtqvtvss##########AGATATACCATGGAAGTTCAACTGGTTGAATCTGGTGGCGGTTTAGTTCAAGCCGGTGATAGCCTTCGTCTGAGCTGCGCCGCAAGCGGAGATTGTCACGTTCTCTGGCGTATGGGTTGGTTTCGCCAGGCACCTGGTAAAGAACGTGAATTTGTGGCAGCCATTAGCCTCGACGGTTTGTTTACCAACTATGCCGATTCTGTTCGTGGTCGCTTCAGCATTTCAGCAGATTCTGCGAAGAATACCGTGTACTTACAGATGAACTCACTGAAACCTGAGGATACCGCCGTTTATTATTGTGCGGCAATGCCTTTTTTTGACTATTGGGGTCAGGGCACACAAGTCACGGTCTCAAGCGGCGGAAGCTCTGGTGAACAGAAACTGATTTCAGAAG
DCHVLWR#LDGLF#MPFF##########evqlvesggglvqagdslrlscaasgDCHVLWRmgwfrqapgkerefvaaisLDGLFtnyadsvrgrfsisadsakntvylqmnslkpedtavyycaaMPFFdywgqgtqvtvss##########AGGAGATATACCATGGAAGTTCAACTGGTTGAATCTGGTGGCGGTTTAGTTCAAGCCGGTGATAGCCTTCGTCTGAGCTGCGCCGCAAGCGGAGATTGTCACGTTCTCTGGCGTATGGGTTGGTTTCGCCAGGCACCTGGTAAAGAACGTGAATTTGTGGCAGCCATTAGCCTCGACGGTTTGTTTACCAACTATGCCGATTCTGTTCGTGGTCGCTTCAGCATTTCAGCAGATTCTGCGAAGAATACCGTGTACTTACAGATGAACTCACTGAAACCTGAGGATACCGCCGTTTATTATTGTGCGGCAATGCCTTTTTTTGACTATTGGGGTCAGGGCACACAAGTCACGGTCTCAAGCGGCGGAAGCTCTGGTGAACAGAAACTGATTTCAGAAG
DCHVLWR#LDGLF#LPATSG##########evqlvesggglvqagdslrlscaasgDCHVLWRmgwfrqapgkerefvaaisLDGLFtnyadsvrgrfsisadsakntvylqmnslkpedtavyycaaLPATSGdywgqgtqvtvss##########ATACCATGGAAGTTCAACTGGTTGAATCTGGTGGCGGTTTAGTTCAAGCCGGTGATAGCCTTCGTCTGAGCTGCGCCGCAAGCGGAGATTGTCACGTTCTCTGGCGTATGGGTTGGTTTCGCCAGGCACCTGGTAAAGAACGTGAATTTGTGGCAGCCATTAGCCTCGACGGTTTGTTTACCAACTATGCCGATTCTGTTCGTGGTCGCTTCAGCATTTCAGCAGATTCTGCGAAGAATACCGTGTACTTACAGATGAACTCACTGAAACCTGAGGATACCGCCGTTTATTATTGTGCGGCATTGCCGGCGACTTCTGGCGACTATTGGGGTCAGGGCACACAAGTCACGGTCTCAAGCGGCGGAAGCTCTGGTGAACAGAAACTGATTTCAGAAG
DCHVLWR#LDGLF#MPFF##########evqlvesggglvqagdslrlscaasgDCHVLWRmgwfrqapgkerefvaaisLDGLFtnyadsvrgrfsisadsakntvylqmnslkpedtavyycaaMPFFdywgqgtqvtvss##########ACCATGGAAGTTCAACTGGTTGAATCTGGTGGCGGTTTAGTTCAAGCCGGTGATAGCCTTCGTCTGAGCTGCGCCGCAAGCGGAGATTGTCACGTTCTCTGGCGTATGGGTTGGTTTCGCCAGGCACCTGGTAAAGAACGTGAATTTGTGGCAGCCATTAGCCTCGACGGTTTGTTTACCAACTATGCCGATTCTGTTCGTGGTCGCTTCAGCATTTCAGCAGATTCTGCGAAGAATACCGTGTACTTACAGATGAACTCACTGAAACCTGAGGATACCGCCGTTTATTATTGTGCGGCAATGCCTTTTTTTGACTATTGGGGTCAGGGCACACAAGTCACGGTCTCAAGCGGCGGAAGCTCTGGTGAACAGAAACTGATTTCAGAAG
DCHVLWR#LDGLF#LPSVCT##########evqlvesggglvqagdslrlscaasgDCHVLWRmgwfrqapgkerefvaaisLDGLFtnyadsvrgrfsisadsakntvylqmnslkpedtavyycaaLPSVCTdywgqgtqvtvss##########ACCATGGAAGTTCAACTGGTTGAATCTGGTGGCGGTTTAGTTCAAGCCGGTGATAGCCTTCGTCTGAGCTGCGCCGCAAGCGGAGATTGTCACGTTCTCTGGCGTATGGGTTGGTTTCGCCAGGCACCTGGTAAAGAACGTGAATTTGTGGCAGCCATTAGCCTCGACGGTTTGTTTACCAACTATGCCGATTCTGTTCGTGGTCGCTTCAGCATTTCAGCAGATTCTGCGAAGAATACCGTGTACTTACAGATGAACTCACTGAAACCTGAGGATACCGCCGTTTATTATTGTGCGGCACTGCCTAGTGTGTGTACCGACTATTGGGGTCAGGGCACACAAGTCACGGTCTCAAGCGGCGGAAGCTCTGGTGAACAGAAACTGATTTCAGAAG
DCHVLWR#LDGLF#MPFF##########evqlvesggglvqagdslrlscaasgDCHVLWRmgwfrqapgkerefvaaisLDGLFtnyadsvrgrfsisadsakntvylqmnslkpedtavyycaaMPFFdywgqgtqvtvss##########AGATATACCATGGAAGTTCAACTGGTTGAATCTGGTGGCGGTTTAGTTCAAGCCGGTGATAGCCTTCGTCTGAGCTGCGCCGCAAGCGGAGATTGTCACGTTCTCTGGCGTATGGGTTGGTTTCGCCAGGCACCTGGTAAAGAACGTGAATTTGTGGCAGCCATTAGCCTCGACGGTTTGTTTACCAACTATGCCGATTCTGTTCGTGGTCGCTTCAGCATTTCAGCAGATTCTGCGAAGAATACCGTGTACTTACAGATGAACTCACTGAAACCTGAGGATACCGCCGTTTATTATTGTGCGGCAATGCCTTTTTTTGACTATTGGGGTCAGGGCACACAAGTCACGGTCTCAAGCGGCGGAAGCTCTGGTGAACAGAAACTGATTTCAGAAG
DCHVLWR#LDGLF#MPFF##########evqlvesggglvqagdslrlscaasgDCHVLWRmgwfrqapgkerefvaaisLDGLFtnyadsvrgrfsisadsakntvylqmnslkpedtavyycaaMPFFdywgqgtqvtvss##########AGATATACCATGGAAGTTCAACTGGTTGAATCTGGTGGCGGTTTAGTTCAAGCCGGTGATAGCCTTCGTCTGAGCTGCGCCGCAAGCGGAGATTGTCACGTTCTCTGGCGTATGGGTTGGTTTCGCCAGGCACCTGGTAAAGAACGTGAATTTGTGGCAGCCATTAGCCTCGACGGTTTGTTTACCAACTATGCCGATTCTGTTCGTGGTCGCTTCAGCATTTCAGCAGATTCTGCGAAGAATACCGTGTACTTACAGATGAACTCACTGAAACCTGAGGATACCGCCGTTTATTATTGTGCGGCAATGCCTTTTTTTGACTATTGGGGTCAGGGCACACAAGTCACGGTCTCAAGCGGCGGAAGCTCTGGTGAACAGAAACTGATTTCAGAAG
DCHVLWR#LDGLF#LPSVCT##########evqlvesggglvqagdslrlscaasgDCHVLWRmgwfrqapgkerefvaaisLDGLFtnyadsvrgrfsisadsakntvylqmnslkpedtavyycaaLPSVCTdywgqgtqvtvss##########AAGGAGATATACCATGGAAGTTCAACTGGTTGAATCTGGTGGCGGTTTAGTTCAAGCCGGTGATAGCCTTCGTCTGAGCTGCGCCGCAAGCGGAGATTGTCACGTTCTCTGGCGTATGGGTTGGTTTCGCCAGGCACCTGGTAAAGAACGTGAATTTGTGGCAGCCATTAGCCTCGACGGTTTGTTTACCAACTATGCCGATTCTGTTCGTGGTCGCTTCAGCATTTCAGCAGATTCTGCGAAGAATACCGTGTACTTACAGATGAACTCACTGAAACCTGAGGATACCGCCGTTTATTATTGTGCGGCACTGCCTAGTGTGTGTACCGACTATTGGGGTCAGGGCACACAAGTCACGGTCTCAAGCGGCGGAAGCTCTGGTGAACAGAAACTGATTTCAGAAG
DCHVLWR#LDGLF#LPATSG##########evqlvesggglvqagdslrlscaasgDCHVLWRmgwfrqapgkerefvaaisLDGLFtnyadsvrgrfsisadsakntvylqmnslkpedtavyycaaLPATSGdywgqgtqvtvss##########AGGAGATATACCATGGAAGTTCAACTGGTTGAATCTGGTGGCGGTTTAGTTCAAGCCGGTGATAGCCTTCGTCTGAGCTGCGCCGCAAGCGGAGATTGTCACGTTCTCTGGCGTATGGGTTGGTTTCGCCAGGCACCTGGTAAAGAACGTGAATTTGTGGCAGCCATTAGCCTCGACGGTTTGTTTACCAACTATGCCGATTCTGTTCGTGGTCGCTTCAGCATTTCAGCAGATTCTGCGAAGAATACCGTGTACTTACAGATGAACTCACTGAAACCTGAGGATACCGCCGTTTATTATTGTGCGGCATTGCCGGCGACTTCTGGCGACTATTGGGGTCAGGGCACACAAGTCACGGTCTCAAGCGGCGGAAGCTCTGGTGAACAGAAACTGATTTCAGAAG
DCHVLWR#LDGLF#MPFF##########evqlvesggglvqagdslrlscaasgDCHVLWRmgwfrqapgkerefvaaisLDGLFtnyadsvrgrfsisadsakntvylqmnslkpedtavyycaaMPFFdywgqgtqvtvss##########GGAGATATACCATGGAAGTTCAACTGGTTGAATCTGGTGGCGGTTTAGTTCAAGCCGGTGATAGCCTTCGTCTGAGCTGTGCCGCAAGCGGAGATTGTCACGTTCTCTGGCGTATGGGTTGGTTTCGCCAGGCACCTGGTAAAGAACGTGAATTTGTGGCAGCCATTAGCCTCGACGGTTTGTTTACCAACTATGCCGATTCTGTTCGTGGTCGCTTCAGCATTTCAGCAGATTCTGCGAAGAATACCGTGTACTTACAGATGAACTCACTGAAACCTGAGGATACCGCCGTTTATTATTGTGCGGCAATGCCTTTTTTTGACTATTGGGGTCAGGGCACACAAGTCACGGTCTCAAGCGGCGGAAGCTCTGGTGAACAGAAACTGATTTCAGAAG
DCHVLWR#LDGLF#MPFF##########evqlvesggglvqagdslrlscaasgDCHVLWRmgwfrqapgkerefvaaisLDGLFtnyadsvrgrfsisadsakntvylqmnslkpedtavyycaaMPFFdywgqgtqvtvss##########ATATACCATGGAAGTTCAACTGGTTGAATCTGGTGGCGGTTTAGTTCAAGCCGGTGATAGCCTTCGTCTGAGCTGCGCCGCAAGCGGAGATTGTCACGTTCTCTGGCGTATGGGTTGGTTTCGCCAGGCACCTGGTAAAGAACGTGAATTTGTGGCAGCCATTAGCCTCGACGGTTTGTTTACCAACTATGCCGATTCTGTTCGTGGTCGCTTCAGCATTTCAGCAGATTCTGCGAAGAATACCGTGTACTTACAGATGAACTCACTGAAACCTGAGGATACCGCCGTTTATTATTGTGCGGCAATGCCTTTTTTTGACTATTGGGGTCAGGGCACACAAGTCACGGTCTCAAGCGGCGGAAGCTCTGGTGAACAGAAACTGATTTCAGAAG
DCHVLWR#LDGLF#MPFF##########evqlvesggglvqagdslrlscaasgDCHVLWRmgwfrqapgkerefvaaisLDGLFtnyadsvrgrfsisadsakntvylqmnslkpedtavyycaaMPFFdywgqgtqvtvss##########ACCATGGAAGTTCAACTGGTTGAATCTGGTGGCGGTTTAGTTCAAGCCGGTGATAGCCTTCGTCTGAGCTGCGCCGCAAGCGGAGATTGTCACGTTCTCTGGCGTATGGGTTGGTTTCGCCAGGCACCTGGTAAAGAACGTGAATTTGTGGCAGCCATTAGCCTCGACGGTTTGTTTACCAACTATGCCGATTCTGTTCGTGGTCGCTTCAGCATTTCAGCAGATTCTGCGAAGAATACCGTGTACTTACAGATGAACTCACTGAAACCTGAGGATACCGCCGTTTATTATTGTGCGGCAATGCCTTTTTTTGACTATTGGGGTCAGGGCACACAAGTCACGGTCTCAAGCGGCGGAAGCTCTGGTGAACAGAAACTGATTTCAGAAG
DCHVLWR#LDGLF#HHFHPGGMD##########evqlvesggglvqagdslrlscaasgDCHVLWRmgwfrqapgkerefvaaisLDGLFtnyadsvrgrfsisadsakntvylqmnslkpedtavyycnaHHFHPGGMDdywgqgtqvtvss##########AGGAGATATACCATGGAAGTTCAACTGGTTGAATCTGGTGGCGGTTTAGTTCAAGCCGGTGATAGCCTTCGTCTGAGCTGCGCCGCAAGCGGAGATTGTCACGTTCTCTGGCGTATGGGTTGGTTTCGCCAGGCACCTGGTAAAGAACGTGAATTTGTGGCAGCCATTAGCCTCGACGGTTTGTTTACCAACTATGCCGATTCTGTTCGTGGTCGCTTCAGCATTTCAGCAGATTCTGCGAAGAATACCGTGTACTTACAGATGAACTCACTGAAACCTGAGGATACCGCCGTTTATTATTGTAATGCACACCATTTTCATCCTGGTGGTATGGATGACTATTGGGGTCAGGGCACACAAGTCACGGTCTCAAGCGGCGGAAGCTCTGGTGAACAGAAACTGATTTCAGAAG
DCHVLWR#LDGLF#MPFF##########evqlvesggglvqagdslrlscaasgDCHVLWRmgwfrqapgkerefvaaisLDGLFtnyadsvrgrfsisadsakntvylqmnslkpedtavyycaaMPFFdywgqgtqvtvss##########ATACCATGGAAGTTCAACTGGTTGAATCTGGTGGCGGTTTAGTTCAAGCCGGTGATAGCCTTCGTCTGAGCTGCGCCGCAAGCGGAGATTGTCACGTTCTCTGGCGTATGGGTTGGTTTCGCCAGGCACCTGGTAAAGAACGTGAATTTGTGGCAGCCATTAGCCTCGACGGTTTGTTTACCAACTATGCCGATTCTGTTCGTGGTCGCTTCAGCATTTCAGCAGATTCTGCGAAGAATACCGTGTACTTACAGATGAACTCACTGAAACCTGAGGATACCGCCGTTTATTATTGTGCGGCAATGCCTTTTTTTGACTATTGGGGTCAGGGCACACAAGTCACGGTCTCAAGCGGCGGAAGCTCTGGTGAACAGAAACTGATTTCAGAAG
DCHVLWR#LDGLF#MPFF##########evqlvesggglvqagdslrlscaasgDCHVLWRmgwfrqapgkerefvaaisLDGLFtnyadsvrgrfsisadsakntvylqmnslkpedtavyycaaMPFFdywgqgtqvtvss##########AGGAGATATACCATGGAAGTTCAACTGGTTGAATCTGGTGGCGGTTTAGTTCAAGCCGGTGATAGCCTTCGGCTGAGCTGCGCCGCAAGCGGAGATTGTCACGTTCTCTGGCGTATGGGTTGGTTTCGCCAGGCACCTGGTAAAGAACGTGAATTTGTGGCAGCCATTAGCCTCGACGGTTTGTTTACCAACTATGCCGATTCTGTTCGTGGTCGCTTCAGCATTTCAGCAGATTCTGCGAAGAATACCGTGTACTTACAGATGAACTCACTGAAACCTGAGGATACCGCCGTTTATTATTGTGCGGCAATGCCTTTTTTTGACTATTGGGGTCAGGGCACACAAGTCACGGTCTCAAGCGGCGGAAGCTCTGGTGAACAGAAACTGATTTCAGAAG
DCHVLWR#LDGLF#HHFHPGGMD##########evqlvesggglvqagdslrlscaasgDCHVLWRmgwfrqapgkerefvaaisLDGLFtnyadsvrgrfsisadsakntvylqmnslkpedtavyycnaHHFHPGGMDdywgqgtqvtvsi##########ATATACCATGGAAGTTCAACTGGTTGAATCTGGTGGCGGTTTAGTTCAAGCCGGTGATAGCCTTCGTCTGAGCTGCGCCGCAAGCGGAGATTGTCACGTTCTCTGGCGTATGGGTTGGTTTCGCCAGGCACCTGGTAAAGAACGTGAATTTGTGGCAGCCATTAGCCTCGACGGTTTGTTTACCAACTATGCCGATTCTGTTCGTGGTCGCTTCAGCATTTCAGCAGATTCTGCGAAGAATACCGTGTACTTACAGATGAACTCACTGAAACCTGAGGATACCGCCGTTTATTATTGTAATGCACACCATTTTCATCCTGGTGGTATGGATGACTATTGGGGTCAGGGCACACAAGTCACGGTCTCAATCGGCGGAAGCTCTGGTGAACAGAAACTGATTTCAGAAG
DCHVLWR#LDGLF#MPFF##########evqlvesggglvqagdslrlscaasgDCHVLWRmgwfrqapgkerefvaaisLDGLFtnyadsvrgrfsisadsakntvylqmnslkpedtavyycaaMPFFdywgqgtqvtvss##########AGGAGATATACCATGGAAGTTCAACTGGTTGAATCTGGTGGCGGTTTAGTTCAAGCCGGTGATAGCCTTCGTCTGAGCTGCGCCGCAAGCGGAGATTGTCACGTTCTCTGGCGTATGGGTTGGTTTCGCCAGGCACCTGGTAAAGAACGTGAATTTGTGGCAGCCATTAGCCTCGACGGTTTGTTTACCAACTATGCCGATTCTGTTCGTGGTCGCTTCAGCATTTCAGCAGATTCTGCGAAGAATACCGTGTACTTACAGATGAACTCACTGAAACCTGAGGATACCGCCGTTTATTATTGTGCGGCAATGCCTTTTTTTGACTATTGGGGTCAGGGCACACAAGTCACGGTCTCAAGCGGCGGAAGCTCTGGTGAACAGAAACTGATTTCAGAAG
DCHVLWR#LDGLF#MPFF##########qvqlvesggalvqpggslrlscaasgDCHVLWRmgwfrqapgkerefvaaisLDGLFtnyadsvrgrfsisadsakntvylqmnslkpedtavyycaaMPFFaywgqgtqvtvss##########ATACCATGCAGGTTCAACTGGTTGAATCTGGTGGCGCATTAGTTCAACCGGGTGGTAGCCTTCGTCTGAGCTGCGCCGCAAGCGGAGATTGTCACGTTCTCTGGCGTATGGGTTGGTTTCGCCAGGCACCTGGTAAAGAACGTGAATTTGTGGCAGCCATTAGCCTCGACGGTTTGTTTACCAACTATGCCGATTCTGTTCGTGGTCGCTTCAGCATTTCAGCAGATTCTGCGAAGAATACCGTGTACTTACAGATGAACTCACTGAAACCTGAGGATACCGCCGTTTATTATTGTGCGGCAATGCCTTTTTTTGCCTATTGGGGTCAGGGCACACAAGTCACGGTCTCAAGCGGCGGAAGCTCTGGTGAACAGAAACTGATTTCAGAAG
DCHVLWR#LDGLF#MPFF##########evqlvesggglvqagdslrlscaasgDCHVLWRmgwfrqapgkerefvaaisLDGLFtnyadsvrgrfsisadsakntvylqmnslkpedtavyycaaMPFFdywgqgtqvtvss##########GAAGGAGATATACCATGGAAGTTCAACTGGTTGAATCTGGTGGCGGTTTAGTTCAAGCCGGTGATAGCCTTCGTCTGAGCTGCGCCGCAAGCGGAGATTGTCACGTTCTCTGGCGTATGGGTTGGTTTCGCCAGGCACCTGGTAAAGAACGTGAATTTGTGGCAGCCATTAGCCTCGACGGTTTGTTTACCAACTATGCCGATTCTGTTCGTGGTCGCTTCAGCATTTCAGCAGATTCTGCGAAGAATACCGTGTACTTACAGATGAACTCACTGAAACCTGAGGATACCGCCGTTTATTATTGTGCGGCAATGCCTTTTTTTGACTATTGGGGTCAGGGCACACAAGTCACGGTCTCAAGCGGCGGAAGCTCTGGTGAACAGAAACTGATTTCAGAAG
DCHVLWR#LDGLF#LPSVCT##########evqlvesggglvqagdslrlscaasgDCHVLWRmgwfrqapgkerefvaaisLDGLFtnyadsvrgrfsisadsakntvylqmnslkpedtavyycaaLPSVCTdywgqgtqvtvss##########ATACCATGGAAGTTCAACTGGTTGAATCTGGTGGCGGTTTAGTTCAAGCCGGTGATAGCCTTCGTCTGAGCTGCGCCGCAAGCGGAGATTGTCACGTTCTCTGGCGTATGGGTTGGTTTCGCCAGGCACCTGGTAAAGAACGTGAATTTGTGGCAGCCATTAGCCTCGACGGTTTGTTTACCAACTATGCCGATTCTGTTCGTGGTCGCTTCAGCATTTCAGCAGATTCTGCGAAGAATACCGTGTACTTACAGATGAACTCACTGAAACCTGAGGATACCGCCGTTTATTATTGTGCGGCACTGCCTAGTGTGTGTACCGACTATTGGGGTCAGGGCACACAAGTCACGGTCTCAAGCGGCGGAAGCTCTGGTGAACAGAAACTGATTTCAGAAG
DCHVLWR#LDGLF#LPATSG##########evqlvesggglvqagdslrlscaasgDCHVLWRmgwfrqapgkerefvaaisLDGLFtnyadsvrgrfsisadsakntvylqmnslkpedtavyycaaLPATSGdywgqgtqvtvss##########GGAGATATACCATGGAAGTTCAACTGGTTGAATCTGGTGGCGGTTTAGTTCAAGCCGGTGATAGCCTTCGTCTGAGCTGCGCCGCAAGCGGAGATTGTCACGTTCTCTGGCGTATGGGTTGGTTTCGCCAGGCACCTGGTAAAGAACGTGAATTTGTGGCAGCCATTAGCCTCGACGGTTTGTTTACCAACTATGCCGATTCTGTTCGTGGTCGCTTCAGCATTTCAGCAGATTCTGCGAAGAATACCGTGTACTTACAGATGAACTCACTGAAACCTGAGGATACCGCCGTTTATTATTGTGCGGCATTGCCGGCGACTTCTGGCGACTATTGGGGTCAGGGCACACAAGTCACGGTCTCAAGCGGCGGAAGCTCTGGTGAACAGAAACTGATTTCAGAAG
DCHVLWR#LDGLF#MPFF##########evqlvesggglvqagdslrlscaasgDCHVLWRmgwfrqapgkerefvaaisLDGLFtnyadsvrgrfsisadsakntvylqmnslkpedtavyycaaMPFFdywgqgtqvtvss##########AAGGAGATATACCATGGAAGTTCAACTGGTTGAATCTGGTGGCGGTTTAGTTCAAGCCGGTGATAGCCTTCGTCTGAGCTGCGCCGCAAGCGGAGATTGTCACGTTCTCTGGCGTATGGGTTGGTTTCGTCAGGCACCTGGTAAAGAACGTGAATTTGTGGCAGCCATTAGCCTCGACGGTTTGTTTACCAACTATGCCGATTCTGTTCGTGGTCGCTTCAGCATTTCAGCAGATTCTGCGAAGAATACCGTGTACTTACAGATGAACTCACTGAAACCTGAGGATACCGCCGTTTATTATTGTGCGGCAATGCCTTTTTTTGACTATTGGGGTCAGGGCACACAAGTCACGGTCTCAAGCGGCGGAAGCTCTGGTGAACAGAAACTGATTTCAGAAG
DCHVLWR#LDGLF#MPFF##########evqlvesggglvqagdslrlscaasgDCHVLWRmgwfrqapgkerefvaaisLDGLFtnyadsvrgrfsisadsakntvylqmnslkpedtavyycaaMPFFdywgqgtqvtvss##########AGGAGATATACCATGGAAGTTCAACTGGTTGAATCTGGTGGCGGTTTAGTTCAAGCCGGTGATAGCCTTCGTCTGAGCTGCGCCGCAAGCGGAGATTGTCACGTTCTCTGGCGTATGGGTTGGTTTCGCCAGGCACCTGGTAAAGAACGTGAATTTGTGGCAGCCATTAGCCTCGACGGTTTGTTTACCAACTATGCCGATTCTGTTCGTGGTCGCTTCAGCATTTCAGCAGATTCTGCGAAGAATACCGTGTACTTACAGATGAACTCACTGAAACCTGAGGATACCGCCGTTTATTATTGTGCGGCAATGCCTTTTTTTGACTATTGGGGTCAGGGCACACAAGTCACGGTCTCAAGCGGCGGAAGCTCTGGTGAACAGAAACTGATTTCAGAAG
DCHVLWR#LDGLF#MPFF##########evqlvesggglvqagdslrlscaasgDCHVLWRmgwfrqapgkerefvaaisLDGLFtnyadsvrgrfsisadsakntvylqmnslkpedtavyycaaMPFFdywgqgtqvtvss##########AAGGAGATATACCATGGAAGTTCAACTGGTTGAATCTGGTGGCGGTTTAGTTCAAGCCGGTGATAGCCTTCGTCTGAGCTGCGCCGCAAGCGGAGATTGTCACGTTCTCTGGCGTATGGGTTGGTTTCGCCAGGCACCTGGTAAAGAACGTGAATTTGTGGCAGCCATTAGCCTCGACGGTTTGTTTACCAACTATGCCGATTCTGTTCGTGGTCGCTTCAGCATTTCAGCAGATTCTGCGAAGAATACCGTGTACTTACAGATGAACTCACTGAAACCTGAGGATACCGCCGTTTATTATTGTGCGGCAATGCCTTTTTTTGACTATTGGGGTCAGGGCACACAAGTCACGGTCTCAAGCGGCGTAAGCTCTGGTGAACAGAAACTGATTTCAGAAG
DCHVLWR#LDGLF#HHFHPGGMD##########evqlvesggglvqagdslrlscaasgDCHVLWRmgwfrqapgkerefvaaisLDGLFtnyadsvrgrfsisadsakntvylqmnslkpedtavyycnaHHFHPGGMDdywgqgtqvtvss##########ATATACCATGGAAGTTCAACTGGTTGAATCTGGTGGCGGTTTAGTTCAAGCCGGTGATAGCCTTCGTCTGAGCTGCGCCGCAAGCGGAGATTGTCACGTTCTCTGGCGTATGGGTTGGTTTCGCCAGGCACCTGGTAAAGAACGTGAATTTGTGGCAGCCATTAGCCTCGACGGTTTGTTTACCAACTATGCCGATTCTGTTCGTGGTCGCTTCAGCATTTCAGCAGATTCTGCGAAGAATACCGTGTACTTACAGATGAACTCACTGAAACCTGAGGATACCGCCGTTTATTATTGTAATGCACACCATTTTCATCCTGGTGGTATGGATGACTATTGGGGTCAGGGCACACAAGTCACGGTCTCAAGCGGCGGAAGCTCTGGTGAACAGAAACTGATTTCAGAAG
DCHVLWR#LDGLF#MPFF##########evqlvesggglvqagdslrlscaasgDCHVLWRmgwfrqapgkerefvaaisLDGLFtnyadsvrgrfsisadsakntvylqmnslkpedtavyycaaMPFFdywgqgtqvtvss##########GGAGATATACCATGGAAGTTCAACTGGTTGAATCTGGTGGCGGTTTAGTTCAAGCCGGTGATAGCCTTCGTCTGAGCTGCGCCGCAAGCGGAGATTGTCACGTTCTCTGGCGTATGGGTTGGTTTCGCCAGGCACCTGGTAAAGAACGTGAATTTGTGGCAGCCATTAGCCTCGACGGTTTGTTTACCAACTATGCCGATTCTGTTCGTGGTCGCTTCAGCATTTCAGCAGATTCTGCGAAGAATACCGTGTACTTACAGATGAACTCACTGAAACCTGAGGATACCGCCGTTTATTATTGTGCGGCAATGCCTTTTTTTGACTATTGGGGTCAGGGCACACAAGTCACGGTCTCAAGCGGCGGAAGCTCTGGTGAACAGAAACTGATTTCAGAAG
DCHVLWR#LDGLF#MPFF##########evqlvesggglvqagdslrlscaasgDCHVLWRmgwfrqapgkerefvaaisLDGLFtnyadsvrgrfsisadsakntvylqmnslkpedtavyycaaMPFFdywgqgtqvtvss##########ACCATGGAAGTTCAACTGGTTGAATCTGGTGGCGGTTTAGTTCAAGCCGGTGATAGCCTTCGTCTGAGCTGCGCCGCAAGCGGAGATTGTCACGTTCTCTGGCGTATGGGTTGGTTTCGCCAGGCACCTGGTAAAGAACGTGAATTTGTGGCAGCCATTAGCCTCGACGGTTTGTTTACCAACTATGCCGATTCTGTTCGTGGTCGCTTCAGCATTTCAGCAGATTCTGCGAAGAATACCGTGTACTTACAGATGAACTCACTGAAACCTGAGGATACCGCCGTTTATTATTGTGCGGCAATGCCTTTTTTTGACTATTGGGGTCAGGGCACACAAGTCACGGTCTCAAGCGGCGGAAGCTCTGGTGAACAGAAACTGATTTCAGAAG
DCHVLWR#LDGLF#LPSVCT##########evqlvesggglvqagdslrlscaasgDCHVLWRmgwfrqapgkerefvaaisLDGLFtnyadsvrgrfsisadsakntvylqmnslkpedtavyycaaLPSVCTdywgqgtqvtvss##########AAGGAGATATACCATGGAAGTTCAACTGGTTGAATCTGGTGGCGGTTTAGTTCAAGCCGGTGATAGCCTTCGTCTGAGCTGCGCCGCAAGCGGAGATTGTCACGTTCTCTGGCGTATGGGTTGGTTTCGCCAGGCACCTGGTAAAGAACGTGAATTTGTGGCAGCCATTAGCCTCGACGGTTTGTTTACCAACTATGCCGATTCTGTTCGTGGTCGCTTCAGCATTTCAGCAGATTCTGCGAAGAATACCGTGTACTTACAGATGAACTCACTGAAACCTGAGGATACCGCCGTTTATTATTGTGCGGCACTGCCTAGTGTGTGTACCGACTATTGGGGTCAGGGCACACAAGTCACGGTCTCAAGCGGCGGAAGCTCTGGTGAACAGAAACTGATTTCAGAAG
DCHVLWR#LDGLF#MPFF##########evqlvesggglvqagdslrlscaasgDCHVLWRmgwfrqapgkerefvaaisLDGLFtnyadsvrgrfsisadsakntvylqmnslkpedtavyycaaMPFFdywgqgtqvtvss##########GGAGATATACCATGGAAGTTCAACTGGTTGAATCTGGTGGCGGTTTAGTTCAAGCCGGTGATAGCCTTCGTCTGAGCTGCGCCGCAAGCGGAGATTGTCACGTTCTCTGGCGTATGGGTTGGTTTCGCCAGGCACCTGGTAAAGAACGTGAATTTGTGGCAGCCATTAGCCTCGACGGTTTGTTTACCAACTATGCCGATTCTGTTCGTGGTCGCTTCAGCATTTCAGCAGATTCTGCGAAGAATACCGTGTACTTACAGATGAACTCACTGAAACCTGAGGATACCGCCGTTTATTATTGTGCGGCAATGCCTTTTTTTGACTATTGGGGTCAGGGCACACAAGTCACGGTCTCAAGCGGCGGAAGCTCTGGTGAACAGAAACTGATTTCAGAAG
DCHVLWR#LDGLF#MPFF##########evqlvesggglvqagdslrlscaasgDCHVLWRmgwfrqapgkerefvaaisLDGLFtnyadsvrgrfsisadsakntvylqmnsqkpedtavyycaaMPFFdywgqgtqvtvss##########ATACCATGGAAGTTCAACTGGTTGAATCTGGTGGCGGTTTAGTTCAAGCCGGTGATAGCCTTCGTCTGAGCTGCGCCGCAAGCGGAGATTGTCACGTTCTCTGGCGTATGGGTTGGTTTCGCCAGGCACCTGGTAAAGAACGTGAATTTGTGGCAGCCATTAGCCTCGACGGTTTGTTTACCAACTATGCCGATTCTGTTCGTGGTCGCTTCAGCATTTCAGCAGATTCTGCGAAGAATACCGTGTACTTACAGATGAACTCACAGAAACCTGAGGATACCGCCGTTTATTATTGTGCGGCAATGCCTTTTTTTGACTATTGGGGTCAGGGCACACAAGTCACGGTCTCAAGCGGCGGAAGCTCTGGTGAACAGAAACTGATTTCAGAAG
DCHVLWR#LDGLF#MPFF##########evqlvesggglvqagdslrlscaasgDCHVLWRmgwfrqapgkerefvaaisLDGLFtnyadsvrgrfsisadsakntvylqmnslkpedtavyycaaMPFFdywgqgtqvtvss##########ATACCATGGAAGTTCAACTGGTTGAATCTGGTGGCGGTTTAGTTCAAGCCGGTGATAGCCTTCGTCTGAGTTGCGCCGCAAGCGGAGATTGTCACGTTCTCTGGCGTATGGGTTGGTTTCGCCAGGCACCTGGTAAAGAACGTGAATTTGTGGCAGCCATTAGCCTCGACGGTTTGTTTACCAACTATGCCGATTCTGTTCGTGGTCGCTTCAGCATTTCAGCAGATTCTGCGAAGAATACCGTGTACTTACAGATGAACTCACTGAAACCTGAGGATACCGCCGTTTATTATTGTGCGGCAATGCCTTTTTTTGACTATTGGGGTCAGGGCACACAAGTCACGGTCTCAAGCGGCGGAAGCTCTGGTGAACAGAAACTGATTTCAGAAG
DCHVLWR#LDGLF#MPFF##########evqlvesggglvqagdslrlscaasgDCHVLWRmgwfrqapgkerefvaaisLDGLFtnyadsvrgrfsisadsakntvylqmnslkpedtavyycaaMPFFdywgqgtqvtvss##########ACCATGGAAGTTCAACTGGTTGAATCTGGTGGCGGTTTAGTTCAAGCCGGTGATAGCCTTCGTCTGAGCTGCGCCGCAAGCGGAGATTGTCACGTTCTCTGGCGTATGGGTTGGTTTCGCCAGGCACCTGGTAAAGAACGTGAATTTGTGGCAGCCATTAGCCTCGACGGTTTGTTTACCAACTATGCCGATTCTGTTCGTGGTCGCTTCAGCATTTCAGCAGATTCTGCGAAGAATACCGTGTACTTACAGATGAACTCACTGAAACCTGAGGATACCGCCGTTTATTATTGTGCGGCAATGCCTTTTTTTGACTATTGGGGTCAGGGCACACAAGTCACGGTCTCAAGCGGCGGAAGCTCTGGTGAACAGAAACTGATTTCAGAAG
DCHVLWR#LDGLF#LPATSG##########evqlvesggglvqagdslrlscaasgDCHVLWRmgwfrqapgkerefvaaisLDGLFtnyadsvrgrfsisadsakntvylqmnslkpedtavyycaaLPATSGdywgqgtqvtvss##########AAGGAGATATACCATGGAAGTTCAACTGGTTGAATCTGGTGGCGGTTTAGTTCAAGCCGGTGATAGCCTTCGTCTGAGCTGCGCCGCAAGCGGAGATTGTCACGTTCTCTGGCGTATGGGTTGGTTTCGCCAGGCACCTGGTAAAGAACGTGAATTTGTGGCAGCCATTAGCCTCGACGGTTTGTTTACCAACTATGCCGATTCTGTTCGTGGTCGCTTCAGCATTTCAGCAGATTCTGCGAAGAATACCGTGTACTTACAGATGAACTCACTGAAACCTGAGGATACCGCCGTTTATTATTGTGCGGCATTGCCGGCGACTTCTGGCGACTATTGGGGTCAGGGCACACAAGTCACGGTCTCAAGCGGCGGAAGCTCTGGTGAACAGAAACTGATTTCAGAAG
DCHVLWR#LDGLF#MPFF##########evqlvesggglvqagdslrlscaasgDCHVLWRmgwfrqapgkerefvaaisLDGLFtnyadsvrgrfsisadsakntvylqmnslkpedtavyycaaMPFFdywgqgtqvtvss##########AAGGAGATATACCATGGAAGTTCAACTGGTTGAATCTGGTGGCGGTTTAGTTCAAGCCGGTGATAGCCTTCGTCTGAGCTGCGCCGCAAGCGGAGATTGTCACGTTCTCTGGCGTATGGGTTGGTTTCGCCAGGCACCTGGTAAAGAACGTGAATTTGTGGCAGCCATTAGCCTCGACGGTTTGTTTACCAACTATGCCGATTCTGTTCGTGGTCGCTTCAGCATTTCAGCAGATTCTGCGAAGAATACCGTGTACTTACAGATGAACTCACTGAAACCTGAGGATACCGCCGTTTATTATTGTGCGGCAATGCCTTTTTTTGACTATTGGGGTCAGGGCACACAAGTCACGGTCTCAAGCGGCGGAAGCTCTGGTGAACAGAAACTGATTTCAGAAG
DCHVLWR#LDGLF#LPVTSG##########evqlvesggglvqagdslrlscaasgDCHVLWRmgwfrqapgkerefvaaisLDGLFtnyadsvrgrfsisadsakntvylqmnslkpedtavyycaaLPVTSGdywgqgtqvtvss##########ACCATGGAAGTTCAACTGGTTGAATCTGGTGGCGGTTTAGTTCAAGCCGGTGATAGCCTTCGTCTGAGCTGCGCCGCAAGCGGAGATTGTCACGTTCTCTGGCGTATGGGTTGGTTTCGCCAGGCACCTGGTAAAGAACGTGAATTTGTGGCAGCCATTAGCCTCGACGGTTTGTTTACCAACTATGCCGATTCTGTTCGTGGTCGCTTCAGCATTTCAGCAGATTCTGCGAAGAATACCGTGTACTTACAGATGAACTCACTGAAACCTGAGGATACCGCCGTTTATTATTGTGCGGCATTGCCGGTGACTTCTGGCGACTATTGGGGTCAGGGCACACAAGTCACGGTCTCAAGCGGCGGAAGCTCTGGTGAACAGAAACTGATGTCAGAAG
DCHVLWR#LDGLF#MPFF##########evqlvesggglvqagdslrlscaasgDCHVLWRmgwfrqapgkerefvaaisLDGLFtnyadsvrgrfsisadsakntvylqmnslkpedtavyycaaMPFFdywgqgtqvtvss##########GGAGATATACCATGGAAGTTCAACTGGTTGAATCTGGTGGCGGTTTAGTTCAAGCCGGTGATAGCCTTCGTCTGAGCTGCGCCGCAAGCGGAGATTGTCACGTTCTCTGGCGTATGGGTTGGTTTCGCCAGGCACCTGGTAAAGAACGTGAATTTGTGGCAGCCATTAGCCTCGACGGTTTGTTTACCAACTATGCCGATTCTGTTCGTGGTCGCTTCAGCATTTCAGCAGATTCTGCGAAGAATACCGTGTACTTACAGATGAACTCACTGAAACCTGAGGATACCGCCGTTTATTATTGTGCGGCAATGCCTTTTTTTGACTATTGGGGTCAGGGCACACAAGTCACGGTCTCAAGCGGCGGAAGCTCTGGTGAACAGAAACTGATTTCAGAAG
DCHVLWR#LDGLF#MPFF##########evqlvesggglvqagdslrlscaasgDCHVLWRmgwfrqapgkerefvaaisLDGLFtnyadsvrgrfsisadsakntvylqmnslkpedtavyycaaMPFFdywgqgtqvtvss##########ACCATGGAAGTTCAACTGGTTGAATCTGGTGGCGGTTTAGTTCAAGCCGGTGATAGCCTTCGTCTGAGCTGCGCCGCAAGCGGAGATTGTCACGTTCTCTGGCGTATGGGTTGGTTTCGCCAGGCACCTGGTAAAGAACGTGAATTTGTGGCAGCCATTAGCCTCGACGGTTTGTTTACCAACTATGCCGATTCTGTTCGTGGTCGCTTCAGCATTTCAGCAGATTCTGCGAAGAATACCGTGTACTTACAGATGAACTCACTGAAACCTGAGGATACCGCCGTTTATTATTGTGCGGCAATGCCTTTTTTTGACTATTGGGGTCAGGGCACACAAGTCACGGTCTCAAGCGGCGGAAGCTCTGGTGAACAGAAACTGATTTCAGAAG
DCHVLWR#LDGLF#HHFHPGGMD##########evqlvesggglvqagdslrlscaasgDCHVLWRmgwfrqapgkerefvaaisLDGLFtnyadsvrgrfsisadsakntvylqmnslkpedtavyycnaHHFHPGGMDdywgqgtqvtvss##########ATACCATGGAAGTTCAACTGGTTGAATCTGGTGGCGGTTTAGTTCAAGCCGGTGATAGCCTTCGTCTGAGCTGCGCCGCAAGCGGAGATTGTCACGTTCTCTGGCGTATGGGTTGGTTTCGCCAGGCACCTGGTAAAGAACGTGAATTTGTGGCAGCCATTAGCCTCGACGGTTTGTTTACCAACTATGCCGATTCTGTTCGTGGTCGCTTCAGCATTTCAGCAGATTCTGCGAAGAATACCGTGTACTTACAGATGAACTCACTGAAACCTGAGGATACCGCCGTTTATTATTGTAATGCACACCATTTTCATCCTGGTGGTATGGATGACTATTGGGGTCAGGGCACACAAGTCACGGTCTCAAGCGGCGGAAGCTCTGGTGAACAGAAACTGATTTCAGAAG
DCHVLWR#LDGLF#MPFF##########evqlvesggglvqagdslrlscaasgDCHVLWRmgwfrqapgkerefvaaisLDGLFtnyadsvrgrfsisadsakntvylqmnslkpedtavyycaaMPFFdywgqgtqvtvss##########GAAGGAGATATACCATGGAAGTTCAACTGGTTGAATCTGGTGGCGGTTTAGTTCAAGCCGGTGATAGCCTTCGTCTGAGCTGCGCCGCAAGCGGAGATTGTCACGTTCTCTGGCGTATGGGTTGGTTTCGCCAGGCACCTGGTAAAGAACGTGAATTTGTGGCAGCCATTAGCCTCGACGGTTTGTTTACCAACTATGCCGATTCTGTTCGTGGTCGCTTCAGCATTTCAGCAGATTCTGCGAAGAATACCGTGTACTTACAGATGAACTCACTGAAACCTGAGGATACCGCCGTTTATTATTGTGCGGCAATGCCTTTTTTTGACTATTGGGGTCAGGGCACACAAGTCACGGTCTCAAGCGGCGGAAGCTCTGGTGAACAGAAACTGATTTCAGAAG
DCHVLWR#LDGLF#MPFF##########evqlvesggglvqagdslrlscaasgDCHVLWRmgwfrqapgkerefvaaisLDGLFtnyadsvrgrfsisadsakntvylqmnslkpedtavyycaaMPFFdywgqgtqvtvss##########ATACCATGGAAGTTCAACTGGTTGAATCTGGTGGCGGTTTAGTTCAAGCCGGTGATAGCCTTCGTCTGAGCTGCGCCGCAAGCGGAGATTGTCACGTTCTCTGGCGTATGGGTTGGTTTCGCCAGGCACCTGGTAAAGAACGTGAATTTGTGGCAGCCATTAGCCTCGACGGTTTGTTTACCAACTATGCCGATTCTGTTCGTGGTCGCTTCAGCATTTCAGCAGATTCTGCGAAGAATACCGTGTACTTACAGATGAACTCACTGAAACCTGAGGATACCGCCGTTTATTATTGTGCGGCAATGCCTTTTTTTGACTATTGGGGTCAGGGCACACAAGTCACGGTCTCAAGCGGCGGAAGCTCTGGTGAACAGAAACTGATTTCAGAAG
DCHVLWR#LDGLF#LPATSG##########evqlvesggglvqagdslrlscaasgDCHVLWRmgwfrqapgkerefvaaisLDGLFtnyadsvrgrfsisadsakntvylqmnslkpedtavyycaaLPATSGdywgqgtqvtvss##########GGAGATATACCATGGAAGTTCAACTGGTTGAATCTGGTGGCGGTTTAGTTCAAGCCGGTGATAGCCTTCGTCTGAGCTGCGCCGCAAGCGGAGATTGTCACGTTCTCTGGCGTATGGGTTGGTTTCGCCAGGCACCTGGTAAAGAACGTGAATTTGTGGCAGCCATTAGCCTCGACGGTTTGTTTACCAACTATGCCGATTCTGTTCGTGGTCGCTTCAGCATTTCAGCAGATTCTGCGAAGAATACCGTGTACTTACAGATGAACTCACTGAAACCTGAGGATACCGCCGTTTATTATTGTGCGGCATTGCCGGCGACTTCTGGCGACTATTGGGGTCAGGGCACACAAGTCACGGTCTCAAGCGGCGGAAGCTCTGGTGAACGGAAACTGATTTCAGAAG
DCHVLWR#LDGLF#MPFF##########evqlvesggglvqagdslrlscaasgDCHVLWRmgwfrqapgkerefvaaisLDGLFtnyadsvrgrfsisadsakntvylqmnslkpedtavyycaaMPFFdywgqgtqvtvss##########ATATACCATGGAAGTTCAACTGGTTGAATCTGGTGGCGGTTTAGTTCAAGCCGGTGATAGCCTTCGTCTGAGCTGCGCCGCAAGCGGAGATTGTCACGTTCTCTGGCGCATGGGTTGGTTTCGCCAGGCACCTGGTAAAGAACGTGAATTTGTGGCAGCCATTAGCCTCGACGGTTTGTTTACCAACTATGCCGATTCTGTTCGTGGTCGCTTCAGCATTTCAGCAGATTCTGCGAAGAATACCGTGTACTTACAGATGAACTCACTGAAACCTGAGGATACCGCCGTTTATTATTGTGCGGCAATGCCTTTTTTTGACTATTGGGGTCAGGGCACACAAGTCACGGTCTCAAGCGGCGGAAGCTCTGGTGAACAGAAACTGATTTCAGAAG
DCHVLWR#LDGLF#MPFF##########evqlvesggglvqagdslrlscaasgDCHVLWRmgwfrqapgkerefvaaisLDGLFtnyadsvrgrfsisadsakntvylqmnslkpedtavyycaaMPFFdywgqgtqvtvss##########ATATACCATGGAAGTTCAACTGGTTGAATCTGGTGGCGGTTTAGTTCAAGCCGGTGATAGCCTTCGTCTGAGCTGCGCCGCAAGCGGAGATTGTCACGTTCTCTGGCGTATGGGTTGGTTTCGCCAGGCACCTGGTAAAGAACGTGAATTTGTGGCAGCCATTAGCCTCGACGGTTTGTTTACCAACTATGCCGATTCTGTTCGTGGTCGCTTCAGCATTTCAGCAGATTCTGCGAAGAATACCGTGTACTTACAGATGAACTCACTGAAACCTGAGGATACCGCCGTTTATTATTGTGCGGCAATGCCTTTTTTTGACTATTGGGGTCAGGGCACACAAGTCACGGTCTCAAGCGGCGGAAGCTCTGGTGAACAGAAACTGATTTCAGAAG
DCHVLWR#LDGLF#MPFF##########evqlvesggglvqagdslrlscaasgDCHVLWRmgwfrqapgkerefvaaisLDGLFtnyadsvrgrfsisadsakntvylqmnslkpedtavyycaaMPFFdywgqgtqvtvss##########ATATACCATGGAAGTTCAACTGGTTGAATCTGGTGGCGGTTTAGTTCAAGCCGGTGATAGCCTTCGTCTGAGCTGCGCCGCAAGCGGAGATTGTCACGTTCTCTGGCGTATGGGTTGGTTTCGCCAGGCACCTGGTAAAGAACGGGAATTTGTGGCAGCCATTAGCCTCGACGGTTTGTTTACCAACTATGCCGATTCTGTTCGTGGTCGCTTCAGCATTTCAGCAGATTCTGCGAAGAATACCGTGTACTTACAGATGAACTCACTGAAACCTGAGGATACCGCCGTTTATTATTGTGCGGCAATGCCTTTTTTTGACTATTGGGGTCAGGGCACACAAGTCACGGTCTCAAGCGGCGGAAGCTCTGGTGAACAGAAACTGATTTCAGAAG
DCHVLWR#LDGLF#LPATSG##########evqlvesggglvqagdslrlscaasgDCHVLWRmgwfrqapgkerefvaaisLDGLFtnyadsvrgrfsisadsakntvylqmnslkpedtavyycaaLPATSGdywgqgtqvtvss##########AGGAGATATACCATGGAAGTTCAACTGGTTGAATCTGGTGGCGGTTTAGTTCAAGCCGGTGATAGCCTTCGTCTGAGCTGCGCCGCAAGCGGAGATTGTCACGTTCTCTGGCGTATGGGTTGGTTTCGCCAGGCACCTGGTAAAGAACGTGAATTTGTGGCAGCCATTAGCCTCGACGGTTTGTTTACCAACTATGCCGATTCTGTTCGTGGTCGCTTCAGCATTTCAGCAGATTCTGCGAAGAATACCGTGTACTTACAGATGAACTCACTGAAACCTGAGGATACCGCCGTTTATTATTGTGCGGCATTGCCGGCGACTTCTGGCGACTATTGGGGTCAGGGCACACAAGTCACGGTCTCAAGCGGCGGAAGCTCTGGTGAACAGAAACTGATTTCAGAAG
DCHVLWR#LDGLF#MPFF##########evqlvesggglvqagdslrlscaasgDCHVLWRmgwfrqapgkerefvaaisLDGLFtnyadfvrgrfsisadsakntvylqmnslkpedtavyycaaMPFFdywgqgtqvtvss##########AAGGAGATATACCATGGAAGTTCAACTGGTTGAATCTGGTGGCGGTTTAGTTCAAGCCGGTGATAGCCTTCGTCTGAGCTGCGCCGCAAGCGGAGATTGTCACGTTCTCTGGCGTATGGGTTGGTTTCGCCAGGCACCTGGTAAAGAACGTGAATTTGTGGCAGCCATTAGCCTCGACGGTTTGTTTACCAACTATGCCGATTTTGTTCGTGGTCGCTTCAGCATTTCAGCAGATTCTGCGAAGAATACCGTGTACTTACAGATGAACTCACTGAAACCTGAGGATACCGCCGTTTATTATTGTGCGGCAATGCCTTTTTTTGACTATTGGGGTCAGGGCACACAAGTCACGGTCTCAAGCGGCGGAAGCTCTGGTGAACAGAAACTGATTTCAGAAG
DCHVLWR#LDGLF#MPFF##########evqlvesggglvqagdslrlscaasgDCHVLWRmgwfrqapgkerefvaaisLDGLFtnyadsvrgrfsisadsakntvylqmnslkpedtavyycaaMPFFdywgqgtqvtvss##########AAGGAGATATACCATGGAAGTTCAACTGGTTGAATCTGGTGGCGGTTTAGTTCAAGCCGGTGATAGCCTTCGTCTGAGCTGCGCCGCAAGCGGAGATTGTCACGTTCTCTGGCGTATGGGTTGGTTTCGCCAGGCACCTGGTAAAGAACGTGAATTTGTGGCAGCCATTAGCCTCGACGGTTTGTTTACCAACTATGCCGATTCTGTTCGTGGTCGCTTCAGCATTTCAGCAGATTCTGCGAAGAATACCGTGTACTTACAGATGAACTCACTGAAACCTGAGGATACCGCCGTTTATTATTGTGCGGCAATGCCTTTTTTTGACTATTGGGGTCAGGGCACACAAGTCACGGTCTCAAGCGGCGGAAGCTCTGGTGAACAGAAACTGATTTCAGAAG
DCHVLWR#LDGLF#MPFF##########evqlvesggglvqagdslrlscaasgDCHVLWRmgwfrqapgkerefvaaisLDGLFtnyadsvrgrfsisadsakntvylqmnslkpedtavyycaaMPFFdywgqgtqvtvss##########ATACCATGGAAGTTCAACTGGTTGAATCTGGTGGCGGTTTAGTTCAAGCCGGTGATAGCCTTCGTCTGAGCTGCGCCGCAAGCGGAGATTGTCACGTTCTCTGGCGTATGGGTTGGTTTCGCCAGGCACCTGGTAAAGAACGTGAATTTGTGGCAGCCATTAGCCTCGACGGTTTGTTTACCAACTATGCCGATTCTGTTCGTGGTCGCTTCAGCATTTCAGCAGATTCTGCGAAGAATACCGTGTACTTACAGATGAACTCACTGAAACCTGAGGATACCGCCGTTTATTATTGTGCGGCAATGCCTTTTTTTGACTATTGGGGTCAGGGCACACAAGTCACGGTATCAAGCGGCGGAAGCTCTGGTGAACAGAAACTGATTTCAGAAG
DCHVLWR#LDGLF#MPFF##########evqlvesggglvqagdslrlscaasgDCHVLWRmgwfrqapgkerefvaaisLDGLFtnyadsvrgrfsisadsakntvylqmnslkpedtavyycaaMPFFdywgqgtqvtvss##########AAGGAGATATACCATGGAAGTTCAACTGGTTGAATCTGGTGGCGGTTTAGTTCAAGCCGGTGATAGCCTTCGTCTGAGCTGCGCCGCAAGCGGAGATTGTCACGTTCTCTGGCGTATGGGTTGGTTTCGCCAGGCACCTGGTAAAGAACGTGAATTTGTGGCAGCAATTAGCCTCGACGGTTTGTTTACCAACTATGCCGATTCTGTTCGTGGTCGCTTCAGCATTTCAGCAGATTCTGCGAAGAATACCGTGTACTTACAGATGAACTCACTGAAACCTGAGGATACCGCCGTTTATTATTGTGCGGCAATGCCTTTTTTTGACTATTGGGGTCAGGGCACACAAGTCACGGTCTCAAGCGGCGGAAGCTCTGGTGAACAGAAACTGATTTCAGAAG
DCHVLWR#LDGLF#MPFF##########evqlvesggglvqagdslrlscaasgDCHVLWRmgwfrqapgkerefvaairLDGLFtnyadsvrgrfsisadsakntvylqmnslkpedtavyycaaMPFFdywgqgtqvtvss##########ACCATGGAAGTTCAACTGGTTGAATCTGGTGGCGGTTTAGTTCAAGCCGGTGATAGCCTTCGTCTGAGCTGCGCCGCAAGCGGAGATTGTCACGTTCTCTGGCGTATGGGTTGGTTTCGCCAGGCACCTGGTAAAGAACGTGAATTTGTGGCAGCCATTAGGCTCGACGGTTTGTTTACCAACTATGCCGATTCTGTTCGTGGTCGCTTCAGCATTTCAGCAGATTCTGCGAAGAATACCGTGTACTTACAGATGAACTCACTGAAACCTGAGGATACCGCCGTTTATTATTGTGCGGCAATGCCTTTTTTTGACTATTGGGGTCAGGGCACACAAGTCACGGTCTCAAGCGGCGGAAGCTCTGGTGAACAGAAACTGATTTCAGAAG
DCHVLWR#LDGLF#LPATSG##########evqlvesggglvqagdslrlscaasgDCHVLWRmgwfrqapgkerefvaaisLDGLFtnyadsvrgrfsisadsakntvylqmnslkpedtavyycaaLPATSGdywgqgtqvtvss##########AAGGAGATATACCATGGAAGTTCAACTGGTTGAATCTGGTGGCGGTTTAGTTCAAGCCGGTGATAGCCTTCGTCTGAGCTGCGCCGCAAGCGGAGATTGTCACGTTCTCTGGCGTATGGGTTGGTTTCGCCAGGCACCTGGTAAAGAACGTGAATTTGTGGCAGCCATTAGCCTCGACGGTTTGTTTACCAACTATGCCGATTCTGTTCGTGGTCGCTTCAGCATTTCAGCAGATTCTGCGAAGAATACCGTGTACTTACAGATGAACTCACTGAAACCTGAGGATACCGCCGTTTATTATTGTGCGGCATTGCCGGCGACTTCTGGCGACTATTGGGGTCAGGGCACACAAGTCACGGTCTCAAGCGGCGGAAGCTCTGGTGAACAGAAACTGATTTCAGAAG
DCHVLWR#LDGLF#MPFF##########evqlvesggglvqagdslrlscaasgDCHVLWRmgwfrqapgkerefvaaisLDGLFtnyadsvrgrcsisadsakntvylqmnslkpedtavyycaaMPFFdywgqgtqvtvss##########GGAGATATACCATGGAAGTTCAACTGGTTGAATCTGGTGGCGGTTTAGTTCAAGCCGGTGATAGCCTTCGTCTGAGCTGCGCCGCAAGCGGAGATTGTCACGTTCTCTGGCGTATGGGTTGGTTTCGCCAGGCACCTGGTAAAGAACGTGAATTTGTGGCAGCCATTAGCCTCGACGGTTTGTTTACCAACTATGCCGATTCTGTTCGTGGTCGCTGCAGCATTTCAGCAGATTCTGCGAAGAATACCGTGTACTTACAGATGAACTCACTGAAACCTGAGGATACCGCCGTTTATTATTGTGCGGCAATGCCTTTTTTTGACTATTGGGGTCAGGGCACACAAGTCACGGTCTCAAGCGGCGGAAGCTCTGGTGAACAGAAACTGATTTCAGAAG
DCHVLWR#LDGLF#MPFF##########evqlvesggglvqagdslrlscaasgDCHVLWRmgwfrqapgkerefvaaisLDGLFtnyadsvrgrfsisadsakntvylqmnslkpedtavyycaaMPFFdywgqgtqvtvss##########ACCATGGAAGTTCAACTGGTTGAATCTGGTGGCGGTTTAGTTCAAGCCGGTGATAGCCTTCGTCTGAGCTGCGCCGCAAGCGGAGATTGTCACGTTCTCTGGCGTATGGGTTGGTTTCGCCAGGCACCTGGTAAAGAACGTGAATTTGTGGCAGCCATTAGCCTCGACGGTTTGTTTACCAACTATGCCGATTCTGTTCGTGGTCGCTTCAGCATTTCAGCAGATTCTGCGAAGAATACCGTGTACTTACAGATGAACTCACTGAAACCTGAGGATACCGCCGTTTATTATTGTGCGGCAATGCCTTTTTTTGACTATTGGGGTCAGGGCACACAAGTCACGGTCTCAAGCGGCGGAAGCTCTGGTGAACAGAAACTGATTTCAGAAG
DCHVLWR#LDGLF#MPFF##########evqlvesggglvqagdslrlscaasgDCHVLWRmgwfrqapgkerefvaaisLDGLFtnyadsvrgrfsisadsakntvylqmnslkpedtavyycaaMPFFdywgqgtqvtvss##########ACCATGGAAGTTCAACTGGTTGAATCTGGTGGCGGTTTAGTTCAAGCCGGTGATAGCCTTCGTCTGAGCTGCGCCGCAAGCGGAGATTGTCACGTTCTCTGGCGTATGGGTTGGTTTCGCCAGGCACCTGGTAAAGAACGTGAATTTGTGGCAGCCATTAGCCTCGACGGTTTGTTTACCAACTATGCCGATTCTGTTCGTGGTCGCTTCAGCATTTCAGCAGATTCTGCGAAGAATACCGTGTACTTACAGATGAACTCACTGAAACCTGAGGATACCGCCGTTTATTATTGTGCGGCAATGCCTTTTTTTGACTATTGGGGTCAGGGCACACAAGTCACGGTCTCAAGCGGCGGAAGCTCTGGTGAACAGAAACTGATTTCAGAAG
DCHVLWR#LDGLF#LPSTPECYAL##########evqlvesggglvqagdslrlscaasgDCHVLWRmgwfrqapgkerefvaaisLDGLFtnyadsvrgrfsisadsakntvylqmnslkpedtavyycatLPSTPECYALgywgqdtqvtvss##########ATACCATGGAAGTTCAACTGGTTGAATCTGGTGGCGGTTTAGTTCAAGCCGGTGATAGCCTTCGTCTGAGCTGCGCCGCAAGCGGAGATTGTCACGTTCTCTGGCGTATGGGTTGGTTTCGCCAGGCACCTGGTAAAGAACGTGAATTTGTGGCAGCCATTAGCCTCGACGGTTTGTTTACCAACTATGCCGATTCTGTTCGTGGTCGCTTCAGCATTTCAGCAGATTCTGCGAAGAATACCGTGTACTTACAGATGAACTCACTGAAACCTGAGGATACCGCCGTTTATTATTGTGCGACACTGCCTAGCACCCCTGAGTGTTATGCCTTGGGCTATTGGGGTCAGGACACACAAGTCACGGTCTCAAGCGGCGGAAGCTCTGGTGAACAGAAACTGATTTCAGAAG
DCHVLWR#LDGLF#LPKRTV##########qvqlvesggalvqagdslrlscaasgDCHVLWRmgwfrqapgkerefvaaisLDGLFtnyadsvrgrfsisadsakntvylqmnslkpedtavyycaaLPKRTVdywgqgtqvtvss##########AAGGAGATATACCATGCAGGTTCAACTGGTTGAATCTGGTGGCGCATTAGTTCAAGCCGGTGATAGCCTTCGTCTGAGCTGCGCCGCAAGCGGAGATTGTCACGTTCTCTGGCGTATGGGTTGGTTTCGCCAGGCACCTGGTAAAGAACGTGAATTTGTGGCAGCCATTAGCCTCGACGGTTTGTTTACCAACTATGCCGATTCTGTTCGTGGTCGCTTCAGCATTTCAGCAGATTCTGCGAAGAATACCGTGTACTTACAGATGAACTCACTGAAACCTGAGGATACCGCCGTTTATTATTGTGCGGCACTGCCTAAGCGGACTGTGGACTATTGGGGTCAGGGCACACAAGTCACGGTCTCAAGCGGCGGAAGCTCTGGTGAACAGAAACTGATTTCAGAAG
DCHVLWR#LDGLF#MPFF##########evqlvesggglvhagdrlrlscaasgDCHVLWRmgwfrqapgkerefvaaisLDGLFtnyadsvrgrfsisadsakntvylqmnslkpedtavyycaaMPFFdywgqgtqvtvss##########GAAGGAGATATACCATGGAAGTTCAACTGGTTGAATCTGGTGGCGGTTTAGTTCACGCCGGTGATCGCCTTCGTCTGAGCTGCGCCGCAAGCGGAGATTGTCACGTTCTCTGGCGTATGGGTTGGTTTCGCCAGGCACCTGGTAAAGAACGTGAATTTGTGGCAGCCATTAGCCTCGACGGTTTGTTTACCAACTATGCCGATTCTGTTCGTGGTCGCTTCAGCATTTCAGCAGATTCTGCGAAGAATACCGTGTACTTACAGATGAACTCACTGAAACCTGAGGATACCGCCGTTTATTATTGTGCGGCAATGCCTTTTTTTGACTATTGGGGTCAGGGCACACAAGTCACGGTCTCAAGCGGCGGAAGCTCTGGTGAACAGAAACTGATTTCAGAAG
DCHVLWR#LDGLF#LPATSG##########evqlvesggglvqagdslrlscaasgDCHVLWRmgwfrqapgkerefvaaisLDGLFtnyadsvrgrfsisadsakntvylqmnslkpedtavyycaaLPATSGdywgqgtqvtvss##########ACCATGGAAGTTCAACTGGTTGAATCTGGTGGCGGTTTAGTTCAAGCCGGTGATAGCCTTCGTCTGAGCTGCGCCGCAAGCGGAGATTGTCACGTTCTCTGGCGTATGGGTTGGTTTCGCCAGGCACCTGGTAAAGAACGTGAATTTGTGGCAGCCATTAGCCTCGACGGTTTGTTTACCAACTATGCCGATTCTGTTCGTGGTCGCTTCAGCATTTCAGCAGATTCTGCGAAGAATACCGTGTACTTACAGATGAACTCACTGAAACCTGAGGATACCGCCGTTTATTATTGTGCGGCATTGCCGGCGACTTCTGGCGACTATTGGGGTCAGGGCACACAAGTCACGGTCTCAAGCGGCGGAAGCTCTGGTGAACAGAAACTGATTTCAGAAG
DCHVLWR#LDGLF#MPFF##########evqlvesggglvqagdslrlscaasgDCHVLWRmgwfrqapgkerefvaaisLDGLFtnyadsvrgrfsisadsakntvylqmnslkpedtavyycaaMPFFdywgqgtqvtvss##########AGGAGATATACCATGGAAGTTCAACTGGTTGAATCTGGTGGCGGTTTAGTTCAAGCCGGTGATAGCCTTCGTCTGAGCTGTGCCGCAAGCGGAGATTGTCACGTTCTCTGGCGTATGGGTTGGTTTCGCCAGGCACCTGGTAAAGAACGTGAATTTGTGGCAGCCATTAGCCTCGACGGTTTGTTTACCAACTATGCCGATTCTGTTCGTGGTCGCTTCAGCATTTCAGCAGATTCTGCGAAGAATACCGTGTACTTACAGATGAACTCACTGAAACCTGAGGATACCGCCGTTTATTATTGTGCGGCAATGCCTTTTTTTGACTATTGGGGTCAGGGCACACAAGTCACGGTCTCAAGCGGCGGAAGCTCTGGTGAACAGAAACTGATTTCAGAAG
DCHVLWR#LDGLF#HHFHPGGMD##########evqlvesggglvqagdslrlscdasgDCHVLWRmgwfrqapgkerefvaaisLDGLFtnyadsvrgrfsisadsakntvylqmnslkpedtavyycnaHHFHPGGMDdywgqgtqvtvss##########GGAGATATACCATGGAAGTTCAACTGGTTGAATCTGGTGGCGGTTTAGTTCAAGCCGGTGATAGCCTTCGTCTGAGCTGCGACGCAAGCGGAGATTGTCACGTTCTCTGGCGTATGGGTTGGTTTCGCCAGGCACCTGGTAAAGAACGTGAATTTGTGGCAGCCATTAGCCTCGACGGTTTGTTTACCAACTATGCCGATTCTGTTCGTGGTCGCTTCAGCATTTCAGCAGATTCTGCGAAGAATACCGTGTACTTACAGATGAACTCACTGAAACCTGAGGATACCGCCGTTTATTATTGTAATGCACACCATTTTCATCCTGGTGGTATGGATGACTACTGGGGTCAGGGCACACAAGTCACGGTCTCAAGCGGCGGAAGCTCTGGTGAACAGAAACTGATTTCAGAAG
DCHVLWR#LDGLF#LPATSG##########evqlvdsggglvhagdrlrlscaasgDCHVLWRmgwfrqapgkerefvaaisLDGLFtnyadsvrgrfsisadsakntvylqmnslkpedtavyycaaLPATSGdywgqgtqvtvss##########GAAGGAGATATACCATGGAAGTTCAACTGGTTGACTCTGGTGGCGGTTTAGTTCACGCCGGTGATCGCCTTCGTCTGAGCTGCGCCGCAAGCGGAGATTGTCACGTTCTCTGGCGTATGGGTTGGTTTCGCCAGGCACCTGGTAAAGAACGTGAATTTGTGGCAGCCATTAGCCTCGACGGTTTGTTTACCAACTATGCCGATTCTGTTCGTGGTCGCTTCAGCATTTCAGCAGATTCTGCGAAGAATACCGTGTACTTACAGATGAACTCACTGAAACCTGAGGATACCGCCGTTTATTATTGTGCGGCATTGCCGGCGACTTCTGGCGACTATTGGGGTCAGGGCACACAAGTCACGGTCTCAAGCGGCGGAAGCTCTGGTGAACAGAAACTGATTTCAGAAG
DCHVLWR#LDGLF#MPFF##########evqlvesggglvqagdslrlscaasgDCHVLWRmgwfrqapgkerefvaaisLDGLFtnyadsvrgrfsisadsakntvylqmnslkpedtavyycaaMPFFdywgqgtqvtvss##########AGGAGATATACCATGGAAGTTCAACTGGTTGAATCTGGTGGCGGTTTAGTTCAAGCCGGTGATAGCCTTCGTCTGAGCTGCGCCGCAAGCGGAGATTGTCACGTTCTCTGGCGTATGGGTTGGTTTCGCCAGGCACCTGGTAAAGAACGTGAATTTGTGGCAGCCATTAGCCTCGACGGTTTGTTTACCAACTATGCCGATTCTGTTCGTGGTCGCTTCAGCATTTCAGCAGATTCTGCGAAGAATACCGTGTACTTACAGATGAACTCACTGAAACCTGAGGATACCGCCGTTTATTATTGTGCGGCAATGCCTTTTTTTGACTATTGGGGTCAGGGCACACAAGTCACGGTCTCAAGCGGCGGAAGCTCTGGTGAACAGAAACTGATTTCAGAAG
DCHVLWR#LDGLF#LPATSG##########evqlvesggglvqagdslrlscaasgDCHVLWRmgwfrqapgkerefvaaisLDGLFtnyadsvrgrfsisadsakntvylqmnslkpedtavyycaaLPATSGdywgqgtqvtvss##########GGAGATATACCATGGAAGTTCAACTGGTTGAATCTGGTGGCGGTTTAGTTCAAGCCGGTGATAGCCTTCGTCTGAGCTGCGCCGCAAGCGGAGATTGTCACGTTCTCTGGCGTATGGGTTGGTTTCGCCAGGCACCTGGTAAAGAACGTGAATTTGTGGCAGCCATTAGCCTCGACGGTTTGTTTACCAACTATGCCGATTCTGTTCGTGGTCGCTTCAGCATTTCAGCGGATTCTGCGAAGAATACCGTGTACTTACAGATGAACTCACTGAAACCTGAGGATACCGCCGTTTATTATTGTGCGGCATTGCCGGCGACTTCTGGCGACTATTGGGGTCAGGGCACACAAGTCACGGTCTCAAGCGGCGGAAGCTCTGGTGAACAGAAACTGATTTCAGAAG
DCHVLWR#LDGLF#MPFF##########evqlvesggglvqagdslrlscaasgDCHVLWRmgwfrqapgkerefvaaisLDGLFtnyadsvrgrfsisadsakntvylqmnslkpedtavyycaaMPFFdywgqgtqvtvss##########ATATACCATGGAAGTTCAACTGGTTGAATCTGGTGGCGGTTTAGTTCAAGCCGGTGATAGCCTTCGTCTGAGCTGCGCCGCAAGCGGAGATTGTCACGTTCTCTGGCGTATGGGTTGGTTTCGCCAGGCACCTGGTAAAGAACGTGAATTTGTGGCAGCCATTAGCCTCGACGGTTTGTTTACCAACTATGCCGATTCTGTTCGTGGTCGCTTCAGCATTTCAGCAGATTCTGCGAAGAATACCGTGTACTTACAGATGAACTCACTGAAACCTGAGGATACCGCCGTTTATTATTGTGCGGCAATGCCTTTTTTTGACTATTGGGGTCAGGGCACACAAGTCACGGTCTCAAGCGGCGGAAGCTCTGGTGAACAGAAACTGATTTCAGAAG
DCHVLWR#LDGLF#MPFF##########evqlvesggglvqagdslrlscaasgDCHVLWRmgwfrqapgkerefvaaisLDGLFtnyadsvrgrfsisadsakntvylqmnslkpedtavyycaaMPFFdywgqgtqvtvss##########ATATACCATGGAAGTTCAACTGGTTGAATCTGGTGGCGGTTTAGTTCAAGCCGGTGATAGCCTTCGTCTGAGCTGCGCCGCAAGCGGAGATTGTCACGTTCTCTGGCGTATGGGTTGGTTTCGCCAGGCACCTGGTAAAGAACGTGAATTTGTGGCAGCCATTAGCCTCGACGGTTTGTTTACCAACTATGCCGATTCTGTTCGTGGTCGCTTCAGCATTTCAGCAGATTCTGCGAAGAATACCGTGTACTTACAGATGAACTCACTGAAACCTGAGGATACCGCCGTTTATTATTGTGCGGCAATGCCTTTTTTTGACTATTGGGGTCAGGGCACACAAGTCACGGTCTCAAGCGGCGGAAGCTCTGGTGAACAGAAACTGATTTCAGAAG
DCHVLWR#LDGLF#MPFF##########evqlvesggglvqagdslrlscaasgDCHVLWRmgwfrqapgkerefvaaisLDGLFtnyadsvrgrfsisadsakntvylqmnslkpedtavyycaaMPFFdywgqgtqvtvss##########GGAGATATACCATGGAAGTTCAACTGGTTGAATCTGGTGGCGGTTTAGTTCAAGCCGGTGATAGCCTTCGTCTGAGCTGCGCCGCAAGCGGAGATTGTCACGTTCTCTGGCGTATGGGTTGGTTTCGCCAGGCACCTGGTAAAGAACGTGAATTTGTGGCAGCCATTAGCCTCGACGGTTTGTTTACCAACTATGCCGATTCTGTTCGTGGTCGCTTCAGCATTTCAGCAGATTCTGCGAAGAATACCGTGTACTTACAGATGAACTCACTGAAACCTGAGGATACCGCCGTTTATTATTGTGCGGCAATGCCTTTTTTTGACTATTGGGGTCAGGGCACACAAGTCACGGTCTCAAGCGGCGGAAGCTCTGGTGAACAGAAACTGATTTCAGAAG
DCHVLWR#LDGLF#LPATSG##########evqlvesggglvqagdslrlscaasgDCHVLWRmgwfrqapgkerefvaaisLDGLFtnyadsvrgrfsisadsakntvylqmnslkpedtavyycaaLPATSGdywgqgtqvtvss##########GAAGGAGATATACCATGGAAGTTCAACTGGTTGAATCTGGTGGCGGTTTAGTTCAAGCCGGTGATAGCCTTCGTCTGAGCTGCGCCGCAAGCGGAGATTGTCACGTTCTCTGGCGTATGGGTTGGTTTCGCCAGGCACCTGGTAAAGAACGTGAATTTGTGGCAGCCATTAGCCTCGACGGTTTGTTTACCAACTATGCCGATTCTGTTCGTGGTCGCTTCAGCATTTCAGCAGATTCTGCGAAGAATACCGTGTACTTACAGATGAACTCACTGAAACCTGAGGATACCGCCGTTTATTATTGTGCGGCATTGCCGGCGACTTCTGGCGACTATTGGGGTCAGGGCACACAAGTCACGGTCTCAAGCGGCGGAAGCTCTGGTGAACAGAAACTGATTTCAGAAG
DCHVLWR#LDGLF#LPATSG##########evqlvesggglvqagdslrlscaangDCHVLWRmgwfrqapgkerefvaaisLDGLFtnyadsvrgrfsisadsakntvylqinslkpedtavyycaaLPATSGdywvqgtqvtvss##########ATACCATGGAAGTTCAACTGGTTGAATCTGGTGGCGGTTTAGTTCAAGCCGGTGATAGCCTTCGTCTGAGCTGCGCCGCAAACGGAGATTGTCACGTTCTCTGGCGTATGGGTTGGTTTCGCCAGGCACCTGGTAAAGAACGTGAATTTGTGGCAGCCATTAGCCTCGACGGTTTGTTTACCAACTATGCCGATTCTGTTCGTGGTCGCTTCAGCATTTCAGCAGATTCTGCGAAGAATACCGTGTACTTACAGATTAACTCACTGAAACCTGAGGATACCGCCGTTTATTATTGTGCGGCATTGCCGGCGACTTCTGGCGACTATTGGGTTCAGGGCACACAAGTCACGGTCTCAAGCGGCGGAAGCTCTGGTGAACAGAAACTGCTTTCAGAAG
DCHVLWR#LDGLF#LPSVCT##########evqlvesggglvqagdslrlscaasgDCHVLWRmgwfrqapgkerefvaaisLDGLFtnyadsvrgrfsisadsakntvylqmnslkpedtavyycaaLPSVCTdywgqgtqvtvss##########AGATATACCATGGAAGTTCAACTGGTTGAATCTGGTGGCGGTTTAGTTCAAGCCGGTGATAGCCTTCGTCTGAGCTGCGCCGCAAGCGGAGATTGTCACGTTCTCTGGCGTATGGGTTGGTTTCGCCAGGCACCTGGTAAAGAACGTGAATTTGTGGCAGCCATTAGCCTCGACGGTTTGTTTACCAACTATGCCGATTCTGTTCGTGGTCGCTTCAGCATTTCAGCAGATTCTGCGAAGAATACCGTGTACTTACAGATGAACTCACTGAAACCTGAGGATACCGCCGTTTATTATTGTGCGGCACTGCCTAGTGTGTGTACCGACTATTGGGGTCAGGGCACACAAGTCACGGTCTCAAGCGGCGGAAGCTCTGGTGAACAGAAACTGATTTCAGAAG
DCHVLWR#LDGLF#MPFF##########evqlvesggglvqagdslrlscaasgDCHVLWRmgwfrqapgkerefvaaisLDGLFtnyadsvrgrfsisadsakntvylqmnslkpedtavyycaaMPFFdywgqgtqvtvss##########ATACCATGGAAGTTCAACTGGTTGAATCTGGTGGCGGTTTAGTTCAAGCCGGTGATAGCCTTCGTCTGAGCTGCGCCGCAAGCGGAGATTGTCACGTTCTCTGGCGTATGGGTTGGTTTCGCCAGGCACCTGGTAAAGAACGTGAATTTGTGGCAGCCATTAGCCTCGACGGTTTGTTTACCAACTATGCCGATTCTGTTCGTGGTCGCTTCAGCATTTCAGCAGATTCTGCGAAGAATACCGTGTACTTACAGATGAACTCACTGAAACCTGAGGATACCGCCGTTTATTATTGTGCGGCAATGCCTTTTTTTGACTATTGGGGTCAGGGCACACAAGTCACGGTCTCAAGCGGCGGAAGCTCTGGTGAACAGAAACTGATTTCAGAAG
DCHVLWR#LDGLF#LPATSG##########evqlvesggglvqagdslrlscaasgDCHVLWRmgwfrqapgkerefvaaisLDGLFtnyadsvrgrfsisadsakntvylqmnslkpedtavyycaaLPATSGdywgqgtqvtvss##########AGATATACCATGGAAGTTCAACTGGTTGAATCTGGTGGCGGTTTAGTTCAAGCCGGTGATAGCCTTCGTCTGAGCTGCGCCGCAAGCGGAGATTGTCACGTTCTCTGGCGTATGGGTTGGTTTCGCCAGGCACCTGGTAAAGAACGTGAATTTGTGGCAGCCATTAGCCTCGACGGTTTGTTTACCAACTATGCCGATTCTGTTCGTGGTCGCTTCAGCATTTCAGCAGATTCTGCGAAGAATACCGTGTACTTACAGATGAACTCACTGAAACCTGAGGATACCGCCGTTTATTATTGTGCGGCATTGCCGGCGACTTCTGGCGACTATTGGGGTCAGGGCACACAAGTCACGGTCTCAAGCGGCGGAAGCTCTGGTGAACAGAAACTGATTTCAGAAG
DCHVLWR#LDGLF#MPFF##########evqlvesggglvqagdslrlscaangDCHVLWRmgwfrqapgkerefvaaisLDGLFtnyadsvrgrfsisadsakntvylqmnslkpedtavyycaaMPFFdywgqgtqvtvss##########GAAGGAGATATACCATGGAAGTTCAACTGGTTGAATCTGGTGGCGGTTTAGTTCAAGCCGGTGATAGCCTTCGTCTGAGCTGCGCCGCAAACGGAGATTGTCACGTTCTCTGGCGTATGGGTTGGTTTCGCCAGGCACCTGGTAAAGAACGTGAATTTGTGGCAGCCATTAGCCTCGACGGTTTGTTTACCAACTATGCCGATTCTGTTCGTGGTCGCTTCAGCATTTCAGCAGATTCTGCGAAGAATACCGTGTACTTACAGATGAACTCACTGAAACCTGAGGATACCGCCGTTTATTATTGTGCGGCAATGCCTTTTTTTGACTATTGGGGTCAGGGCACACAAGTCACGGTCTCAAGCGGCGGAAGCTCTGGTGAACAGAAACTGATTTCAGAAG
DCHVLWR#LDGLF#LPATSG##########evqlvesggglvqagdslrlscaasgDCHVLWRmgwfrqapgkerefvaaisLDGLFtnyadsvrgrfsisadsakntvylqmnslkpedtavyycaaLPATSGdywgqgtqvtvss##########AAGGAGATATACCATGGAAGTTCAACTGGTTGAATCTGGTGGCGGTTTAGTTCAAGCCGGTGATAGCCTTCGTCTGAGCTGCGCCGCAAGCGGAGATTGTCACGTTCTCTGGCGTATGGGTTGGTTTCGCCAGGCACCTGGTAAAGAACGTGAATTTGTGGCAGCCATTAGCCTCGACGGTTTGTTTACCAACTATGCCGATTCTGTTCGTGGTCGCTTCAGCATTTCAGCAGATTCTGCGAAGAATACCGTGTACTTACAGATGAACTCACTGAAACCTGAGGATACCGCCGTTTATTATTGTGCGGCATTGCCGGCGACTTCTGGCGACTATTGGGGTCAGGGCACACAAGTCACGGTCTCAAGCGGCGGAAGCTCTGGTGAACAGAAACTGATTTCAGAAG
DCHVLWR#LDGLF#MPFF##########evqlvesggglvqagdslrlscaasgDCHVLWRmgwfrqapgkerefvaaisLDGLFtnyadsvrgrfsisadsakntvylqmnslkpedtavyycaaMPFFdywgqgtqvtvss##########ATATACCATGGAAGTTCAACTGGTTGAATCTGGTGGCGGTTTAGTTCAAGCCGGTGATAGCCTTCGTCTGAGCTGCGCCGCAAGCGGAGATTGTCACGTTCTCTGGCGTATGGGTTGGTTTCGCCAGGCACCTGGTAAAGAACGTGAATTTGTGGCAGCCATTAGCCTCGACGGTTTGTTTACCAACTATGCCGATTCTGTTCGTGGTCGCTTCAGCATTTCAGCAGATTCTGCGAAGAATACCGTGTACTTACAGATGAACTCACTGAAACCTGAGGATACCGCCGTTTATTATTGTGCGGCAATGCCTTTTTTTGACTATTGGGGTCAGGGCACACAAGTCACGGTCTCAAGCGGCGGAAGCTCTGGTGAACAGAAACTGATTTCAGAAG
DCHVLWR#LDGLF#HHFHPGGMD##########evqlvesggglvqvgdslrlscaasgDCHVLWRmgwfrqapgkerefvaaisLDGLFtnyadsvrgrfsisadsakntvylqmnslkpedtavyycnaHHFHPGGMDdywgqgtqvtvss##########AAGGAGATATACCATGGAAGTTCAACTGGTTGAATCTGGTGGCGGTTTAGTTCAAGTCGGTGATAGCCTTCGTCTGAGCTGCGCCGCAAGCGGAGATTGTCACGTTCTCTGGCGTATGGGTTGGTTTCGCCAGGCACCTGGTAAAGAACGTGAATTTGTGGCAGCCATTAGCCTCGACGGTTTGTTTACCAACTATGCCGATTCTGTTCGTGGTCGCTTCAGCATTTCAGCAGATTCTGCGAAGAATACCGTGTACTTACAGATGAACTCACTGAAACCTGAGGATACCGCCGTTTATTATTGTAATGCACACCATTTTCATCCTGGTGGTATGGATGACTATTGGGGTCAGGGCACACAAGTCACGGTCTCAAGCGGCGGAAGCTCTGGTGAACAGAAACTGATTTCAGAAG
DCHVLWR#LDGLF#LPKRTV##########qvqlvesggalvqagdslrlscaasgDCHVLWRmgwfrqapgkerefvaaisLDGLFtnyadsvrgrfsisadsakntvylqmnslkpedtavyycaaLPKRTVdywgqgtqvtvss##########AGGAGATATACCATGCAGGTTCAACTGGTTGAATCTGGTGGCGCATTAGTTCAAGCCGGTGATAGCCTTCGTCTGAGCTGCGCCGCAAGCGGAGATTGTCACGTTCTCTGGCGTATGGGTTGGTTTCGCCAGGCACCTGGTAAAGAACGTGAATTTGTGGCAGCCATTAGCCTCGACGGTTTGTTTACCAACTATGCCGATTCTGTTCGTGGTCGCTTCAGCATTTCAGCAGATTCTGCGAAGAATACCGTGTACTTACAGATGAACTCACTGAAACCTGAGGATACCGCCGTTTATTATTGTGCGGCACTGCCTAAGCGGACTGTGGACTATTGGGGTCAGGGCACACAAGTCACGGTCTCAAGCGGCGGAAGCTCTGGTGAACAGAAACTGATTTCAGAAG
DCHVLWR#LDGLF#MPFF##########evqlvesggglvqagdslrlscaasgDCHVLWRmgwfrqapgkerefvaaisLDGLFtnyadsvrgrfsisadsakntvylqmnslkpedtavyycaaMPFFdywgqgtqvtvss##########ACCATGGAAGTTCAACTGGTTGAATCTGGTGGCGGTTTAGTTCAAGCCGGTGATAGCCTTCGTCTGAGCTGCGCCGCAAGCGGAGATTGTCACGTTCTCTGGCGTATGGGTTGGTTTCGCCAGGCACCTGGTAAAGAACGTGAATTTGTGGCAGCCATTAGCCTCGACGGTTTGTTTACCAACTATGCCGATTCTGTTCGTGGTCGCTTCAGCATTTCAGCAGATTCTGCGAAGAATACCGTGTACTTACAGATGAACTCACTGAAACCTGAGGATACCGCCGTTTATTATTGTGCGGCAATGCCTTTTTTTGACTATTGGGGTCAGGGCACACAAGTCACGGTCTCAAGCGGCGGAAGCTCTGGTGAACAGAAACTGATTTCAGAAG
DCHVLWR#LDGLF#HHFHPGGMD##########evqlvesggglvqagdslrlscaasgDCHVLWRmgwfrqapgkerefvaaisLDGLFtnyadsvrgrfsisadsakntvylqmnslkpedtavyycnaHHFHPGGMDdyggqgtqvtvss##########AGATATACCATGGAAGTTCAACTGGTTGAATCTGGTGGCGGTTTAGTTCAAGCCGGTGATAGCCTTCGTCTGAGCTGCGCCGCAAGCGGAGATTGTCACGTTCTCTGGCGTATGGGTTGGTTTCGCCAGGCACCTGGTAAAGAACGTGAATTTGTGGCAGCCATTAGCCTCGACGGTTTGTTTACCAACTATGCCGATTCTGTTCGTGGTCGCTTCAGCATTTCAGCAGATTCTGCGAAGAATACCGTGTACTTACAGATGAACTCACTGAAACCTGAGGATACCGCCGTTTATTATTGTAATGCACACCATTTTCATCCTGGTGGTATGGATGACTATGGGGGGCAGGGCACACAAGTCACGGTCTCAAGCGGCGGAAGCTCTGGTGAACAGAAACTGATTTCAGAAG
DCHVLWR#LDGLF#MPFF##########evqlvesggglvqagdslrlscaasgDCHVLWRmgwfrqapgkerefvaaisLDGLFtnyadsvrgrfsisadsakntvylqmnslkpedtavyycaaMPFFdywgqgtqvtvss##########ATACCATGGAAGTTCAACTGGTTGAATCTGGTGGCGGTTTAGTTCAAGCCGGTGATAGCCTTCGTCTGAGCTGCGCCGCAAGCGGAGATTGTCACGTTCTCTGGCGTATGGGTTGGTTTCGCCAGGCACCTGGTAAAGAACGTGAATTTGTGGCAGCCATTAGCCTCGACGGTTTGTTTACCAACTATGCCGATTCTGTTCGTGGTCGCTTCAGCATTTCAGCAGATTCTGCGAAGAATACCGTGTACTTACAGATGAACTCACTGAAACCTGAGGATACCGCCGTTTATTATTGTGCGGCAATGCCTTTTTTTGACTATTGGGGTCAGGGCACACAAGTCACGGTCTCAAGCGGCGGAAGCTCTGGTGAACAGAAACTGATTTCAGAAG
DCHVLWR#LDGLF#HHFHPGGMD##########evqlvesggglvqagdslrlscaasgDCHVLWRmgwfrqapgkerefvaaisLDGLFtnyadsvrgrfsisadsakntvylqmnslkpedtavyycnaHHFHPGGMDdywgqgtqvtvss##########AGATATACCATGGAAGTTCAACTGGTTGAATCTGGTGGCGGTTTAGTTCAAGCCGGTGATAGCCTTCGTCTGAGCTGCGCCGCAAGCGGAGATTGTCACGTTCTCTGGCGTATGGGTTGGTTTCGCCAGGCACCTGGTAAAGAACGTGAATTTGTGGCAGCCATTAGCCTCGACGGTTTGTTTACCAACTATGCCGATTCTGTTCGTGGTCGCTTCAGCATTTCAGCAGATTCTGCGAAGAATACCGTGTACTTACAGATGAACTCACTGAAACCTGAGGATACCGCCGTTTATTATTGTAATGCACACCATTTTCATCCTGGTGGTATGGATGACTATTGGGGTCAGGGCACACAAGTCACGGTCTCAAGCGGCGGAAGCTCTGGTGAACAGAAACTGATTTCAGAAG
DCHVLWR#LDGLF#LPATSG##########evqlvesggglvqagdslrlscaasgDCHVLWRmgwfrqapgkerefvaaisLDGLFtnyadsvrgrfsisadsakntvylqmnslkpedtavyycaaLPATSGdywgqgtqvtvss##########AAGGAGATATACCATGGAAGTTCAACTGGTTGAATCTGGTGGCGGTTTAGTTCAAGCCGGTGATAGCCTTCGTCTGAGCTGCGCCGCAAGCGGAGATTGTCACGTTCTCTGGCGTATGGGTTGGTTTCGCCAGGCACCTGGTAAAGAACGTGAATTTGTGGCAGCCATTAGCCTCGACGGTTTGTTTACCAACTATGCCGATTCTGTTCGTGGTCGCTTCAGCATTTCAGCAGATTCTGCGAAGAATACCGTGTACTTACAGATGAACTCACTGAAACCTGAGGATACCGCCGTTTATTATTGTGCGGCATTGCCGGCGACTTCTGGCGACTATTGGGGTCAGGGCACACAAGTCACGGTCTCAAGCGGCGGAAGCTCTGGTGAACAGAAACTGATTTCAGAAG
DCHVLWR#LDGLF#MPFF##########evqlvesggglvqagdslrlscaasgDCHVLWRmgwfrqapgkerefvaaisLDGLFtnyadsvrgrfsisadsakntvylqmnslkpedtavyycaaMPFFdyggqgtqvtvas##########ATACCATGGAAGTTCAACTGGTTGAATCTGGTGGCGGTTTAGTTCAAGCCGGTGATAGCCTTCGTCTGAGCTGCGCCGCAAGCGGAGATTGTCACGTTCTCTGGCGTATGGGTTGGTTTCGCCAGGCACCTGGTAAAGAACGTGAATTTGTGGCAGCCATTAGCCTCGACGGTTTGTTTACCAACTATGCCGATTCTGTTCGTGGTCGCTTCAGCATTTCAGCAGATTCTGCGAAGAATACCGTGTACTTACAGATGAACTCACTGAAACCTGAGGATACCGCCGTTTATTATTGTGCGGCAATGCCTTTTTTTGACTATGGGGGTCAGGGCACACAAGTCACGGTCGCAAGCGGCGGAAGCTCTGGGGAACAGAAACTGATTTCAGAAG
DCHVLWR#LDGLF#MPFF##########evqlvesggglvqagdslrlscaasgDCHVLWRmgwfrqapgkerefvaaisLDGLFtnyadsvrgrfsisadsakntvylqmnslkpedtavyycaaMPFFdywgqgtqvtvss##########AAGGAGATATACCATGGAAGTTCAACTGGTTGAATCTGGTGGCGGTTTAGTTCAAGCCGGTGATAGCCTTCGTCTGAGCTGCGCCGCAAGCGGAGATTGTCACGTTCTCTGGCGTATGGGTTGGTTTCGCCAGGCACCTGGTAAAGAACGTGAATTTGTGGCAGCCATTAGCCTCGACGGTTTGTTTACCAACTATGCCGATTCTGTTCGTGGTCGCTTCAGCATTTCAGCAGATTCTGCGAAGAATACCGTGTACTTACAGATGAACTCACTGAAACCTGAGGATACCGCCGTTTATTATTGTGCGGCAATGCCTTTTTTTGACTATTGGGGTCAGGGCACACAAGTCACGGTCTCAAGCGGCGGAAGCTCTGGTGAACAGAAACTGATTTCAGAAG
DCHVLWR#LDGLF#LPSVCT##########evqlvesggdlvqagdslrlscaasgDCHVLWRmgwfrqapgkerefvaaisLDGLFtnyadsvrgrfsisadsakntvylqmnslkpedtavyycaaLPSVCTdywgqgtqvtvss##########GGAGATATACCATGGAAGTTCAACTGGTTGAATCTGGTGGCGATTTAGTTCAAGCCGGTGATAGCCTTCGTCTGAGCTGCGCCGCAAGCGGAGATTGTCACGTTCTCTGGCGTATGGGTTGGTTTCGCCAGGCACCTGGTAAAGAACGTGAATTTGTGGCAGCCATTAGCCTCGACGGTTTGTTTACCAACTATGCCGATTCTGTTCGTGGTCGCTTCAGCATTTCAGCAGATTCTGCGAAGAATACCGTGTACTTACAGATGAACTCACTGAAACCTGAGGATACCGCCGTTTATTATTGTGCGGCACTGCCTAGTGTGTGTACCGACTATTGGGGTCAGGGCACACAAGTCACGGTCTCAAGCGGCGGAAGCTCTGGTGAACAGAAACTGATTTCAGAAG
DCHVLWR#LDGLF#MPFF##########evqlvesggglvqagdslrlscaasgDCHVLWRmgwfrqapgkerefvaaisLDGLFtnyadsvrgrfsisadsakntvylqmnslkpedtavyycaaMPFFdywgqgtqvtvss##########AGATATACCATGGAAGTTCAACTGGTTGAATCTGGTGGCGGTTTAGTTCAAGCCGGTGATAGCCTTCGTCTGAGCTGCGCCGCAAGCGGAGATTGTCACGTTCTCTGGCGTATGGGTTGGTTTCGCCAGGCACCTGGTAAAGAACGTGAATTTGTGGCAGCCATTAGCCTCGACGGTTTGTTTACCAACTATGCCGATTCTGTTCGTGGTCGCTTCAGCATTTCAGCAGATTCTGCGAAGAATACCGTGTACTTACAGATGAACTCACTGAAACCTGAGGATACCGCCGTTTATTATTGTGCGGCAATGCCTTTTTTTGACTATTGGGGTCAGGGCACACAAGTCACGGTCTCAAGCGGCGGAAGCTCTGGTGAACAGAAACTGATTTCAGAAG
DCHVLWR#LDGLF#MPFF##########evqlvesggglvqagdslrlscaasgDCHVLWRmgwfrqapgkerefvaaisLDGLFtnyadsvrgrfsisadsakntvylqmnslkpedtavyycaaMPFFdywgqgtqvtvss##########ACCATGGAAGTTCAACTGGTTGAATCTGGTGGCGGTTTAGTTCAAGCCGGTGATAGCCTTCGTCTGAGCTGCGCCGCAAGCGGAGATTGTCACGTTCTCTGGCGTATGGGTTGGTTTCGCCAGGCACCTGGTAAAGAACGTGAATTTGTGGCAGCCATTAGCCTCGACGGTTTGTTTACCAACTATGCCGATTCTGTTCGTGGTCGCTTCAGCATTTCAGCAGATTCTGCGAAGAATACCGTGTACTTACAGATGAACTCACTGAAACCTGAGGATACCGCCGTTTATTATTGTGCGGCAATGCCTTTTTTTGACTATTGGGGTCAGGGCACACAAGTCACGGTCTCAAGCGGCGGAAGCTCTGGTGAACAGAAACTGATTTCAGAAG
DCHVLWR#LDGLF#MPFF##########evqlvesggglvqagdslrlscaasgDCHVLWRmgwfrqapgkerefvaaisLDGLFtnyadsvrgrfsisadsakntvylqmnslkpedtavyycaaMPFFdywgqgtqvtvss##########GGAGATATACCATGGAAGTTCAACTGGTTGAATCTGGTGGCGGTTTAGTTCAAGCCGGTGATAGCCTTCGTCTGAGCTGCGCCGCAAGCGGAGATTGTCACGTTCTCTGGCGTATGGGTTGGTTTCGCCAGGCACCTGGTAAAGAACGTGAATTTGTGGCAGCCATTAGCCTCGACGGTTTGTTTACCAACTATGCCGATTCTGTTCGTGGTCGCTTCAGCATTTCAGCAGATTCTGCGAAGAATACCGTGTACTTACAGATGAACTCACTGAAACCTGAGGATACCGCCGTTTATTATTGTGCGGCAATGCCTTTTTTTGACTATTGGGGTCAGGGCACACAAGTCACGGTCTCAAGCGGCGGAAGCTCTGGTGAACAGAAACTGATTTCAGAAG
DCHVLWR#LDGLF#LPATSG##########evqlvesggglvqagdslrlscaasgDCHVLWRmgwfrqapgkerefvaaisLDGLFtnyadsvrgrfsisadsakntvylqmnslkpedtavyycaaLPATSGdywgqgtqvtvss##########ACCATGGAAGTTCAACTGGTTGAATCTGGTGGCGGTTTAGTTCAAGCCGGTGATAGCCTTCGTCTGAGCTGCGCCGCAAGCGGAGATTGTCACGTTCTCTGGCGTATGGGTTGGTTTCGCCAGGCACCTGGTAAAGAACGTGAATTTGTGGCAGCCATTAGCCTCGACGGTTTGTTTACCAACTATGCCGATTCTGTTCGTGGTCGCTTCAGCATTTCAGCAGATTCTGCGAAGAATACCGTGTACTTACAGATGAACTCACTGAAACCTGAGGATACCGCCGTTTATTATTGTGCGGCATTGCCGGCGACTTCTGGCGACTATTGGGGTCAGGGCACACAAGTCACGGTCTCAAGCGGCGGAAGCTCTGGTGAACAGAAACTGATTTCAGAAG
DCHVLWR#LDGLF#MPFF##########evqlvesggglvqagdslrlscaasgDCHVLWRmgwfrqapgkerefvaaisLDGLFtnyadsvrgrfsisadsakntvylqmnslkpedtavyycaaMPFFdywgqgtqvtvss##########GGAGATATACCATGGAAGTTCAACTGGTTGAATCTGGTGGCGGTTTAGTTCAAGCCGGTGATAGCCTTCGTCTGAGCTGCGCCGCAAGCGGAGATTGTCACGTTCTCTGGCGTATGGGTTGGTTTCGCCAGGCACCTGGTAAAGAACGTGAATTTGTGGCAGCCATTAGCCTCGACGGTTTGTTTACCAACTATGCCGATTCTGTTCGTGGTCGCTTCAGCATTTCAGCAGATTCTGCGAAGAATACCGTGTACTTACAGATGAACTCACTGAAACCTGAGGATACCGCCGTTTATTATTGTGCGGCAATGCCTTTTTTTGACTATTGGGGTCAGGGCACACAAGTCACGGTCTCAAGCGGCGGAAGCTCTGGTGAACAGAAACTGATTTCAGAAG
DCHVLWR#LDGLF#LPATSG##########evqlvesggglvqagdslrlscaasgDCHVLWRmgwfrqapgkerefvaaisLDGLFtnyadsvrgrfsisadsakntvylqmnslkpedtavyycaaLPATSGdyggqgtqvtvas##########ACCATGGAAGTTCAACTGGTTGAATCTGGTGGCGGTTTAGTTCAAGCCGGTGATAGCCTTCGTTTGAGCTGCGCCGCAAGCGGAGATTGTCACGTTCTCTGGCGTATGGGTTGGTTTCGCCAGGCACCTGGTAAAGAACGTGAATTTGTGGCAGCCATTAGCCTCGACGGTTTGTTTACCAACTATGCCGATTCTGTTCGTGGTCGCTTCAGCATTTCAGCAGATTCTGCGAAGAATACCGTGTACTTACAGATGAACTCACTGAAACCTGAGGATACCGCCGTTTATTATTGTGCGGCATTGCCGGCGACTTCTGGCGACTATGGGGGTCAGGGCACACAAGTCACGGTCGCAAGCGGCGGAAGCTCTGGGGAACAGAAACTGATTTCAGAAG
DCHVLWR#LDGFF#LPSVCT##########evqlvesggglvqagdslrlscaasgDCHVLWRmgwfrqapgkerefvaaisLDGFFtnyadsvrgrfsisadsakntvylqmnslkpedtavyycaaLPSVCTdywgqgtqvtvss##########AGGAGATATACCATGGAAGTTCAACTGGTTGAATCTGGTGGCGGTTTAGTTCAAGCCGGTGATAGCCTTCGTCTGAGCTGCGCCGCAAGCGGAGATTGTCACGTTCTCTGGCGTATGGGTTGGTTTCGCCAGGCACCTGGTAAAGAACGTGAATTTGTGGCAGCCATTAGCCTCGACGGTTTTTTTACCAACTATGCCGATTCTGTTCGTGGTCGCTTCAGCATTTCAGCAGATTCTGCGAAGAATACCGTGTACTTACAGATGAACTCACTGAAACCTGAGGATACCGCCGTTTATTATTGTGCGGCACTGCCTAGTGTGTGTACCGACTATTGGGGTCAGGGCACACAAGTCACGGTCTCAAGCGGCGGAAGCTCTGGTGAACAGAAACTGATTTCAGAAG
DCHVLWR#LDGLF#MPFF##########evqlvesggglvqagdslrlscaasgDCHVLWRmgwfrqapgkerefvaaisLDGLFtnyadsvrgrfsisadsakntvylqmnslkpedtavyycaaMPFFdywgqgtqvtvss##########AGATATACCATGGAAGTTCAACTGGTTGAATCTGGTGGCGGTTTAGTTCAAGCCGGTGATAGCCTTCGTCTGAGCTGCGCCGCAAGCGGAGATTGTCACGTTCTCTGGCGTATGGGTTGGTTTCGCCAGGCACCTGGTAAAGAACGTGAATTTGTGGCAGCCATTAGCCTCGACGGTTTGTTTACCAACTATGCCGATTCTGTTCGTGGTCGCTTCAGCATTTCAGCAGATTCTGCGAAGAATACCGTGTACTTACAGATGAACTCACTGAAACCTGAGGATACCGCCGTTTATTATTGTGCGGCAATGCCTTTTTTTGACTATTGGGGTCAGGGCACACAAGTCACGGTCTCAAGCGGCGGAAGCTCTGGTGAACAGAAACTGATTTCAGAAG
DCHVLWR#LDGLF#MPFF##########evqlvesggglvqagdslrlscaasgDCHVLWRmgwfrqapgkerefvaaisLDGLFtnyadsvrgrfsisadsakntvylqmnslkpedtavyycaaMPFFdywgqgtqvtvss##########ACCATGGAAGTTCAACTGGTTGAATCTGGTGGCGGTTTAGTTCAAGCCGGTGATAGCCTTCGTCTGAGCTGCGCCGCAAGCGGAGATTGTCACGTTCTCTGGCGTATGGGTTGGTTTCGCCAGGCACCTGGTAAAGAACGTGAATTTGTGGCAGCCATTAGCCTCGACGGTTTGTTTACCAACTATGCCGATTCTGTTCGTGGTCGCTTCAGCATTTCAGCAGATTCTGCGAAGAATACCGTGTACTTACAGATGAACTCACTGAAACCTGAGGATACCGCCGTTTATTATTGTGCGGCAATGCCTTTTTTTGACTATTGGGGTCAGGGCACACAAGTCACGGTCTCAAGCGGCGGAAGCTCTGGTGAACAGAAACTGATTTCAGAAG
DCHVLWR#LDGLF#LPSTPECYAL##########evqlvesggglvqagdslrlscaasgDCHVLWRmgwfrqapgkerefvaaisLDGLFtnyadsvrgrfsisadsakntvylqmnslkpedtavyycatLPSTPECYALgywgqgtqvtvss##########AGGAGATATACCATGGAAGTTCAACTGGTTGAATCTGGTGGCGGTTTAGTTCAAGCCGGTGATAGCCTTCGTCTGAGCTGCGCCGCAAGCGGAGATTGTCACGTTCTCTGGCGTATGGGTTGGTTTCGCCAGGCACCTGGTAAAGAACGTGAATTTGTGGCAGCCATTAGCCTCGACGGTTTGTTTACCAACTATGCCGATTCTGTTCGTGGTCGCTTCAGCATTTCAGCAGATTCTGCGAAGAATACCGTGTACTTACAGATGAACTCACTGAAACCTGAGGATACCGCCGTTTATTATTGTGCGACACTGCCTAGCACCCCTGAGTGTTATGCCTTGGGCTATTGGGGTCAGGGCACACAAGTCACGGTCTCAAGCGGCGGAAGCTCTGGTGAACAGAAACTGATTTCAGAAG
DCHVLWR#LDGLF#MPFF##########evqlvesggglvqagdslrlscaasgDCHVLWRmgwfrqapgkerefvaaisLDGLFtnyadsvrgrfsisadsakntvylqmnslkpedtavyycaaMPFFdywgqgtqvtvss##########ACCATGGAAGTTCAACTGGTTGAATCTGGTGGCGGTTTAGTTCAAGCCGGTGATAGCCTTCGTCTGAGCTGCGCCGCAAGCGGAGATTGTCACGTTCTCTGGCGTATGGGTTGGTTTCGCCAGGCACCTGGTAAAGAACGTGAATTTGTGGCAGCCATTAGCCTCGACGGTTTGTTTACCAACTATGCCGATTCTGTTCGTGGTCGCTTCAGCATTTCAGCAGATTCTGCGAAGAATACCGTGTACTTACAGATGAACTCACTGAAACCTGAGGATACCGCCGTTTATTATTGTGCGGCAATGCCTTTTTTTGACTATTGGGGTCAGGGCACACAAGTCACGGTCTCAAGCGGCGGAAGCTCTGGTGAACAGAAACTGATTTCAGAAG
DCHVLWR#LDGLF#HHFHPGGMD##########evqlvesggglvqagdslrlscaasgDCHVLWRmgwfrqapgkerefvaaisLDGLFtnyadsvrgrfsisadsakntvylqmnslkpedtavyycnaHHFHPGGMDdywgqgtqvtvss##########ATATACCATGGAAGTTCAACTGGTTGAATCTGGTGGCGGTTTAGTTCAAGCCGGTGATAGCCTTCGTCTGAGCTGCGCCGCAAGCGGAGATTGTCACGTTCTCTGGCGTATGGGTTGGTTTCGCCAGGCACCTGGTAAAGAACGTGAATTTGTGGCAGCCATTAGCCTCGACGGTTTGTTTACCAACTATGCCGATTCTGTTCGTGGTCGCTTCAGCATTTCAGCAGATTCTGCGAAGAATACCGTGTACTTACAGATGAACTCACTGAAACCTGAGGATACCGCCGTTTATTATTGTAATGCACACCATTTTCATCCTGGTGGTATGGATGACTATTGGGGTCAGGGCACACAAGTCACGGTCTCAAGCGGCGGAAGCTCTGGTGAACAGAAACTGATTTCAGAAG
DCHVLWR#LDGLF#LPATSG##########evqlvesggglvqagdslrlscaasgDCHVLWRmgwfrqapgkerefvaaisLDGLFtnyadsvrgrfsisadsakntvylqmnslkpedtavyycaaLPATSGdywgqgtqvtvss##########AGGAGATATACCATGGAAGTTCAACTGGTTGAATCTGGTGGCGGTTTAGTTCAAGCCGGTGATAGCCTTCGTCTGAGCTGCGCCGCAAGCGGAGATTGCCACGTTCTCTGGCGTATGGGTTGGTTTCGCCAGGCACCTGGTAAAGAACGTGAATTTGTGGCAGCCATTAGCCTCGACGGTTTGTTTACCAACTATGCCGATTCTGTTCGTGGTCGCTTCAGCATTTCAGCAGATTCTGCGAAGAATACCGTGTACTTACAGATGAACTCACTGAAACCTGAGGATACCGCCGTTTATTATTGTGCGGCATTGCCGGCGACTTCTGGCGACTATTGGGGTCAGGGCACACAAGTCACGGTCTCAAGCGGCGGAAGCTCTGGTGAACAGAAACTGATTTCAGAAG
DCHVLWR#LDGLF#MPFF##########evqlvesggglvqagdslrlscaasgDCHVLWRmgwfrqapgkerefvaaisLDGLFtnyadsvrgrfsisadsakntvclqmnslkpedtavyycaaMPFFdywgqgtqvtvss##########AAGGAGATATACCATGGAAGTTCAACTGGTTGAATCTGGTGGCGGTTTAGTTCAAGCCGGTGATAGCCTTCGTCTGAGCTGCGCCGCAAGCGGAGATTGTCACGTTCTCTGGCGTATGGGTTGGTTTCGCCAGGCACCTGGTAAAGAACGTGAATTTGTGGCAGCCATTAGCCTCGACGGTTTGTTTACCAACTATGCCGATTCTGTTCGTGGTCGCTTCAGCATTTCAGCAGATTCTGCGAAGAATACCGTGTGCTTACAGATGAACTCACTGAAACCTGAGGATACCGCCGTTTATTATTGTGCGGCAATGCCTTTTTTTGACTATTGGGGTCAGGGCACACAAGTCACGGTCTCAAGCGGCGGAAGCTCTGGTGAACAGAAACTGATTTCAGAAG
[truncated: 844,863 more chars]
