# Supplementary material for: A cell-free nanobody engineering platform rapidly generates SARS-CoV-2 neutralizing nanobodies
Source: Nat Commun. 2021 Sep 17;12:5506. doi: 10.1038/s41467-021-25777-z (PMC8448731; doi:10.1038/s41467-021-25777-z)
Supplement: Supplementary file 15 — Source Data [file 41467_2021_25777_MOESM15_ESM.xlsx]

## Sheet: Fig. 1i
percentage	stop free	early stop	frame shift	unknown	full length
before anti-Myc selection	0.334474	0.0386934	0.385483	0.241349	0.252848
after anti-Myc selection	0.665438	0.0229576	0.21557	0.0960337	0.519454

## Sheet: Fig. 1j
length of CDR DNA (nt)	before anti-Myc selection	after anti-Myc selection
1	1.40512	0.584877
2	1.29323	0.730747
3	1.239	1.91516
4	1.23831	0.494144
5	1.01385	0.569522
6	1.02964	1.61574
7	1.19507	0.494144
8	1.24518	0.716788
9	0.976099	1.44335
10	0.971294	0.418068
11	1.02964	0.543
12	0.947269	1.33656
13	1.25616	0.477394
14	1.517	0.79426
15	0.998751	1.40077
16	1.28774	0.509499
17	1.14908	0.573012
18	1.40306	1.92912
19	1.62477	0.659557
20	27.5127	11.1608
21	49.6671	71.6335

## Sheet: Fig. 2c
	unknown	frame shift	early stop	stop free
input	0.0987452	0.402997	0.0955313	0.402726
EGFP	0.0238429	0.092163	0.0262607	0.857733
RBD	0.0167737	0.0541777	0.0150324	0.914016

## Sheet: Fig. 2e
cluster size	number of sequences for the cluster size
991	991
679	679
574	574
393	393
316	316
225	225
202	202
198	198
185	185
172	172
164	164
162	162
156	156
154	154
132	132
124	124
118	118
116	116
115	115
108	108
100	100
99	99
92	92
90	90
87	174
83	83
82	164
78	78
77	154
75	150
73	73
71	71
70	70
68	68
65	65
64	128
63	63
62	248
60	120
57	114
56	168
55	110
54	270
53	106
52	52
51	51
50	50
49	196
48	192
47	94
46	184
45	180
44	132
43	86
42	84
41	82
40	80
39	78
38	152
37	222
36	252
35	245
34	102
33	231
32	192
31	124
30	180
29	174
28	364
27	189
26	156
25	100
24	168
23	345
22	198
21	147
20	180
19	190
18	270
17	272
16	288
15	345
14	350
13	364
12	360
11	429
10	310
9	531
8	456
7	553
6	516
5	585

## Sheet: Fig. 2f
ELISA OD 450 nm	Measurement 1	Measurement 2
SR1	0.464	0.432333
SR2	0.815	0.820333
SR3	-0.00133333	0.004
SR4	0.082	0.0796667
SR5	0.000666667	0.001
SR6	0.074	0.059
SR7	0.0113333	0.0103333
SR8	0.031	0.0313333
SR9	0.000666667	0
SR10	0.001	0.00266667
SR11	0.00666667	0.005
SR12	1.02067	0.910667
SR13	0.0203333	0.011
SR14	0.00233333	0.00133333
VHH72	0.313333	0.317
buffer only	0.00733333	0.00533333

## Sheet: Fig. 2g
ELISA OD 450 nm	Measurement 1	Measurement 2
SR3	0.0206667	0.024
SR5	0.00133333	0.00166667
SR6	0.586333	0.551333
SR7	0.463333	0.436333
SR8	0.107333	0.095
SR9	0.001	0.00466667
SR10	0.019	0.011
SR11	0.051	0.0553333
SR13	0.059	0.055
SR14	0.056	0.0546667

## Sheet: Fig. 2h
% Inhibition	Measurement 1	Measurement 2
SR1	45.1554	57.2491
SR2	79.5247	78.6245
SR3	19.0128	18.2156
SR4	63.6197	68.9591
SR5	18.4644	18.7732
SR6	62.34	55.948
SR7	21.5722	18.2156
SR8	31.4442	32.342
SR9	11.883	1.67286
SR10	-0.914077	5.76208
SR11	10.7861	17.2862
SR12	47.3492	44.6097
SR13	25.0457	26.3941
SR14	9.5064	9.29368

## Sheet: Fig. 3a
spearman correlation coefficient														p values (t test, 2 sided, between output vs input and output vs natural)
	positions		1	2	3	4	5	6	7	8	9	10		1	2	3	4	5	6	7	8	9	10
CDR1	output vs input	trial 1	0.819518	0.727101	0.882042	0.661107	0.799699	0.731293	0.604994					0.00922021	0.00846308	0.025868	0.00835055	0.00120735	0.00169127	0.0511971
		trial 2	0.880912	0.820755	0.72218	0.786229	0.749914	0.707281	0.480603					**	**	*	**	**	**	not significant
		trial 3	0.799774	0.81156	0.705971	0.883063	0.668184	0.542124	0.450847
	output vs natural	trial 1	0.552662	0.340548	0.514739	0.35938	0.219033	0.0920811	0.422088
		trial 2	0.632701	0.562386	0.599697	0.309632	0.218785	0.192951	0.29902
		trial 3	0.681478	0.425225	0.559758	0.477961	0.350095	0.0488826	0.294606
	input vs natural	trial 1	0.647848	0.504178	0.647749	0.312123	0.332956	0.302468	0.606427
		trial 2	0.663141	0.519142	0.699584	0.530114	0.332831	0.235898	0.563609
		trial 3	0.601448	0.453097	0.640212	0.472079	0.291069	0.41768	0.635472
CDR2	output vs input	trial 1	0.681132	0.573154	0.764263	0.783988	0.872453							0.0027309	0.827435	0.877121	0.00673768	0.000286279
		trial 2	0.796065	0.768187	0.72039	0.675026	0.797733							**	not significant	not significant	**	**
		trial 3	0.665284	0.465683	0.682818	0.8142	0.874669
	output vs natural	trial 1	0.440526	0.604908	0.672725	0.527053	0.500398
		trial 2	0.442548	0.578392	0.824761	0.421895	0.539589
		trial 3	0.443354	0.561292	0.696084	0.504914	0.512011
	input vs natural	trial 1	0.436776	0.396747	0.544051	0.336106	0.540731
		trial 2	0.458357	0.474699	0.393996	0.244041	0.324284
		trial 3	0.440787	0.377459	0.651233	0.425435	0.335753
CDR3	output vs input	trial 1	0.368203	0.575369	0.523216	0.794185	0.7131	0.753038	0.645503	0.635574	0.678277	0.525145		0.0120836	0.198371	0.0336339	0.00144075	0.000445601	0.00168249	0.0372356	0.135093	8.39323e-05	0.00632977
		trial 2	0.330303	0.528417	0.444361	0.855849	0.786173	0.641474	0.627732	0.817532	0.736981	0.721467		*	not significant	*	**	**	**	*	not significant	**	**
		trial 3	0.602054	0.432077	0.477273	0.911488	0.827547	0.595013	0.716774	0.680803	0.762481	0.573263
	output vs natural	trial 1	0.0990174	0.432678	0.403999	0.283439	0.417956	0.252749	0.58034	0.590843	0.190621	0.295388
		trial 2	-0.0124906	0.412831	0.27022	0.427333	0.408079	0.313141	0.487171	0.648085	0.252744	0.298598
		trial 3	-0.0663889	0.476802	0.342535	0.43763	0.38212	0.231031	0.560514	0.469651	0.201363	0.227187
	input vs natural	trial 1	0.309668	0.512647	0.570513	0.56569	0.63142	0.444361	0.640832	0.57235	0.40478	0.434535
		trial 2	0.403555	0.629367	0.446038	0.513491	0.509819	0.305452	0.688823	0.653938	0.566732	0.513065
		trial 3	0.190837	0.434405	0.393734	0.568678	0.434126	0.561556	0.775086	0.729065	0.589015	0.286635

## Sheet: Fig. 3d,e
Root Mean Square Error														p values (t test, 2 sided, between output vs input and output vs natural)
	positions		1	2	3	4	5	6	7	8	9	10		1	2	3	4	5	6	7	8	9	10
CDR1	output vs input	trial 1	1.86838	2.20815	1.85931	3.49219	3.14256	4.77997	3.83197					7.6262e-05	8.05036e-07	9.87592e-06	4.3961e-05	0.000920869	3.70758e-05	0.000106298
		trial 2	1.21456	2.10636	2.56223	2.23853	2.51566	4.64859	3.52908					**	**	**	**	**	**	**
		trial 3	2.32732	2.26355	2.01062	2.39175	3.4825	5.52011	4.16432
	output vs natural	trial 1	8.41272	12.1451	11.3674	10.6794	6.49071	12.4736	7.03991
		trial 2	8.08161	11.8295	10.6297	10.3843	5.79209	12.199	7.30194
		trial 3	7.73925	12.4704	11.3356	10.394	6.46516	13.1026	7.48503
	input vs natural	trial 1	7.59606	12.0745	10.6154	10.29	4.84646	10.8439	6.32385
		trial 2	7.51558	12.4979	10.134	10.2423	5.45817	11.196	6.59331
		trial 3	7.42059	12.2255	10.4249	9.90189	5.02372	10.7938	6.65954
CDR2	output vs input	trial 1	2.26603	2.70337	3.28448	1.95093	1.34228							8.53235e-06	7.79281e-05	8.56691e-09	0.00125618	1.19999e-05
		trial 2	1.67113	3.15864	3.24655	3.14972	1.67113							**	**	**	**	**
		trial 3	1.8071	3.18704	3.39076	1.47422	1.76613
	output vs natural	trial 1	7.1674	6.34929	12.0521	6.45253	6.25255
		trial 2	7.11061	6.47834	11.9933	6.26418	5.8946
		trial 3	7.13512	6.06724	11.9432	6.94062	6.2049
	input vs natural	trial 1	7.47803	7.05736	14.4948	7.25814	6.03285
		trial 2	6.85665	7.67202	14.1415	7.96421	6.96977
		trial 3	7.33204	7.49758	14.7783	7.47163	6.51182
CDR3	output vs input	trial 1	4.85245	3.40897	5.57593	2.34179	2.83949	2.67826	3.22218	2.31519	5.80061	3.2759		0.000536933	0.0498586	2.80562e-05	0.00135057	0.00274125	0.000256035	0.0386252	0.00599197	0.00251228	0.00342673
		trial 2	5.08586	3.24828	5.53437	2.02179	1.94804	3.05166	2.60365	1.8953	6.12726	2.62518		**	*	**	**	**	**	*	**	**	**
		trial 3	4.37788	3.65756	5.58904	1.48184	2.1487	3.24481	2.58846	2.32005	6.57752	2.78341
	output vs natural	trial 1	6.99968	3.75056	6.75979	4.22745	4.14796	5.05382	3.4128	3.21217	7.79377	4.05514
		trial 2	7.01736	3.80563	6.58989	4.04202	4.04841	5.0046	3.47088	3.03432	7.75701	4.18297
		trial 3	6.84268	3.76118	6.68862	3.92502	4.33773	5.0472	3.43691	3.53719	8.13957	4.17594
	input vs natural	trial 1	5.52113	2.92261	3.65863	3.60741	2.77283	3.92475	3.57287	2.73593	3.68743	3.82599
		trial 2	5.07478	2.57382	4.34218	3.6338	3.32929	4.33879	3.2255	2.50235	3.25376	4.09018
		trial 3	5.7724	3.22647	4.19362	3.5997	3.63616	3.96729	2.90489	2.468	3.32525	4.39167

## Sheet: Fig. 4a
mutation number	pre		post
	mean	standard deviation	mean	standard deviation
SR1	3.62387	2.37393	1.73529	1.44496
SR2	3.77255	2.84426	2.29167	2.01017
SR4	3.48539	2.40371	2.18416	1.46258
SR6	3.30303	2.22428	1.52066	1.26128
SR8	3.58655	2.41371	3.59343	2.57729
SR12	3.20188	2.03776	2.56455	1.56745

[truncated: 16 more sheets: Fig. 4c, Fig. 4d, Fig. 4e, Fig. 4f, Fig. 5a, Fig. 5c, Fig. 5d, Supplementary Fig. 2b, Supplementary Fig. 5a, Supplementary Fig. 7, Supplementary Fig. 8, Supplementary Fig. 9a,b, Supplementary Fig. 9c, Supplementary Fig. 11a,b, Supplementary Fig. 11c,d, Supplementary Fig. 12b]
